# Supplementary material for: Inferring the effective TOR-dependent network: a computational study in yeast
Source: BMC Syst Biol. 2013 Aug 30;7:84. doi: 10.1186/1752-0509-7-84 (PMC4016608; doi:10.1186/1752-0509-7-84)
Supplement: Additional file 1 — Information flow scores. Excel table file (*.xls) illustrating the computed information flow scores for different proteins, sorted based on their proximity to TORC1. [file 1752-0509-7-84-S1.xls]

## Sheet: Sheet1
Entrez Gene ID	Gene Name	Systematic Name	RWR score
853529	TOR1	YJR066W	0.036186
853632	TOR2	YKL203C	0.034181
855726	LST8	YNL006W	0.033301
856593	KOG1	YHR186C	0.032747
855922	TCO89	YPL180W	0.032527
852755	NAB2	YGL122C	0.017714
850620	UBI4	YLL039C	0.014227
852248	HEK2	YBL032W	0.0097909
855466	GIS2	YNL255C	0.0067475
854827	DSN1	YIR010W	0.0055471
850554	RPN11	YFR004W	0.0049573
854353	LAS17	YOR181W	0.0037252
851092	FBP1	YLR377C	0.0036296
852943	FMP48	YGR052W	0.0035118
855538	NPR1	YNL183C	0.0034945
853683	YKL171W	YKL171W	0.0032823
853347	SAP185	YJL098W	0.003267
852122	SMT3	YDR510W	0.0032183
856482	KSP1	YHR082C	0.0031487
852622	SAP4	YGL229C	0.0030681
853994	MDH2	YOL126C	0.0030509
851119	SFP1	YLR403W	0.0030181
853972	PCK1	YKR097W	0.0029368
856794	ICL1	YER065C	0.0029129
850549	SPB4	YFL002C	0.0027639
856422	RPN1	YHR027C	0.0024486
856607	RPN10	YHR200W	0.0022998
856052	LGE1	YPL055C	0.0022966
855836	HSP82	YPL240C	0.0022873
853956	RPF2	YKR081C	0.0022738
856895	UBP3	YER151C	0.0022409
852171	RTG3	YBL103C	0.002182
851369	SSB1	YDL229W	0.0021535
856862	RSP5	YER125W	0.0020391
855787	BRE5	YNR051C	0.0019927
853817	CSE4	YKL049C	0.0018312
855648	MKS1	YNL076W	0.0017944
854918	GTR1	YML121W	0.0017891
850585	CDC14	YFR028C	0.0017676
853338	IME2	YJL106W	0.0016804
853167	GCN5	YGR252W	0.0016729
854076	AVO1	YOL078W	0.0016299
854284	RPT5	YOR117W	0.0016028
856828	TSC11	YER093C	0.0015987
855090	AVO2	YMR068W	0.0015956
853350	BCK1	YJL095W	0.0015316
853922	NAP1	YKR048C	0.0015221
851095	SEC61	YLR378C	0.0014838
853388	BIT61	YJL058C	0.0014765
852264	PEP1	YBL017C	0.0014273
852294	HHF1	YBR009C	0.0014222
854937	ORC1	YML065W	0.0014181
856702	VAC8	YEL013W	0.0014011
855532	SRP1	YNL189W	0.0014
855132	YKU80	YMR106C	0.0013847
851988	YRA1	YDR381W	0.0013839
851259	SSA1	YAL005C	0.0013486
856275	URN1	YPR152C	0.0013476
851798	TCP1	YDR212W	0.0013313
855897	HRR25	YPL204W	0.0013215
851957	SPC110	YDR356W	0.0013145
856103	LSP1	YPL004C	0.0013141
856846	KAP123	YER110C	0.0013036
854504	MYO2	YOR326W	0.0012971
850636	SSA2	YLL024C	0.0012882
856579	ENO2	YHR174W	0.0012824
850785	KIN2	YLR096W	0.0012604
852092	PHO8	YDR481C	0.0012576
856195	TEF1	YPR080W	0.0012468
856870	GLC7	YER133W	0.0012439
852042	NPL3	YDR432W	0.0012418
854469	RRS1	YOR294W	0.0012381
850370	PGK1	YCR012W	0.0012134
851558	PTC1	YDL006W	0.0011998
854431	CDC31	YOR257W	0.0011926
851740	NBP2	YDR162C	0.0011874
852977	PIL1	YGR086C	0.0011852
851996	RVS167	YDR388W	0.0011704
854552	MRS6	YOR370C	0.0011611
856425	SLT2	YHR030C	0.0011565
856494	HXT1	YHR094C	0.0011528
855492	URE2	YNL229C	0.0011171
852283	HTA2	YBL003C	0.0011017
853303	TIF2	YJL138C	0.0010992
851568	MAF1	YDR005C	0.0010884
850367	RVS161	YCR009C	0.0010789
855514	RIO2	YNL207W	0.0010709
853733	YPK1	YKL126W	0.0010587
856899	BEM2	YER155C	0.0010557
854701	SLM1	YIL105C	0.0010405
856279	TPO3	YPR156C	0.0010307
855605	DCP2	YNL118C	0.0010289
851175	FMP27	YLR454W	9.9776E-4
852497	TAF5	YBR198C	9.9371E-4
851217	TPD3	YAL016W	9.9294E-4
852415	TEF2	YBR118W	9.8582E-4
853857	PRP40	YKL012W	9.7293E-4
852403	PHO88	YBR106W	9.7233E-4
852406	CMD1	YBR109C	9.7159E-4
851055	FKS1	YLR342W	9.6593E-4
852876	PMA1	YGL008C	9.5481E-4
856247	SCD6	YPR129W	9.4847E-4
852276	SLA1	YBL007C	9.4633E-4
856496	HXT5	YHR096C	9.4628E-4
856294	RHO1	YPR165W	9.4591E-4
851707	SAC6	YDR129C	9.4558E-4
855584	SRV2	YNL138W	9.4153E-4
855255	GAS3	YMR215W	9.4061E-4
855788	POP2	YNR052C	9.405E-4
855478	SLA2	YNL243W	9.306E-4
855587	FPR1	YNL135C	9.2301E-4
851548	NOP1	YDL014W	9.1628E-4
853198	YOR1	YGR281W	9.0711E-4
850600	YFR039C	YFR039C	9.025E-4
852373	SPT7	YBR081C	9.0055E-4
851574	SNQ2	YDR011W	8.9973E-4
853641	SDS22	YKL193C	8.9781E-4
853933	TIF1	YKR059W	8.9622E-4
851190	CDC24	YAL041W	8.8951E-4
852493	AIM4	YBR194W	8.8451E-4
850998	GCD7	YLR291C	8.8057E-4
853133	CRM1	YGR218W	8.7868E-4
851513	SIT4	YDL047W	8.7584E-4
853447	CCT8	YJL008C	8.7423E-4
856144	SRO7	YPR032W	8.5053E-4
856355	ECM29	YHL030W	8.4112E-4
850504	ACT1	YFL039C	8.3796E-4
851943	HXT7	YDR342C	8.3593E-4
856924	BMH1	YER177W	8.3468E-4
852295	HHT1	YBR010W	8.3383E-4
851676	BMH2	YDR099W	8.2382E-4
852499	BEM1	YBR200W	8.213E-4
850518	STE2	YFL026W	8.181E-4
853271	SET2	YJL168C	8.1211E-4
851944	HXT6	YDR343C	8.1142E-4
855529	CHS1	YNL192W	8.1008E-4
852456	IFA38	YBR159W	8.0841E-4
855221	SSO2	YMR183C	8.0796E-4
855043	TAP42	YMR028W	8.0684E-4
854749	SNP1	YIL061C	8.0201E-4
855224	HSC82	YMR186W	7.9654E-4
851415	RPO21	YDL140C	7.9168E-4
855718	HEF3	YNL014W	7.8183E-4
854776	CKA1	YIL035C	7.7927E-4
854227	CKA2	YOR061W	7.7735E-4
855470	NRD1	YNL251C	7.7639E-4
856241	CTR1	YPR124W	7.7359E-4
856763	GLN3	YER040W	7.7144E-4
856511	UBA4	YHR111W	7.684E-4
850594	PHO4	YFR034C	7.6292E-4
855023	HXT2	YMR011W	7.6232E-4
850911	FRE1	YLR214W	7.6187E-4
852740	SEC27	YGL137W	7.601E-4
851142	ATG17	YLR423C	7.5957E-4
854200	SHE4	YOR035C	7.5741E-4
855355	GAS1	YMR307W	7.5557E-4
856272	NCE102	YPR149W	7.5508E-4
854229	RPL3	YOR063W	7.5406E-4
851597	MRH1	YDR033W	7.5142E-4
855827	GYP5	YPL249C	7.5037E-4
854953	SUR7	YML052W	7.4073E-4
853741	VPH2	YKL119C	7.4044E-4
851667	DNF2	YDR093W	7.3923E-4
852920	GSC2	YGR032W	7.3649E-4
854781	SSM4	YIL030C	7.331E-4
852685	CDC55	YGL190C	7.3077E-4
851609	ENA2	YDR039C	7.3043E-4
854127	GAS5	YOL030W	7.2386E-4
854487	NOP58	YOR310C	7.2363E-4
851946	HXT3	YDR345C	7.2316E-4
851608	ENA5	YDR038C	7.1293E-4
854170	SLG1	YOR008C	7.1166E-4
856671	UTR2	YEL040W	7.1064E-4
856492	HXT4	YHR092C	7.1056E-4
852757	PRP43	YGL120C	7.1046E-4
850613	RPN12	YFR052W	7.0907E-4
850580	LSB3	YFR024C-A	7.0431E-4
850843	STM1	YLR150W	7.0367E-4
853968	PTR2	YKR093W	7.0235E-4
851052	RPP0	YLR340W	7.0213E-4
855269	RRP5	YMR229C	7.005E-4
852719	RCK1	YGL158W	6.9925E-4
851148	CRN1	YLR429W	6.9731E-4
854053	PKH2	YOL100W	6.9495E-4
853743	SBA1	YKL117W	6.9297E-4
852370	ECM33	YBR078W	6.9259E-4
855680	SLM2	YNL047C	6.8967E-4
1466445	SUS1	YBR111W-A	6.8827E-4
856891	SPT15	YER148W	6.8651E-4
850872	CBF5	YLR175W	6.8448E-4
856226	RPC40	YPR110C	6.8077E-4
852059	ADA2	YDR448W	6.788E-4
851610	ENA1	YDR040C	6.7875E-4
854324	PDR5	YOR153W	6.6599E-4
854999	SPT5	YML010W	6.6199E-4
850538	WWM1	YFL010C	6.5316E-4
854938	TEM1	YML064C	6.4724E-4
855613	NOP15	YNL110C	6.4411E-4
851431	CDC48	YDL126C	6.3882E-4
851271	BUD14	YAR014C	6.3753E-4
851421	PPH21	YDL134C	6.3572E-4
855512	SSB2	YNL209W	6.352E-4
856514	BZZ1	YHR114W	6.3084E-4
856023	MOT1	YPL082C	6.3035E-4
855700	HHT2	YNL031C	6.2986E-4
852982	UTP22	YGR090W	6.2794E-4
851768	CCT6	YDR188W	6.2794E-4
852931	KSS1	YGR040W	6.2772E-4
852284	HTB2	YBL002W	6.2531E-4
851408	RPN5	YDL147W	6.179E-4
852319	RPL4A	YBR031W	6.0332E-4
852766	TAF6	YGL112C	5.9742E-4
851304	FMP45	YDL222C	5.9279E-4
855283	RPL20A	YMR242C	5.8987E-4
852946	MUP1	YGR055W	5.896E-4
851061	KAP95	YLR347C	5.8681E-4
855841	RVB2	YPL235W	5.8394E-4
853353	SRS2	YJL092W	5.8114E-4
855911	NAB3	YPL190C	5.7986E-4
852665	SPT16	YGL207W	5.7899E-4
853475	ESS1	YJR017C	5.7682E-4
854903	TCB3	YML072C	5.7537E-4
853438	CCT3	YJL014W	5.7115E-4
851928	SKP1	YDR328C	5.7094E-4
855543	RPS3	YNL178W	5.7046E-4
856731	PRE1	YER012W	5.6909E-4
852088	SNF1	YDR477W	5.676E-4
852803	HNM1	YGL077C	5.6444E-4
851636	RPS13	YDR064W	5.6369E-4
852457	CDC28	YBR160W	5.6325E-4
853587	RPS5	YJR123W	5.6176E-4
855335	HAS1	YMR290C	5.6131E-4
853993	RPL25	YOL127W	5.59E-4
852853	RPL30	YGL030W	5.5701E-4
856912	PAB1	YER165W	5.5472E-4
851810	HTB1	YDR224C	5.5455E-4
853610	RPS4A	YJR145C	5.5434E-4
850562	UBP6	YFR010W	5.5283E-4
856449	CIC1	YHR052W	5.5233E-4
850951	YEF3	YLR249W	5.5226E-4
852206	RPS8A	YBL072C	5.5057E-4
852814	SGF73	YGL066W	5.4932E-4
850764	RPL10	YLR075W	5.4926E-4
855591	KRE33	YNL132W	5.491E-4
855068	ERB1	YMR049C	5.4679E-4
852255	LSM2	YBL026W	5.4599E-4
854856	GTT1	YIR038C	5.4491E-4
855356	PSE1	YMR308C	5.4407E-4
854379	DED1	YOR204W	5.4325E-4
850623	PRP19	YLL036C	5.428E-4
851042	MID2	YLR332W	5.4099E-4
852995	NOP7	YGR103W	5.3778E-4
854263	RPS7A	YOR096W	5.3691E-4
855136	MYO5	YMR109W	5.3683E-4
855972	RPL5	YPL131W	5.3539E-4
855066	NUP116	YMR047C	5.3534E-4
850682	RPL8B	YLL045C	5.3505E-4
851723	TAF12	YDR145W	5.3376E-4
850590	RPL2A	YFR031C-A	5.3254E-4
855130	YPK2	YMR104C	5.2891E-4
855998	SSE1	YPL106C	5.2705E-4
854957	GSF2	YML048W	5.265E-4
853712	RPT1	YKL145W	5.2466E-4
852487	RPS9B	YBR189W	5.2303E-4
855701	HHF2	YNL030W	5.2218E-4
856049	PDR12	YPL058C	5.2055E-4
856499	TRA1	YHR099W	5.2017E-4
856612	SCH9	YHR205W	5.2013E-4
856012	NOG1	YPL093W	5.1977E-4
855052	MIH1	YMR036C	5.1418E-4
854992	PPZ1	YML016C	5.1368E-4
855276	TAF9	YMR236W	5.0805E-4
854026	CDC33	YOL139C	5.0764E-4
850631	TPO1	YLL028W	5.0686E-4
854939	RPS1B	YML063W	5.0538E-4
851677	TVP15	YDR100W	5.0186E-4
853696	YKL161C	YKL161C	4.9917E-4
851087	SUR4	YLR372W	4.9506E-4
853422	MAD2	YJL030W	4.9485E-4
856119	RPA135	YPR010C	4.9479E-4
852193	BOI1	YBL085W	4.9424E-4
853815	SFK1	YKL051W	4.9279E-4
851504	PSA1	YDL055C	4.9062E-4
851266	RFA1	YAR007C	4.9035E-4
856126	TIF6	YPR016C	4.8645E-4
851335	ARF1	YDL192W	4.8539E-4
851532	ARP2	YDL029W	4.8494E-4
856409	YSC84	YHR016C	4.8266E-4
852606	GUS1	YGL245W	4.8229E-4
855925	CBC2	YPL178W	4.8098E-4
853418	KAR2	YJL034W	4.8077E-4
853986	HRT1	YOL133W	4.804E-4
852772	MLC1	YGL106W	4.7985E-4
855974	TAF14	YPL129W	4.7387E-4
853728	SHE2	YKL130C	4.7381E-4
850888	PEX13	YLR191W	4.7316E-4
850894	NOP56	YLR197W	4.7296E-4
852951	ERG25	YGR060W	4.715E-4
855950	RAD53	YPL153C	4.7101E-4
853904	DAL80	YKR034W	4.7065E-4
854150	HTZ1	YOL012C	4.7056E-4
851754	HMO1	YDR174W	4.6999E-4
856095	RRP12	YPL012W	4.6795E-4
853249	RPS22A	YJL190C	4.6768E-4
852804	RPL7A	YGL076C	4.6652E-4
856848	LSM4	YER112W	4.6625E-4
854997	ERV25	YML012W	4.662E-4
856854	SHO1	YER118C	4.6584E-4
853467	SPC1	YJR010C-A	4.6442E-4
852021	RRP17	YDR412W	4.6364E-4
856290	SGV1	YPR161C	4.6162E-4
856751	SMB1	YER029C	4.6138E-4
855881	RPL1A	YPL220W	4.6016E-4
856352	RPL8A	YHL033C	4.5752E-4
854841	DAL81	YIR023W	4.5664E-4
851771	RVB1	YDR190C	4.5653E-4
853334	GZF3	YJL110C	4.5619E-4
851279	UIP3	YAR027W	4.5504E-4
855669	POR1	YNL055C	4.5292E-4
854740	MAM33	YIL070C	4.5258E-4
850893	PWP1	YLR196W	4.5096E-4
852675	EMP24	YGL200C	4.5008E-4
850385	HSP30	YCR021C	4.4742E-4
850347	SGF29	YCL010C	4.4542E-4
854902	RPL6A	YML073C	4.4459E-4
851575	RPL4B	YDR012W	4.4424E-4
851394	DHH1	YDL160C	4.4399E-4
856723	NUG1	YER006W	4.4358E-4
850400	FEN1	YCR034W	4.4277E-4
852119	GIN4	YDR507C	4.4246E-4
854673	RPL16A	YIL133C	4.4243E-4
851708	FIN1	YDR130C	4.4215E-4
852775	RPL28	YGL103W	4.4201E-4
850716	RPL15A	YLR029C	4.4038E-4
855409	MCK1	YNL307C	4.402E-4
855256	SKY1	YMR216C	4.4003E-4
853800	YET1	YKL065C	4.3904E-4
856521	LSM12	YHR121W	4.3829E-4
852058	RPS17B	YDR447C	4.373E-4
852351	AKL1	YBR059C	4.3622E-4
852976	RPL11B	YGR085C	4.3595E-4
856398	ERG11	YHR007C	4.3567E-4
853369	NET1	YJL076W	4.3562E-4
856058	DIG1	YPL049C	4.3412E-4
853186	YTA7	YGR270W	4.3181E-4
856741	GPA2	YER020W	4.318E-4
853674	RPL17A	YKL180W	4.3134E-4
851591	VPS54	YDR027C	4.3109E-4
855402	DAL82	YNL314W	4.3064E-4
850807	MSL5	YLR116W	4.2891E-4
854741	RPS24B	YIL069C	4.2838E-4
856570	PRP8	YHR165C	4.2762E-4
852344	PRP6	YBR055C	4.2734E-4
853071	TIF4631	YGR162W	4.271E-4
851458	GET3	YDL100C	4.2668E-4
855860	PLC1	YPL268W	4.2591E-4
856674	RAD23	YEL037C	4.2533E-4
851811	HTA1	YDR225W	4.2508E-4
856351	SBP1	YHL034C	4.2482E-4
855655	RPL16B	YNL069C	4.2437E-4
851019	CDC25	YLR310C	4.2377E-4
853318	LSM1	YJL124C	4.2332E-4
852702	KEM1	YGL173C	4.2319E-4
852666	CHC1	YGL206C	4.23E-4
850422	PWP2	YCR057C	4.2219E-4
856742	RPN3	YER021W	4.2089E-4
854888	ALO1	YML086C	4.2089E-4
855561	CBK1	YNL161W	4.1977E-4
856461	SSZ1	YHR064C	4.1915E-4
854322	RPB2	YOR151C	4.1896E-4
850397	RPS14A	YCR031C	4.1794E-4
851152	IMD3	YLR432W	4.1781E-4
851632	MAK21	YDR060W	4.1734E-4
851162	RPS1A	YLR441C	4.1714E-4
852274	ALK2	YBL009W	4.171E-4
856557	SPO12	YHR152W	4.1682E-4
850744	SPT8	YLR055C	4.1522E-4
850713	SED5	YLR026C	4.1422E-4
850877	SAM1	YLR180W	4.1342E-4
853433	BBC1	YJL020C	4.1335E-4
855903	RPL7B	YPL198W	4.1272E-4
855599	NAF1	YNL124W	4.1256E-4
853860	MRT4	YKL009W	4.1182E-4
850328	BIK1	YCL029C	4.1134E-4
855664	NOP2	YNL061W	4.106E-4
856610	RPS4B	YHR203C	4.1055E-4
851209	LTE1	YAL024C	4.0918E-4
855155	STO1	YMR125W	4.0828E-4
851990	RPP2B	YDR382W	4.08E-4
851201	PRP45	YAL032C	4.079E-4
850329	RNQ1	YCL028W	4.073E-4
852549	ENP1	YBR247C	4.0581E-4
852680	GCN1	YGL195W	4.0558E-4
851313	NOP6	YDL213C	4.0322E-4
855003	ERG6	YML008C	4.0228E-4
851169	RPL6B	YLR448W	4.022E-4
852371	RPG1	YBR079C	4.021E-4
855263	UBP8	YMR223W	4.015E-4
854068	ADH1	YOL086C	4.0106E-4
854889	TUB1	YML085C	3.9979E-4
852003	RPT3	YDR394W	3.9831E-4
854142	TLG2	YOL018C	3.978E-4
854659	SLN1	YIL147C	3.9757E-4
853031	YGR130C	YGR130C	3.9748E-4
851400	CLB3	YDL155W	3.9674E-4
852670	KEX1	YGL203C	3.9446E-4
855025	CLU1	YMR012W	3.9412E-4
851877	GCN2	YDR283C	3.9399E-4
852865	CKB1	YGL019W	3.9382E-4
855013	CDC5	YMR001C	3.9257E-4
856919	BRR2	YER172C	3.9159E-4
853362	TAX4	YJL083W	3.9075E-4
854444	VPH1	YOR270C	3.9066E-4
851342	TFP1	YDL185W	3.9039E-4
854116	NOP12	YOL041C	3.8825E-4
856315	ATG13	YPR185W	3.8817E-4
855180	SWP1	YMR149W	3.8727E-4
851752	SUP35	YDR172W	3.869E-4
853262	RPL17B	YJL177W	3.8641E-4
852834	RPT6	YGL048C	3.8548E-4
850395	RIM1	YCR028C-A	3.8534E-4
850863	SEC10	YLR166C	3.8523E-4
853261	ATG27	YJL178C	3.8399E-4
852107	PUF6	YDR496C	3.8384E-4
853531	RFC2	YJR068W	3.8273E-4
856738	SPC25	YER018C	3.8272E-4
850523	GAT1	YFL021W	3.8256E-4
852984	DBF2	YGR092W	3.8222E-4
853757	GFA1	YKL104C	3.8178E-4
853718	CTK1	YKL139W	3.817E-4
850447	CSM1	YCR086W	3.8149E-4
852536	ARC40	YBR234C	3.808E-4
851477	RPL13A	YDL082W	3.7988E-4
854181	ERP4	YOR016C	3.7917E-4
854543	PRT1	YOR361C	3.7803E-4
855268	MTF1	YMR228W	3.7776E-4
851596	PST2	YDR032C	3.7773E-4
851520	SIR2	YDL042C	3.7758E-4
854519	RPA190	YOR341W	3.7735E-4
855826	RPL36B	YPL249C-A	3.7611E-4
850506	TUB2	YFL037W	3.7594E-4
854381	NOC2	YOR206W	3.7582E-4
853479	LSM8	YJR022W	3.7545E-4
856153	TIP41	YPR040W	3.7491E-4
855081	SEN15	YMR059W	3.7427E-4
852082	RPL27B	YDR471W	3.7372E-4
855288	FAA4	YMR246W	3.7328E-4
856489	GAR1	YHR089C	3.7278E-4
851314	SHR3	YDL212W	3.7274E-4
851476	RPS16B	YDL083C	3.7222E-4
854662	TID3	YIL144W	3.7143E-4
852424	VMA2	YBR127C	3.7085E-4
850521	BUD27	YFL023W	3.6909E-4
852451	RPB5	YBR154C	3.6909E-4
852337	RPS11B	YBR048W	3.6863E-4
854794	RPL2B	YIL018W	3.6784E-4
852061	RPS18A	YDR450W	3.6753E-4
853300	YAK1	YJL141C	3.6504E-4
850973	SEC22	YLR268W	3.6386E-4
856659	VMA8	YEL051W	3.6377E-4
851589	RPS11A	YDR025W	3.6292E-4
851660	RRP1	YDR087C	3.6209E-4
853201	ERV29	YGR284C	3.6203E-4
852305	KAP104	YBR017C	3.6124E-4
851993	EFT2	YDR385W	3.6096E-4
853682	EBP2	YKL172W	3.6059E-4
856236	CLB2	YPR119W	3.6015E-4
851931	GPI8	YDR331W	3.5981E-4
850440	PAT1	YCR077C	3.5955E-4
855357	NIP1	YMR309C	3.593E-4
850505	YPT1	YFL038C	3.5926E-4
856029	GPI2	YPL076W	3.5815E-4
851887	SSD1	YDR293C	3.5799E-4
852416	MUD1	YBR119W	3.577E-4
856015	RPS6A	YPL090C	3.5661E-4
851533	MPS1	YDL028C	3.5532E-4
852506	FTH1	YBR207W	3.5498E-4
853781	TEF4	YKL081W	3.5469E-4
853077	CLC1	YGR167W	3.5396E-4
856543	YHR140W	YHR140W	3.538E-4
851745	TAF10	YDR167W	3.538E-4
853290	SNA3	YJL151C	3.5339E-4
855232	RPL36A	YMR194W	3.5222E-4
850450	ABP1	YCR088W	3.522E-4
853327	ASF1	YJL115W	3.5215E-4
856677	HYP2	YEL034W	3.5197E-4
855888	LEA1	YPL213W	3.5157E-4
854078	BRX1	YOL077C	3.506E-4
850999	SEC72	YLR292C	3.5036E-4
856805	RPS24A	YER074W	3.5009E-4
855143	ASC1	YMR116C	3.4935E-4
852135	SPS1	YDR523C	3.4847E-4
854106	GAL11	YOL051W	3.474E-4
856646	CAN1	YEL063C	3.4561E-4
851000	GSP1	YLR293C	3.4478E-4
856277	PIN3	YPR154W	3.4423E-4
856401	RPL27A	YHR010W	3.442E-4
853855	URB1	YKL014C	3.4403E-4
850298	KRR1	YCL059C	3.4332E-4
850543	SEC4	YFL005W	3.4323E-4
852742	RPL1B	YGL135W	3.4255E-4
855611	DBP2	YNL112W	3.4209E-4
853317	GCD14	YJL125C	3.4125E-4
855609	RPC19	YNL113W	3.4124E-4
850314	PDI1	YCL043C	3.41E-4
856604	RIX1	YHR197W	3.403E-4
854791	RPB3	YIL021W	3.4003E-4
851339	PPH22	YDL188C	3.3997E-4
856746	GCD11	YER025W	3.3952E-4
851484	RPL31A	YDL075W	3.3811E-4
852773	ARC1	YGL105W	3.374E-4
853335	UTP10	YJL109C	3.3691E-4
850803	HOG1	YLR113W	3.3667E-4
852423	TPS1	YBR126C	3.3479E-4
854735	RPN2	YIL075C	3.3414E-4
853106	TDH3	YGR192C	3.3366E-4
856839	RPS8B	YER102W	3.3329E-4
850798	YLR108C	YLR108C	3.3239E-4
855535	UBP10	YNL186W	3.3234E-4
851748	SEC7	YDR170C	3.3131E-4
855144	SPC24	YMR117C	3.3126E-4
851956	TRP4	YDR354W	3.303E-4
850974	DCS1	YLR270W	3.302E-4
853311	URA2	YJL130C	3.3007E-4
854465	SNF2	YOR290C	3.2895E-4
852341	RFS1	YBR052C	3.2782E-4
850598	RSC8	YFR037C	3.2711E-4
856320	RPC82	YPR190C	3.2658E-4
851196	FUN12	YAL035W	3.2576E-4
854301	EFT1	YOR133W	3.2565E-4
851536	YDL025C	YDL025C	3.2494E-4
851737	SAC3	YDR159W	3.248E-4
855173	RPL13B	YMR142C	3.2395E-4
853729	MYO3	YKL129C	3.2387E-4
851461	RPN6	YDL097C	3.2383E-4
853419	HCA4	YJL033W	3.2321E-4
850334	KCC4	YCL024W	3.2298E-4
854851	MGA2	YIR033W	3.2269E-4
852922	RPL26B	YGR034W	3.2232E-4
850652	DRS1	YLL008W	3.2228E-4
851462	PMT1	YDL095W	3.222E-4
851419	RPL35B	YDL136W	3.2177E-4
850396	SYP1	YCR030C	3.21E-4
854149	HRD1	YOL013C	3.2046E-4
854441	HRK1	YOR267C	3.2041E-4
853638	YKT6	YKL196C	3.2034E-4
852410	CYC8	YBR112C	3.196E-4
851410	COP1	YDL145C	3.1956E-4
856011	SEC62	YPL094C	3.1934E-4
856758	ARB1	YER036C	3.1917E-4
853839	MAE1	YKL029C	3.1878E-4
852830	MST27	YGL051W	3.1835E-4
850638	HIF1	YLL022C	3.1759E-4
851168	VMA6	YLR447C	3.1735E-4
856311	SEC23	YPR181C	3.1661E-4
856388	RPL14B	YHL001W	3.1615E-4
856716	WBP1	YEL002C	3.1583E-4
851721	SAN1	YDR143C	3.1557E-4
853155	PFK1	YGR240C	3.1404E-4
851935	MSN5	YDR335W	3.1349E-4
853264	SWI3	YJL176C	3.1224E-4
853465	TDH2	YJR009C	3.1219E-4
855418	CLA4	YNL298W	3.1159E-4
852495	PGI1	YBR196C	3.1147E-4
856382	STE20	YHL007C	3.1054E-4
853325	PHO86	YJL117W	3.1015E-4
856815	UTP7	YER082C	3.0961E-4
851246	FLC2	YAL053W	3.0926E-4
850633	HSP104	YLL026W	3.084E-4
854385	RPB10	YOR210W	3.0794E-4
851834	VHS1	YDR247W	3.0776E-4
856537	YCK1	YHR135C	3.0774E-4
851678	ARX1	YDR101C	3.0745E-4
853681	SNU114	YKL173W	3.0658E-4
855170	RIM11	YMR139W	3.0604E-4
854029	RPL18A	YOL120C	3.0536E-4
852049	LRS4	YDR439W	3.0436E-4
852250	PET9	YBL030C	3.0312E-4
854283	RPO31	YOR116C	3.028E-4
856387	HSE1	YHL002W	3.0254E-4
853458	MPP10	YJR002W	3.0204E-4
852026	RPL12B	YDR418W	3.0154E-4
855350	UBP15	YMR304W	3.0124E-4
855158	ECM16	YMR128W	3.0003E-4
855730	RLP7	YNL002C	2.9996E-4
852479	RPS6B	YBR181C	2.9972E-4
852730	RPL9A	YGL147C	2.9943E-4
850733	PDC1	YLR044C	2.9885E-4
851969	ESF1	YDR365C	2.9826E-4
853389	IKS1	YJL057C	2.9802E-4
855830	RBD2	YPL246C	2.9766E-4
850980	MCM5	YLR274W	2.9749E-4
852763	SNF4	YGL115W	2.9745E-4
856089	CTF19	YPL018W	2.972E-4
854144	CMK2	YOL016C	2.9719E-4
852577	CHK1	YBR274W	2.9676E-4
851813	SIR4	YDR227W	2.9634E-4
851407	NOP14	YDL148C	2.9608E-4
854933	POB3	YML069W	2.9569E-4
854489	RPL20B	YOR312C	2.9541E-4
854714	LYS12	YIL094C	2.9541E-4
856063	NOP4	YPL043W	2.9535E-4
855547	NOP13	YNL175C	2.9534E-4
855828	GAL4	YPL248C	2.9511E-4
855362	PRE5	YMR314W	2.9498E-4
852254	RPL19B	YBL027W	2.9432E-4
853364	ARP4	YJL081C	2.9404E-4
855789	NOG2	YNR053C	2.9381E-4
855645	TPM1	YNL079C	2.9353E-4
851967	SEM1	YDR363W-A	2.9335E-4
853252	SWE1	YJL187C	2.9326E-4
853409	NSP1	YJL041W	2.9317E-4
855706	SSN8	YNL025C	2.9273E-4
851163	SIR3	YLR442C	2.9273E-4
854664	CCT2	YIL142W	2.9229E-4
854954	GAL80	YML051W	2.918E-4
856384	MRP4	YHL004W	2.913E-4
855005	YAP1	YML007W	2.9092E-4
854433	RPT4	YOR259C	2.9088E-4
854399	RPB8	YOR224C	2.9084E-4
851143	SPP382	YLR424W	2.9065E-4
853191	TAF1	YGR274C	2.9059E-4
851592	REG1	YDR028C	2.9039E-4
854435	RPN8	YOR261C	2.9032E-4
850551	LOC1	YFR001W	2.8997E-4
854102	PSH1	YOL054W	2.8988E-4
851212	CCR4	YAL021C	2.898E-4
850320	SRO9	YCL037C	2.8966E-4
855725	SIS1	YNL007C	2.8889E-4
852564	TAE1	YBR261C	2.8872E-4
856574	DBP8	YHR169W	2.8838E-4
855628	RPS7B	YNL096C	2.8816E-4
852439	MAK5	YBR142W	2.8732E-4
854158	SIN3	YOL004W	2.8726E-4
855449	SEC2	YNL272C	2.8726E-4
851518	PRP11	YDL043C	2.8702E-4
852852	RPL24A	YGL031C	2.8671E-4
856709	GCN4	YEL009C	2.8652E-4
854382	RET1	YOR207C	2.8641E-4
852112	PLM2	YDR501W	2.8608E-4
850962	GSY2	YLR258W	2.8561E-4
850763	BUD20	YLR074C	2.855E-4
856317	RPO26	YPR187W	2.8481E-4
852547	ISW1	YBR245C	2.847E-4
854485	SNU66	YOR308C	2.8461E-4
854680	STH1	YIL126W	2.8451E-4
852518	ATG12	YBR217W	2.8433E-4
856603	UTP9	YHR196W	2.8413E-4
855565	YNL157W	YNL157W	2.8358E-4
851403	SAS10	YDL153C	2.833E-4
854945	SML1	YML058W	2.8247E-4
856255	RRP9	YPR137W	2.8239E-4
852878	PMC1	YGL006W	2.8121E-4
851531	PRP9	YDL030W	2.8115E-4
855048	HOF1	YMR032W	2.81E-4
853039	TPO2	YGR138C	2.8087E-4
853371	SMC3	YJL074C	2.8027E-4
851434	SNA4	YDL123W	2.7993E-4
852037	RPN9	YDR427W	2.7993E-4
850455	CDC39	YCR093W	2.796E-4
855819	CLN2	YPL256C	2.7956E-4
856486	NAM8	YHR086W	2.7904E-4
850963	HSP60	YLR259C	2.7812E-4
852870	PUF4	YGL014W	2.7708E-4
853539	CDC11	YJR076C	2.7698E-4
853178	BUD32	YGR262C	2.766E-4
853760	HSL1	YKL101W	2.7653E-4
854309	ARP8	YOR141C	2.7648E-4
852762	CDC20	YGL116W	2.7647E-4
853811	DEF1	YKL054C	2.7642E-4
854678	MET18	YIL128W	2.7527E-4
851159	LSM3	YLR438C-A	2.7521E-4
852296	IPP1	YBR011C	2.7465E-4
851547	TSC13	YDL015C	2.7449E-4
853896	GCN3	YKR026C	2.7441E-4
853870	VPS1	YKR001C	2.741E-4
853920	PET10	YKR046C	2.7408E-4
852282	UTP20	YBL004W	2.7373E-4
854446	YTM1	YOR272W	2.7357E-4
853503	SSC1	YJR045C	2.7328E-4
854658	RPL40A	YIL148W	2.7311E-4
852203	SSA3	YBL075C	2.7288E-4
852833	TIF4632	YGL049C	2.7259E-4
854931	ZDS2	YML109W	2.7176E-4
854796	SNL1	YIL016W	2.7122E-4
854948	IMD4	YML056C	2.7097E-4
856918	RAD3	YER171W	2.7094E-4
853552	GRR1	YJR090C	2.709E-4
855415	RPL18B	YNL301C	2.7088E-4
850839	SMD3	YLR147C	2.7055E-4
850366	SAT4	YCR008W	2.7029E-4
856793	YER064C	YER064C	2.7025E-4
852767	NSA1	YGL111W	2.7014E-4
851751	HSP42	YDR171W	2.6986E-4
852194	CDC27	YBL084C	2.6966E-4
856656	RPL12A	YEL054C	2.6964E-4
854657	MLP2	YIL149C	2.6946E-4
854265	NUP1	YOR098C	2.6944E-4
851150	SEN1	YLR430W	2.6936E-4
855049	ARP9	YMR033W	2.6899E-4
851226	ERP2	YAL007C	2.6816E-4
855884	BMS1	YPL217C	2.6797E-4
856463	SSF1	YHR066W	2.6777E-4
850808	CLF1	YLR117C	2.6725E-4
851204	MYO4	YAL029C	2.6722E-4
856337	COS8	YHL048W	2.6721E-4
852660	VAM7	YGL212W	2.6698E-4
854653	RRD1	YIL153W	2.6685E-4
855408	KRI1	YNL308C	2.6662E-4
851802	ADR1	YDR216W	2.6647E-4
852241	URA7	YBL039C	2.6609E-4
856908	SPT2	YER161C	2.6545E-4
854085	NUF2	YOL069W	2.6483E-4
851800	AHA1	YDR214W	2.6466E-4
851774	NUP42	YDR192C	2.6455E-4
854204	CKB2	YOR039W	2.6447E-4
852996	SRB5	YGR104C	2.6423E-4
856850	BOI2	YER114C	2.6382E-4
855636	TOP2	YNL088W	2.6367E-4
855683	YIP3	YNL044W	2.6363E-4
851733	CPR1	YDR155C	2.6357E-4
855890	NIP7	YPL211W	2.6323E-4
854956	RSE1	YML049C	2.6203E-4
856911	CHD1	YER164W	2.6202E-4
855477	SUI1	YNL244C	2.6193E-4
853985	MED7	YOL135C	2.609E-4
854345	MED4	YOR174W	2.6036E-4
850688	NOC3	YLR002C	2.5988E-4
855149	ADE17	YMR120C	2.5862E-4
853266	RFA3	YJL173C	2.5847E-4
856307	PRP4	YPR178W	2.581E-4
854156	TOP1	YOL006C	2.577E-4
852090	PEX29	YDR479C	2.575E-4
851424	CDC53	YDL132W	2.5658E-4
856888	FTR1	YER145C	2.5652E-4
853859	UFD4	YKL010C	2.5639E-4
854697	SEC24	YIL109C	2.5602E-4
851274	CDC15	YAR019C	2.5567E-4
856889	LSM5	YER146W	2.5542E-4
855630	APP1	YNL094W	2.552E-4
854387	STE4	YOR212W	2.5497E-4
856289	GPH1	YPR160W	2.5428E-4
856035	MUK1	YPL070W	2.5408E-4
851530	DBP10	YDL031W	2.5407E-4
851824	SEC26	YDR238C	2.5398E-4
851193	CDC19	YAL038W	2.5396E-4
853581	STE24	YJR117W	2.5386E-4
852778	SEH1	YGL100W	2.532E-4
853876	MEH1	YKR007W	2.531E-4
854544	PRE10	YOR362C	2.5287E-4
851273	KIN3	YAR018C	2.5283E-4
853029	UTP8	YGR128C	2.5272E-4
852593	BSD2	YBR290W	2.5263E-4
856343	YHL042W	YHL042W	2.5256E-4
850625	RIX7	YLL034C	2.5248E-4
852586	SSH1	YBR283C	2.5163E-4
853434	MPS3	YJL019W	2.5126E-4
851557	RPT2	YDL007W	2.5121E-4
855118	UTP15	YMR093W	2.5097E-4
853036	PRE9	YGR135W	2.5085E-4
855267	TAF7	YMR227C	2.5078E-4
852386	NHP6B	YBR089C-A	2.5058E-4
853576	NNF1	YJR112W	2.5027E-4
852989	ASK10	YGR097W	2.5009E-4
852782	SRM1	YGL097W	2.4988E-4
852481	YPC1	YBR183W	2.4956E-4
853128	RPS0A	YGR214W	2.4954E-4
851264	ERP1	YAR002C-A	2.4935E-4
856165	NHP6A	YPR052C	2.4923E-4
852222	SHP1	YBL058W	2.4895E-4
855428	CAF40	YNL288W	2.4875E-4
854691	NUP159	YIL115C	2.4853E-4
855017	TAF4	YMR005W	2.4841E-4
854505	SNC2	YOR327C	2.4816E-4
856065	SSN3	YPL042C	2.4797E-4
855962	YPL141C	YPL141C	2.4785E-4
852945	YGR054W	YGR054W	2.4723E-4
853192	RTT102	YGR275W	2.4697E-4
853758	LAP4	YKL103C	2.4693E-4
853091	RNR4	YGR180C	2.4679E-4
855977	NAN1	YPL126W	2.4677E-4
854428	SEC63	YOR254C	2.4638E-4
855473	RPA49	YNL248C	2.4626E-4
851494	PEX19	YDL065C	2.4572E-4
855177	TIF34	YMR146C	2.4495E-4
853796	NUP100	YKL068W	2.4466E-4
852640	RTG2	YGL252C	2.4456E-4
850577	ATG18	YFR021W	2.4437E-4
851441	NUP84	YDL116W	2.4409E-4
852060	UTP6	YDR449C	2.4397E-4
850981	SMD2	YLR275W	2.4395E-4
851499	TSR1	YDL060W	2.4388E-4
853439	MAD3	YJL013C	2.4387E-4
856146	ARP7	YPR034W	2.438E-4
853410	NUP192	YJL039C	2.4327E-4
855219	YMR181C	YMR181C	2.4278E-4
856743	SRB4	YER022W	2.4277E-4
854119	PRE6	YOL038W	2.4266E-4
852258	MCM2	YBL023C	2.4254E-4
854117	RPS15	YOL040C	2.4233E-4
855386	RPD3	YNL330C	2.4224E-4
851705	ARO1	YDR127W	2.4203E-4
852023	ERD1	YDR414C	2.4192E-4
856154	TIF5	YPR041W	2.4186E-4
856201	SUA7	YPR086W	2.4174E-4
856267	NOC4	YPR144C	2.4151E-4
855750	ACC1	YNR016C	2.4122E-4
851831	PEX5	YDR244W	2.4118E-4
853997	HRP1	YOL123W	2.4101E-4
854915	TUB3	YML124C	2.4078E-4
850346	GBP2	YCL011C	2.403E-4
853603	IML1	YJR138W	2.3993E-4
856563	KEL1	YHR158C	2.3956E-4
856194	MRL1	YPR079W	2.3947E-4
850768	SIC1	YLR079W	2.3945E-4
855934	MEX67	YPL169C	2.3938E-4
853805	FBA1	YKL060C	2.3936E-4
852324	CSG2	YBR036C	2.3907E-4
852964	SMD1	YGR074W	2.3852E-4
850919	UTP13	YLR222C	2.3827E-4
855661	YDJ1	YNL064C	2.3813E-4
855906	APL5	YPL195W	2.3788E-4
856700	EDC3	YEL015W	2.3774E-4
854700	MOB1	YIL106W	2.3747E-4
856484	STE12	YHR084W	2.3743E-4
852091	DIG2	YDR480W	2.3712E-4
856799	MOT2	YER068W	2.3694E-4
851665	RLI1	YDR091C	2.3685E-4
855245	PFK2	YMR205C	2.367E-4
851716	HPR1	YDR138W	2.3646E-4
856507	CDC12	YHR107C	2.3623E-4
856085	RAD1	YPL022W	2.3563E-4
851482	VAM6	YDL077C	2.3559E-4
851076	STE11	YLR362W	2.3514E-4
856819	ILV1	YER086W	2.3512E-4
853361	ALY2	YJL084C	2.3471E-4
856218	PRE2	YPR103W	2.3454E-4
852432	CKS1	YBR135W	2.3454E-4
851412	CCT4	YDL143W	2.3407E-4
852385	POL30	YBR088C	2.3317E-4
853653	FAS1	YKL182W	2.3301E-4
854529	PYK2	YOR347C	2.3284E-4
853144	SMI1	YGR229C	2.3271E-4
850966	YPT6	YLR262C	2.3267E-4
853528	ARP3	YJR065C	2.3257E-4
851359	ADY3	YDL239C	2.3256E-4
852185	RPL32	YBL092W	2.3237E-4
853175	TNA1	YGR260W	2.3172E-4
856831	RAD51	YER095W	2.3144E-4
854042	INO4	YOL108C	2.3143E-4
852614	HAP2	YGL237C	2.3118E-4
852191	RPL23A	YBL087C	2.3064E-4
853072	GTR2	YGR163W	2.3046E-4
853287	VPS35	YJL154C	2.304E-4
850796	MDN1	YLR106C	2.3002E-4
855429	SEC21	YNL287W	2.2977E-4
852244	YBL036C	YBL036C	2.2967E-4
854256	VPS21	YOR089C	2.2963E-4
850930	CDC42	YLR229C	2.2944E-4
855485	SIN4	YNL236W	2.2936E-4
854273	VAM3	YOR106W	2.2915E-4
850676	COF1	YLL050C	2.2898E-4
855957	NOP53	YPL146C	2.2877E-4
855863	DIP5	YPL265W	2.2789E-4
851203	SNC1	YAL030W	2.2772E-4
853202	ZUO1	YGR285C	2.2766E-4
855704	CRZ1	YNL027W	2.2762E-4
851064	ORM2	YLR350W	2.276E-4
853686	KKQ8	YKL168C	2.2724E-4
852747	CEG1	YGL130W	2.2698E-4
851082	RPS22B	YLR367W	2.2682E-4
852925	ACB1	YGR037C	2.2632E-4
856130	MCM4	YPR019W	2.2617E-4
850705	POM34	YLR018C	2.2563E-4
855602	TOM70	YNL121C	2.2533E-4
854765	MET30	YIL046W	2.2531E-4
851170	FPR4	YLR449W	2.2516E-4
855450	BNI1	YNL271C	2.2511E-4
852235	COR1	YBL045C	2.2509E-4
853702	SRP102	YKL154W	2.2496E-4
853445	NOP9	YJL010C	2.2413E-4
851897	RSC3	YDR303C	2.24E-4
851924	UTP4	YDR324C	2.2375E-4
854016	DCP1	YOL149W	2.2362E-4
855076	STV1	YMR054W	2.2359E-4
851197	MTW1	YAL034W-A	2.2326E-4
855771	ARC35	YNR035C	2.2326E-4
854875	TAF13	YML098W	2.2316E-4
852861	PIB2	YGL023C	2.2302E-4
855952	PRP46	YPL151C	2.2301E-4
850647	PUF3	YLL013C	2.2299E-4
853895	RPC37	YKR025W	2.2277E-4
853670	UBA1	YKL210W	2.227E-4
851207	DRS2	YAL026C	2.2267E-4
851136	CDC73	YLR418C	2.2242E-4
851205	FRT2	YAL028W	2.2231E-4
852754	RPS2	YGL123W	2.2224E-4
851319	NHP2	YDL208W	2.219E-4
850649	SOF1	YLL011W	2.2167E-4
850950	RCK2	YLR248W	2.2153E-4
853313	PBS2	YJL128C	2.2106E-4
856024	RPS9A	YPL081W	2.2103E-4
856488	RPF1	YHR088W	2.2094E-4
853017	COG2	YGR120C	2.2089E-4
850695	RLP24	YLR009W	2.2079E-4
852709	PMR1	YGL167C	2.206E-4
856575	NMD3	YHR170W	2.2022E-4
852673	MCM6	YGL201C	2.201E-4
852678	MDS3	YGL197W	2.201E-4
852077	PKH3	YDR466W	2.1982E-4
855892	IPL1	YPL209C	2.1973E-4
850568	CMK1	YFR014C	2.1965E-4
855616	YAF9	YNL107W	2.1916E-4
856167	SMK1	YPR054W	2.1908E-4
854747	YRB2	YIL063C	2.1827E-4
852378	MIS1	YBR084W	2.1816E-4
855745	PRP2	YNR011C	2.1808E-4
856301	BSP1	YPR171W	2.1786E-4
850639	SPA2	YLL021W	2.1752E-4
853168	PUP2	YGR253C	2.1741E-4
855080	FET3	YMR058W	2.17E-4
855963	MKK2	YPL140C	2.1687E-4
856091	SWI1	YPL016W	2.1638E-4
852169	PKC1	YBL105C	2.1623E-4
854192	STI1	YOR027W	2.162E-4
854901	FPR3	YML074C	2.1598E-4
851857	AKR1	YDR264C	2.158E-4
854685	QDR2	YIL121W	2.1567E-4
856418	MYO1	YHR023W	2.1525E-4
855821	HFI1	YPL254W	2.1518E-4
854768	CBR1	YIL043C	2.1496E-4
856106	HAT1	YPL001W	2.1467E-4
854916	PHO84	YML123C	2.1426E-4
851024	CDC3	YLR314C	2.1425E-4
853585	ATP2	YJR121W	2.1424E-4
856519	SET1	YHR119W	2.1416E-4
852553	MRPS5	YBR251W	2.1412E-4
855458	YIF1	YNL263C	2.1396E-4
856600	EGD2	YHR193C	2.1375E-4
851071	RSC2	YLR357W	2.1329E-4
856254	CTF4	YPR135W	2.1322E-4
851041	CHS5	YLR330W	2.1318E-4
851756	NGG1	YDR176W	2.1313E-4
851549	SLX5	YDL013W	2.1277E-4
855737	RPC34	YNR003C	2.1269E-4
852779	LSG1	YGL099W	2.1259E-4
851206	SAW1	YAL027W	2.1246E-4
854020	CTR9	YOL145C	2.1216E-4
851048	NUP2	YLR335W	2.1211E-4
855898	TPK2	YPL203W	2.1209E-4
855253	CEF1	YMR213W	2.12E-4
852873	SCL1	YGL011C	2.1195E-4
850540	SMC1	YFL008W	2.1183E-4
852903	VMA7	YGR020C	2.1176E-4
856140	YOP1	YPR028W	2.112E-4
852573	BIT2	YBR270C	2.1052E-4
855504	YNL217W	YNL217W	2.1043E-4
855012	YPT7	YML001W	2.1027E-4
856421	PPA1	YHR026W	2.1012E-4
856559	RTT107	YHR154W	2.0954E-4
852199	NUP170	YBL079W	2.0937E-4
855006	GIS4	YML006C	2.0927E-4
853301	RPB4	YJL140W	2.089E-4
850496	EMP47	YFL048C	2.0876E-4
852881	CDH1	YGL003C	2.0827E-4
852489	RPL21A	YBR191W	2.078E-4
852327	ATP3	YBR039W	2.0768E-4
850333	AGP1	YCL025C	2.0766E-4
853654	PRS1	YKL181W	2.0745E-4
855632	YNL092W	YNL092W	2.0744E-4
852824	SDS23	YGL056C	2.0717E-4
850445	TUP1	YCR084C	2.0694E-4
852592	SNF5	YBR289W	2.0687E-4
852440	SUP45	YBR143C	2.0683E-4
852405	AIM3	YBR108W	2.0674E-4
852624	VID30	YGL227W	2.0667E-4
856305	DPB2	YPR175W	2.0659E-4
853138	HSV2	YGR223C	2.0652E-4
855094	ABF2	YMR072W	2.0637E-4
855979	SPC29	YPL124W	2.0636E-4
851255	PTA1	YAL043C	2.0634E-4
852724	PEX14	YGL153W	2.0605E-4
854984	RPS17A	YML024W	2.0599E-4
851797	GCD6	YDR211W	2.0582E-4
851587	SES1	YDR023W	2.0581E-4
856231	RGC1	YPR115W	2.0561E-4
856312	SMX3	YPR182W	2.0538E-4
852983	PRP31	YGR091W	2.053E-4
854882	PRE8	YML092C	2.0516E-4
853227	PRP21	YJL203W	2.0499E-4
850883	EMG1	YLR186W	2.0497E-4
854844	YVH1	YIR026C	2.0477E-4
855332	HSH155	YMR288W	2.0445E-4
856208	ASR1	YPR093C	2.0439E-4
853397	MTR4	YJL050W	2.0425E-4
854698	YIL108W	YIL108W	2.0416E-4
853089	PBP1	YGR178C	2.0385E-4
856913	DNF1	YER166W	2.0376E-4
853715	MRP8	YKL142W	2.0366E-4
853064	NSR1	YGR159C	2.0351E-4
856687	SNU13	YEL026W	2.0351E-4
851450	KIN28	YDL108W	2.0344E-4
856821	SBH1	YER087C-B	2.0343E-4
850994	RPS30A	YLR287C-A	2.0341E-4
852407	ALG1	YBR110W	2.0329E-4
850637	YLL023C	YLL023C	2.0324E-4
853535	NPA3	YJR072C	2.0317E-4
852404	IML3	YBR107C	2.028E-4
852372	SEC18	YBR080C	2.0273E-4
850905	SEC13	YLR208W	2.0203E-4
851086	ROM2	YLR371W	2.02E-4
851680	STE5	YDR103W	2.0189E-4
854138	DIS3	YOL021C	2.0176E-4
854228	YOR062C	YOR062C	2.0155E-4
852888	TFG2	YGR005C	2.0153E-4
856842	NUP157	YER105C	2.014E-4
856535	NSG1	YHR133C	2.0114E-4
853365	SCP160	YJL080C	2.0106E-4
852728	INO80	YGL150C	2.007E-4
853149	YHB1	YGR234W	2.0051E-4
855844	SSO1	YPL232W	2.005E-4
855864	YPL264C	YPL264C	2.0039E-4
851475	SUB2	YDL084W	2.0028E-4
852352	ORC2	YBR060C	2.001E-4
853395	TDH1	YJL052W	2.001E-4
851562	NHP10	YDL002C	1.9996E-4
851332	SEC31	YDL195W	1.9982E-4
856223	RPN7	YPR108W	1.9946E-4
853884	YPT52	YKR014C	1.9936E-4
856221	ISR1	YPR106W	1.9934E-4
854221	NOB1	YOR056C	1.9928E-4
856736	BIM1	YER016W	1.9919E-4
850760	RGR1	YLR071C	1.9915E-4
852084	PRP3	YDR473C	1.9903E-4
854130	MDM38	YOL027C	1.9891E-4
853016	NUP57	YGR119C	1.9881E-4
855281	CUS1	YMR240C	1.9856E-4
850846	ACS2	YLR153C	1.979E-4
855471	RAD50	YNL250W	1.9695E-4
855716	PUB1	YNL016W	1.969E-4
855953	YPL150W	YPL150W	1.9685E-4
853705	GPM1	YKL152C	1.9681E-4
855765	SSK2	YNR031C	1.9667E-4
853767	YJU2	YKL095W	1.9648E-4
851700	KIN1	YDR122W	1.9646E-4
856148	VMA13	YPR036W	1.9646E-4
851153	CNA1	YLR433C	1.9622E-4
853147	NAS6	YGR232W	1.9614E-4
856371	RPS20	YHL015W	1.9601E-4
853463	SUI2	YJR007W	1.9598E-4
855393	LEM3	YNL323W	1.9593E-4
853553	JSN1	YJR091C	1.9552E-4
851891	SUR2	YDR297W	1.9542E-4
856412	DED81	YHR019C	1.9526E-4
855646	NIS1	YNL078W	1.9524E-4
852265	FUS3	YBL016W	1.9521E-4
853059	CYS4	YGR155W	1.9517E-4
854063	MSH2	YOL090W	1.9505E-4
851500	RAD59	YDL059C	1.9502E-4
855316	ZDS1	YMR273C	1.9493E-4
852093	CWC21	YDR482C	1.9483E-4
856437	SRB2	YHR041C	1.9483E-4
855665	ARP5	YNL059C	1.9474E-4
853065	RTS3	YGR161C	1.9419E-4
850982	DBP9	YLR276C	1.9414E-4
853333	CCT7	YJL111W	1.937E-4
855942	BEM4	YPL161C	1.9361E-4
854748	ARC15	YIL062C	1.9357E-4
853160	SDA1	YGR245C	1.9351E-4
850345	BUD3	YCL014W	1.9349E-4
855639	MKT1	YNL085W	1.9349E-4
851962	EAF1	YDR359C	1.9319E-4
855104	NAM7	YMR080C	1.9313E-4
850737	RPS0B	YLR048W	1.9298E-4
856394	GPA1	YHR005C	1.9283E-4
852892	SEC9	YGR009C	1.9266E-4
855131	PGM2	YMR105C	1.9257E-4
851457	DUN1	YDL101C	1.9253E-4
852472	SWD3	YBR175W	1.9243E-4
856589	GND1	YHR183W	1.9243E-4
856732	PRP22	YER013W	1.9242E-4
851085	ARC18	YLR370C	1.9219E-4
850774	ARP6	YLR085C	1.921E-4
856076	PHO85	YPL031C	1.9207E-4
852646	RAI1	YGL246C	1.919E-4
854017	SPT20	YOL148C	1.9187E-4
856753	YPT31	YER031C	1.9152E-4
856544	RPL42B	YHR141C	1.9143E-4
855116	NPL6	YMR091C	1.914E-4
850552	NIC96	YFR002W	1.9119E-4
853293	RPA34	YJL148W	1.9114E-4
854418	ESA1	YOR244W	1.9107E-4
850612	RET2	YFR051C	1.9058E-4
851647	PPH3	YDR075W	1.9012E-4
854778	BCY1	YIL033C	1.9007E-4
852703	NUP49	YGL172W	1.8995E-4
854072	ATG19	YOL082W	1.8993E-4
855047	YMR031C	YMR031C	1.898E-4
854883	RPM2	YML091C	1.8971E-4
852467	SSE2	YBR169C	1.894E-4
854303	IDH2	YOR136W	1.8916E-4
856028	YPL077C	YPL077C	1.8894E-4
852361	TAT1	YBR069C	1.8873E-4
852039	TIF35	YDR429C	1.8868E-4
854036	SKM1	YOL113W	1.8849E-4
855640	END3	YNL084C	1.8817E-4
851320	GLE1	YDL207W	1.8787E-4
852108	ITR1	YDR497C	1.8783E-4
856159	MCM16	YPR046W	1.8781E-4
856321	QCR2	YPR191W	1.8767E-4
851906	TFB1	YDR311W	1.8714E-4
855237	VTI1	YMR197C	1.8708E-4
856587	SVP26	YHR181W	1.8691E-4
855159	POM152	YMR129W	1.864E-4
853861	LAC1	YKL008C	1.8621E-4
852694	GTS1	YGL181W	1.8614E-4
855184	NUP53	YMR153W	1.86E-4
850643	DPS1	YLL018C	1.8589E-4
850528	SMX2	YFL017W-A	1.8565E-4
851306	CDC13	YDL220C	1.8564E-4
854201	PEP12	YOR036W	1.8561E-4
853243	ELO1	YJL196C	1.8556E-4
850914	CPR6	YLR216C	1.8543E-4
856626	IMD2	YHR216W	1.8535E-4
855157	SAS2	YMR127C	1.8535E-4
851545	CDC7	YDL017W	1.8504E-4
851507	PBP4	YDL053C	1.8497E-4
853041	CBF2	YGR140W	1.8484E-4
853450	CTK2	YJL006C	1.848E-4
854940	MFT1	YML062C	1.8441E-4
856648	CIN8	YEL061C	1.8396E-4
855874	ALG5	YPL227C	1.8391E-4
853723	APL2	YKL135C	1.8387E-4
852860	PGD1	YGL025C	1.8376E-4
856863	NSA2	YER126C	1.8354E-4
854328	PUP1	YOR157C	1.8353E-4
856814	SER3	YER081W	1.8339E-4
856754	FIR1	YER032W	1.8332E-4
852364	HSP26	YBR072W	1.8296E-4
852230	SEC17	YBL050W	1.8279E-4
854979	USA1	YML029W	1.8279E-4
851318	CWC2	YDL209C	1.8241E-4
851865	GLO2	YDR272W	1.8239E-4
854247	DIA2	YOR080W	1.8237E-4
854406	MKK1	YOR231W	1.8185E-4
852555	SRB6	YBR253W	1.8173E-4
852349	UBP14	YBR058C	1.8155E-4
856547	RPC10	YHR143W-A	1.8136E-4
855328	YKU70	YMR284W	1.8112E-4
853824	SPC42	YKL042W	1.8099E-4
851389	CDC36	YDL165W	1.8082E-4
850799	AHP1	YLR109W	1.8066E-4
856229	PIS1	YPR113W	1.8063E-4
852848	MIG1	YGL035C	1.806E-4
850330	FUS1	YCL027W	1.8043E-4
856748	CHO1	YER026C	1.8037E-4
853912	GAP1	YKR039W	1.8036E-4
856264	RRP15	YPR143W	1.8036E-4
855728	HRB1	YNL004W	1.8024E-4
855621	POL1	YNL102W	1.8014E-4
850425	YCR061W	YCR061W	1.8006E-4
851115	BDF1	YLR399C	1.7998E-4
850840	PEP3	YLR148W	1.798E-4
851396	STE7	YDL159W	1.7974E-4
850561	GCN20	YFR009W	1.7943E-4
853527	CCT5	YJR064W	1.7926E-4
850706	PSR2	YLR019W	1.7894E-4
852053	SSN2	YDR443C	1.7894E-4
851102	VAC14	YLR386W	1.7873E-4
850534	IES1	YFL013C	1.7864E-4
853851	SWD2	YKL018W	1.7857E-4
854713	PRK1	YIL095W	1.7836E-4
853248	RPS14B	YJL191W	1.7832E-4
856518	ORC6	YHR118C	1.7818E-4
854248	TGL5	YOR081C	1.7816E-4
854447	TPO4	YOR273C	1.7812E-4
854822	PAN1	YIR006C	1.7809E-4
853596	NMD5	YJR132W	1.7807E-4
856216	SNT309	YPR101W	1.7799E-4
852427	SHE3	YBR130C	1.7772E-4
856197	DIB1	YPR082C	1.7768E-4
850934	EST1	YLR233C	1.7736E-4
855631	YPT53	YNL093W	1.7723E-4
854813	BET1	YIL004C	1.7722E-4
852582	PAF1	YBR279W	1.7719E-4
854869	CAC2	YML102W	1.7698E-4
855875	NEW1	YPL226W	1.7694E-4
850818	APC2	YLR127C	1.7687E-4
854235	VPS5	YOR069W	1.7683E-4
852079	TLG1	YDR468C	1.7671E-4
853668	SAC1	YKL212W	1.7611E-4
852068	TOM1	YDR457W	1.7599E-4
852939	UFD1	YGR048W	1.7594E-4
850820	DIP2	YLR129W	1.7589E-4
851051	VRP1	YLR337C	1.7582E-4
856697	PMP2	YEL017C-A	1.758E-4
851007	EXG1	YLR300W	1.7555E-4
854855	HYR1	YIR037W	1.7546E-4
853385	NUP82	YJL061W	1.753E-4
856508	GGA2	YHR108W	1.7517E-4
854777	CAP2	YIL034C	1.7514E-4
854032	RRI2	YOL117W	1.7513E-4
855345	DYN3	YMR299C	1.7468E-4
855802	YNR065C	YNR065C	1.7454E-4
854513	ALA1	YOR335C	1.7438E-4
854533	MEK1	YOR351C	1.7435E-4
855880	FLC1	YPL221W	1.7423E-4
850619	VPS13	YLL040C	1.7415E-4
850520	EPL1	YFL024C	1.7395E-4
854245	BUD21	YOR078W	1.7393E-4
856070	EGD1	YPL037C	1.7364E-4
852822	RAD6	YGL058W	1.7359E-4
854793	FAF1	YIL019W	1.7348E-4
856553	IMP3	YHR148W	1.7342E-4
852025	SYF1	YDR416W	1.7336E-4
854162	RRP6	YOR001W	1.7311E-4
855520	PSY2	YNL201C	1.7299E-4
854286	RIO1	YOR119C	1.7296E-4
854742	SEC6	YIL068C	1.7295E-4
851893	BFR2	YDR299W	1.7294E-4
851994	MUS81	YDR386W	1.725E-4
850358	CDC10	YCR002C	1.7247E-4
856909	RAD4	YER162C	1.7227E-4
856749	GAL83	YER027C	1.7209E-4
855622	AVT4	YNL101W	1.7209E-4
855744	CSE2	YNR010W	1.7203E-4
853455	OST1	YJL002C	1.7202E-4
853782	VMA5	YKL080W	1.7197E-4
856186	NOT5	YPR072W	1.7194E-4
852398	EXO84	YBR102C	1.7159E-4
855507	PEX17	YNL214W	1.7153E-4
852504	KTR3	YBR205W	1.7129E-4
854946	CMP2	YML057W	1.7075E-4
853540	MIR1	YJR077C	1.7056E-4
854826	MSL1	YIR009W	1.705E-4
855201	PAH1	YMR165C	1.7042E-4
854294	RGA1	YOR127W	1.7007E-4
854555	NUD1	YOR373W	1.6989E-4
852492	MED8	YBR193C	1.6976E-4
855843	NSL1	YPL233W	1.6972E-4
850326	RRP7	YCL031C	1.6972E-4
850879	SWI6	YLR182W	1.6962E-4
855757	SNF12	YNR023W	1.6957E-4
852383	RFC5	YBR087W	1.6955E-4
852013	RPB7	YDR404C	1.6953E-4
855319	DSK2	YMR276W	1.6951E-4
851140	RPN13	YLR421C	1.6949E-4
851366	OST4	YDL232W	1.6933E-4
852469	SEC66	YBR171W	1.6921E-4
855549	APC1	YNL172W	1.6911E-4
854330	SME1	YOR159C	1.6909E-4
850641	KNS1	YLL019C	1.6848E-4
851250	SPC72	YAL047C	1.6844E-4
855515	RTT106	YNL206C	1.6824E-4
854675	FKH1	YIL131C	1.6804E-4
855571	RPC31	YNL151C	1.68E-4
853877	RSC4	YKR008W	1.679E-4
854509	VMA4	YOR332W	1.6753E-4
853847	MAK11	YKL021C	1.6721E-4
852338	REB1	YBR049C	1.6716E-4
852788	NUP145	YGL092W	1.6696E-4
854408	KIN4	YOR233W	1.6683E-4
856584	OYE2	YHR179W	1.6665E-4
853135	MRPL9	YGR220C	1.6663E-4
855862	DIM1	YPL266W	1.6646E-4
854018	PEX11	YOL147C	1.6644E-4
855883	SAR1	YPL218W	1.6626E-4
854995	UBX2	YML013W	1.6624E-4
852242	MRPL16	YBL038W	1.6615E-4
854773	NOT3	YIL038C	1.6602E-4
854971	YML037C	YML037C	1.6594E-4
855087	KAR5	YMR065W	1.6575E-4
855618	INP52	YNL106C	1.6563E-4
856260	MEP3	YPR138C	1.6559E-4
851827	SNU56	YDR240C	1.6539E-4
852642	RMR1	YGL250W	1.6538E-4
851782	SPC19	YDR201W	1.6489E-4
851624	CDC34	YDR054C	1.6471E-4
852810	RPB9	YGL070C	1.6451E-4
856389	OSH7	YHR001W	1.6412E-4
853010	DAM1	YGR113W	1.6403E-4
856502	KIC1	YHR102W	1.6402E-4
855404	RFA2	YNL312W	1.638E-4
850836	ACF2	YLR144C	1.635E-4
856856	SCS2	YER120W	1.6341E-4
851984	LSM6	YDR378C	1.6338E-4
853777	MDH1	YKL085W	1.6337E-4
853165	YGR250C	YGR250C	1.6324E-4
853928	DYN1	YKR054C	1.6322E-4
855083	RNA14	YMR061W	1.6314E-4
852170	YBL104C	YBL104C	1.6313E-4
851177	YLR455W	YLR455W	1.631E-4
854157	RPB11	YOL005C	1.6308E-4
855230	GYL1	YMR192W	1.6308E-4
851561	MCD1	YDL003W	1.6306E-4
853752	SLD2	YKL108W	1.6302E-4
852233	EDE1	YBL047C	1.6296E-4
853427	RNR2	YJL026W	1.6286E-4
852476	EHT1	YBR177C	1.6251E-4
853283	FAR1	YJL157C	1.624E-4
856704	UBC8	YEL012W	1.6232E-4
852947	RSC1	YGR056W	1.6228E-4
856859	GLO3	YER122C	1.6192E-4
854372	MCA1	YOR197W	1.6179E-4
851846	YAP6	YDR259C	1.6178E-4
850443	AHC2	YCR082W	1.6177E-4
851870	MTH1	YDR277C	1.6158E-4
855606	MLS1	YNL117W	1.6156E-4
853957	NUP133	YKR082W	1.6146E-4
854734	SEC28	YIL076W	1.6141E-4
851125	UTP21	YLR409C	1.6137E-4
854785	KRE27	YIL027C	1.612E-4
855491	ELA1	YNL230C	1.6118E-4
856682	ECM10	YEL030W	1.6118E-4
855022	YMR010W	YMR010W	1.6117E-4
853275	TPK1	YJL164C	1.6085E-4
854518	RPA43	YOR340C	1.6046E-4
853114	ELP2	YGR200C	1.6035E-4
851724	SWI5	YDR146C	1.6025E-4
854977	NDC1	YML031W	1.6017E-4
850864	RPS31	YLR167W	1.6013E-4
851671	MSH6	YDR097C	1.6E-4
856901	COG3	YER157W	1.5988E-4
854212	STD1	YOR047C	1.5987E-4
854976	RAD52	YML032C	1.5964E-4
853714	LTV1	YKL143W	1.5959E-4
852618	SEC15	YGL233W	1.5957E-4
854118	RPP2A	YOL039W	1.5929E-4
854557	GDH1	YOR375C	1.5917E-4
850441	PTC6	YCR079W	1.5909E-4
854179	RTS1	YOR014W	1.5907E-4
853840	TFA1	YKL028W	1.5904E-4
851100	IKI3	YLR384C	1.5901E-4
852411	RAD16	YBR114W	1.5895E-4
855436	MRPL10	YNL284C	1.5894E-4
855399	PFS2	YNL317W	1.589E-4
854935	ERV41	YML067C	1.588E-4
856361	RIM4	YHL024W	1.5875E-4
851131	YLR413W	YLR413W	1.5843E-4
853332	MDV1	YJL112W	1.5841E-4
853244	CDC6	YJL194W	1.5808E-4
854458	HUA2	YOR284W	1.5788E-4
851874	RRP45	YDR280W	1.5779E-4
854480	ISW2	YOR304W	1.5777E-4
851742	SEC1	YDR164C	1.5763E-4
851903	SRB7	YDR308C	1.5761E-4
852376	UBC4	YBR082C	1.5748E-4
855838	SUI3	YPL237W	1.5731E-4
853117	YCH1	YGR203W	1.572E-4
853146	PHB2	YGR231C	1.5716E-4
855110	YMR086W	YMR086W	1.5712E-4
851559	MED2	YDL005C	1.57E-4
853555	FIP1	YJR093C	1.5695E-4
851580	KCS1	YDR017C	1.5695E-4
855496	CNM67	YNL225C	1.5687E-4
851158	CAR2	YLR438W	1.5683E-4
853043	BTN2	YGR142W	1.5675E-4
853090	OKP1	YGR179C	1.5671E-4
851013	ACO1	YLR304C	1.5657E-4
853048	ENP2	YGR145W	1.5651E-4
853376	UTP18	YJL069C	1.5642E-4
854725	SDS3	YIL084C	1.5632E-4
853862	CAP1	YKL007W	1.561E-4
854111	PSK2	YOL045W	1.5583E-4
852184	ROX3	YBL093C	1.5582E-4
854980	TSA1	YML028W	1.5559E-4
856370	DUR3	YHL016C	1.554E-4
850720	RSC58	YLR033W	1.554E-4
852575	HSM3	YBR272C	1.5535E-4
851373	SHS1	YDL225W	1.5522E-4
856324	OPT2	YPR194C	1.5518E-4
855845	FAS2	YPL231W	1.5504E-4
853456	PRE3	YJL001W	1.5502E-4
851614	HEM13	YDR044W	1.5476E-4
854066	YOL087C	YOL087C	1.546E-4
855575	LSM7	YNL147W	1.5445E-4
853082	YIP1	YGR172C	1.5436E-4
852522	PDB1	YBR221C	1.5423E-4
852955	SPT4	YGR063C	1.5398E-4
853499	NUP85	YJR042W	1.5384E-4
851841	CHL4	YDR254W	1.5376E-4
850569	GSY1	YFR015C	1.5364E-4
854843	MND2	YIR025W	1.5353E-4
856413	YHR020W	YHR020W	1.535E-4
851025	NKP2	YLR315W	1.5338E-4
853864	RPL14A	YKL006W	1.532E-4
853098	TFG1	YGR186W	1.5318E-4
851916	MCM21	YDR318W	1.531E-4
855586	EAF7	YNL136W	1.5306E-4
854650	UBP7	YIL156W	1.5301E-4
850325	STE50	YCL032W	1.5293E-4
852313	OLA1	YBR025C	1.529E-4
850409	TAF2	YCR042C	1.5285E-4
855790	ESF2	YNR054C	1.5282E-4
853416	SNX4	YJL036W	1.5271E-4
855929	NIP100	YPL174C	1.5259E-4
850530	MDJ1	YFL016C	1.5252E-4
856830	PUP3	YER094C	1.5237E-4
852433	MEC1	YBR136W	1.5234E-4
854123	SMC5	YOL034W	1.5232E-4
850772	EMP70	YLR083C	1.5223E-4
855920	CTI6	YPL181W	1.5221E-4
850419	RSC6	YCR052W	1.5217E-4
855438	WSC2	YNL283C	1.5209E-4
855958	KES1	YPL145C	1.52E-4
854497	HSH49	YOR319W	1.5179E-4
854175	AUS1	YOR011W	1.5174E-4
856220	COG4	YPR105C	1.5168E-4
856840	SSA4	YER103W	1.515E-4
850734	STU2	YLR045C	1.5145E-4
851112	VPS33	YLR396C	1.5131E-4
851488	BDF2	YDL070W	1.512E-4
853908	CAF4	YKR036C	1.511E-4
854021	NOP8	YOL144W	1.5108E-4
853015	RPS23A	YGR118W	1.5107E-4
850601	SAP155	YFR040W	1.5098E-4
853856	ARC19	YKL013C	1.5067E-4
852744	ITC1	YGL133W	1.5059E-4
855960	RPL33A	YPL143W	1.5058E-4
854960	PRP39	YML046W	1.5054E-4
854766	PIG2	YIL045W	1.5015E-4
851160	MRPL4	YLR439W	1.501E-4
850611	PRE4	YFR050C	1.5004E-4
853961	PRP16	YKR086W	1.4993E-4
856882	RTR1	YER139C	1.4992E-4
851819	RTN1	YDR233C	1.4992E-4
856243	YLH47	YPR125W	1.4983E-4
851890	MHR1	YDR296W	1.4983E-4
850889	HCR1	YLR192C	1.4982E-4
856319	SKI3	YPR189W	1.4957E-4
851509	LHP1	YDL051W	1.4946E-4
852311	CHS3	YBR023C	1.4918E-4
852774	VPS73	YGL104C	1.4912E-4
856168	SEC8	YPR055W	1.49E-4
854817	SGN1	YIR001C	1.487E-4
852896	SNU71	YGR013W	1.4856E-4
850410	YCR043C	YCR043C	1.4842E-4
851317	UGA4	YDL210W	1.4827E-4
850541	BLM10	YFL007W	1.4823E-4
851812	ADK1	YDR226W	1.4811E-4
850741	IES3	YLR052W	1.4803E-4
855459	POL2	YNL262W	1.48E-4
855067	CSM3	YMR048W	1.4795E-4
851485	BRE1	YDL074C	1.4794E-4
853123	TRX2	YGR209C	1.4793E-4
852659	SKI8	YGL213C	1.4791E-4
853452	CYR1	YJL005W	1.4786E-4
850961	YLR257W	YLR257W	1.4773E-4
856134	EAF3	YPR023C	1.4763E-4
856778	HOM3	YER052C	1.4746E-4
856476	NMD2	YHR077C	1.4746E-4
854758	RHR2	YIL053W	1.4743E-4
856545	CHS7	YHR142W	1.4742E-4
852900	YGR017W	YGR017W	1.4739E-4
856455	MED6	YHR058C	1.4729E-4
855318	BUL1	YMR275C	1.4727E-4
855097	RCO1	YMR075W	1.4725E-4
853609	MGM101	YJR144W	1.4716E-4
853871	PAP1	YKR002W	1.4704E-4
856675	ANP1	YEL036C	1.4692E-4
856360	SNF6	YHL025W	1.4666E-4
851126	VIP1	YLR410W	1.465E-4
850714	AAT2	YLR027C	1.4609E-4
852726	NUT1	YGL151W	1.4606E-4
852802	DBP3	YGL078C	1.4597E-4
855711	ARK1	YNL020C	1.4594E-4
856654	HAT2	YEL056W	1.4578E-4
851368	PTP1	YDL230W	1.4577E-4
855620	MET4	YNL103W	1.457E-4
853967	SRP40	YKR092C	1.4567E-4
856566	YAP1801	YHR161C	1.4545E-4
851659	SSS1	YDR086C	1.4499E-4
856217	RPL11A	YPR102C	1.4477E-4
851720	PEX7	YDR142C	1.4476E-4
851895	CFT1	YDR301W	1.4472E-4
854494	COT1	YOR316C	1.4449E-4
851263	NUP60	YAR002W	1.4442E-4
851495	UBC9	YDL064W	1.444E-4
856613	SKN7	YHR206W	1.4431E-4
851706	MTC5	YDR128W	1.4423E-4
856129	RLF2	YPR018W	1.4423E-4
855039	MRPL3	YMR024W	1.4414E-4
851746	CDC37	YDR168W	1.44E-4
856649	PRB1	YEL060C	1.4369E-4
851471	LUC7	YDL087C	1.4369E-4
856457	VMA22	YHR060W	1.436E-4
851770	SLY1	YDR189W	1.4326E-4
853773	MIF2	YKL089W	1.4325E-4
851688	FOB1	YDR110W	1.4311E-4
854983	YML6	YML025C	1.4298E-4
856726	SEC3	YER008C	1.4288E-4
853169	ENO1	YGR254W	1.4288E-4
852494	MSI1	YBR195C	1.4283E-4
856297	NUT2	YPR168W	1.4281E-4
852911	RPS25A	YGR027C	1.4276E-4
852329	FAT1	YBR041W	1.4273E-4
856404	ARD1	YHR013C	1.4257E-4
852662	YPT32	YGL210W	1.4248E-4
850767	BOS1	YLR078C	1.4246E-4
853096	UBR1	YGR184C	1.4241E-4
852885	SWC4	YGR002C	1.4229E-4
855204	CEP3	YMR168C	1.4224E-4
851346	LYS20	YDL182W	1.4223E-4
854182	PET127	YOR017W	1.4213E-4
854868	NUP188	YML103C	1.421E-4
852513	NGR1	YBR212W	1.4205E-4
856203	SRP54	YPR088C	1.4201E-4
851286	SWH1	YAR042W	1.4198E-4
850900	MSS51	YLR203C	1.4195E-4
852938	TFC4	YGR047C	1.416E-4
852001	SPT3	YDR392W	1.411E-4
854537	GDS1	YOR355W	1.41E-4
854732	THS1	YIL078W	1.409E-4
852820	YBP2	YGL060W	1.4088E-4
850482	COS4	YFL062W	1.4077E-4
856691	GEA2	YEL022W	1.4073E-4
855336	YMR291W	YMR291W	1.4069E-4
851653	VPS41	YDR080W	1.4068E-4
855505	RAP1	YNL216W	1.4067E-4
853109	SKI6	YGR195W	1.4062E-4
851787	EBS1	YDR206W	1.4061E-4
851418	ARF2	YDL137W	1.4056E-4
856428	YHR033W	YHR033W	1.4055E-4
855649	IMP4	YNL075W	1.4055E-4
856069	MET31	YPL038W	1.4036E-4
853423	VPS53	YJL029C	1.4034E-4
853573	CPA2	YJR109C	1.4002E-4
850903	ENT2	YLR206W	1.3997E-4
852004	SXM1	YDR395W	1.3996E-4
855687	COG6	YNL041C	1.3991E-4
853193	RNH70	YGR276C	1.3986E-4
853442	RPC17	YJL011C	1.3961E-4
853988	GAS4	YOL132W	1.3957E-4
855859	KAR9	YPL269W	1.395E-4
855951	RRD2	YPL152W	1.3933E-4
856183	MED1	YPR070W	1.3933E-4
851634	LCB2	YDR062W	1.3925E-4
855041	PEX12	YMR026C	1.3903E-4
851934	SWR1	YDR334W	1.3892E-4
852470	SMY2	YBR172C	1.3881E-4
853992	YGK3	YOL128C	1.388E-4
850656	ORC3	YLL004W	1.3873E-4
854357	GSP2	YOR185C	1.3873E-4
850822	ACE2	YLR131C	1.3873E-4
854760	MMF1	YIL051C	1.3862E-4
853320	ALB1	YJL122W	1.3862E-4
851508	SLC1	YDL052C	1.3845E-4
856497	YHR097C	YHR097C	1.3841E-4
855426	RFC3	YNL290W	1.3827E-4
855524	WHI3	YNL197C	1.3815E-4
852020	DFM1	YDR411C	1.3814E-4
850782	NYV1	YLR093C	1.3804E-4
851147	MAG2	YLR427W	1.3781E-4
851404	RPC53	YDL150W	1.378E-4
852750	SOH1	YGL127C	1.3774E-4
852357	ECM2	YBR065C	1.3764E-4
855236	YMR196W	YMR196W	1.3736E-4
852399	SIF2	YBR103W	1.3734E-4
854059	RFC4	YOL094C	1.3729E-4
852468	NPL4	YBR170C	1.3726E-4
850654	MMM1	YLL006W	1.3723E-4
851059	YLR345W	YLR345W	1.3718E-4
856680	MCM3	YEL032W	1.371E-4
854913	ERG13	YML126C	1.3704E-4
855280	RNT1	YMR239C	1.369E-4
853845	YKL023W	YKL023W	1.3678E-4
856869	PMD1	YER132C	1.3652E-4
856781	GIP2	YER054C	1.3639E-4
851776	REF2	YDR195W	1.3629E-4
856515	DMA1	YHR115C	1.3625E-4
855414	RPS19B	YNL302C	1.3619E-4
852251	YBL029C-A	YBL029C-A	1.3617E-4
851878	DPP1	YDR284C	1.3614E-4
852453	SLI15	YBR156C	1.3605E-4
852369	SLM4	YBR077C	1.3577E-4
853226	RCY1	YJL204C	1.3574E-4
855275	RNA1	YMR235C	1.3543E-4
856866	SAK1	YER129W	1.3541E-4
856059	CAM1	YPL048W	1.3524E-4
852172	SFT2	YBL102W	1.3522E-4
854327	NFI1	YOR156C	1.351E-4
851010	MET17	YLR303W	1.3506E-4
853037	LSB1	YGR136W	1.3502E-4
856766	SAH1	YER043C	1.3476E-4
856141	APL4	YPR029C	1.3476E-4
856227	DBF20	YPR111W	1.3475E-4
851521	NAT1	YDL040C	1.3465E-4
852202	ILS1	YBL076C	1.346E-4
851002	ATP14	YLR295C	1.3457E-4
850589	SMC2	YFR031C	1.344E-4
851035	RPL38	YLR325C	1.3402E-4
855554	SKO1	YNL167C	1.3397E-4
855501	ADE12	YNL220W	1.3382E-4
854261	ARF3	YOR094W	1.3375E-4
851726	KGD2	YDR148C	1.3373E-4
855139	MED11	YMR112C	1.3371E-4
851691	PDS1	YDR113C	1.3371E-4
855597	SPC98	YNL126W	1.337E-4
855783	FPK1	YNR047W	1.3361E-4
853667	DOA1	YKL213C	1.336E-4
851173	SST2	YLR452C	1.3306E-4
853183	FOL2	YGR267C	1.3291E-4
850686	DNM1	YLL001W	1.3285E-4
853894	DBP7	YKR024C	1.3266E-4
852501	MCM7	YBR202W	1.3262E-4
856571	CDC23	YHR166C	1.3254E-4
853492	RAD26	YJR035W	1.325E-4
851336	RPL35A	YDL191W	1.3249E-4
856925	PDA1	YER178W	1.3245E-4
851493	IDP1	YDL066W	1.3238E-4
852471	UMP1	YBR173C	1.3237E-4
853909	SPC34	YKR037C	1.3216E-4
856438	NCP1	YHR042W	1.3205E-4
852664	SIP2	YGL208W	1.3178E-4
856876	GDI1	YER136W	1.3167E-4
852246	STU1	YBL034C	1.3151E-4
856844	GLE2	YER107C	1.3136E-4
851543	OSH2	YDL019C	1.3125E-4
852007	UTP5	YDR398W	1.3119E-4
855964	UME1	YPL139C	1.3107E-4
851788	UME6	YDR207C	1.3088E-4
853589	ENT3	YJR125C	1.3083E-4
850437	SOL2	YCR073W-A	1.3082E-4
853774	CAB3	YKL088W	1.308E-4
851719	DOP1	YDR141C	1.3076E-4
853934	UTP30	YKR060W	1.3072E-4
853011	SPT6	YGR116W	1.3059E-4
851195	RBG1	YAL036C	1.3053E-4
852676	YIP4	YGL198W	1.3044E-4
856926	DMC1	YER179W	1.3035E-4
854663	SSL2	YIL143C	1.3007E-4
853892	NTR2	YKR022C	1.3002E-4
856331	ARR3	YPR201W	1.2999E-4
850574	FAB1	YFR019W	1.2994E-4
850384	HTL1	YCR020W-B	1.2991E-4
853288	INO1	YJL153C	1.2987E-4
856771	SAP1	YER047C	1.2966E-4
851845	HSP78	YDR258C	1.2944E-4
855766	PPG1	YNR032W	1.2941E-4
854392	RFC1	YOR217W	1.2918E-4
854062	SPO21	YOL091W	1.2912E-4
856020	SEC16	YPL085W	1.2899E-4
851627	YOS9	YDR057W	1.2886E-4
852239	PRE7	YBL041W	1.2881E-4
852100	SLD5	YDR489W	1.2862E-4
851210	PMT2	YAL023C	1.2858E-4
854681	KGD1	YIL125W	1.2857E-4
854384	NPT1	YOR209C	1.2852E-4
851311	GDH2	YDL215C	1.2842E-4
850502	FET5	YFL041W	1.2836E-4
853489	CPR7	YJR032W	1.283E-4
855727	MRP7	YNL005C	1.2829E-4
854407	MGE1	YOR232W	1.2819E-4
855869	APM1	YPL259C	1.2801E-4
856062	VPS16	YPL045W	1.2799E-4
851269	YAR010C	YAR010C	1.2788E-4
850761	YLR072W	YLR072W	1.2782E-4
851919	DAD4	YDR320C-A	1.2782E-4
851406	ATG9	YDL149W	1.2779E-4
851452	PHO2	YDL106C	1.2777E-4
850732	TRX1	YLR043C	1.2771E-4
853991	VPS68	YOL129W	1.2768E-4
853875	MRPL13	YKR006C	1.2757E-4
852348	MUM2	YBR057C	1.2754E-4
853788	MUD2	YKL074C	1.2735E-4
856868	RPS26B	YER131W	1.2729E-4
856665	GLY1	YEL046C	1.2717E-4
853808	NUP120	YKL057C	1.269E-4
851222	SWC3	YAL011W	1.268E-4
855751	TIM23	YNR017W	1.2671E-4
854866	SEC65	YML105C	1.2649E-4
854317	PNO1	YOR145C	1.2646E-4
852825	OLE1	YGL055W	1.2642E-4
850775	SMC4	YLR086W	1.2635E-4
855423	MSB3	YNL293W	1.2632E-4
854363	ULS1	YOR191W	1.2629E-4
852748	RSM23	YGL129C	1.2623E-4
856722	YND1	YER005W	1.2612E-4
853035	CAF130	YGR134W	1.2607E-4
850304	SPB1	YCL054W	1.2603E-4
850904	HRD3	YLR207W	1.2602E-4
855093	TVP18	YMR071C	1.2601E-4
856572	THP2	YHR167W	1.2601E-4
850747	SHM2	YLR058C	1.2599E-4
855568	YCK2	YNL154C	1.2588E-4
855651	MSK1	YNL073W	1.2557E-4
851948	MRP1	YDR347W	1.255E-4
851937	MRPS28	YDR337W	1.2549E-4
854252	OST3	YOR085W	1.2536E-4
853942	BET3	YKR068C	1.2531E-4
856529	FUR1	YHR128W	1.2528E-4
853544	EAF6	YJR082C	1.2496E-4
855369	FET4	YMR319C	1.2487E-4
856060	SGF11	YPL047W	1.2482E-4
852377	TEC1	YBR083W	1.2474E-4
850793	CDC45	YLR103C	1.2465E-4
854656	MCM10	YIL150C	1.2428E-4
852862	STT3	YGL022W	1.2428E-4
850427	BUD31	YCR063W	1.2427E-4
852200	ATG8	YBL078C	1.2404E-4
851744	SEC5	YDR166C	1.2393E-4
854405	WTM1	YOR230W	1.2378E-4
852380	AAC3	YBR085W	1.2372E-4
856577	SPC97	YHR172W	1.2368E-4
850499	SEC53	YFL045C	1.2365E-4
852868	KAP122	YGL016W	1.2362E-4
856368	YHL018W	YHL018W	1.2357E-4
851620	TPI1	YDR050C	1.2322E-4
855976	HHO1	YPL127C	1.2322E-4
854373	BFR1	YOR198C	1.2321E-4
855410	MRPS18	YNL306W	1.2251E-4
855264	MRE11	YMR224C	1.2243E-4
852066	NHX1	YDR456W	1.2237E-4
852839	DST1	YGL043W	1.221E-4
853719	HSK3	YKL138C-A	1.2208E-4
856435	VMA10	YHR039C-A	1.2206E-4
854222	SGT1	YOR057W	1.2202E-4
855270	RPS10B	YMR230W	1.2186E-4
850327	HIS4	YCL030C	1.2183E-4
855674	MSG5	YNL053W	1.2182E-4
853713	RPC25	YKL144C	1.2181E-4
853161	BRF1	YGR246C	1.2171E-4
856169	TFB4	YPR056W	1.2162E-4
856044	ALD6	YPL061W	1.216E-4
852607	RTF1	YGL244W	1.2158E-4
851032	SFH1	YLR321C	1.2156E-4
852452	CNS1	YBR155W	1.2152E-4
854213	RAT1	YOR048C	1.2143E-4
852224	PTC3	YBL056W	1.2139E-4
851030	MMS22	YLR320W	1.2118E-4
855541	RHO5	YNL180C	1.2106E-4
856776	RSM18	YER050C	1.2053E-4
851029	BUD6	YLR319C	1.2046E-4
850983	YSH1	YLR277C	1.204E-4
853526	RPA12	YJR063W	1.2034E-4
856027	ATP4	YPL078C	1.203E-4
855016	MVP1	YMR004W	1.2022E-4
856237	CLB5	YPR120C	1.201E-4
852177	ATP1	YBL099W	1.1965E-4
852819	DUO1	YGL061C	1.1963E-4
855596	FAR11	YNL127W	1.1961E-4
855691	IDH1	YNL037C	1.1943E-4
853669	TRP3	YKL211C	1.1939E-4
856490	YNG2	YHR090C	1.1931E-4
853551	BIR1	YJR089W	1.1929E-4
853866	AUR1	YKL004W	1.1929E-4
855460	ORC5	YNL261W	1.1925E-4
851381	PAR32	YDL173W	1.1908E-4
854113	PEX15	YOL044W	1.1905E-4
851904	GIC2	YDR309C	1.1896E-4
853112	YPP1	YGR198W	1.1894E-4
851985	RGA2	YDR379W	1.1869E-4
850592	RPL29	YFR032C-A	1.1865E-4
853880	TOF2	YKR010C	1.1856E-4
855053	MSN2	YMR037C	1.1855E-4
851337	UFD2	YDL190C	1.1848E-4
853846	CDC16	YKL022C	1.1841E-4
851383	GLT1	YDL171C	1.1836E-4
855228	SGS1	YMR190C	1.1828E-4
853461	APL1	YJR005W	1.1813E-4
855306	CUE1	YMR264W	1.1804E-4
851694	MRPL1	YDR116C	1.1797E-4
850401	RRP43	YCR035C	1.1783E-4
851240	ECM1	YAL059W	1.1768E-4
855978	KAP120	YPL125W	1.1762E-4
852611	DOC1	YGL240W	1.1753E-4
856327	SGE1	YPR198W	1.1741E-4
851327	MGT1	YDL200C	1.173E-4
850920	IFH1	YLR223C	1.1728E-4
852392	RXT2	YBR095C	1.1727E-4
852257	NCL1	YBL024W	1.1714E-4
856434	MSC7	YHR039C	1.1708E-4
852245	POL12	YBL035C	1.1701E-4
851670	GIS1	YDR096W	1.1695E-4
853177	APL6	YGR261C	1.169E-4
854034	PAP2	YOL115W	1.1684E-4
852050	DOT1	YDR440W	1.1683E-4
852095	VPS52	YDR484W	1.1674E-4
853937	LAS1	YKR063C	1.1674E-4
855854	SAM3	YPL274W	1.1668E-4
853818	ELM1	YKL048C	1.1664E-4
855603	NCS2	YNL119W	1.1659E-4
856835	UBP9	YER098W	1.1655E-4
851069	ILV5	YLR355C	1.1655E-4
854810	NAS2	YIL007C	1.1652E-4
852805	MPS2	YGL075C	1.165E-4
852512	AME1	YBR211C	1.1639E-4
850709	SDO1	YLR022C	1.1638E-4
850442	SRB8	YCR081W	1.162E-4
853970	MLP1	YKR095W	1.1619E-4
856162	ATG11	YPR049C	1.1614E-4
851416	SCM3	YDL139C	1.1604E-4
855135	ILV2	YMR108W	1.1595E-4
855231	MRPL24	YMR193W	1.1592E-4
851991	NKP1	YDR383C	1.1583E-4
853809	TMA19	YKL056C	1.1577E-4
851814	PCF11	YDR228C	1.1575E-4
850399	SNT1	YCR033W	1.1568E-4
851180	NBP1	YLR457C	1.1563E-4
854647	BNR1	YIL159W	1.1542E-4
853958	DAD2	YKR083C	1.1541E-4
850539	CDC4	YFL009W	1.1532E-4
854203	HIR2	YOR038C	1.153E-4
851775	MSS116	YDR194C	1.1514E-4
856188	TKL1	YPR074C	1.1494E-4
851447	RRP42	YDL111C	1.1479E-4
856375	PRS3	YHL011C	1.1478E-4
854168	SGT2	YOR007C	1.1456E-4
854331	MTR10	YOR160W	1.1436E-4
850715	ADE16	YLR028C	1.1429E-4
852697	MPT5	YGL178W	1.1428E-4
850806	CFT2	YLR115W	1.1414E-4
855539	IPI3	YNL182C	1.1403E-4
851727	NUM1	YDR150W	1.1392E-4
851902	YDR307W	YDR307W	1.1373E-4
852207	KTI11	YBL071W-A	1.137E-4
855483	KEX2	YNL238W	1.1362E-4
850413	IMG1	YCR046C	1.1362E-4
855592	TOM22	YNL131W	1.1348E-4
854503	FRT1	YOR324C	1.1345E-4
856752	CHZ1	YER030W	1.1336E-4
850497	RGD2	YFL047W	1.1332E-4
852809	AFT1	YGL071W	1.1307E-4
851717	RUB1	YDR139C	1.1301E-4
854236	GYP1	YOR070C	1.13E-4
854084	NBA1	YOL070C	1.1295E-4
853599	MCM22	YJR135C	1.1284E-4
855710	HDA1	YNL021W	1.1278E-4
853554	BUD4	YJR092W	1.127E-4
853100	BUB1	YGR188C	1.125E-4
854993	TAF11	YML015C	1.1249E-4
855499	SSU72	YNL222W	1.1237E-4
856094	MRPS16	YPL013C	1.1234E-4
855708	FAP1	YNL023C	1.1233E-4
852794	MAD1	YGL086W	1.122E-4
851379	AIR2	YDL175C	1.1217E-4
851425	LYS21	YDL131W	1.1216E-4
851696	APC4	YDR118W	1.1194E-4
851615	RPC11	YDR045C	1.1187E-4
851579	DAD1	YDR016C	1.1185E-4
851564	NTH1	YDR001C	1.1174E-4
856453	RSC30	YHR056C	1.1171E-4
856920	RAD24	YER173W	1.1168E-4
854677	TAO3	YIL129C	1.1159E-4
851712	YDR134C	YDR134C	1.1151E-4
855489	CSL4	YNL232W	1.1138E-4
854982	RPS18B	YML026C	1.1136E-4
854347	HEM15	YOR176W	1.1133E-4
853453	SYS1	YJL004C	1.1125E-4
851058	RPL26A	YLR344W	1.1107E-4
854290	LEO1	YOR123C	1.1105E-4
850749	FRS1	YLR060W	1.1105E-4
856657	MAK10	YEL053C	1.1101E-4
854425	TUM1	YOR251C	1.11E-4
855271	PEP5	YMR231W	1.1098E-4
854409	RPL33B	YOR234C	1.1093E-4
852975	MRP13	YGR084C	1.1092E-4
856303	VPS4	YPR173C	1.1084E-4
851014	STT4	YLR305C	1.1082E-4
856690	YEL023C	YEL023C	1.1075E-4
851847	SWM1	YDR260C	1.1062E-4
856458	GIC1	YHR061C	1.1053E-4
854539	SNX3	YOR357C	1.1034E-4
856886	DDI1	YER143W	1.1028E-4
852419	MRPL36	YBR122C	1.1005E-4
850918	RSA3	YLR221C	1.0992E-4
855475	VPS75	YNL246W	1.099E-4
853498	URB2	YJR041C	1.099E-4
850435	RSA4	YCR072C	1.0987E-4
852273	YBL010C	YBL010C	1.0983E-4
855607	DMA2	YNL116W	1.0983E-4
854900	HMG1	YML075C	1.0977E-4
855994	GDE1	YPL110C	1.0973E-4
852806	HSF1	YGL073W	1.0964E-4
851372	GCS1	YDL226C	1.0963E-4
853639	MIA40	YKL195W	1.0937E-4
853075	MRPS35	YGR165W	1.0926E-4
853148	PHO81	YGR233C	1.0924E-4
851713	YCF1	YDR135C	1.0916E-4
854423	APC5	YOR249C	1.0911E-4
856523	EPT1	YHR123W	1.091E-4
852780	USE1	YGL098W	1.0907E-4
855469	MRPL17	YNL252C	1.0906E-4
856791	HOR2	YER062C	1.0901E-4
854361	IES4	YOR189W	1.0899E-4
855699	SIW14	YNL032W	1.0876E-4
854243	SKI7	YOR076C	1.0873E-4
850507	RPO41	YFL036W	1.0868E-4
852563	RGD1	YBR260C	1.0864E-4
856655	POL5	YEL055C	1.0864E-4
851487	YET3	YDL072C	1.0857E-4
851470	ASM4	YDL088C	1.0853E-4
854434	GCD1	YOR260W	1.084E-4
855837	YAR1	YPL239W	1.0835E-4
851921	MRPL35	YDR322W	1.0827E-4
855988	BEM3	YPL115C	1.0823E-4
853157	YAP1802	YGR241C	1.0816E-4
851755	RSM24	YDR175C	1.0812E-4
855985	MRP51	YPL118W	1.0798E-4
851832	MNN10	YDR245W	1.0791E-4
855842	TFP3	YPL234C	1.0788E-4
853523	CBF1	YJR060W	1.0786E-4
854878	RAD10	YML095C	1.077E-4
855107	ADH3	YMR083W	1.0767E-4
850745	ERG3	YLR056W	1.0767E-4
851216	PSK1	YAL017W	1.0759E-4
855154	YMR124W	YMR124W	1.0757E-4
852661	NCS6	YGL211W	1.0746E-4
855349	ADH2	YMR303C	1.0733E-4
854973	AMD1	YML035C	1.0718E-4
850916	MSC3	YLR219W	1.0716E-4
855785	MSO1	YNR049C	1.0707E-4
854166	DNL4	YOR005C	1.0707E-4
854966	VPS71	YML041C	1.0706E-4
853631	EAP1	YKL204W	1.0702E-4
852880	RPN14	YGL004C	1.0701E-4
851623	DBF4	YDR052C	1.0678E-4
854329	PET123	YOR158W	1.0662E-4
852617	ADE5,7	YGL234W	1.066E-4
853522	PTK2	YJR059W	1.065E-4
855593	CPT1	YNL130C	1.0639E-4
850909	TUB4	YLR212C	1.0635E-4
854208	WHI2	YOR043W	1.0635E-4
855943	CDC60	YPL160W	1.0627E-4
854912	RSC9	YML127W	1.0624E-4
855574	ALF1	YNL148C	1.0622E-4
854291	UBP2	YOR124C	1.062E-4
853355	DPB11	YJL090C	1.0617E-4
852787	SPC105	YGL093W	1.0616E-4
854300	VPS17	YOR132W	1.0613E-4
853212	COS6	YGR295C	1.0601E-4
856096	TAF3	YPL011C	1.06E-4
856668	YEL043W	YEL043W	1.0596E-4
856801	RNR1	YER070W	1.0596E-4
854443	PAC1	YOR269W	1.0588E-4
850434	IMG2	YCR071C	1.058E-4
853086	ERG1	YGR175C	1.0559E-4
853568	SOD1	YJR104C	1.0554E-4
856510	ERP5	YHR110W	1.0541E-4
854047	NDJ1	YOL104C	1.0538E-4
856313	DPM1	YPR183W	1.0525E-4
853118	ADE3	YGR204W	1.0519E-4
853393	PEP8	YJL053W	1.0508E-4
854886	UFO1	YML088W	1.0508E-4
856079	ERG10	YPL028W	1.0503E-4
855758	MPP6	YNR024W	1.0498E-4
851480	MRK1	YDL079C	1.0496E-4
854703	DPH1	YIL103W	1.0494E-4
853853	ATP7	YKL016C	1.0482E-4
854450	CAF20	YOR276W	1.0479E-4
855820	BBP1	YPL255W	1.0468E-4
851460	SNU23	YDL098C	1.0463E-4
851955	TRR1	YDR353W	1.0457E-4
852838	RNA15	YGL044C	1.0453E-4
853780	RRP14	YKL082C	1.0449E-4
851114	SKI2	YLR398C	1.0439E-4
852443	MRPS9	YBR146W	1.0435E-4
856142	CSR2	YPR030W	1.043E-4
851527	GPR1	YDL035C	1.0426E-4
855138	YMR111C	YMR111C	1.042E-4
852046	PPZ2	YDR436W	1.0411E-4
851262	TFC3	YAL001C	1.041E-4
850567	IOC3	YFR013W	1.0407E-4
852486	NTC20	YBR188C	1.0402E-4
852601	MAL31	YBR298C	1.0395E-4
853559	YJR096W	YJR096W	1.0388E-4
851481	MDH3	YDL078C	1.0387E-4
854206	CUE5	YOR042W	1.0387E-4
855171	SIP5	YMR140W	1.0378E-4
851815	IVY1	YDR229W	1.0377E-4
856837	UBC6	YER100W	1.0356E-4
853688	TPK3	YKL166C	1.0355E-4
854495	FAA1	YOR317W	1.0351E-4
852986	VAS1	YGR094W	1.035E-4
854682	AYR1	YIL124W	1.035E-4
855658	RPL9B	YNL067W	1.0342E-4
853872	OSH6	YKR003W	1.0341E-4
854276	INP53	YOR109W	1.034E-4
853650	ASH1	YKL185W	1.0337E-4
852655	KIP3	YGL216W	1.0336E-4
855241	RAD14	YMR201C	1.032E-4
854211	DBP5	YOR046C	1.0292E-4
855626	PHO23	YNL097C	1.0282E-4
852971	TWF1	YGR080W	1.0274E-4
854359	TUF1	YOR187W	1.0274E-4
856686	CUP5	YEL027W	1.0274E-4
856136	CCL1	YPR025C	1.0261E-4
850372	POL4	YCR014C	1.0261E-4
851882	NSE3	YDR288W	1.0259E-4
855638	YNL086W	YNL086W	1.0258E-4
851034	PEX30	YLR324W	1.0257E-4
853699	APE2	YKL157W	1.0252E-4
851392	ENT1	YDL161W	1.0248E-4
856263	KAR3	YPR141C	1.0228E-4
852168	SRO77	YBL106C	1.0208E-4
854152	RCL1	YOL010W	1.0208E-4
856147	GLN1	YPR035W	1.0207E-4
854989	OST6	YML019W	1.0194E-4
851968	CDC40	YDR364C	1.0185E-4
[truncated: 3,692 more rows]
