# Supplementary material for: Inferring the effective TOR-dependent network: a computational study in yeast
Source: BMC Syst Biol. 2013 Aug 30;7:84. doi: 10.1186/1752-0509-7-84 (PMC4016608; doi:10.1186/1752-0509-7-84)
Supplement: Additional file 2 — GO Enrichment of information flow scores. Excel table files (*.zip) illustrating the GO enrichment analysis using mHG under BP, CC, and MF branches, respectively. [file 1752-0509-7-84-S2.zip]

Archive with 3 entries (3 files):
- 1192739419765122_add7.xls
- 1192739419765122_add8.xls
- 1192739419765122_add6.xls
