# Supplementary material for: Inferring the effective TOR-dependent network: a computational study in yeast
Source: BMC Syst Biol. 2013 Aug 30;7:84. doi: 10.1186/1752-0509-7-84 (PMC4016608; doi:10.1186/1752-0509-7-84)
Supplement: Additional file 2 — GO Enrichment of information flow scores. Excel table files (*.zip) illustrating the GO enrichment analysis using mHG under BP, CC, and MF branches, respectively. [file 1752-0509-7-84-S2.zip › 1192739419765122_add7.xls]

## Sheet: Sheet1
GO Term	Description	P-value	FDR q-value	Enrichment	N	B	n	b	Genes
GO:0005488	binding	1.66E-38	3.54E-35	1.26	5561	2779	1804	1137	[SEC27 - sec27p, RIM11 - rim11p, CEG1 - ceg1p, TIF34 - tif34p, KRR1 - krr1p, NUP53 - nup53p, SPB1 - spb1p, PEX14 - pex14p, STO1 - sto1p, INO80 - ino80p, SAS2 - sas2p, RPL9A - rpl9ap, POM152 - pom152p, ECM16 - ecm16p, RCK1 - rck1p, SRO9 - sro9p, MYO5 - myo5p, STE50 - ste50p, RPL28 - rpl28p, ILV2 - ilv2p, BIK1 - bik1p, LSG1 - lsg1p, MED11 - med11p, HIS4 - his4p, TAF6 - taf6p, ASC1 - asc1p, MLC1 - m…
GO:0005515	protein binding	3.33E-33	3.55E-30	1.66	5561	642	1894	364	[SSN8 - ssn8p, SEC27 - sec27p, PEX13 - pex13p, DDI1 - ddi1p, ENT2 - ent2p, MRS6 - mrs6p, PEX14 - pex14p, POM152 - pom152p, CCT7 - cct7p, MDV1 - mdv1p, SCS2 - scs2p, ECM29 - ecm29p, SHO1 - sho1p, ARP2 - arp2p, RSP5 - rsp5p, ASF1 - asf1p, CPR6 - cpr6p, SBP1 - sbp1p, PHO86 - pho86p, RCK1 - rck1p, MYO5 - myo5p, STE50 - ste50p, MED2 - med2p, MYO2 - myo2p, SNC2 - snc2p, BIK1 - bik1p, USE1 - use1p, MED1…
GO:0005198	structural molecule activity	2.19E-31	1.56E-28	1.89	5561	361	1891	232	[SEC27 - sec27p, RPL1B - rpl1bp, RPL13B - rpl13bp, RPS20 - rps20p, SEC13 - sec13p, POM152 - pom152p, RPS26B - rps26bp, RPL9A - rpl9ap, SCS2 - scs2p, RPL8A - rpl8ap, ECM29 - ecm29p, SHO1 - sho1p, UTP30 - utp30p, RPL27B - rpl27bp, SEH1 - seh1p, RPL28 - rpl28p, SPC24 - spc24p, RPS31 - rps31p, PBS2 - pbs2p, TAF6 - taf6p, CSE2 - cse2p, DAD1 - dad1p, RPL4B - rpl4bp, DAD2 - dad2p, NUP133 - nup133p, RLP7…
GO:0004674	protein serine/threonine kinase activity	6.29E-29	3.35E-26	3.04	5561	127	1311	91	[RIM11 - rim11p, GIN4 - gin4p, KIC1 - kic1p, KIN4 - kin4p, FUS3 - fus3p, MKK1 - mkk1p, BCK1 - bck1p, SSN3 - ssn3p, ISR1 - isr1p, CDC5 - cdc5p, MCK1 - mck1p, ALK2 - alk2p, KSP1 - ksp1p, TOR2 - tor2p, IME2 - ime2p, SPS1 - sps1p, BUD32 - bud32p, RTK1 - rtk1p, CHK1 - chk1p, CLA4 - cla4p, SCH9 - sch9p, GAL83 - gal83p, MPS1 - mps1p, CBK1 - cbk1p, CKA2 - cka2p, MEK1 - mek1p, RCK1 - rck1p, PHO85 - pho85p…
GO:0004672	protein kinase activity	2.52E-27	1.07E-24	2.93	5561	133	1311	92	[GIN4 - gin4p, RIM11 - rim11p, KIC1 - kic1p, KIN4 - kin4p, FUS3 - fus3p, MKK1 - mkk1p, BCK1 - bck1p, SSN3 - ssn3p, ISR1 - isr1p, CDC5 - cdc5p, MCK1 - mck1p, ALK2 - alk2p, KSP1 - ksp1p, TOR2 - tor2p, SPS1 - sps1p, IME2 - ime2p, BUD32 - bud32p, RTK1 - rtk1p, CHK1 - chk1p, CLA4 - cla4p, SCH9 - sch9p, GAL83 - gal83p, MPS1 - mps1p, CBK1 - cbk1p, CKA2 - cka2p, MEK1 - mek1p, RCK1 - rck1p, PHO85 - pho85p…
GO:0035639	purine ribonucleoside triphosphate binding	9.58E-20	3.4E-17	1.72	5561	744	1084	249	[RIM11 - rim11p, GIN4 - gin4p, SRS2 - srs2p, CEG1 - ceg1p, BCK1 - bck1p, IME2 - ime2p, SPS1 - sps1p, INO80 - ino80p, RTK1 - rtk1p, ECM16 - ecm16p, CCT7 - cct7p, DBP10 - dbp10p, MPS1 - mps1p, ARP2 - arp2p, PYK2 - pyk2p, TIF1 - tif1p, RCK1 - rck1p, MYO5 - myo5p, DNF1 - dnf1p, MYO2 - myo2p, RPT2 - rpt2p, SNF1 - snf1p, LSG1 - lsg1p, PCK1 - pck1p, RAD3 - rad3p, BRR2 - brr2p, URA2 - ura2p, ACC1 - acc1p…
GO:0017076	purine nucleotide binding	9.8E-20	2.98E-17	1.52	5561	751	1683	345	[RIM11 - rim11p, GIN4 - gin4p, SRS2 - srs2p, CEG1 - ceg1p, BCK1 - bck1p, ARK1 - ark1p, DYN1 - dyn1p, SAK1 - sak1p, SPS1 - sps1p, IME2 - ime2p, INO80 - ino80p, RTK1 - rtk1p, ECM16 - ecm16p, CCT7 - cct7p, DBP10 - dbp10p, MPS1 - mps1p, ARP2 - arp2p, PYK2 - pyk2p, RCK1 - rck1p, TIF1 - tif1p, MEK1 - mek1p, MYO5 - myo5p, DNF1 - dnf1p, MYO2 - myo2p, RPT2 - rpt2p, SNF1 - snf1p, LSG1 - lsg1p, PCK1 - pck1p…
GO:0032555	purine ribonucleotide binding	1.43E-19	3.81E-17	1.7	5561	746	1102	252	[RIM11 - rim11p, GIN4 - gin4p, SRS2 - srs2p, CEG1 - ceg1p, BCK1 - bck1p, IME2 - ime2p, SPS1 - sps1p, RTK1 - rtk1p, INO80 - ino80p, ECM16 - ecm16p, CCT7 - cct7p, DBP10 - dbp10p, MPS1 - mps1p, ARP2 - arp2p, PYK2 - pyk2p, TIF1 - tif1p, RCK1 - rck1p, MYO5 - myo5p, DNF1 - dnf1p, MYO2 - myo2p, RPT2 - rpt2p, SNF1 - snf1p, LSG1 - lsg1p, PCK1 - pck1p, RAD3 - rad3p, BRR2 - brr2p, URA2 - ura2p, ACC1 - acc1p…
GO:0032553	ribonucleotide binding	1.43E-19	3.39E-17	1.7	5561	746	1102	252	[RIM11 - rim11p, GIN4 - gin4p, SRS2 - srs2p, CEG1 - ceg1p, BCK1 - bck1p, IME2 - ime2p, SPS1 - sps1p, INO80 - ino80p, RTK1 - rtk1p, ECM16 - ecm16p, CCT7 - cct7p, DBP10 - dbp10p, MPS1 - mps1p, ARP2 - arp2p, PYK2 - pyk2p, TIF1 - tif1p, RCK1 - rck1p, MYO5 - myo5p, DNF1 - dnf1p, MYO2 - myo2p, RPT2 - rpt2p, SNF1 - snf1p, PCK1 - pck1p, LSG1 - lsg1p, RAD3 - rad3p, BRR2 - brr2p, URA2 - ura2p, ACC1 - acc1p…
GO:0000166	nucleotide binding	3.05E-18	6.49E-16	1.43	5561	950	1683	412	[RIM11 - rim11p, SIR2 - sir2p, CEG1 - ceg1p, LHP1 - lhp1p, RIM4 - rim4p, DYN1 - dyn1p, INO80 - ino80p, RTK1 - rtk1p, ECM16 - ecm16p, DBP10 - dbp10p, MPS1 - mps1p, ARP2 - arp2p, SBP1 - sbp1p, RCK1 - rck1p, TIF1 - tif1p, MYO5 - myo5p, RPT2 - rpt2p, LSG1 - lsg1p, PCK1 - pck1p, KCC4 - kcc4p, CDC7 - cdc7p, KCS1 - kcs1p, PRP43 - prp43p, PRP16 - prp16p, GBP2 - gbp2p, SNQ2 - snq2p, RSM23 - rsm23p, YKU80 …
GO:0036094	small molecule binding	1.94E-17	3.76E-15	1.41	5561	1006	1683	429	[RIM11 - rim11p, SIR2 - sir2p, CEG1 - ceg1p, LHP1 - lhp1p, RIM4 - rim4p, DYN1 - dyn1p, INO80 - ino80p, RTK1 - rtk1p, ECM16 - ecm16p, DBP10 - dbp10p, MPS1 - mps1p, ARP2 - arp2p, SBP1 - sbp1p, RCK1 - rck1p, TIF1 - tif1p, MYO5 - myo5p, RPT2 - rpt2p, LSG1 - lsg1p, PCK1 - pck1p, KCC4 - kcc4p, CDC7 - cdc7p, KCS1 - kcs1p, PRP43 - prp43p, PRP16 - prp16p, GBP2 - gbp2p, SNQ2 - snq2p, RSM23 - rsm23p, YKU80 …
GO:0017111	nucleoside-triphosphatase activity	1.26E-16	2.24E-14	1.68	5561	387	1731	202	[SRS2 - srs2p, DYN1 - dyn1p, INO80 - ino80p, ECM16 - ecm16p, DBP10 - dbp10p, ARP2 - arp2p, TIF1 - tif1p, MYO5 - myo5p, DNF1 - dnf1p, MYO2 - myo2p, RPT2 - rpt2p, LSG1 - lsg1p, RAD3 - rad3p, BRR2 - brr2p, VMA4 - vma4p, PRP2 - prp2p, CHD1 - chd1p, ISW2 - isw2p, PRP16 - prp16p, PRP43 - prp43p, TIF2 - tif2p, HEF3 - hef3p, SNQ2 - snq2p, YKU80 - yku80p, HCA4 - hca4p, VPS1 - vps1p, KAR2 - kar2p, CDC10 - …
GO:0003676	nucleic acid binding	3.65E-16	5.98E-14	1.34	5561	1136	1844	505	[PRP11 - prp11p, TIF34 - tif34p, LHP1 - lhp1p, KRR1 - krr1p, RPS20 - rps20p, NUP53 - nup53p, RIM4 - rim4p, SPB1 - spb1p, STO1 - sto1p, INO80 - ino80p, RPL9A - rpl9ap, ECM16 - ecm16p, PRP9 - prp9p, DBP10 - dbp10p, SBP1 - sbp1p, UTP30 - utp30p, SRO9 - sro9p, TIF1 - tif1p, NHP10 - nhp10p, RPL28 - rpl28p, TAF6 - taf6p, ARC1 - arc1p, NOP1 - nop1p, PRP43 - prp43p, UTP15 - utp15p, PRP16 - prp16p, GBP2 -…
GO:0016817	hydrolase activity, acting on acid anhydrides	4.1E-16	6.24E-14	1.92	5561	408	1086	153	[VMA2 - vma2p, SRS2 - srs2p, MYO4 - myo4p, TEF2 - tef2p, RSC8 - rsc8p, DRS2 - drs2p, TUB1 - tub1p, INO80 - ino80p, ECM16 - ecm16p, DBP10 - dbp10p, FUN12 - fun12p, ARP2 - arp2p, TIF1 - tif1p, MYO5 - myo5p, VMA6 - vma6p, RIX7 - rix7p, DNF1 - dnf1p, MYO2 - myo2p, RPT2 - rpt2p, HSP104 - hsp104p, LSG1 - lsg1p, RAD3 - rad3p, BRR2 - brr2p, SSA2 - ssa2p, MOT1 - mot1p, PRP2 - prp2p, CHD1 - chd1p, SEN1 - s…
GO:0016818	hydrolase activity, acting on acid anhydrides, in phosphorus-containing anhydrides	4.1E-16	5.83E-14	1.92	5561	408	1086	153	[VMA2 - vma2p, SRS2 - srs2p, MYO4 - myo4p, TEF2 - tef2p, RSC8 - rsc8p, DRS2 - drs2p, TUB1 - tub1p, INO80 - ino80p, ECM16 - ecm16p, DBP10 - dbp10p, FUN12 - fun12p, ARP2 - arp2p, TIF1 - tif1p, MYO5 - myo5p, VMA6 - vma6p, RIX7 - rix7p, DNF1 - dnf1p, MYO2 - myo2p, RPT2 - rpt2p, HSP104 - hsp104p, LSG1 - lsg1p, RAD3 - rad3p, BRR2 - brr2p, SSA2 - ssa2p, MOT1 - mot1p, PRP2 - prp2p, CHD1 - chd1p, SEN1 - s…
GO:0016462	pyrophosphatase activity	4.1E-16	5.46E-14	1.92	5561	408	1086	153	[VMA2 - vma2p, SRS2 - srs2p, MYO4 - myo4p, TEF2 - tef2p, RSC8 - rsc8p, DRS2 - drs2p, TUB1 - tub1p, INO80 - ino80p, ECM16 - ecm16p, DBP10 - dbp10p, FUN12 - fun12p, ARP2 - arp2p, TIF1 - tif1p, MYO5 - myo5p, VMA6 - vma6p, RIX7 - rix7p, DNF1 - dnf1p, MYO2 - myo2p, RPT2 - rpt2p, HSP104 - hsp104p, LSG1 - lsg1p, RAD3 - rad3p, BRR2 - brr2p, SSA2 - ssa2p, MOT1 - mot1p, PRP2 - prp2p, CHD1 - chd1p, SEN1 - s…
GO:0003723	RNA binding	9.98E-16	1.25E-13	1.66	5561	571	1287	220	[PRP11 - prp11p, PRT1 - prt1p, PRE10 - pre10p, TIF34 - tif34p, PUB1 - pub1p, KRR1 - krr1p, RPS20 - rps20p, STO1 - sto1p, UTP10 - utp10p, RPL9A - rpl9ap, ECM16 - ecm16p, PRP9 - prp9p, DBP10 - dbp10p, UTP13 - utp13p, SBP1 - sbp1p, TIF1 - tif1p, SRO9 - sro9p, PAB1 - pab1p, RPL28 - rpl28p, LSM1 - lsm1p, ALA1 - ala1p, NOP1 - nop1p, ARC1 - arc1p, RPB4 - rpb4p, UTP15 - utp15p, TIF2 - tif2p, HEF3 - hef3p…
GO:0016773	phosphotransferase activity, alcohol group as acceptor	1.11E-14	1.31E-12	2.17	5561	194	1279	97	[RIM11 - rim11p, GIN4 - gin4p, BCK1 - bck1p, SSN3 - ssn3p, MCK1 - mck1p, TOR2 - tor2p, SPS1 - sps1p, IME2 - ime2p, RTK1 - rtk1p, CLA4 - cla4p, SCH9 - sch9p, CDC19 - cdc19p, MPS1 - mps1p, PYK2 - pyk2p, CKA2 - cka2p, RCK1 - rck1p, MEK1 - mek1p, PHO85 - pho85p, SNF1 - snf1p, CKA1 - cka1p, PBS2 - pbs2p, PKH3 - pkh3p, KCC4 - kcc4p, CDC7 - cdc7p, KNS1 - kns1p, SNF4 - snf4p, YAK1 - yak1p, VHS1 - vhs1p, …
GO:0005524	ATP binding	2.87E-14	3.21E-12	1.67	5561	645	1081	209	[GIN4 - gin4p, RIM11 - rim11p, SRS2 - srs2p, BCK1 - bck1p, SPS1 - sps1p, IME2 - ime2p, RTK1 - rtk1p, INO80 - ino80p, ECM16 - ecm16p, CCT7 - cct7p, DBP10 - dbp10p, MPS1 - mps1p, ARP2 - arp2p, PYK2 - pyk2p, RCK1 - rck1p, TIF1 - tif1p, MYO5 - myo5p, DNF1 - dnf1p, MYO2 - myo2p, RPT2 - rpt2p, SNF1 - snf1p, PCK1 - pck1p, RAD3 - rad3p, BRR2 - brr2p, URA2 - ura2p, ACC1 - acc1p, PBS2 - pbs2p, PKH3 - pkh3p…
GO:0032559	adenyl ribonucleotide binding	4.11E-14	4.38E-12	1.65	5561	647	1102	212	[GIN4 - gin4p, RIM11 - rim11p, SRS2 - srs2p, BCK1 - bck1p, SPS1 - sps1p, IME2 - ime2p, INO80 - ino80p, RTK1 - rtk1p, ECM16 - ecm16p, CCT7 - cct7p, DBP10 - dbp10p, MPS1 - mps1p, ARP2 - arp2p, PYK2 - pyk2p, RCK1 - rck1p, TIF1 - tif1p, MYO5 - myo5p, DNF1 - dnf1p, MYO2 - myo2p, RPT2 - rpt2p, SNF1 - snf1p, PCK1 - pck1p, RAD3 - rad3p, BRR2 - brr2p, URA2 - ura2p, ACC1 - acc1p, PBS2 - pbs2p, PKH3 - pkh3p…
GO:0030554	adenyl nucleotide binding	4.13E-14	4.19E-12	1.65	5561	651	1102	213	[GIN4 - gin4p, RIM11 - rim11p, SRS2 - srs2p, BCK1 - bck1p, SPS1 - sps1p, IME2 - ime2p, RTK1 - rtk1p, INO80 - ino80p, ECM16 - ecm16p, CCT7 - cct7p, DBP10 - dbp10p, MPS1 - mps1p, ARP2 - arp2p, PYK2 - pyk2p, RCK1 - rck1p, TIF1 - tif1p, MYO5 - myo5p, DNF1 - dnf1p, MYO2 - myo2p, RPT2 - rpt2p, SNF1 - snf1p, PCK1 - pck1p, RAD3 - rad3p, BRR2 - brr2p, URA2 - ura2p, ACC1 - acc1p, PBS2 - pbs2p, PKH3 - pkh3p…
GO:0016887	ATPase activity	4.95E-14	4.8E-12	1.72	5561	273	1731	146	[VMA2 - vma2p, SRS2 - srs2p, RSC8 - rsc8p, DRS2 - drs2p, DYN1 - dyn1p, INO80 - ino80p, RAD16 - rad16p, ECM16 - ecm16p, DBP10 - dbp10p, ARP2 - arp2p, RFC3 - rfc3p, SMC2 - smc2p, TIF1 - tif1p, DNF1 - dnf1p, RIX7 - rix7p, VMA6 - vma6p, RPT2 - rpt2p, RAD3 - rad3p, HSP104 - hsp104p, BRR2 - brr2p, VMA4 - vma4p, ATP4 - atp4p, SSA2 - ssa2p, MOT1 - mot1p, PRP2 - prp2p, HSP78 - hsp78p, RFC5 - rfc5p, CHD1 -…
GO:0003735	structural constituent of ribosome	6.83E-14	6.33E-12	2.75	5561	219	636	69	[RPL16A - rpl16ap, RPP0 - rpp0p, RPL1B - rpl1bp, RPL13B - rpl13bp, RPL2A - rpl2ap, RPS4A - rps4ap, RPS3 - rps3p, RPS4B - rps4bp, RPL9A - rpl9ap, RPL36B - rpl36bp, RPL6A - rpl6ap, RPL8A - rpl8ap, RPL3 - rpl3p, RPL15A - rpl15ap, RPL27B - rpl27bp, RPL6B - rpl6bp, RPL20A - rpl20ap, RPP2B - rpp2bp, RPL28 - rpl28p, RPL1A - rpl1ap, RPS1A - rps1ap, RPL10 - rpl10p, RPL4B - rpl4bp, CIC1 - cic1p, RPL20B - r…
GO:0016301	kinase activity	1.05E-12	9.32E-11	1.97	5561	218	1279	99	[GIN4 - gin4p, RIM11 - rim11p, BCK1 - bck1p, SSN3 - ssn3p, MCK1 - mck1p, TOR2 - tor2p, SPS1 - sps1p, IME2 - ime2p, RTK1 - rtk1p, CLA4 - cla4p, SCH9 - sch9p, CDC19 - cdc19p, MPS1 - mps1p, PYK2 - pyk2p, CKA2 - cka2p, RCK1 - rck1p, MEK1 - mek1p, PHO85 - pho85p, SNF1 - snf1p, CKA1 - cka1p, PBS2 - pbs2p, PKH3 - pkh3p, KCC4 - kcc4p, CDC7 - cdc7p, KNS1 - kns1p, SNF4 - snf4p, YAK1 - yak1p, VHS1 - vhs1p, …
GO:0017056	structural constituent of nuclear pore	1.46E-12	1.24E-10	3.17	5561	26	1757	26	[NUP120 - nup120p, NSP1 - nsp1p, NUP192 - nup192p, NUP170 - nup170p, NUP84 - nup84p, NUP100 - nup100p, POM152 - pom152p, NUP145 - nup145p, NUP85 - nup85p, NUP60 - nup60p, NUP57 - nup57p, NUP49 - nup49p, NUP82 - nup82p, SEH1 - seh1p, NIC96 - nic96p, NUP157 - nup157p, NUP42 - nup42p, NDC1 - ndc1p, POM33 - pom33p, POM34 - pom34p, MEX67 - mex67p, NUP133 - nup133p, NUP1 - nup1p, NUP188 - nup188p, KAP1…
GO:0001104	RNA polymerase II transcription cofactor activity	5.77E-11	4.73E-9	3.12	5561	23	1781	23	[SSN2 - ssn2p, SRB6 - srb6p, GAL11 - gal11p, MED8 - med8p, SRB8 - srb8p, DAL81 - dal81p, PGD1 - pgd1p, MED11 - med11p, SRB2 - srb2p, MED7 - med7p, SRB5 - srb5p, NUT2 - nut2p, CSE2 - cse2p, SRB7 - srb7p, SRB4 - srb4p, MED1 - med1p, NUT1 - nut1p, RGR1 - rgr1p, SOH1 - soh1p, ROX3 - rox3p, MED4 - med4p, MED6 - med6p, SWI6 - swi6p]
GO:0034062	RNA polymerase activity	7.61E-11	6E-9	2.7	5561	34	1880	31	[RPB9 - rpb9p, RPA49 - rpa49p, RPB8 - rpb8p, RPO41 - rpo41p, RPB2 - rpb2p, RPC40 - rpc40p, RPA190 - rpa190p, RPB10 - rpb10p, RPO21 - rpo21p, RPC31 - rpc31p, RPB11 - rpb11p, RPC53 - rpc53p, RPC25 - rpc25p, RET1 - ret1p, RPC11 - rpc11p, RPB7 - rpb7p, RPC34 - rpc34p, RPB5 - rpb5p, RPC17 - rpc17p, RPA43 - rpa43p, RPC10 - rpc10p, RPO31 - rpo31p, RPB4 - rpb4p, RPC19 - rpc19p, RPC82 - rpc82p, RPB3 - rpb…
GO:0003899	DNA-directed RNA polymerase activity	7.61E-11	5.79E-9	2.7	5561	34	1880	31	[RPB9 - rpb9p, RPA49 - rpa49p, RPB8 - rpb8p, RPO41 - rpo41p, RPB2 - rpb2p, RPC40 - rpc40p, RPB10 - rpb10p, RPA190 - rpa190p, RPO21 - rpo21p, RPC31 - rpc31p, RPB11 - rpb11p, RPC53 - rpc53p, RPC25 - rpc25p, RET1 - ret1p, RPC11 - rpc11p, RPB7 - rpb7p, RPC34 - rpc34p, RPB5 - rpb5p, RPC17 - rpc17p, RPC10 - rpc10p, RPA43 - rpa43p, RPO31 - rpo31p, RPB4 - rpb4p, RPC19 - rpc19p, RPC82 - rpc82p, RPB3 - rpb…
GO:0008289	lipid binding	2.89E-10	2.12E-8	1.9	5561	116	1889	75	[SNX3 - snx3p, AVO1 - avo1p, SEC3 - sec3p, VPS41 - vps41p, PIB2 - pib2p, TUP1 - tup1p, RGD1 - rgd1p, SSO1 - sso1p, ENT2 - ent2p, GGA2 - gga2p, VPS16 - vps16p, NUP53 - nup53p, CAM1 - cam1p, CDC12 - cdc12p, MVP1 - mvp1p, ATG18 - atg18p, OSH2 - osh2p, FAB1 - fab1p, NBP1 - nbp1p, CLA4 - cla4p, SCS2 - scs2p, TCB3 - tcb3p, EGD2 - egd2p, RSP5 - rsp5p, CDC24 - cdc24p, RGC1 - rgc1p, STE5 - ste5p, GLE1 - g…
GO:0032947	protein complex scaffold	1.75E-9	1.25E-7	3.12	5561	20	1783	20	[CDC10 - cdc10p, TAF9 - taf9p, BEM1 - bem1p, USA1 - usa1p, PBS2 - pbs2p, TAF6 - taf6p, TAF10 - taf10p, CDC12 - cdc12p, TAF5 - taf5p, ATG17 - atg17p, TAF1 - taf1p, TAF12 - taf12p, ECM29 - ecm29p, HPR1 - hpr1p, MFT1 - mft1p, SHO1 - sho1p, ATG11 - atg11p, UBP8 - ubp8p, MRE11 - mre11p, STE5 - ste5p]
GO:0030515	snoRNA binding	1.86E-9	1.28E-7	4.13	5561	20	1211	18	[BMS1 - bms1p, NHP2 - nhp2p, IMP3 - imp3p, BUD21 - bud21p, UTP15 - utp15p, RRP9 - rrp9p, UTP10 - utp10p, UTP8 - utp8p, DIP2 - dip2p, UTP13 - utp13p, NAF1 - naf1p, ENP1 - enp1p, UTP6 - utp6p, UTP9 - utp9p, NAN1 - nan1p, NOP14 - nop14p, GAR1 - gar1p, PWP2 - pwp2p]
GO:0005543	phospholipid binding	2.4E-9	1.6E-7	1.91	5561	103	1889	67	[SNX3 - snx3p, AVO1 - avo1p, SEC3 - sec3p, VPS41 - vps41p, PIB2 - pib2p, TUP1 - tup1p, RGD1 - rgd1p, SSO1 - sso1p, GGA2 - gga2p, VPS16 - vps16p, CAM1 - cam1p, NUP53 - nup53p, CDC12 - cdc12p, MVP1 - mvp1p, ATG18 - atg18p, OSH2 - osh2p, FAB1 - fab1p, CLA4 - cla4p, SCS2 - scs2p, TCB3 - tcb3p, EGD2 - egd2p, RSP5 - rsp5p, CDC24 - cdc24p, RGC1 - rgc1p, STE5 - ste5p, YAP1802 - hypothetical protein, GLE1…
GO:0001076	RNA polymerase II transcription factor binding transcription factor activity	8.4E-9	5.43E-7	2.2	5561	56	1894	42	[SSN2 - ssn2p, SRB6 - srb6p, SFP1 - sfp1p, MED8 - med8p, SRB8 - srb8p, SKO1 - sko1p, PGD1 - pgd1p, TUP1 - tup1p, SRB2 - srb2p, SRB5 - srb5p, NUT2 - nut2p, CDC73 - cdc73p, RTG2 - rtg2p, CYC8 - cyc8p, SRB4 - srb4p, NUT1 - nut1p, CTR9 - ctr9p, ADR1 - adr1p, PAF1 - paf1p, GAT1 - gat1p, GAL11 - gal11p, RAP1 - rap1p, MED2 - med2p, DAL81 - dal81p, MED11 - med11p, MED7 - med7p, CSE2 - cse2p, LEO1 - leo1p…
GO:0016772	transferase activity, transferring phosphorus-containing groups	8.49E-9	5.32E-7	1.6	5561	356	1312	134	[GIN4 - gin4p, RIM11 - rim11p, BCK1 - bck1p, CEG1 - ceg1p, SSN3 - ssn3p, MCK1 - mck1p, TOR2 - tor2p, SPS1 - sps1p, IME2 - ime2p, RPA190 - rpa190p, RTK1 - rtk1p, CLA4 - cla4p, SCH9 - sch9p, CDC19 - cdc19p, MPS1 - mps1p, PYK2 - pyk2p, GCD6 - gcd6p, CKA2 - cka2p, RCK1 - rck1p, MEK1 - mek1p, PHO85 - pho85p, SNF1 - snf1p, RPC34 - rpc34p, CKA1 - cka1p, PBS2 - pbs2p, PKH3 - pkh3p, KCC4 - kcc4p, RPA43 - …
GO:0008135	translation factor activity, nucleic acid binding	9E-9	5.48E-7	3.31	5561	59	825	29	[PRT1 - prt1p, SUP35 - sup35p, TIF34 - tif34p, TEF2 - tef2p, SUI1 - sui1p, RLI1 - rli1p, TIF4631 - tif4631p, HYP2 - hyp2p, YGR054W - hypothetical protein, GCD11 - gcd11p, DED1 - ded1p, FUN12 - fun12p, TIF5 - tif5p, TIF1 - tif1p, EFT1 - eft1p, NIP1 - nip1p, TEF4 - tef4p, CDC33 - cdc33p, EFT2 - eft2p, GCD7 - gcd7p, TIF4632 - tif4632p, TIF2 - tif2p, RPG1 - rpg1p, HEF3 - hef3p, GCN3 - gcn3p, SUA7 - s…
GO:0042623	ATPase activity, coupled	9E-9	5.33E-7	1.93	5561	202	1086	76	[YOR1 - yor1p, VMA2 - vma2p, SRS2 - srs2p, STH1 - sth1p, MSH2 - msh2p, PRP22 - prp22p, RVB2 - rvb2p, RSC8 - rsc8p, DRS2 - drs2p, HSP82 - hsp82p, VMA1 - vma1p, INO80 - ino80p, DNF2 - dnf2p, PMC1 - pmc1p, PMA1 - pma1p, ECM16 - ecm16p, DBP10 - dbp10p, DED1 - ded1p, TIF1 - tif1p, DNF1 - dnf1p, VMA6 - vma6p, RAD3 - rad3p, HSP104 - hsp104p, BRR2 - brr2p, VMA7 - vma7p, PRP2 - prp2p, CHD1 - chd1p, SEN1 -…
GO:0008094	DNA-dependent ATPase activity	1.03E-8	5.94E-7	2.13	5561	67	1835	47	[MCM4 - mcm4p, SRS2 - srs2p, SNF2 - snf2p, STH1 - sth1p, MCM6 - mcm6p, RSC4 - rsc4p, MSH2 - msh2p, MCM7 - mcm7p, RVB2 - rvb2p, RFC1 - rfc1p, RSC8 - rsc8p, RSC3 - rsc3p, RFC4 - rfc4p, SGS1 - sgs1p, NPL6 - npl6p, DMC1 - dmc1p, ARP7 - arp7p, INO80 - ino80p, RSC1 - rsc1p, RAD16 - rad16p, DBP9 - dbp9p, RAD24 - rad24p, MSH6 - msh6p, TOP1 - top1p, RFC3 - rfc3p, RAD26 - rad26p, ARP8 - arp8p, TOP2 - top2p…
GO:0035091	phosphatidylinositol binding	1.25E-8	7.03E-7	2.12	5561	64	1889	46	[SNX3 - snx3p, AVO1 - avo1p, VAM7 - vam7p, CDC10 - cdc10p, SEC3 - sec3p, CDC11 - cdc11p, VPS41 - vps41p, PIB2 - pib2p, TUP1 - tup1p, RGD1 - rgd1p, SSO1 - sso1p, BEM1 - bem1p, GGA2 - gga2p, VPS16 - vps16p, BEM3 - bem3p, SNX4 - snx4p, MVP1 - mvp1p, CDC12 - cdc12p, VPS33 - vps33p, ATG18 - atg18p, OSH2 - osh2p, FAB1 - fab1p, ATG27 - atg27p, SCS2 - scs2p, EGD2 - egd2p, RSP5 - rsp5p, SLM1 - slm1p, YAP1…
GO:0003682	chromatin binding	1.65E-8	9.02E-7	2	5561	84	1823	55	[SIR2 - sir2p, HIR2 - hir2p, SPT6 - spt6p, SIR4 - sir4p, HDA1 - hda1p, PLM2 - plm2p, TAF4 - taf4p, ISW1 - isw1p, PAF1 - paf1p, TAF1 - taf1p, YTA7 - yta7p, MCD1 - mcd1p, IMD2 - imd2p, ARP6 - arp6p, SMC4 - smc4p, SIR3 - sir3p, NHP6A - nhp6ap, TAF9 - taf9p, TAF6 - taf6p, NHP6B - nhp6bp, CHD1 - chd1p, ISW2 - isw2p, TAF11 - taf11p, SPT15 - spt15p, MCM2 - mcm2p, DOT1 - dot1p, SPT16 - spt16p, SNF2 - snf…
GO:0003779	actin binding	3.47E-8	1.85E-6	2.95	5561	44	1198	28	[ARC35 - arc35p, VRP1 - vrp1p, MYO4 - myo4p, SLA2 - sla2p, COF1 - cof1p, TEF2 - tef2p, MYO3 - myo3p, END3 - end3p, SLA1 - sla1p, PAN1 - pan1p, TPM1 - tpm1p, MYO1 - myo1p, ABP1 - abp1p, ARP2 - arp2p, MYO5 - myo5p, ARC18 - arc18p, MYO2 - myo2p, RVS167 - rvs167p, BNI1 - bni1p, CAP2 - cap2p, SRV2 - srv2p, ARC40 - arc40p, YSC84 - ysc84p, CRN1 - crn1p, SAC6 - sac6p, LAS17 - las17p, ARP3 - arp3p, TEF1 -…
GO:0000988	protein binding transcription factor activity	3.5E-8	1.82E-6	1.76	5561	141	1795	80	[SRB6 - srb6p, WTM1 - wtm1p, SRB8 - srb8p, HIR2 - hir2p, MET31 - met31p, SPT6 - spt6p, PGD1 - pgd1p, SKO1 - sko1p, TUP1 - tup1p, SRB5 - srb5p, CAM1 - cam1p, PEX14 - pex14p, CYC8 - cyc8p, SRB4 - srb4p, NUT1 - nut1p, GAL4 - gal4p, ADR1 - adr1p, IFH1 - ifh1p, PAF1 - paf1p, TFG2 - tfg2p, HFI1 - hfi1p, BRF1 - brf1p, TFB4 - tfb4p, GAL11 - gal11p, MED2 - med2p, DAL81 - dal81p, RAD3 - rad3p, MED11 - med1…
GO:0019843	rRNA binding	9.83E-8	4.99E-6	2.93	5561	39	1266	26	[RPP0 - rpp0p, RPS9B - rps9bp, RPL25 - rpl25p, NOB1 - nob1p, RPL9A - rpl9ap, MRT4 - mrt4p, RPF1 - rpf1p, BRX1 - brx1p, EFT1 - eft1p, SSF1 - ssf1p, RPL11B - rpl11bp, IMP3 - imp3p, NOP53 - nop53p, NOP6 - nop6p, EFT2 - eft2p, MRPL16 - mrpl16p, RPS14B - rps14bp, RPS9A - rps9ap, RPS13 - rps13p, RPF2 - rpf2p, EMG1 - emg1p, RPL5 - rpl5p, RLP7 - rlp7p, YEF3 - yef3p, SPT5 - spt5p, RPS2 - rps2p]
GO:0042393	histone binding	9.95E-8	4.93E-6	2.33	5561	41	1860	32	[DOT1 - dot1p, SPT16 - spt16p, RLF2 - rlf2p, SNF2 - snf2p, CTI6 - cti6p, SPT6 - spt6p, HAT2 - hat2p, CKS1 - cks1p, STH1 - sth1p, VPS75 - vps75p, TUP1 - tup1p, RSC4 - rsc4p, MSI1 - msi1p, SIR4 - sir4p, BDF1 - bdf1p, YNG2 - yng2p, YTA7 - yta7p, ASF1 - asf1p, SWI3 - swi3p, CHZ1 - chz1p, CDC28 - cdc28p, SIR3 - sir3p, RTT106 - rtt106p, HIF1 - hif1p, NAP1 - nap1p, GCN5 - gcn5p, HAT1 - hat1p, CHD1 - chd…
GO:0008092	cytoskeletal protein binding	1.62E-7	7.86E-6	1.93	5561	82	1867	53	[VRP1 - vrp1p, MYO4 - myo4p, DAM1 - dam1p, SHE4 - she4p, TEF2 - tef2p, STU2 - stu2p, BIM1 - bim1p, SLA1 - sla1p, PAN1 - pan1p, ABP1 - abp1p, ARP2 - arp2p, MYO5 - myo5p, BBC1 - bbc1p, MYO2 - myo2p, BIK1 - bik1p, BNR1 - bnr1p, RVS167 - rvs167p, BNI1 - bni1p, CAP2 - cap2p, SRV2 - srv2p, MLC1 - mlc1p, SPA2 - spa2p, ARC40 - arc40p, FIN1 - fin1p, BUD6 - bud6p, DAD1 - dad1p, SAC6 - sac6p, CRN1 - crn1p, …
GO:0004004	ATP-dependent RNA helicase activity	1.67E-7	7.93E-6	3.63	5561	27	1078	19	[HCA4 - hca4p, SPB4 - spb4p, BRR2 - brr2p, PRP22 - prp22p, SUB2 - sub2p, SEN1 - sen1p, MAK5 - mak5p, PRP43 - prp43p, TIF2 - tif2p, DBP8 - dbp8p, HAS1 - has1p, SPP382 - spp382p, DBP9 - dbp9p, DED1 - ded1p, DBP10 - dbp10p, NAM7 - nam7p, DRS1 - drs1p, MTR4 - mtr4p, TIF1 - tif1p]
GO:0003968	RNA-directed RNA polymerase activity	1.93E-7	8.92E-6	4.31	5561	12	1290	12	[RPB7 - rpb7p, RPB4 - rpb4p, RPB2 - rpb2p, RPB10 - rpb10p, RPB9 - rpb9p, RPO21 - rpo21p, RPB5 - rpb5p, RPB3 - rpb3p, RPB11 - rpb11p, RPO26 - rpo26p, RPB8 - rpb8p, RPC10 - rpc10p]
GO:0003712	transcription cofactor activity	1.99E-7	9.02E-6	2.12	5561	60	1795	41	[SSN2 - ssn2p, SRB6 - srb6p, WTM1 - wtm1p, MED8 - med8p, SRB8 - srb8p, HIR2 - hir2p, PGD1 - pgd1p, SRB2 - srb2p, RPD3 - rpd3p, MCM7 - mcm7p, SRB5 - srb5p, NUT2 - nut2p, MET4 - met4p, CAM1 - cam1p, SPT20 - spt20p, PEX14 - pex14p, SRB4 - srb4p, NUT1 - nut1p, URE2 - ure2p, IFH1 - ifh1p, ADA2 - ada2p, HFI1 - hfi1p, SIN3 - sin3p, UME1 - ume1p, GAL11 - gal11p, DAL81 - dal81p, MED11 - med11p, MED7 - med…
GO:0003743	translation initiation factor activity	2.15E-7	9.55E-6	3.11	5561	39	1101	24	[NIP1 - nip1p, PRT1 - prt1p, TIF34 - tif34p, SUI1 - sui1p, CDC33 - cdc33p, RLI1 - rli1p, TIF4631 - tif4631p, TIF35 - tif35p, GCD7 - gcd7p, TIF4632 - tif4632p, HYP2 - hyp2p, TIF2 - tif2p, RPG1 - rpg1p, YGR054W - hypothetical protein, SUI2 - sui2p, GCN3 - gcn3p, GCD11 - gcd11p, DED1 - ded1p, SUA7 - sua7p, TIF5 - tif5p, GCD6 - gcd6p, FUN12 - fun12p, TIF6 - tif6p, TIF1 - tif1p]
GO:0004298	threonine-type endopeptidase activity	3.41E-7	1.48E-5	3.4	5561	14	1636	14	[PRE10 - pre10p, PUP2 - pup2p, PRE1 - pre1p, PUP1 - pup1p, PRE8 - pre8p, PRE2 - pre2p, PRE7 - pre7p, PRE9 - pre9p, SCL1 - scl1p, PUP3 - pup3p, PRE4 - pre4p, PRE6 - pre6p, PRE5 - pre5p, PRE3 - pre3p]
GO:0070003	threonine-type peptidase activity	3.41E-7	1.45E-5	3.4	5561	14	1636	14	[PRE10 - pre10p, PUP2 - pup2p, PRE1 - pre1p, PUP1 - pup1p, PRE8 - pre8p, PRE2 - pre2p, PRE7 - pre7p, PRE9 - pre9p, SCL1 - scl1p, PUP3 - pup3p, PRE4 - pre4p, PRE6 - pre6p, PRE3 - pre3p, PRE5 - pre5p]
GO:0015578	mannose transmembrane transporter activity	7.32E-7	3.06E-5	15.98	5561	14	174	7	[HXT2 - hxt2p, HXT5 - hxt5p, HXT4 - hxt4p, HXT3 - hxt3p, HXT1 - hxt1p, HXT6 - hxt6p, HXT7 - hxt7p]
GO:0005353	fructose transmembrane transporter activity	7.32E-7	3E-5	15.98	5561	14	174	7	[HXT2 - hxt2p, HXT5 - hxt5p, HXT4 - hxt4p, HXT3 - hxt3p, HXT1 - hxt1p, HXT6 - hxt6p, HXT7 - hxt7p]
GO:0003688	DNA replication origin binding	7.43E-7	2.99E-5	2.56	5561	30	1739	24	[MCM4 - mcm4p, RAD53 - rad53p, ORC2 - orc2p, CLF1 - clf1p, HSP60 - hsp60p, MCM6 - mcm6p, ORC6 - orc6p, MCM7 - mcm7p, CDC6 - cdc6p, SKP1 - skp1p, CDC53 - cdc53p, DIA2 - dia2p, MCM5 - mcm5p, ORC5 - orc5p, CDC45 - cdc45p, BMH1 - bmh1p, MCM10 - mcm10p, ORC3 - orc3p, BMH2 - bmh2p, ADE12 - ade12p, ORC1 - orc1p, SLD2 - sld2p, MCM2 - mcm2p, MCM3 - mcm3p]
GO:0005516	calmodulin binding	1.25E-6	4.95E-5	4.17	5561	13	1230	12	[SSE1 - sse1p, CMP2 - cmp2p, MYO2 - myo2p, MYO4 - myo4p, SSE2 - sse2p, CMK1 - cmk1p, CLC1 - clc1p, RCK2 - rck2p, CMK2 - cmk2p, SSB1 - ssb1p, RCK1 - rck1p, CNA1 - cna1p]
GO:0003724	RNA helicase activity	1.3E-6	5.04E-5	3.07	5561	37	1078	22	[HCA4 - hca4p, DHH1 - dhh1p, SPB4 - spb4p, BRR2 - brr2p, PRP22 - prp22p, SUB2 - sub2p, SEN1 - sen1p, MAK5 - mak5p, DBP2 - dbp2p, PRP43 - prp43p, TIF2 - tif2p, DBP8 - dbp8p, HAS1 - has1p, SPP382 - spp382p, DBP9 - dbp9p, ECM16 - ecm16p, DBP10 - dbp10p, DED1 - ded1p, NAM7 - nam7p, TIF1 - tif1p, MTR4 - mtr4p, DRS1 - drs1p]
GO:0032561	guanyl ribonucleotide binding	1.33E-6	5.07E-5	1.87	5561	103	1620	56	[NUG1 - nug1p, SRP54 - srp54p, CEG1 - ceg1p, TEF2 - tef2p, YPT7 - ypt7p, TUB1 - tub1p, CDC12 - cdc12p, GPA2 - gpa2p, ARF1 - arf1p, GCD11 - gcd11p, RBG1 - rbg1p, FUN12 - fun12p, YPT31 - ypt31p, FOL2 - fol2p, SAR1 - sar1p, BMS1 - bms1p, LSG1 - lsg1p, GSP1 - gsp1p, GSP2 - gsp2p, EFT2 - eft2p, CDC3 - cdc3p, VPS21 - vps21p, ARF3 - arf3p, TEF1 - tef1p, SNU114 - snu114p, VPS1 - vps1p, NPA3 - npa3p, CDC1…
GO:0005525	GTP binding	1.33E-6	4.98E-5	1.87	5561	103	1620	56	[NUG1 - nug1p, SRP54 - srp54p, CEG1 - ceg1p, TEF2 - tef2p, YPT7 - ypt7p, TUB1 - tub1p, CDC12 - cdc12p, GPA2 - gpa2p, ARF1 - arf1p, GCD11 - gcd11p, RBG1 - rbg1p, FUN12 - fun12p, YPT31 - ypt31p, FOL2 - fol2p, SAR1 - sar1p, BMS1 - bms1p, LSG1 - lsg1p, GSP1 - gsp1p, GSP2 - gsp2p, EFT2 - eft2p, CDC3 - cdc3p, VPS21 - vps21p, ARF3 - arf3p, TEF1 - tef1p, SNU114 - snu114p, VPS1 - vps1p, NPA3 - npa3p, YPT6…
GO:0019001	guanyl nucleotide binding	1.33E-6	4.9E-5	1.87	5561	103	1620	56	[NUG1 - nug1p, SRP54 - srp54p, CEG1 - ceg1p, TEF2 - tef2p, YPT7 - ypt7p, TUB1 - tub1p, CDC12 - cdc12p, GPA2 - gpa2p, ARF1 - arf1p, GCD11 - gcd11p, RBG1 - rbg1p, FUN12 - fun12p, YPT31 - ypt31p, FOL2 - fol2p, SAR1 - sar1p, BMS1 - bms1p, LSG1 - lsg1p, GSP1 - gsp1p, GSP2 - gsp2p, EFT2 - eft2p, CDC3 - cdc3p, VPS21 - vps21p, ARF3 - arf3p, TEF1 - tef1p, SNU114 - snu114p, VPS1 - vps1p, NPA3 - npa3p, YPT6…
GO:0005355	glucose transmembrane transporter activity	1.38E-6	4.98E-5	14.91	5561	15	174	7	[HXT2 - hxt2p, HXT5 - hxt5p, HXT4 - hxt4p, HXT3 - hxt3p, HXT6 - hxt6p, HXT1 - hxt1p, HXT7 - hxt7p]
GO:0015146	pentose transmembrane transporter activity	2.2E-6	7.8E-5	31.96	5561	4	174	4	[HXT2 - hxt2p, HXT4 - hxt4p, HXT1 - hxt1p, HXT7 - hxt7p]
GO:0003924	GTPase activity	2.41E-6	8.43E-5	2.03	5561	72	1595	42	[SNU114 - snu114p, NUG1 - nug1p, NPA3 - npa3p, VPS1 - vps1p, CDC10 - cdc10p, YPT6 - ypt6p, SUP35 - sup35p, YPT32 - ypt32p, RHO1 - rho1p, TEF2 - tef2p, YPT7 - ypt7p, YPT1 - ypt1p, TUB1 - tub1p, YPT52 - ypt52p, CDC12 - cdc12p, TUB2 - tub2p, GPA2 - gpa2p, SRP102 - srp102p, ARF1 - arf1p, ARF2 - arf2p, YPT53 - ypt53p, GCD11 - gcd11p, FUN12 - fun12p, YPT31 - ypt31p, EFT1 - eft1p, SAR1 - sar1p, TUB3 - t…
GO:0015145	monosaccharide transmembrane transporter activity	2.45E-6	8.43E-5	13.98	5561	16	174	7	[HXT2 - hxt2p, HXT5 - hxt5p, HXT4 - hxt4p, HXT3 - hxt3p, HXT6 - hxt6p, HXT1 - hxt1p, HXT7 - hxt7p]
GO:0015149	hexose transmembrane transporter activity	2.45E-6	8.3E-5	13.98	5561	16	174	7	[HXT2 - hxt2p, HXT5 - hxt5p, HXT4 - hxt4p, HXT3 - hxt3p, HXT1 - hxt1p, HXT6 - hxt6p, HXT7 - hxt7p]
GO:0005487	nucleocytoplasmic transporter activity	2.54E-6	8.47E-5	2.95	5561	14	1884	14	[NUP49 - nup49p, NUP2 - nup2p, NUP42 - nup42p, RIO2 - rio2p, ASM4 - asm4p, NSP1 - nsp1p, NUP53 - nup53p, NUP100 - nup100p, NUP159 - nup159p, NUP145 - nup145p, NUP1 - nup1p, NUP60 - nup60p, NUP57 - nup57p, NUP116 - nup116p]
GO:0008186	RNA-dependent ATPase activity	3.13E-6	1.03E-4	3.13	5561	33	1078	20	[HCA4 - hca4p, SPB4 - spb4p, BRR2 - brr2p, PRP22 - prp22p, PRP2 - prp2p, SUB2 - sub2p, SEN1 - sen1p, MAK5 - mak5p, PRP43 - prp43p, TIF2 - tif2p, DBP8 - dbp8p, HAS1 - has1p, SPP382 - spp382p, DBP9 - dbp9p, DBP10 - dbp10p, DED1 - ded1p, NAM7 - nam7p, TIF1 - tif1p, MTR4 - mtr4p, DRS1 - drs1p]
GO:0000989	transcription factor binding transcription factor activity	3.63E-6	1.17E-4	1.7	5561	122	1795	67	[SRB6 - srb6p, WTM1 - wtm1p, SRB8 - srb8p, HIR2 - hir2p, MET31 - met31p, PGD1 - pgd1p, SKO1 - sko1p, TUP1 - tup1p, SRB5 - srb5p, CAM1 - cam1p, PEX14 - pex14p, CYC8 - cyc8p, SRB4 - srb4p, NUT1 - nut1p, GAL4 - gal4p, ADR1 - adr1p, IFH1 - ifh1p, PAF1 - paf1p, HFI1 - hfi1p, BRF1 - brf1p, GAL11 - gal11p, MED2 - med2p, DAL81 - dal81p, MED11 - med11p, MED7 - med7p, YAP6 - yap6p, CSE2 - cse2p, GCN5 - gcn…
GO:0005200	structural constituent of cytoskeleton	4.81E-6	1.53E-4	2.24	5561	38	1832	28	[DAM1 - dam1p, MPS2 - mps2p, STU2 - stu2p, ACT1 - act1p, TUB1 - tub1p, SPC110 - spc110p, BIM1 - bim1p, TUB2 - tub2p, SPC72 - spc72p, SPC25 - spc25p, NUF2 - nuf2p, CNM67 - cnm67p, SPC19 - spc19p, TUB3 - tub3p, SPC34 - spc34p, CDC31 - cdc31p, SPC24 - spc24p, NUD1 - nud1p, FIN1 - fin1p, DAD1 - dad1p, SPC97 - spc97p, STU1 - stu1p, DAD2 - dad2p, TID3 - tid3p, SPC42 - spc42p, SPC98 - spc98p, DUO1 - duo…
GO:0003729	mRNA binding	5.42E-6	1.7E-4	2.23	5561	68	1284	35	[SNU56 - snu56p, PFK2 - pfk2p, SHE3 - she3p, HRP1 - hrp1p, PRE10 - pre10p, SSD1 - ssd1p, SHE2 - she2p, PUB1 - pub1p, NPL3 - npl3p, PUF4 - puf4p, STO1 - sto1p, PUF3 - puf3p, JSN1 - jsn1p, DCP1 - dcp1p, ARC15 - arc15p, SNP1 - snp1p, NAM8 - nam8p, ARP8 - arp8p, MTR4 - mtr4p, PAB1 - pab1p, RPS14A - rps14ap, LOC1 - loc1p, SMD1 - smd1p, MDH1 - mdh1p, SMD3 - smd3p, HEK2 - hek2p, DCP2 - dcp2p, PUF6 - puf…
GO:0003697	single-stranded DNA binding	7.27E-6	2.24E-4	2.04	5561	49	1895	34	[MCM4 - mcm4p, RFA2 - rfa2p, RAD50 - rad50p, MGM101 - mgm101p, RAD10 - rad10p, HSP60 - hsp60p, MHR1 - mhr1p, MCM7 - mcm7p, NUP53 - nup53p, MCM5 - mcm5p, DMC1 - dmc1p, RAD1 - rad1p, RAD52 - rad52p, RFA1 - rfa1p, RPB7 - rpb7p, ACO1 - aco1p, SIR3 - sir3p, RIM1 - rim1p, ASM4 - asm4p, EST1 - est1p, IMP4 - imp4p, TFA1 - tfa1p, RAD59 - rad59p, ISW2 - isw2p, RPB4 - rpb4p, MCM10 - mcm10p, CDC13 - cdc13p, …
GO:0004712	protein serine/threonine/tyrosine kinase activity	8.81E-6	2.68E-4	4.45	5561	9	1249	9	[MKK2 - mkk2p, RAD53 - rad53p, STE7 - ste7p, YAK1 - yak1p, MKK1 - mkk1p, MPS1 - mps1p, PBS2 - pbs2p, MCK1 - mck1p, KNS1 - kns1p]
GO:0019003	GDP binding	8.84E-6	2.65E-4	57.93	5561	3	96	3	[TEF2 - tef2p, GTR1 - gtr1p, TEF1 - tef1p]
GO:0008559	xenobiotic-transporting ATPase activity	1.36E-5	4.03E-4	20.91	5561	4	266	4	[YOR1 - yor1p, PDR12 - pdr12p, SNQ2 - snq2p, PDR5 - pdr5p]
GO:0042910	xenobiotic transporter activity	1.36E-5	3.98E-4	20.91	5561	4	266	4	[YOR1 - yor1p, PDR12 - pdr12p, SNQ2 - snq2p, PDR5 - pdr5p]
GO:0008026	ATP-dependent helicase activity	1.46E-5	4.2E-4	2.25	5561	78	1078	34	[HCA4 - hca4p, MCM4 - mcm4p, SRS2 - srs2p, MCM6 - mcm6p, PRP22 - prp22p, RVB2 - rvb2p, INO80 - ino80p, DBP9 - dbp9p, ECM16 - ecm16p, DBP10 - dbp10p, DED1 - ded1p, NAM7 - nam7p, ARP8 - arp8p, TIF1 - tif1p, DRS1 - drs1p, MTR4 - mtr4p, DHH1 - dhh1p, RAD3 - rad3p, SPB4 - spb4p, BRR2 - brr2p, PRP2 - prp2p, SUB2 - sub2p, SEN1 - sen1p, MAK5 - mak5p, DBP2 - dbp2p, PRP43 - prp43p, TIF2 - tif2p, DBP8 - dbp…
GO:0070035	purine NTP-dependent helicase activity	1.46E-5	4.15E-4	2.25	5561	78	1078	34	[HCA4 - hca4p, MCM4 - mcm4p, SRS2 - srs2p, MCM6 - mcm6p, PRP22 - prp22p, RVB2 - rvb2p, INO80 - ino80p, DBP9 - dbp9p, ECM16 - ecm16p, DBP10 - dbp10p, DED1 - ded1p, NAM7 - nam7p, ARP8 - arp8p, TIF1 - tif1p, MTR4 - mtr4p, DRS1 - drs1p, DHH1 - dhh1p, RAD3 - rad3p, SPB4 - spb4p, BRR2 - brr2p, PRP2 - prp2p, SUB2 - sub2p, SEN1 - sen1p, MAK5 - mak5p, DBP2 - dbp2p, PRP43 - prp43p, TIF2 - tif2p, DBP8 - dbp…
GO:0051119	sugar transmembrane transporter activity	1.58E-5	4.43E-4	11.19	5561	20	174	7	[HXT2 - hxt2p, HXT5 - hxt5p, HXT3 - hxt3p, HXT4 - hxt4p, HXT1 - hxt1p, HXT6 - hxt6p, HXT7 - hxt7p]
GO:0051219	phosphoprotein binding	2.32E-5	6.42E-4	42.45	5561	3	131	3	[BMH1 - bmh1p, URE2 - ure2p, BMH2 - bmh2p]
GO:0001075	RNA polymerase II core promoter sequence-specific DNA binding transcription factor activity involved in preinitiation complex assembly	2.88E-5	7.87E-4	4.32	5561	16	885	11	[TAF7 - taf7p, TAF13 - taf13p, TAF9 - taf9p, TAF1 - taf1p, TAF12 - taf12p, TAF14 - taf14p, SPT15 - spt15p, TAF6 - taf6p, TAF10 - taf10p, TAF4 - taf4p, TAF5 - taf5p]
GO:0004386	helicase activity	3.37E-5	9.08E-4	2.01	5561	108	1078	42	[MCM4 - mcm4p, HCA4 - hca4p, SRS2 - srs2p, SNF2 - snf2p, STH1 - sth1p, MCM6 - mcm6p, PRP22 - prp22p, RVB2 - rvb2p, MCM5 - mcm5p, INO80 - ino80p, DBP9 - dbp9p, ECM16 - ecm16p, DED1 - ded1p, ISW1 - isw1p, DBP10 - dbp10p, NAM7 - nam7p, TFG2 - tfg2p, ARP8 - arp8p, TIF1 - tif1p, MTR4 - mtr4p, DRS1 - drs1p, DHH1 - dhh1p, RAD3 - rad3p, SPB4 - spb4p, BRR2 - brr2p, MOT1 - mot1p, PRP2 - prp2p, CHD1 - chd1p…
GO:0004713	protein tyrosine kinase activity	3.93E-5	1.05E-3	4.45	5561	8	1249	8	[SWE1 - swe1p, MKK2 - mkk2p, BUD32 - bud32p, RAD53 - rad53p, YAK1 - yak1p, BCK1 - bck1p, PBS2 - pbs2p, KNS1 - kns1p]
GO:0001098	basal transcription machinery binding	4.22E-5	1.11E-3	2.62	5561	19	1789	16	[GAL11 - gal11p, RAP1 - rap1p, MED11 - med11p, PCF11 - pcf11p, NPL3 - npl3p, BDF1 - bdf1p, TFA1 - tfa1p, DST1 - dst1p, ESS1 - ess1p, CDC73 - cdc73p, CTR9 - ctr9p, ADR1 - adr1p, PAF1 - paf1p, BDF2 - bdf2p, SUA7 - sua7p, SPT5 - spt5p]
GO:0001099	basal RNA polymerase II transcription machinery binding	4.22E-5	1.1E-3	2.62	5561	19	1789	16	[GAL11 - gal11p, RAP1 - rap1p, MED11 - med11p, PCF11 - pcf11p, NPL3 - npl3p, BDF1 - bdf1p, TFA1 - tfa1p, DST1 - dst1p, ESS1 - ess1p, CDC73 - cdc73p, CTR9 - ctr9p, ADR1 - adr1p, BDF2 - bdf2p, PAF1 - paf1p, SUA7 - sua7p, SPT5 - spt5p]
GO:0004003	ATP-dependent DNA helicase activity	4.41E-5	1.13E-3	2.57	5561	21	1751	17	[MCM4 - mcm4p, SRS2 - srs2p, RAD3 - rad3p, MCM6 - mcm6p, RVB2 - rvb2p, MCM7 - mcm7p, SEN1 - sen1p, SGS1 - sgs1p, SSL2 - ssl2p, INO80 - ino80p, DBP9 - dbp9p, RVB1 - rvb1p, ARP5 - arp5p, YKU70 - yku70p, ARP8 - arp8p, YKU80 - yku80p, ARP4 - arp4p]
GO:0043140	ATP-dependent 3'-5' DNA helicase activity	7.09E-5	1.8E-3	3.18	5561	10	1751	10	[SGS1 - sgs1p, MCM4 - mcm4p, INO80 - ino80p, RVB1 - rvb1p, MCM6 - mcm6p, MCM7 - mcm7p, ARP5 - arp5p, RVB2 - rvb2p, ARP8 - arp8p, ARP4 - arp4p]
GO:0000983	RNA polymerase II core promoter sequence-specific DNA binding transcription factor activity	7.13E-5	1.79E-3	4.07	5561	17	885	11	[TAF7 - taf7p, TAF13 - taf13p, TAF9 - taf9p, TAF1 - taf1p, TAF12 - taf12p, SPT15 - spt15p, TAF14 - taf14p, TAF6 - taf6p, TAF10 - taf10p, TAF4 - taf4p, TAF5 - taf5p]
GO:0008134	transcription factor binding	7.93E-5	1.96E-3	1.9	5561	69	1613	38	[SNF5 - snf5p, FKH1 - fkh1p, MED8 - med8p, KSS1 - kss1p, SNF2 - snf2p, CTI6 - cti6p, PGD1 - pgd1p, SKO1 - sko1p, BDF1 - bdf1p, GAL80 - gal80p, DIG1 - dig1p, MDN1 - mdn1p, TAF4 - taf4p, SIN4 - sin4p, SWI1 - swi1p, SRB4 - srb4p, GAL4 - gal4p, ADR1 - adr1p, TAF12 - taf12p, TAF1 - taf1p, GAL11 - gal11p, RAP1 - rap1p, MED2 - med2p, UME6 - ume6p, MED11 - med11p, TAF6 - taf6p, MOT1 - mot1p, TFA1 - tfa1p…
GO:0008554	sodium-exporting ATPase activity, phosphorylative mechanism	7.99E-5	1.96E-3	28.81	5561	3	193	3	[ENA5 - ena5p, ENA2 - ena2p, ENA1 - ena1p]
GO:0019904	protein domain specific binding	8.53E-5	2.07E-3	3.4	5561	13	1384	11	[SEN1 - sen1p, NRD1 - nrd1p, RPT6 - rpt6p, RPT4 - rpt4p, STE50 - ste50p, BMH1 - bmh1p, SCS2 - scs2p, SRB2 - srb2p, BMH2 - bmh2p, RVS161 - rvs161p, STE11 - ste11p]
GO:0001190	RNA polymerase II transcription factor binding transcription factor activity involved in positive regulation of transcription	8.64E-5	2.07E-3	2.88	5561	13	1781	12	[SSN2 - ssn2p, GAL11 - gal11p, SRB8 - srb8p, GCN4 - gcn4p, CYC8 - cyc8p, SRB7 - srb7p, DAL81 - dal81p, ADR1 - adr1p, SRB2 - srb2p, CSE2 - cse2p, MED6 - med6p, SWI6 - swi6p]
GO:0030674	protein binding, bridging	8.68E-5	2.05E-3	2.29	5561	45	1347	25	[ATG19 - atg19p, PEX13 - pex13p, DSK2 - dsk2p, RPN2 - rpn2p, SLA2 - sla2p, SVP26 - svp26p, CDC53 - cdc53p, BSP1 - bsp1p, GRR1 - grr1p, END3 - end3p, RAD23 - rad23p, PEX14 - pex14p, SLA1 - sla1p, PAN1 - pan1p, FIP1 - fip1p, RPN1 - rpn1p, PEP3 - pep3p, VAC14 - vac14p, CRN1 - crn1p, SAC6 - sac6p, CIC1 - cic1p, OST4 - ost4p, ALY2 - aly2p, UBX2 - ubx2p, PEX5 - pex5p]
GO:0015144	carbohydrate transmembrane transporter activity	1.15E-4	2.69E-3	8.6	5561	26	174	7	[HXT2 - hxt2p, HXT5 - hxt5p, HXT3 - hxt3p, HXT4 - hxt4p, HXT1 - hxt1p, HXT6 - hxt6p, HXT7 - hxt7p]
GO:0005484	SNAP receptor activity	1.44E-4	3.33E-3	2.55	5561	24	1544	17	[SNC1 - snc1p, SEC9 - sec9p, SNC2 - snc2p, VAM7 - vam7p, PEP12 - pep12p, SSO1 - sso1p, SSO2 - sso2p, YKT6 - ykt6p, BET1 - bet1p, BOS1 - bos1p, TLG1 - tlg1p, TLG2 - tlg2p, SEC22 - sec22p, SED5 - sed5p, VTI1 - vti1p, NYV1 - nyv1p, VAM3 - vam3p]
GO:0000991	core RNA polymerase II binding transcription factor activity	1.48E-4	3.4E-3	2.99	5561	12	1706	11	[SRB4 - srb4p, TFG1 - tfg1p, SPT6 - spt6p, SRB2 - srb2p, SUA7 - sua7p, TAF14 - taf14p, SRB5 - srb5p, TFG2 - tfg2p, SPT5 - spt5p, DST1 - dst1p, SPT4 - spt4p]
GO:0043566	structure-specific DNA binding	1.81E-4	4.11E-3	1.68	5561	99	1704	51	[RFA2 - rfa2p, FKH1 - fkh1p, MGM101 - mgm101p, MSH2 - msh2p, SIR4 - sir4p, NUP53 - nup53p, RAD1 - rad1p, MSH6 - msh6p, SMC2 - smc2p, NHP10 - nhp10p, ACO1 - aco1p, SIR3 - sir3p, SPT2 - spt2p, TFA1 - tfa1p, CHD1 - chd1p, POL2 - pol2p, ISW2 - isw2p, RPB4 - rpb4p, MCM10 - mcm10p, CDC13 - cdc13p, NSR1 - nsr1p, SMC5 - smc5p, GIS2 - gis2p, MRE11 - mre11p, MCM2 - mcm2p, MCM4 - mcm4p, DPB2 - dpb2p, RAD50 …
GO:0030234	enzyme regulator activity	1.89E-4	4.24E-3	1.37	5561	245	1888	114	[SSN8 - ssn8p, CKB2 - ckb2p, CKS1 - cks1p, BET3 - bet3p, STD1 - std1p, SGF11 - sgf11p, GDI1 - gdi1p, LTE1 - lte1p, MRS6 - mrs6p, MSB3 - msb3p, AHA1 - aha1p, GCD6 - gcd6p, CDC24 - cdc24p, GLO3 - glo3p, STE50 - ste50p, GYP1 - gyp1p, SRM1 - srm1p, MUK1 - muk1p, BCY1 - bcy1p, SEC2 - sec2p, ASC1 - asc1p, SST2 - sst2p, ARC1 - arc1p, POL30 - pol30p, BEM2 - bem2p, SNF4 - snf4p, BUD3 - bud3p, CDC20 - cdc2…
GO:0001105	RNA polymerase II transcription coactivator activity	2.37E-4	5.26E-3	3.12	5561	9	1781	9	[SSN2 - ssn2p, GAL11 - gal11p, SRB8 - srb8p, SRB7 - srb7p, DAL81 - dal81p, SRB2 - srb2p, CSE2 - cse2p, MED6 - med6p, SWI6 - swi6p]
GO:0051082	unfolded protein binding	2.4E-4	5.27E-3	1.81	5561	85	1479	41	[EGD1 - egd1p, KAR2 - kar2p, HSP60 - hsp60p, HSP42 - hsp42p, CCT2 - cct2p, SSA3 - ssa3p, GSF2 - gsf2p, CDC37 - cdc37p, ZUO1 - zuo1p, HSP82 - hsp82p, CCT4 - cct4p, CHS7 - chs7p, MDJ1 - mdj1p, HSC82 - hsc82p, SSA1 - ssa1p, CCT7 - cct7p, TCP1 - tcp1p, NSG1 - nsg1p, ECM10 - ecm10p, EGD2 - egd2p, BUD27 - bud27p, CPR6 - cpr6p, PHO86 - pho86p, SSC1 - ssc1p, SEC63 - sec63p, YDJ1 - ydj1p, HSP104 - hsp104p…
GO:0001085	RNA polymerase II transcription factor binding	2.49E-4	5.42E-3	2.18	5561	37	1589	23	[GAL11 - gal11p, RAP1 - rap1p, MED2 - med2p, SNF5 - snf5p, SNF2 - snf2p, SKO1 - sko1p, PGD1 - pgd1p, MED11 - med11p, TAF6 - taf6p, TFA1 - tfa1p, BDF1 - bdf1p, GAL80 - gal80p, TAF4 - taf4p, RTG3 - rtg3p, SIN4 - sin4p, SWI1 - swi1p, SRB7 - srb7p, RGR1 - rgr1p, GAL4 - gal4p, ADR1 - adr1p, BDF2 - bdf2p, TAF12 - taf12p, SPT15 - spt15p]
GO:0017069	snRNA binding	2.73E-4	5.87E-3	4.01	5561	9	1232	8	[SNU114 - snu114p, SNP1 - snp1p, LSM4 - lsm4p, CWC2 - cwc2p, MSL1 - msl1p, PRP8 - prp8p, MUD1 - mud1p, RSE1 - rse1p]
GO:0004702	receptor signaling protein serine/threonine kinase activity	2.91E-4	6.2E-3	3.96	5561	12	1053	9	[STE20 - ste20p, KSS1 - kss1p, FUS3 - fus3p, SMK1 - smk1p, BCK1 - bck1p, HOG1 - hog1p, SLT2 - slt2p, STE11 - ste11p, SSK2 - ssk2p]
GO:0004871	signal transducer activity	3.01E-4	6.36E-3	2.34	5561	51	1072	23	[STE2 - ste2p, KSS1 - kss1p, ROM2 - rom2p, FUS3 - fus3p, SRM1 - srm1p, SMK1 - smk1p, BCK1 - bck1p, MID2 - mid2p, CDC42 - cdc42p, HOG1 - hog1p, SLG1 - slg1p, RHO1 - rho1p, ASC1 - asc1p, STE11 - ste11p, STE20 - ste20p, SLN1 - sln1p, STE4 - ste4p, GPA2 - gpa2p, SHO1 - sho1p, PLC1 - plc1p, SLT2 - slt2p, GPA1 - gpa1p, SSK2 - ssk2p]
GO:0060089	molecular transducer activity	3.01E-4	6.29E-3	2.34	5561	51	1072	23	[STE2 - ste2p, KSS1 - kss1p, ROM2 - rom2p, FUS3 - fus3p, SRM1 - srm1p, SMK1 - smk1p, BCK1 - bck1p, MID2 - mid2p, CDC42 - cdc42p, HOG1 - hog1p, SLG1 - slg1p, RHO1 - rho1p, ASC1 - asc1p, STE11 - ste11p, STE20 - ste20p, SLN1 - sln1p, STE4 - ste4p, GPA2 - gpa2p, SHO1 - sho1p, PLC1 - plc1p, SLT2 - slt2p, GPA1 - gpa1p, SSK2 - ssk2p]
GO:0000990	core RNA polymerase binding transcription factor activity	3.03E-4	6.28E-3	2.28	5561	27	1715	19	[BRF1 - brf1p, TFB4 - tfb4p, SPT6 - spt6p, KIN28 - kin28p, RAD3 - rad3p, SRB2 - srb2p, SRB5 - srb5p, DST1 - dst1p, MTF1 - mtf1p, SSL2 - ssl2p, SRB4 - srb4p, TFG1 - tfg1p, TFB1 - tfb1p, SPT15 - spt15p, TAF14 - taf14p, SUA7 - sua7p, SPT5 - spt5p, TFG2 - tfg2p, SPT4 - spt4p]
GO:0003746	translation elongation factor activity	3.47E-4	7.11E-3	5.26	5561	16	529	8	[EFT1 - eft1p, HYP2 - hyp2p, HEF3 - hef3p, TEF4 - tef4p, TEF2 - tef2p, YEF3 - yef3p, TEF1 - tef1p, EFT2 - eft2p]
GO:0033613	activating transcription factor binding	3.6E-4	7.31E-3	3.04	5561	21	1131	13	[GAL11 - gal11p, SNF5 - snf5p, SNF2 - snf2p, PGD1 - pgd1p, TAF6 - taf6p, GAL80 - gal80p, TAF4 - taf4p, SIN4 - sin4p, SWI1 - swi1p, SRB4 - srb4p, ADR1 - adr1p, TAF12 - taf12p, SPT15 - spt15p]
GO:0004722	protein serine/threonine phosphatase activity	3.74E-4	7.53E-3	9.35	5561	29	123	6	[TPD3 - tpd3p, GLC7 - glc7p, PTC1 - ptc1p, SAP185 - sap185p, SIT4 - sit4p, SAP4 - sap4p]
GO:0000146	microfilament motor activity	4.63E-4	9.22E-3	6.01	5561	5	926	5	[MYO5 - myo5p, MYO4 - myo4p, MYO2 - myo2p, MYO1 - myo1p, MYO3 - myo3p]
GO:0032549	ribonucleoside binding	4.83E-4	9.53E-3	8.72	5561	4	638	4	[RPO31 - rpo31p, RPB2 - rpb2p, RPA135 - rpa135p, RET1 - ret1p]
GO:0043138	3'-5' DNA helicase activity	5.12E-4	1E-2	2.89	5561	11	1751	10	[MCM4 - mcm4p, SGS1 - sgs1p, INO80 - ino80p, RVB1 - rvb1p, MCM6 - mcm6p, RVB2 - rvb2p, ARP5 - arp5p, MCM7 - mcm7p, ARP8 - arp8p, ARP4 - arp4p]
GO:0031370	eukaryotic initiation factor 4G binding	5.15E-4	9.98E-3	15.49	5561	3	359	3	[NPL3 - npl3p, SCD6 - scd6p, SBP1 - sbp1p]
GO:0051015	actin filament binding	7.25E-4	1.39E-2	3.15	5561	13	1357	10	[CRN1 - crn1p, SAC6 - sac6p, MYO4 - myo4p, MYO2 - myo2p, TPM1 - tpm1p, CAP1 - cap1p, COF1 - cof1p, ABP1 - abp1p, CAP2 - cap2p, YSC84 - ysc84p]
GO:0005057	receptor signaling protein activity	7.59E-4	1.44E-2	3.66	5561	13	1053	9	[STE20 - ste20p, KSS1 - kss1p, FUS3 - fus3p, SMK1 - smk1p, BCK1 - bck1p, HOG1 - hog1p, SLT2 - slt2p, STE11 - ste11p, SSK2 - ssk2p]
GO:0001135	RNA polymerase II transcription factor recruiting transcription factor activity	7.86E-4	1.48E-2	2.64	5561	15	1687	12	[SSN2 - ssn2p, GAL11 - gal11p, MED2 - med2p, GCN4 - gcn4p, SGF29 - sgf29p, TEC1 - tec1p, DAL81 - dal81p, PGD1 - pgd1p, MED11 - med11p, SRB2 - srb2p, ROX3 - rox3p, SRB5 - srb5p]
GO:0004707	MAP kinase activity	8.65E-4	1.62E-2	5.28	5561	5	1053	5	[KSS1 - kss1p, FUS3 - fus3p, SMK1 - smk1p, HOG1 - hog1p, SLT2 - slt2p]
GO:0045309	protein phosphorylated amino acid binding	8.94E-4	1.66E-2	42.45	5561	2	131	2	[BMH1 - bmh1p, BMH2 - bmh2p]
GO:0050815	phosphoserine binding	8.94E-4	1.64E-2	42.45	5561	2	131	2	[BMH1 - bmh1p, BMH2 - bmh2p]
