# Supplementary material for: Inferring the effective TOR-dependent network: a computational study in yeast
Source: BMC Syst Biol. 2013 Aug 30;7:84. doi: 10.1186/1752-0509-7-84 (PMC4016608; doi:10.1186/1752-0509-7-84)
Supplement: Additional file 2 — GO Enrichment of information flow scores. Excel table files (*.zip) illustrating the GO enrichment analysis using mHG under BP, CC, and MF branches, respectively. [file 1752-0509-7-84-S2.zip › 1192739419765122_add8.xls]

## Sheet: Sheet1
GO Term	Description	P-value	FDR q-value	Enrichment	N	B	n	b	Genes
GO:0032991	macromolecular complex	7.06E-159	5.62E-156	1.69	5561	1978	1895	1136	[SEC27 - sec27p, RPL13B - rpl13bp, RPL1B - rpl1bp, ITC1 - itc1p, TIF34 - tif34p, CEG1 - ceg1p, SWP1 - swp1p, KRR1 - krr1p, NUP53 - nup53p, SPB1 - spb1p, STO1 - sto1p, SAS2 - sas2p, INO80 - ino80p, NUT1 - nut1p, POM152 - pom152p, RPL9A - rpl9ap, ECM16 - ecm16p, SRO9 - sro9p, MYO5 - myo5p, SEH1 - seh1p, RPL28 - rpl28p, ILV2 - ilv2p, BIK1 - bik1p, RRP7 - rrp7p, USE1 - use1p, MED11 - med11p, NSA1 - n…
GO:0043234	protein complex	2.88E-95	1.15E-92	1.68	5561	1419	1895	814	[SEC27 - sec27p, ITC1 - itc1p, TIF34 - tif34p, CEG1 - ceg1p, SWP1 - swp1p, NUP53 - nup53p, STO1 - sto1p, SAS2 - sas2p, INO80 - ino80p, NUT1 - nut1p, POM152 - pom152p, MYO5 - myo5p, SEH1 - seh1p, ILV2 - ilv2p, BIK1 - bik1p, RRP7 - rrp7p, USE1 - use1p, MED11 - med11p, SPC24 - spc24p, TAF6 - taf6p, MLC1 - mlc1p, ARC1 - arc1p, UTP15 - utp15p, SGF29 - sgf29p, SNF4 - snf4p, CDC20 - cdc20p, SOH1 - soh1p…
GO:0044428	nuclear part	1.71E-69	4.54E-67	1.68	5561	1149	1864	648	[PRP11 - prp11p, SIR2 - sir2p, ITC1 - itc1p, CEG1 - ceg1p, LHP1 - lhp1p, KRR1 - krr1p, NUP53 - nup53p, SPB1 - spb1p, SNF6 - snf6p, STO1 - sto1p, SAS2 - sas2p, INO80 - ino80p, NUT1 - nut1p, POM152 - pom152p, ECM16 - ecm16p, PRP9 - prp9p, DBP10 - dbp10p, MPS1 - mps1p, SBP1 - sbp1p, UTP30 - utp30p, MCD1 - mcd1p, SEH1 - seh1p, NHP10 - nhp10p, MED2 - med2p, BIK1 - bik1p, SRM1 - srm1p, RRP7 - rrp7p, CO…
GO:0043228	non-membrane-bounded organelle	3.97E-64	7.9E-62	1.76	5561	887	1894	532	[SIR2 - sir2p, NAT1 - nat1p, RPL13B - rpl13bp, LHP1 - lhp1p, KRR1 - krr1p, RPS20 - rps20p, PBP4 - pbp4p, DYN1 - dyn1p, SPB1 - spb1p, RPL9A - rpl9ap, ECM16 - ecm16p, DBP10 - dbp10p, RPL8A - rpl8ap, MPS1 - mps1p, ARP2 - arp2p, UTP30 - utp30p, SBP1 - sbp1p, TIF1 - tif1p, MYO5 - myo5p, MCD1 - mcd1p, RPL28 - rpl28p, BIK1 - bik1p, RRP7 - rrp7p, NSA1 - nsa1p, SPC24 - spc24p, SLX5 - slx5p, NOP1 - nop1p, …
GO:0043232	intracellular non-membrane-bounded organelle	3.97E-64	6.32E-62	1.76	5561	887	1894	532	[SIR2 - sir2p, NAT1 - nat1p, RPL13B - rpl13bp, LHP1 - lhp1p, KRR1 - krr1p, RPS20 - rps20p, PBP4 - pbp4p, DYN1 - dyn1p, SPB1 - spb1p, RPL9A - rpl9ap, ECM16 - ecm16p, DBP10 - dbp10p, RPL8A - rpl8ap, MPS1 - mps1p, ARP2 - arp2p, UTP30 - utp30p, SBP1 - sbp1p, TIF1 - tif1p, MYO5 - myo5p, MCD1 - mcd1p, RPL28 - rpl28p, BIK1 - bik1p, RRP7 - rrp7p, SPC24 - spc24p, NSA1 - nsa1p, SLX5 - slx5p, NOP1 - nop1p, …
GO:0044464	cell part	3.88E-60	5.15E-58	1.11	5561	4904	1851	1804	[RIM11 - rim11p, RPL13B - rpl13bp, TIF34 - tif34p, KRR1 - krr1p, SWP1 - swp1p, NUP53 - nup53p, SPB1 - spb1p, STO1 - sto1p, SAS2 - sas2p, POM152 - pom152p, ECM16 - ecm16p, PDI1 - pdi1p, SRO9 - sro9p, MYO5 - myo5p, STE50 - ste50p, ILV2 - ilv2p, BIK1 - bik1p, RNQ1 - rnq1p, RRP7 - rrp7p, HIS4 - his4p, MED11 - med11p, SPC24 - spc24p, FUS1 - fus1p, ASC1 - asc1p, ADE17 - ade17p, KCC4 - kcc4p, UTP15 - ut…
GO:0044424	intracellular part	2.57E-56	2.92E-54	1.12	5561	4743	1851	1766	[RIM11 - rim11p, RPL13B - rpl13bp, TIF34 - tif34p, KRR1 - krr1p, SWP1 - swp1p, NUP53 - nup53p, SPB1 - spb1p, STO1 - sto1p, SAS2 - sas2p, POM152 - pom152p, ECM16 - ecm16p, PDI1 - pdi1p, SRO9 - sro9p, MYO5 - myo5p, STE50 - ste50p, ILV2 - ilv2p, BIK1 - bik1p, RNQ1 - rnq1p, RRP7 - rrp7p, MED11 - med11p, SPC24 - spc24p, ASC1 - asc1p, ADE17 - ade17p, KCC4 - kcc4p, UTP15 - utp15p, SGF29 - sgf29p, GBP2 -…
GO:0044422	organelle part	4.2E-56	4.18E-54	1.31	5561	2720	1884	1207	[SEC27 - sec27p, RPL1B - rpl1bp, RPL13B - rpl13bp, ITC1 - itc1p, CEG1 - ceg1p, SWP1 - swp1p, KRR1 - krr1p, NUP53 - nup53p, SPB1 - spb1p, PEX14 - pex14p, STO1 - sto1p, INO80 - ino80p, SAS2 - sas2p, NUT1 - nut1p, RPL9A - rpl9ap, POM152 - pom152p, ECM16 - ecm16p, PDI1 - pdi1p, MYO5 - myo5p, SEH1 - seh1p, VPS73 - vps73p, RPL28 - rpl28p, BIK1 - bik1p, SRM1 - srm1p, RRP7 - rrp7p, USE1 - use1p, MED11 - …
GO:0044446	intracellular organelle part	4.2E-56	3.71E-54	1.31	5561	2720	1884	1207	[SEC27 - sec27p, RPL1B - rpl1bp, RPL13B - rpl13bp, ITC1 - itc1p, CEG1 - ceg1p, SWP1 - swp1p, KRR1 - krr1p, NUP53 - nup53p, SPB1 - spb1p, PEX14 - pex14p, STO1 - sto1p, INO80 - ino80p, SAS2 - sas2p, NUT1 - nut1p, RPL9A - rpl9ap, POM152 - pom152p, ECM16 - ecm16p, PDI1 - pdi1p, MYO5 - myo5p, SEH1 - seh1p, VPS73 - vps73p, RPL28 - rpl28p, BIK1 - bik1p, SRM1 - srm1p, RRP7 - rrp7p, USE1 - use1p, MED11 - …
GO:0005634	nucleus	1.53E-48	1.22E-46	1.39	5561	1984	1835	911	[ITC1 - itc1p, CEG1 - ceg1p, KRR1 - krr1p, NUP53 - nup53p, SPB1 - spb1p, STO1 - sto1p, SAS2 - sas2p, INO80 - ino80p, NUT1 - nut1p, POM152 - pom152p, ECM16 - ecm16p, SEH1 - seh1p, RPL28 - rpl28p, BIK1 - bik1p, RNQ1 - rnq1p, SRM1 - srm1p, RRP7 - rrp7p, MED11 - med11p, SPC24 - spc24p, NSA1 - nsa1p, TAF6 - taf6p, UTP15 - utp15p, PRP43 - prp43p, SGF29 - sgf29p, GBP2 - gbp2p, SNF4 - snf4p, CDC20 - cdc2…
GO:0030529	ribonucleoprotein complex	5.13E-45	3.71E-43	2.21	5561	633	1071	270	[PRP11 - prp11p, RPL1B - rpl1bp, RPL13B - rpl13bp, PRT1 - prt1p, TIF34 - tif34p, PUB1 - pub1p, KRR1 - krr1p, RPS20 - rps20p, NOP56 - nop56p, STO1 - sto1p, UTP10 - utp10p, RPL9A - rpl9ap, ECM16 - ecm16p, PRP9 - prp9p, DBP10 - dbp10p, RPL8A - rpl8ap, UTP13 - utp13p, SBP1 - sbp1p, TIF1 - tif1p, SRO9 - sro9p, RPL27B - rpl27bp, PAB1 - pab1p, PRP3 - prp3p, RPL28 - rpl28p, LSM1 - lsm1p, BRR2 - brr2p, NS…
GO:0030684	preribosome	3.63E-34	2.4E-32	3.04	5561	136	1387	103	[RPS4A - rps4ap, KRR1 - krr1p, NOP56 - nop56p, NSA2 - nsa2p, RPS4B - rps4bp, NOB1 - nob1p, UTP10 - utp10p, UTP8 - utp8p, ECM16 - ecm16p, UTP13 - utp13p, DBP10 - dbp10p, UTP9 - utp9p, RIX7 - rix7p, YVH1 - yvh1p, RPS1A - rps1ap, ENP2 - enp2p, NSA1 - nsa1p, BUD21 - bud21p, NOP1 - nop1p, RPS9A - rps9ap, UTP15 - utp15p, PRP43 - prp43p, CBF5 - cbf5p, RPF2 - rpf2p, NOP58 - nop58p, EMG1 - emg1p, RLP7 - r…
GO:0043226	organelle	1.38E-33	8.46E-32	1.16	5561	3847	1877	1501	[SEC27 - sec27p, RPL13B - rpl13bp, ITC1 - itc1p, CEG1 - ceg1p, SWP1 - swp1p, KRR1 - krr1p, NUP53 - nup53p, SPB1 - spb1p, STO1 - sto1p, PEX14 - pex14p, SAS2 - sas2p, INO80 - ino80p, NUT1 - nut1p, POM152 - pom152p, RPL9A - rpl9ap, ECM16 - ecm16p, PDI1 - pdi1p, MYO5 - myo5p, SEH1 - seh1p, VPS73 - vps73p, ILV2 - ilv2p, RPL28 - rpl28p, BIK1 - bik1p, RNQ1 - rnq1p, SRM1 - srm1p, RRP7 - rrp7p, MED11 - me…
GO:0043229	intracellular organelle	4.36E-33	2.48E-31	1.16	5561	3845	1877	1499	[SEC27 - sec27p, RPL13B - rpl13bp, ITC1 - itc1p, CEG1 - ceg1p, SWP1 - swp1p, KRR1 - krr1p, NUP53 - nup53p, SPB1 - spb1p, STO1 - sto1p, PEX14 - pex14p, SAS2 - sas2p, INO80 - ino80p, NUT1 - nut1p, POM152 - pom152p, RPL9A - rpl9ap, ECM16 - ecm16p, PDI1 - pdi1p, MYO5 - myo5p, SEH1 - seh1p, VPS73 - vps73p, ILV2 - ilv2p, RPL28 - rpl28p, BIK1 - bik1p, RNQ1 - rnq1p, SRM1 - srm1p, RRP7 - rrp7p, MED11 - me…
GO:0005730	nucleolus	1.59E-32	8.43E-31	2.1	5561	256	1861	180	[PWP1 - pwp1p, SIR2 - sir2p, LHP1 - lhp1p, NOP4 - nop4p, KRR1 - krr1p, KRI1 - kri1p, NOP56 - nop56p, SPB1 - spb1p, RPA190 - rpa190p, NSA2 - nsa2p, NOB1 - nob1p, GLC7 - glc7p, UTP10 - utp10p, UTP8 - utp8p, ECM16 - ecm16p, IFH1 - ifh1p, CDC14 - cdc14p, DBP10 - dbp10p, UTP13 - utp13p, RSA3 - rsa3p, FPR3 - fpr3p, UTP9 - utp9p, SBP1 - sbp1p, UTP30 - utp30p, RIX7 - rix7p, SIR3 - sir3p, RRP7 - rrp7p, EN…
GO:0000267	cell fraction	4.12E-30	2.05E-28	6.65	5561	232	202	56	[HXT2 - hxt2p, YOR1 - yor1p, KOG1 - kog1p, HXT5 - hxt5p, FRE1 - fre1p, TOR2 - tor2p, DNF2 - dnf2p, TAP42 - tap42p, PMA1 - pma1p, TCP1 - tcp1p, GYP5 - gyp5p, HXT4 - hxt4p, HXT3 - hxt3p, HXT1 - hxt1p, HXT6 - hxt6p, BMH2 - bmh2p, RSP5 - rsp5p, HXT7 - hxt7p, FKS1 - fks1p, SSA2 - ssa2p, ECM33 - ecm33p, TIF2 - tif2p, GAS5 - gas5p, GSC2 - gsc2p, PTR2 - ptr2p, LST8 - lst8p, STE2 - ste2p, CDC48 - cdc48p, …
GO:0044451	nucleoplasm part	2E-26	9.38E-25	2	5561	256	1843	170	[SSN8 - ssn8p, TAF13 - taf13p, SSN3 - ssn3p, PCF11 - pcf11p, CCR4 - ccr4p, SRB5 - srb5p, HDA1 - hda1p, SGF11 - sgf11p, SAS2 - sas2p, GLC7 - glc7p, CYC8 - cyc8p, NUT1 - nut1p, SIF2 - sif2p, MED2 - med2p, RAD3 - rad3p, RPC34 - rpc34p, RXT2 - rxt2p, MED11 - med11p, TAF6 - taf6p, MED7 - med7p, CSE2 - cse2p, HIF1 - hif1p, CHD1 - chd1p, SLD5 - sld5p, RPB4 - rpb4p, SPT7 - spt7p, ORC5 - orc5p, SGF29 - sg…
GO:0030686	90S preribosome	2.2E-26	9.75E-25	3.38	5561	77	1387	65	[RPP0 - rpp0p, RPS0B - rps0bp, RPS4A - rps4ap, KRR1 - krr1p, RPS3 - rps3p, NOP56 - nop56p, RPS4B - rps4bp, UTP20 - utp20p, UTP10 - utp10p, ECM16 - ecm16p, UTP8 - utp8p, UTP13 - utp13p, ENP1 - enp1p, UTP9 - utp9p, KRE33 - kre33p, BMS1 - bms1p, RPS1A - rps1ap, ENP2 - enp2p, NOP9 - nop9p, BUD21 - bud21p, NOP6 - nop6p, NOP1 - nop1p, RPS9A - rps9ap, PRP43 - prp43p, UTP15 - utp15p, DIM1 - dim1p, RRP5 -…
GO:0005624	membrane fraction	4.91E-24	2.06E-22	8.19	5561	133	199	39	[STE2 - ste2p, HXT2 - hxt2p, YOR1 - yor1p, KOG1 - kog1p, CDC48 - cdc48p, HXT5 - hxt5p, RHO1 - rho1p, GAS3 - gas3p, MRH1 - mrh1p, SUR7 - sur7p, TOR2 - tor2p, FRE1 - fre1p, UTR2 - utr2p, DNF2 - dnf2p, TAP42 - tap42p, PMA1 - pma1p, ENA5 - ena5p, ENA2 - ena2p, GYP5 - gyp5p, ENA1 - ena1p, HXT4 - hxt4p, HXT3 - hxt3p, HXT6 - hxt6p, HXT1 - hxt1p, TPO3 - tpo3p, HXT7 - hxt7p, FKS1 - fks1p, NCE102 - nce102p…
GO:0005626	insoluble fraction	4.91E-24	1.95E-22	8.19	5561	133	199	39	[STE2 - ste2p, HXT2 - hxt2p, YOR1 - yor1p, KOG1 - kog1p, CDC48 - cdc48p, HXT5 - hxt5p, RHO1 - rho1p, GAS3 - gas3p, MRH1 - mrh1p, SUR7 - sur7p, FRE1 - fre1p, TOR2 - tor2p, UTR2 - utr2p, DNF2 - dnf2p, TAP42 - tap42p, PMA1 - pma1p, ENA5 - ena5p, ENA2 - ena2p, GYP5 - gyp5p, ENA1 - ena1p, HXT4 - hxt4p, HXT3 - hxt3p, HXT6 - hxt6p, HXT1 - hxt1p, TPO3 - tpo3p, HXT7 - hxt7p, FKS1 - fks1p, NCE102 - nce102p…
GO:0044430	cytoskeletal part	1.05E-19	3.99E-18	1.92	5561	219	1889	143	[SHE3 - she3p, MYO4 - myo4p, MTW1 - mtw1p, DAM1 - dam1p, SMT3 - smt3p, ENT2 - ent2p, ARK1 - ark1p, TUB1 - tub1p, DYN1 - dyn1p, AIM3 - aim3p, CMD1 - cmd1p, PAN1 - pan1p, GLC7 - glc7p, NBP1 - nbp1p, DSN1 - dsn1p, CDC14 - cdc14p, MPS1 - mps1p, ARP2 - arp2p, MYO5 - myo5p, MYO2 - myo2p, BIK1 - bik1p, BNI1 - bni1p, CAP2 - cap2p, MLC1 - mlc1p, KCC4 - kcc4p, CBF2 - cbf2p, DAD1 - dad1p, CRN1 - crn1p, DAD2…
GO:0022625	cytosolic large ribosomal subunit	5.89E-19	2.13E-17	4.21	5561	88	720	48	[RPP0 - rpp0p, RPL16A - rpl16ap, RPL1B - rpl1bp, RPL2A - rpl2ap, RPL13B - rpl13bp, RPL12A - rpl12ap, RPL7A - rpl7ap, RPL35B - rpl35bp, RPL17A - rpl17ap, RPL7B - rpl7bp, RPL18B - rpl18bp, RPL25 - rpl25p, RPL9A - rpl9ap, RPL6A - rpl6ap, RPL36B - rpl36bp, RPL17B - rpl17bp, RPL8A - rpl8ap, RPL36A - rpl36ap, RPL3 - rpl3p, NIP7 - nip7p, RPL15A - rpl15ap, ARX1 - arx1p, RPL30 - rpl30p, RPL6B - rpl6bp, RP…
GO:0001950	plasma membrane enriched fraction	7.26E-19	2.51E-17	8.91	5561	85	213	29	[HXT5 - hxt5p, RHO1 - rho1p, GAS3 - gas3p, MRH1 - mrh1p, PGK1 - pgk1p, BMH1 - bmh1p, HSC82 - hsc82p, PMA1 - pma1p, SSA1 - ssa1p, TCP1 - tcp1p, ENA5 - ena5p, ENA1 - ena1p, HXT6 - hxt6p, HXT7 - hxt7p, BMH2 - bmh2p, RSP5 - rsp5p, GAS1 - gas1p, SLM1 - slm1p, NCE102 - nce102p, SSO2 - sso2p, PIL1 - pil1p, SSB2 - ssb2p, LSP1 - lsp1p, SSA2 - ssa2p, ENO2 - eno2p, ECM33 - ecm33p, TIF2 - tif2p, FMP45 - fmp4…
GO:0044427	chromosomal part	1.16E-17	3.85E-16	1.7	5561	349	1835	196	[SIR2 - sir2p, HHF2 - hhf2p, HHT2 - hht2p, HDA1 - hda1p, PLM2 - plm2p, GLC7 - glc7p, INO80 - ino80p, SAS2 - sas2p, UTP10 - utp10p, IFH1 - ifh1p, MPS1 - mps1p, MCD1 - mcd1p, NHP10 - nhp10p, BIK1 - bik1p, SRM1 - srm1p, SPC24 - spc24p, CHD1 - chd1p, SLD5 - sld5p, DAD1 - dad1p, UTP15 - utp15p, DAD2 - dad2p, GBP2 - gbp2p, CBF5 - cbf5p, YKU80 - yku80p, DPB2 - dpb2p, LRS4 - lrs4p, MAD2 - mad2p, SGS1 - s…
GO:0032040	small-subunit processome	8.85E-17	2.82E-15	3.49	5561	47	1355	40	[UTP7 - utp7p, UTP21 - utp21p, RPS7B - rps7bp, RPS9B - rps9bp, KRR1 - krr1p, NOP56 - nop56p, SOF1 - sof1p, RPS6A - rps6ap, UTP20 - utp20p, UTP10 - utp10p, UTP8 - utp8p, ECM16 - ecm16p, SAS10 - sas10p, UTP13 - utp13p, UTP6 - utp6p, UTP9 - utp9p, NOP14 - nop14p, RPS6B - rps6bp, NOC4 - noc4p, RPS14A - rps14ap, SNU13 - snu13p, UTP18 - utp18p, IMP3 - imp3p, UTP4 - utp4p, BUD21 - bud21p, NOP1 - nop1p, …
GO:0031931	TORC1 complex	1.13E-16	3.46E-15	1112.2	5561	5	5	5	[TOR2 - tor2p, KOG1 - kog1p, TCO89 - tco89p, LST8 - lst8p, TOR1 - tor1p]
GO:0030427	site of polarized growth	1.19E-16	3.49E-15	1.84	5561	224	1889	140	[SNC1 - snc1p, GIN4 - gin4p, SHE3 - she3p, MYO4 - myo4p, BCK1 - bck1p, ENT2 - ent2p, ARK1 - ark1p, CMD1 - cmd1p, MSB3 - msb3p, OSH2 - osh2p, PAN1 - pan1p, GLC7 - glc7p, LSB3 - lsb3p, SCS2 - scs2p, EXO84 - exo84p, SHO1 - sho1p, RSP5 - rsp5p, CDC24 - cdc24p, MYO5 - myo5p, MYO2 - myo2p, BIK1 - bik1p, WSC2 - wsc2p, LSG1 - lsg1p, SEC10 - sec10p, BNI1 - bni1p, CAP2 - cap2p, FUS1 - fus1p, SEC2 - sec2p, …
GO:0044463	cell projection part	1.67E-16	4.76E-15	2.21	5561	108	1888	81	[VRP1 - vrp1p, KIC1 - kic1p, SEC3 - sec3p, TAO3 - tao3p, FUS3 - fus3p, BCK1 - bck1p, MID2 - mid2p, CHS5 - chs5p, RGD1 - rgd1p, ENT2 - ent2p, ARK1 - ark1p, CMD1 - cmd1p, SLA1 - sla1p, PAN1 - pan1p, GLC7 - glc7p, SEC31 - sec31p, ABP1 - abp1p, EXO84 - exo84p, SHO1 - sho1p, CBK1 - cbk1p, CDC24 - cdc24p, STE5 - ste5p, MYO5 - myo5p, MYO2 - myo2p, BIK1 - bik1p, WSC2 - wsc2p, LSG1 - lsg1p, SEC8 - sec8p, …
GO:0005886	plasma membrane	2.48E-16	6.82E-15	4.18	5561	336	194	49	[HXT2 - hxt2p, YOR1 - yor1p, AVO1 - avo1p, KOG1 - kog1p, HXT5 - hxt5p, FRE1 - fre1p, TOR2 - tor2p, SLA1 - sla1p, DNF2 - dnf2p, PMA1 - pma1p, GYP5 - gyp5p, HXT4 - hxt4p, HXT3 - hxt3p, HXT1 - hxt1p, HXT6 - hxt6p, HXT7 - hxt7p, FKS1 - fks1p, BEM2 - bem2p, ECM33 - ecm33p, SNQ2 - snq2p, PTR2 - ptr2p, LST8 - lst8p, AVO2 - avo2p, SLA2 - sla2p, RHO1 - rho1p, MRH1 - mrh1p, SUR7 - sur7p, PDR5 - pdr5p, YPK1…
GO:0043332	mating projection tip	2.61E-16	6.93E-15	2.23	5561	103	1888	78	[VRP1 - vrp1p, KIC1 - kic1p, SEC3 - sec3p, TAO3 - tao3p, FUS3 - fus3p, BCK1 - bck1p, MID2 - mid2p, RGD1 - rgd1p, CHS5 - chs5p, ENT2 - ent2p, ARK1 - ark1p, CMD1 - cmd1p, SLA1 - sla1p, PAN1 - pan1p, SEC31 - sec31p, ABP1 - abp1p, EXO84 - exo84p, SHO1 - sho1p, CBK1 - cbk1p, CDC24 - cdc24p, STE5 - ste5p, MYO5 - myo5p, MYO2 - myo2p, BIK1 - bik1p, WSC2 - wsc2p, LSG1 - lsg1p, SEC8 - sec8p, EDE1 - ede1p, …
GO:0000502	proteasome complex	4.55E-16	1.17E-14	3.04	5561	47	1636	42	[PRE10 - pre10p, RPN2 - rpn2p, PRE1 - pre1p, PRE2 - pre2p, PRE8 - pre8p, PUP1 - pup1p, RPN9 - rpn9p, RPN6 - rpn6p, UMP1 - ump1p, RAD23 - rad23p, RPN10 - rpn10p, SCL1 - scl1p, RPN3 - rpn3p, RPN7 - rpn7p, RPN13 - rpn13p, RPN1 - rpn1p, ECM29 - ecm29p, RPT1 - rpt1p, RPN5 - rpn5p, PRE5 - pre5p, RPT4 - rpt4p, RPN11 - rpn11p, RPN8 - rpn8p, RPT2 - rpt2p, RPT3 - rpt3p, PUP2 - pup2p, PEP3 - pep3p, PRE7 - p…
GO:0044452	nucleolar part	5.65E-16	1.41E-14	2.92	5561	76	1355	54	[SIR2 - sir2p, CKB2 - ckb2p, CKB1 - ckb1p, RPB8 - rpb8p, NOP56 - nop56p, RPC40 - rpc40p, RPA190 - rpa190p, RPB10 - rpb10p, UTP10 - utp10p, UTP8 - utp8p, ISW1 - isw1p, UTP13 - utp13p, CDC14 - cdc14p, UTP9 - utp9p, CKA2 - cka2p, GAR1 - gar1p, NOC2 - noc2p, RRP7 - rrp7p, NHP2 - nhp2p, CKA1 - cka1p, NOP1 - nop1p, RPA43 - rpa43p, CHD1 - chd1p, UTP15 - utp15p, RPC19 - rpc19p, CBF5 - cbf5p, NOP58 - nop5…
GO:0044391	ribosomal subunit	1.89E-15	4.55E-14	2.8	5561	231	636	74	[RPL16A - rpl16ap, RPP0 - rpp0p, PAT1 - pat1p, RPL13B - rpl13bp, RPL1B - rpl1bp, RPL2A - rpl2ap, RPS4A - rps4ap, RPS3 - rps3p, RPS4B - rps4bp, RPL9A - rpl9ap, RPL36B - rpl36bp, RPL6A - rpl6ap, RPL8A - rpl8ap, FUN12 - fun12p, RPL3 - rpl3p, RPL15A - rpl15ap, ARX1 - arx1p, RPL27B - rpl27bp, RPL6B - rpl6bp, RPL20A - rpl20ap, RPP2B - rpp2bp, RPL28 - rpl28p, RPL1A - rpl1ap, RPS1A - rps1ap, RPL10 - rpl1…
GO:0044448	cell cortex part	4.15E-14	9.72E-13	2.01	5561	129	1889	88	[VRP1 - vrp1p, SHE3 - she3p, SEC3 - sec3p, RTN1 - rtn1p, SMT3 - smt3p, RGD1 - rgd1p, ENT2 - ent2p, ARK1 - ark1p, CDC12 - cdc12p, AIM3 - aim3p, MSB3 - msb3p, OSH2 - osh2p, SLA1 - sla1p, PAN1 - pan1p, YGR130C - hypothetical protein, TCB3 - tcb3p, ABP1 - abp1p, EXO84 - exo84p, ARP2 - arp2p, FKS1 - fks1p, MYO5 - myo5p, BBC1 - bbc1p, YAP1802 - hypothetical protein, RGA2 - rga2p, EDE1 - ede1p, SEC8 - s…
GO:0016585	chromatin remodeling complex	8.7E-14	1.98E-12	1.99	5561	137	1834	90	[SIR2 - sir2p, SNF5 - snf5p, ITC1 - itc1p, TRA1 - tra1p, STH1 - sth1p, IES3 - ies3p, RTT102 - rtt102p, RVB2 - rvb2p, RSC8 - rsc8p, SIR4 - sir4p, SGF11 - sgf11p, HDA1 - hda1p, EAF1 - eaf1p, SWI1 - swi1p, SNF6 - snf6p, RSC58 - rsc58p, SWR1 - swr1p, INO80 - ino80p, SAS2 - sas2p, YNG2 - yng2p, ISW1 - isw1p, CDC14 - cdc14p, SIF2 - sif2p, HFI1 - hfi1p, SWC4 - swc4p, SWD2 - swd2p, NHP10 - nhp10p, ARP6 -…
GO:0044445	cytosolic part	9.68E-14	2.14E-12	2.53	5561	84	1490	57	[PRE10 - pre10p, FAS2 - fas2p, CCT2 - cct2p, PRE1 - pre1p, RLI1 - rli1p, PRE2 - pre2p, PRE8 - pre8p, SCL1 - scl1p, CCT7 - cct7p, TCP1 - tcp1p, PFK1 - pfk1p, HSP104 - hsp104p, ENO1 - eno1p, PUP2 - pup2p, SSA2 - ssa2p, PRE9 - pre9p, CCT3 - cct3p, HEF3 - hef3p, PRE6 - pre6p, PRE4 - pre4p, SEM1 - sem1p, CCT8 - cct8p, RPN12 - rpn12p, SNL1 - snl1p, PRE3 - pre3p, PFK2 - pfk2p, RPN2 - rpn2p, HSP42 - hsp4…
GO:0035770	ribonucleoprotein granule	2.09E-13	4.5E-12	3	5561	46	1532	38	[PAT1 - pat1p, HRP1 - hrp1p, LSM12 - lsm12p, PRT1 - prt1p, SSD1 - ssd1p, PUB1 - pub1p, RPM2 - rpm2p, CCR4 - ccr4p, TIF4631 - tif4631p, DCS1 - dcs1p, PBP4 - pbp4p, SMY2 - smy2p, DCP1 - dcp1p, IGO1 - igo1p, RPS30A - rps30ap, PBP1 - pbp1p, SBP1 - sbp1p, RPB7 - rpb7p, DHH1 - dhh1p, PAB1 - pab1p, NIP1 - nip1p, EBS1 - ebs1p, LSM6 - lsm6p, LSM4 - lsm4p, LSM1 - lsm1p, CDC33 - cdc33p, EDC3 - edc3p, YGR250…
GO:0034515	proteasome storage granule	2.19E-13	4.59E-12	3.4	5561	26	1636	26	[PRE10 - pre10p, RPN2 - rpn2p, PRE1 - pre1p, PRE2 - pre2p, PRE8 - pre8p, PUP1 - pup1p, RPN9 - rpn9p, RPN6 - rpn6p, SCL1 - scl1p, RPN13 - rpn13p, RPN1 - rpn1p, RPN5 - rpn5p, PRE5 - pre5p, RPN11 - rpn11p, RPN8 - rpn8p, PUP2 - pup2p, PEP3 - pep3p, PRE9 - pre9p, PRE7 - pre7p, RPT6 - rpt6p, PUP3 - pup3p, SEM1 - sem1p, PRE4 - pre4p, PRE6 - pre6p, RPN12 - rpn12p, PRE3 - pre3p]
GO:0031597	cytosolic proteasome complex	2.19E-13	4.47E-12	3.4	5561	26	1636	26	[PRE10 - pre10p, RPN2 - rpn2p, PRE1 - pre1p, PUP1 - pup1p, PRE8 - pre8p, PRE2 - pre2p, RPN9 - rpn9p, RPN6 - rpn6p, SCL1 - scl1p, RPN13 - rpn13p, RPN1 - rpn1p, RPN5 - rpn5p, PRE5 - pre5p, RPN11 - rpn11p, RPN8 - rpn8p, PUP2 - pup2p, PEP3 - pep3p, PRE9 - pre9p, PRE7 - pre7p, RPT6 - rpt6p, PUP3 - pup3p, SEM1 - sem1p, PRE4 - pre4p, PRE6 - pre6p, RPN12 - rpn12p, PRE3 - pre3p]
GO:0000428	DNA-directed RNA polymerase complex	3.31E-13	6.59E-12	2.87	5561	33	1880	32	[RPB9 - rpb9p, RPA49 - rpa49p, RPB8 - rpb8p, RPO41 - rpo41p, RPB2 - rpb2p, RPB10 - rpb10p, RPC40 - rpc40p, RPA190 - rpa190p, RPO21 - rpo21p, RPC31 - rpc31p, RPB11 - rpb11p, RPC53 - rpc53p, RPC25 - rpc25p, RET1 - ret1p, RPC11 - rpc11p, RPB7 - rpb7p, RPC34 - rpc34p, RPB5 - rpb5p, RPC17 - rpc17p, RPC10 - rpc10p, RPA43 - rpa43p, RPO31 - rpo31p, MTF1 - mtf1p, RPB4 - rpb4p, RPC19 - rpc19p, RPC82 - rpc8…
GO:0030880	RNA polymerase complex	3.31E-13	6.43E-12	2.87	5561	33	1880	32	[RPB9 - rpb9p, RPA49 - rpa49p, RPB8 - rpb8p, RPO41 - rpo41p, RPB2 - rpb2p, RPA190 - rpa190p, RPC40 - rpc40p, RPB10 - rpb10p, RPO21 - rpo21p, RPC31 - rpc31p, RPB11 - rpb11p, RPC53 - rpc53p, RPC25 - rpc25p, RET1 - ret1p, RPC11 - rpc11p, RPB7 - rpb7p, RPC34 - rpc34p, RPB5 - rpb5p, RPC17 - rpc17p, RPC10 - rpc10p, RPA43 - rpa43p, RPO31 - rpo31p, MTF1 - mtf1p, RPB4 - rpb4p, RPC19 - rpc19p, RPC82 - rpc8…
GO:0000776	kinetochore	4.05E-13	7.67E-12	2.41	5561	61	1894	50	[MTW1 - mtw1p, DAM1 - dam1p, NSL1 - nsl1p, STU2 - stu2p, BIM1 - bim1p, SPC25 - spc25p, CTF19 - ctf19p, GLC7 - glc7p, NUF2 - nuf2p, DSN1 - dsn1p, MPS1 - mps1p, IML3 - iml3p, BIK1 - bik1p, NNF1 - nnf1p, SPC24 - spc24p, NKP1 - nkp1p, CBF2 - cbf2p, CHL4 - chl4p, FIN1 - fin1p, MCM22 - mcm22p, DAD1 - dad1p, STU1 - stu1p, DAD2 - dad2p, TID3 - tid3p, NKP2 - nkp2p, CIN8 - cin8p, AME1 - ame1p, PLC1 - plc1p…
GO:0031932	TORC2 complex	5.69E-13	1.05E-11	113.49	5561	6	49	6	[TOR2 - tor2p, AVO1 - avo1p, BIT61 - bit61p, AVO2 - avo2p, TSC11 - tsc11p, LST8 - lst8p]
GO:0043231	intracellular membrane-bounded organelle	9.56E-13	1.73E-11	1.11	5561	3588	1877	1347	[SEC27 - sec27p, ITC1 - itc1p, CEG1 - ceg1p, SWP1 - swp1p, KRR1 - krr1p, NUP53 - nup53p, SPB1 - spb1p, STO1 - sto1p, PEX14 - pex14p, SAS2 - sas2p, INO80 - ino80p, NUT1 - nut1p, POM152 - pom152p, ECM16 - ecm16p, PDI1 - pdi1p, SEH1 - seh1p, VPS73 - vps73p, ILV2 - ilv2p, RPL28 - rpl28p, BIK1 - bik1p, RNQ1 - rnq1p, SRM1 - srm1p, RRP7 - rrp7p, MED11 - med11p, USE1 - use1p, SPC24 - spc24p, NSA1 - nsa1p…
GO:0043227	membrane-bounded organelle	9.56E-13	1.69E-11	1.11	5561	3588	1877	1347	[SEC27 - sec27p, ITC1 - itc1p, CEG1 - ceg1p, SWP1 - swp1p, KRR1 - krr1p, NUP53 - nup53p, SPB1 - spb1p, STO1 - sto1p, PEX14 - pex14p, SAS2 - sas2p, INO80 - ino80p, NUT1 - nut1p, POM152 - pom152p, ECM16 - ecm16p, PDI1 - pdi1p, SEH1 - seh1p, VPS73 - vps73p, ILV2 - ilv2p, RPL28 - rpl28p, BIK1 - bik1p, RNQ1 - rnq1p, SRM1 - srm1p, RRP7 - rrp7p, MED11 - med11p, USE1 - use1p, SPC24 - spc24p, NSA1 - nsa1p…
GO:0055029	nuclear DNA-directed RNA polymerase complex	1.14E-12	1.98E-11	2.94	5561	31	1831	30	[RPB9 - rpb9p, RPA49 - rpa49p, RPB8 - rpb8p, RPB2 - rpb2p, RPA190 - rpa190p, RPC40 - rpc40p, RPB10 - rpb10p, RPO21 - rpo21p, RPC31 - rpc31p, RPB11 - rpb11p, RPC53 - rpc53p, RET1 - ret1p, RPC25 - rpc25p, RPC11 - rpc11p, RPB7 - rpb7p, RPC34 - rpc34p, RPB5 - rpb5p, RPC17 - rpc17p, RPC10 - rpc10p, RPA43 - rpa43p, RPO31 - rpo31p, RPB4 - rpb4p, RPC19 - rpc19p, RPC82 - rpc82p, RPB3 - rpb3p, RPA34 - rpa3…
GO:0000775	chromosome, centromeric region	2.46E-12	4.17E-11	2.31	5561	66	1894	52	[MTW1 - mtw1p, DAM1 - dam1p, CSM1 - csm1p, NSL1 - nsl1p, SPC25 - spc25p, PPH22 - pph22p, CTF19 - ctf19p, NUF2 - nuf2p, DSN1 - dsn1p, IML3 - iml3p, MCD1 - mcd1p, PSH1 - psh1p, NNF1 - nnf1p, SPC24 - spc24p, NKP1 - nkp1p, GCN5 - gcn5p, CBF2 - cbf2p, MCM22 - mcm22p, CHL4 - chl4p, DAD1 - dad1p, STU1 - stu1p, DAD2 - dad2p, NKP2 - nkp2p, TID3 - tid3p, CBF5 - cbf5p, PLC1 - plc1p, AME1 - ame1p, CSE4 - cse…
GO:0000123	histone acetyltransferase complex	4.06E-12	6.73E-11	2.71	5561	45	1736	38	[EPL1 - epl1p, EAF3 - eaf3p, AHC2 - ahc2p, HAT2 - hat2p, TRA1 - tra1p, SGF73 - sgf73p, EAF6 - eaf6p, YAF9 - yaf9p, SGF11 - sgf11p, EAF1 - eaf1p, ACT1 - act1p, TAF10 - taf10p, TAF5 - taf5p, SPT20 - spt20p, RTG2 - rtg2p, SAS2 - sas2p, YNG2 - yng2p, TAF12 - taf12p, ADA2 - ada2p, HFI1 - hfi1p, SWC4 - swc4p, TAF9 - taf9p, EAF7 - eaf7p, TAF6 - taf6p, HIF1 - hif1p, GCN5 - gcn5p, SUS1 - sus1p, SPT3 - spt…
GO:0005856	cytoskeleton	4.12E-12	6.7E-11	1.84	5561	160	1867	99	[DAM1 - dam1p, SMT3 - smt3p, TEF2 - tef2p, ARK1 - ark1p, TUB1 - tub1p, DYN1 - dyn1p, CMD1 - cmd1p, PAN1 - pan1p, ARP2 - arp2p, MYO5 - myo5p, BIK1 - bik1p, BNI1 - bni1p, CAP2 - cap2p, CBF2 - cbf2p, KCC4 - kcc4p, DAD1 - dad1p, DAD2 - dad2p, CBF5 - cbf5p, CIN8 - cin8p, VPS52 - vps52p, ARC35 - arc35p, VPS1 - vps1p, CDC10 - cdc10p, HSP42 - hsp42p, CDC15 - cdc15p, COF1 - cof1p, SLA2 - sla2p, MPS2 - mps…
GO:0044454	nuclear chromosome part	4.43E-12	7.06E-11	1.65	5561	262	1832	142	[SIR2 - sir2p, RFA2 - rfa2p, HHF2 - hhf2p, MTW1 - mtw1p, DAM1 - dam1p, HHT2 - hht2p, HDA1 - hda1p, SIR4 - sir4p, PLM2 - plm2p, HTA1 - hta1p, HTB1 - htb1p, CTF19 - ctf19p, SAS2 - sas2p, INO80 - ino80p, GLC7 - glc7p, IFH1 - ifh1p, DSN1 - dsn1p, MPS1 - mps1p, SIF2 - sif2p, SMC2 - smc2p, IML3 - iml3p, MCD1 - mcd1p, NHP10 - nhp10p, BIK1 - bik1p, SRM1 - srm1p, SIR3 - sir3p, NNF1 - nnf1p, RXT2 - rxt2p, …
GO:0005684	U2-type spliceosomal complex	7.1E-12	1.11E-10	2.65	5561	52	1657	41	[SNU56 - snu56p, PRP11 - prp11p, MSL5 - msl5p, CLF1 - clf1p, PRP45 - prp45p, MUD1 - mud1p, SME1 - sme1p, CEF1 - cef1p, RSE1 - rse1p, PRP22 - prp22p, SNT309 - snt309p, STO1 - sto1p, PRP40 - prp40p, SNP1 - snp1p, PRP39 - prp39p, SMD2 - smd2p, MSL1 - msl1p, LEA1 - lea1p, PRP9 - prp9p, MUD2 - mud2p, SMX2 - smx2p, NAM8 - nam8p, SMB1 - smb1p, CUS1 - cus1p, SMD1 - smd1p, CWC2 - cwc2p, SNU71 - snu71p, YJ…
GO:0022627	cytosolic small ribosomal subunit	7.91E-12	1.21E-10	3.18	5561	62	1071	38	[PAT1 - pat1p, RPS0B - rps0bp, RPS4A - rps4ap, RPS7B - rps7bp, RPS9B - rps9bp, RPS11A - rps11ap, RPS20 - rps20p, RPS24A - rps24ap, RPS24B - rps24bp, RPS3 - rps3p, RPS22A - rps22ap, RPS6A - rps6ap, RPS4B - rps4bp, RPS11B - rps11bp, RPS8A - rps8ap, YGR054W - hypothetical protein, RPS18A - rps18ap, TIF5 - tif5p, FUN12 - fun12p, RPS30A - rps30ap, RPS17B - rps17bp, RPS6B - rps6bp, RPS22B - rps22bp, RP…
GO:0000777	condensed chromosome kinetochore	8.03E-12	1.21E-10	2.44	5561	56	1832	45	[MTW1 - mtw1p, MAD2 - mad2p, DAM1 - dam1p, NSL1 - nsl1p, STU2 - stu2p, BIR1 - bir1p, SPC25 - spc25p, HSK3 - hsk3p, BUB1 - bub1p, CTF19 - ctf19p, GLC7 - glc7p, NUF2 - nuf2p, DSN1 - dsn1p, OKP1 - okp1p, MPS1 - mps1p, IPL1 - ipl1p, MCM16 - mcm16p, IML3 - iml3p, SPC19 - spc19p, MCM21 - mcm21p, BIK1 - bik1p, SLI15 - sli15p, DAD4 - dad4p, SPC34 - spc34p, NNF1 - nnf1p, SPC24 - spc24p, NKP1 - nkp1p, SKP1…
GO:0005643	nuclear pore	1.02E-11	1.51E-10	2.38	5561	57	1884	46	[ZDS1 - zds1p, NUP2 - nup2p, NUP120 - nup120p, MAD2 - mad2p, NSP1 - nsp1p, YRB2 - yrb2p, NUP192 - nup192p, NUP170 - nup170p, NUP53 - nup53p, NUP84 - nup84p, KAP122 - kap122p, NUP100 - nup100p, NUP159 - nup159p, SAC3 - sac3p, POM152 - pom152p, SEC13 - sec13p, MAD1 - mad1p, NUP145 - nup145p, KAP95 - kap95p, NUP60 - nup60p, NUP85 - nup85p, NUP57 - nup57p, NUP49 - nup49p, NUP82 - nup82p, SEH1 - seh1p…
GO:0015934	large ribosomal subunit	1.94E-11	2.81E-10	2.86	5561	135	720	50	[RPP0 - rpp0p, RPL16A - rpl16ap, RPL2A - rpl2ap, RPL13B - rpl13bp, RPL1B - rpl1bp, RPL18B - rpl18bp, RPL9A - rpl9ap, RPL6A - rpl6ap, RPL36B - rpl36bp, RPL8A - rpl8ap, RPL3 - rpl3p, ARX1 - arx1p, RPL15A - rpl15ap, RPL6B - rpl6bp, RPL27B - rpl27bp, RPL20A - rpl20ap, RPL28 - rpl28p, RPP2B - rpp2bp, RPL1A - rpl1ap, RPL10 - rpl10p, RPL40A - rpl40ap, RPL4B - rpl4bp, CIC1 - cic1p, PUF6 - puf6p, RPL20B -…
GO:0046930	pore complex	4.43E-11	6.3E-10	2.31	5561	60	1884	47	[ZDS1 - zds1p, NUP2 - nup2p, NUP120 - nup120p, MAD2 - mad2p, NSP1 - nsp1p, YRB2 - yrb2p, NUP192 - nup192p, NUP170 - nup170p, NUP53 - nup53p, NUP84 - nup84p, KAP122 - kap122p, NUP100 - nup100p, NUP159 - nup159p, SAC3 - sac3p, POM152 - pom152p, SEC13 - sec13p, MAD1 - mad1p, NUP145 - nup145p, KAP95 - kap95p, NUP60 - nup60p, NUP57 - nup57p, NUP85 - nup85p, NUP49 - nup49p, NUP82 - nup82p, SEH1 - seh1p…
GO:0070461	SAGA-type complex	5.6E-11	7.81E-10	4.65	5561	21	1083	19	[TRA1 - tra1p, SGF73 - sgf73p, TAF9 - taf9p, TAF6 - taf6p, TAF10 - taf10p, SUS1 - sus1p, GCN5 - gcn5p, CHD1 - chd1p, TAF5 - taf5p, SPT7 - spt7p, SPT20 - spt20p, RTG2 - rtg2p, SGF29 - sgf29p, SPT8 - spt8p, TAF12 - taf12p, NGG1 - ngg1p, HFI1 - hfi1p, UBP8 - ubp8p, ADA2 - ada2p]
GO:0016592	mediator complex	5.77E-11	7.92E-10	3.12	5561	23	1781	23	[SSN8 - ssn8p, SSN2 - ssn2p, SRB6 - srb6p, GAL11 - gal11p, SRB8 - srb8p, MED8 - med8p, PGD1 - pgd1p, MED11 - med11p, SSN3 - ssn3p, SRB2 - srb2p, SRB5 - srb5p, MED7 - med7p, CSE2 - cse2p, NUT2 - nut2p, SRB4 - srb4p, NUT1 - nut1p, MED1 - med1p, RGR1 - rgr1p, SOH1 - soh1p, ROX3 - rox3p, TAF14 - taf14p, MED4 - med4p, MED6 - med6p]
GO:0071010	prespliceosome	8.55E-11	1.15E-9	3.36	5561	28	1478	25	[SNU56 - snu56p, PRP11 - prp11p, CLF1 - clf1p, MUD1 - mud1p, SME1 - sme1p, RSE1 - rse1p, PRP40 - prp40p, SNP1 - snp1p, PRP39 - prp39p, SMD2 - smd2p, MSL1 - msl1p, PRP9 - prp9p, LEA1 - lea1p, SMX2 - smx2p, SMB1 - smb1p, NAM8 - nam8p, CUS1 - cus1p, SMD1 - smd1p, SNU71 - snu71p, SMD3 - smd3p, LUC7 - luc7p, HSH155 - hsh155p, SYF1 - syf1p, HSH49 - hsh49p, PRP21 - prp21p]
GO:0071004	U2-type prespliceosome	8.55E-11	1.13E-9	3.36	5561	28	1478	25	[PRP11 - prp11p, SNU56 - snu56p, CLF1 - clf1p, SME1 - sme1p, MUD1 - mud1p, RSE1 - rse1p, SNP1 - snp1p, PRP40 - prp40p, PRP39 - prp39p, MSL1 - msl1p, SMD2 - smd2p, PRP9 - prp9p, LEA1 - lea1p, SMX2 - smx2p, SMB1 - smb1p, NAM8 - nam8p, CUS1 - cus1p, SMD1 - smd1p, SNU71 - snu71p, SMD3 - smd3p, LUC7 - luc7p, HSH155 - hsh155p, SYF1 - syf1p, HSH49 - hsh49p, PRP21 - prp21p]
GO:0005694	chromosome	9.11E-11	1.19E-9	1.8	5561	164	1832	97	[RFA2 - rfa2p, HHF2 - hhf2p, MTW1 - mtw1p, MGM101 - mgm101p, DAM1 - dam1p, HHT2 - hht2p, SMT3 - smt3p, HTA1 - hta1p, HTB1 - htb1p, CTF19 - ctf19p, DSN1 - dsn1p, SMC2 - smc2p, IML3 - iml3p, MCD1 - mcd1p, NNF1 - nnf1p, SPC24 - spc24p, MOT1 - mot1p, NHP6B - nhp6bp, CBF2 - cbf2p, CHL4 - chl4p, MCM22 - mcm22p, DAD1 - dad1p, GBP2 - gbp2p, DAD2 - dad2p, CBF5 - cbf5p, YKU80 - yku80p, LRS4 - lrs4p, SET1 -…
GO:0030687	preribosome, large subunit precursor	1.54E-10	1.98E-9	4.17	5561	46	753	26	[RPP0 - rpp0p, RRS1 - rrs1p, NUG1 - nug1p, EBP2 - ebp2p, RPL35B - rpl35bp, NOP15 - nop15p, RRP1 - rrp1p, MRT4 - mrt4p, YTM1 - ytm1p, DBP10 - dbp10p, NOG1 - nog1p, BRX1 - brx1p, NIP7 - nip7p, DRS1 - drs1p, RIX7 - rix7p, NOP2 - nop2p, LOC1 - loc1p, NSA1 - nsa1p, NOG2 - nog2p, CIC1 - cic1p, HAS1 - has1p, RPF2 - rpf2p, RLP7 - rlp7p, ERB1 - erb1p, NOP7 - nop7p, TIF6 - tif6p]
GO:0070847	core mediator complex	1.61E-10	2.03E-9	3.5	5561	20	1589	20	[SRB6 - srb6p, GAL11 - gal11p, MED2 - med2p, MED8 - med8p, PGD1 - pgd1p, MED11 - med11p, SRB2 - srb2p, SRB5 - srb5p, MED7 - med7p, NUT2 - nut2p, CSE2 - cse2p, SIN4 - sin4p, SRB7 - srb7p, SRB4 - srb4p, MED1 - med1p, RGR1 - rgr1p, SOH1 - soh1p, ROX3 - rox3p, MED4 - med4p, MED6 - med6p]
GO:0005681	spliceosomal complex	1.68E-10	2.08E-9	2.25	5561	79	1657	53	[SNU56 - snu56p, PRP11 - prp11p, PRP45 - prp45p, MUD1 - mud1p, PRP22 - prp22p, SNT309 - snt309p, STO1 - sto1p, MSL1 - msl1p, PRP9 - prp9p, MUD2 - mud2p, SMB1 - smb1p, NAM8 - nam8p, PRP3 - prp3p, CUS1 - cus1p, SNU71 - snu71p, CWC2 - cwc2p, BRR2 - brr2p, PRP2 - prp2p, PRP16 - prp16p, PRP43 - prp43p, SNU66 - snu66p, SPP382 - spp382p, CWC21 - cwc21p, HSH49 - hsh49p, DIB1 - dib1p, PRP19 - prp19p, ECM2…
GO:0031234	extrinsic to internal side of plasma membrane	1.73E-10	2.12E-9	444.88	5561	10	5	4	[TOR2 - tor2p, TCO89 - tco89p, LST8 - lst8p, TOR1 - tor1p]
GO:0000786	nucleosome	1.86E-10	2.24E-9	12.2	5561	14	358	11	[HHF2 - hhf2p, HTA2 - hta2p, HTZ1 - htz1p, HHT2 - hht2p, HTB2 - htb2p, HHF1 - hhf1p, HHT1 - hht1p, NAP1 - nap1p, CSE4 - cse4p, HTA1 - hta1p, HTB1 - htb1p]
GO:0005654	nucleoplasm	2.01E-10	2.39E-9	2.53	5561	43	1843	36	[RRS1 - rrs1p, PAP1 - pap1p, LHP1 - lhp1p, RVB2 - rvb2p, NAB3 - nab3p, MDN1 - mdn1p, HRR25 - hrr25p, CTK1 - ctk1p, STE12 - ste12p, CDC73 - cdc73p, UTP20 - utp20p, YTM1 - ytm1p, MRT4 - mrt4p, REB1 - reb1p, CTR9 - ctr9p, TOP1 - top1p, PAF1 - paf1p, RIX1 - rix1p, ARX1 - arx1p, RRP43 - rrp43p, NOP53 - nop53p, RNT1 - rnt1p, SUS1 - sus1p, LEO1 - leo1p, MLP2 - mlp2p, RTF1 - rtf1p, NOG2 - nog2p, CTK2 - c…
GO:0005737	cytoplasm	2.32E-10	2.71E-9	1.19	5561	2034	1617	703	[SEC27 - sec27p, RIM11 - rim11p, NAT1 - nat1p, RPL13B - rpl13bp, TIF34 - tif34p, RPS20 - rps20p, SIT4 - sit4p, PBP4 - pbp4p, DYN1 - dyn1p, RIM4 - rim4p, STO1 - sto1p, SAS2 - sas2p, RPL9A - rpl9ap, RPL8A - rpl8ap, ECM29 - ecm29p, ARP2 - arp2p, SBP1 - sbp1p, TIF1 - tif1p, SRO9 - sro9p, MYO5 - myo5p, STE50 - ste50p, RPL28 - rpl28p, BIK1 - bik1p, RPT2 - rpt2p, RNQ1 - rnq1p, PTC1 - ptc1p, LSG1 - lsg1p…
GO:0000124	SAGA complex	2.41E-10	2.78E-9	4.62	5561	20	1083	18	[TRA1 - tra1p, SGF73 - sgf73p, TAF9 - taf9p, TAF6 - taf6p, TAF10 - taf10p, SUS1 - sus1p, GCN5 - gcn5p, CHD1 - chd1p, TAF5 - taf5p, SPT7 - spt7p, SPT20 - spt20p, SGF29 - sgf29p, NGG1 - ngg1p, TAF12 - taf12p, SPT8 - spt8p, ADA2 - ada2p, UBP8 - ubp8p, HFI1 - hfi1p]
GO:0005840	ribosome	3.86E-10	4.39E-9	2.3	5561	288	555	66	[RPP0 - rpp0p, RPL16A - rpl16ap, RPL13B - rpl13bp, TEF2 - tef2p, YET1 - yet1p, RPS3 - rps3p, RPL36B - rpl36bp, RPL6A - rpl6ap, RPL8A - rpl8ap, GCD11 - gcd11p, RPL3 - rpl3p, RPL15A - rpl15ap, TIF1 - tif1p, PAB1 - pab1p, RPL27B - rpl27bp, RPL6B - rpl6bp, RPP2B - rpp2bp, RPL28 - rpl28p, ARB1 - arb1p, RPS1A - rps1ap, RPL10 - rpl10p, NOP1 - nop1p, EFT2 - eft2p, TIF2 - tif2p, HEF3 - hef3p, RPL4B - rpl4…
GO:0000788	nuclear nucleosome	5.23E-10	5.86E-9	12.94	5561	12	358	10	[HHF2 - hhf2p, HTA2 - hta2p, HHT2 - hht2p, HTB2 - htb2p, HHF1 - hhf1p, HHT1 - hht1p, NAP1 - nap1p, HTA1 - hta1p, CSE4 - cse4p, HTB1 - htb1p]
GO:0046695	SLIK (SAGA-like) complex	6.01E-10	6.65E-9	4.83	5561	17	1083	16	[TRA1 - tra1p, SGF73 - sgf73p, TAF9 - taf9p, TAF6 - taf6p, TAF10 - taf10p, GCN5 - gcn5p, CHD1 - chd1p, TAF5 - taf5p, SPT7 - spt7p, SPT20 - spt20p, RTG2 - rtg2p, TAF12 - taf12p, NGG1 - ngg1p, UBP8 - ubp8p, ADA2 - ada2p, HFI1 - hfi1p]
GO:0030532	small nuclear ribonucleoprotein complex	7.26E-10	7.92E-9	2.53	5561	61	1478	41	[PRP11 - prp11p, SNU56 - snu56p, SNU114 - snu114p, PRP4 - prp4p, MUD1 - mud1p, SME1 - sme1p, LSM8 - lsm8p, RSE1 - rse1p, PRP6 - prp6p, LSM7 - lsm7p, SNP1 - snp1p, PRP40 - prp40p, PRP39 - prp39p, SMD2 - smd2p, MSL1 - msl1p, LEA1 - lea1p, PRP9 - prp9p, SMX2 - smx2p, NAM8 - nam8p, SMB1 - smb1p, PRP3 - prp3p, CUS1 - cus1p, SMD1 - smd1p, LSM6 - lsm6p, SNU13 - snu13p, LSM4 - lsm4p, SNU71 - snu71p, BRR2…
GO:0046540	U4/U6 x U5 tri-snRNP complex	1.14E-9	1.22E-8	3.36	5561	29	1369	24	[SNU114 - snu114p, PRP3 - prp3p, PRP4 - prp4p, SMD1 - smd1p, LSM6 - lsm6p, SNU13 - snu13p, LSM4 - lsm4p, BRR2 - brr2p, SME1 - sme1p, LSM8 - lsm8p, SMD3 - smd3p, PRP6 - prp6p, LSM7 - lsm7p, SNU66 - snu66p, PRP31 - prp31p, SMD2 - smd2p, PRP8 - prp8p, LSM3 - lsm3p, LSM5 - lsm5p, SMX2 - smx2p, LSM2 - lsm2p, SMB1 - smb1p, SMX3 - smx3p, DIB1 - dib1p]
GO:0005815	microtubule organizing center	2.06E-9	2.19E-8	2.12	5561	76	1791	52	[KIN4 - kin4p, ADY3 - ady3p, STU2 - stu2p, TUB1 - tub1p, SPO21 - spo21p, BIM1 - bim1p, SPC110 - spc110p, DYN1 - dyn1p, CMD1 - cmd1p, DBF20 - dbf20p, GLC7 - glc7p, NBP1 - nbp1p, NUF2 - nuf2p, CLB2 - clb2p, CDC14 - cdc14p, MPS1 - mps1p, MPS3 - mps3p, BIK1 - bik1p, NDC1 - ndc1p, CBF2 - cbf2p, BUD6 - bud6p, FIN1 - fin1p, MLP2 - mlp2p, STU1 - stu1p, NKP2 - nkp2p, SPC42 - spc42p, MLP1 - mlp1p, KAR9 - k…
GO:0005816	spindle pole body	2.06E-9	2.16E-8	2.12	5561	76	1791	52	[KIN4 - kin4p, ADY3 - ady3p, STU2 - stu2p, TUB1 - tub1p, SPO21 - spo21p, BIM1 - bim1p, SPC110 - spc110p, DYN1 - dyn1p, CMD1 - cmd1p, DBF20 - dbf20p, GLC7 - glc7p, NBP1 - nbp1p, NUF2 - nuf2p, CDC14 - cdc14p, CLB2 - clb2p, MPS1 - mps1p, MPS3 - mps3p, BIK1 - bik1p, NDC1 - ndc1p, CBF2 - cbf2p, BUD6 - bud6p, FIN1 - fin1p, MLP2 - mlp2p, STU1 - stu1p, NKP2 - nkp2p, SPC42 - spc42p, MLP1 - mlp1p, KAR9 - k…
GO:0019897	extrinsic to plasma membrane	3.6E-9	3.72E-8	261.69	5561	17	5	4	[TOR2 - tor2p, TCO89 - tco89p, LST8 - lst8p, TOR1 - tor1p]
GO:0032993	protein-DNA complex	3.75E-9	3.82E-8	2.61	5561	38	1739	31	[MCM4 - mcm4p, SIR2 - sir2p, HHF2 - hhf2p, ORC2 - orc2p, HHT2 - hht2p, MCM6 - mcm6p, ORC6 - orc6p, MCM7 - mcm7p, SIR4 - sir4p, HTA1 - hta1p, HTB1 - htb1p, MCM5 - mcm5p, CDC45 - cdc45p, HTA2 - hta2p, HTZ1 - htz1p, HTB2 - htb2p, ORC3 - orc3p, MCM3 - mcm3p, RAP1 - rap1p, SIR3 - sir3p, CDC6 - cdc6p, NAP1 - nap1p, ORC5 - orc5p, CDC13 - cdc13p, HHO1 - hho1p, HHF1 - hhf1p, HHT1 - hht1p, YBP2 - ybp2p, CS…
GO:0030479	actin cortical patch	5.71E-9	5.76E-8	2.48	5561	56	1520	38	[ARC35 - arc35p, VRP1 - vrp1p, APP1 - app1p, COF1 - cof1p, SLA2 - sla2p, ENT2 - ent2p, MYO3 - myo3p, INP52 - inp52p, RVS161 - rvs161p, ACT1 - act1p, ARK1 - ark1p, BSP1 - bsp1p, BZZ1 - bzz1p, AIM3 - aim3p, END3 - end3p, ARC19 - arc19p, SLA1 - sla1p, PAN1 - pan1p, ARC15 - arc15p, CAP1 - cap1p, ABP1 - abp1p, ARP2 - arp2p, FKS1 - fks1p, MYO5 - myo5p, BBC1 - bbc1p, EDE1 - ede1p, PRK1 - prk1p, RVS167 -…
GO:0005774	vacuolar membrane	9.59E-9	9.55E-8	7.3	5561	168	68	15	[AVO1 - avo1p, KOG1 - kog1p, MYO2 - myo2p, BIT61 - bit61p, AVO2 - avo2p, VAC8 - vac8p, SSA2 - ssa2p, GTR1 - gtr1p, TOR2 - tor2p, SSA1 - ssa1p, TCO89 - tco89p, PHO8 - pho8p, TSC11 - tsc11p, LST8 - lst8p, TOR1 - tor1p]
GO:0010494	cytoplasmic stress granule	2.16E-8	2.13E-7	3.36	5561	21	1499	19	[PAB1 - pab1p, DHH1 - dhh1p, NIP1 - nip1p, HRP1 - hrp1p, LSM12 - lsm12p, PRT1 - prt1p, SSD1 - ssd1p, PUB1 - pub1p, CDC33 - cdc33p, TIF4631 - tif4631p, YGR250C - hypothetical protein, PBP4 - pbp4p, TIF4632 - tif4632p, RPG1 - rpg1p, GBP2 - gbp2p, NGR1 - ngr1p, SCD6 - scd6p, PBP1 - pbp1p, RPS30A - rps30ap]
GO:0044437	vacuolar part	3.38E-8	3.28E-7	6.67	5561	184	68	15	[AVO1 - avo1p, KOG1 - kog1p, MYO2 - myo2p, BIT61 - bit61p, AVO2 - avo2p, VAC8 - vac8p, SSA2 - ssa2p, GTR1 - gtr1p, TOR2 - tor2p, SSA1 - ssa1p, TCO89 - tco89p, PHO8 - pho8p, TSC11 - tsc11p, LST8 - lst8p, TOR1 - tor1p]
GO:0005666	DNA-directed RNA polymerase III complex	6.91E-8	6.62E-7	3.04	5561	17	1831	17	[RPC34 - rpc34p, RPB5 - rpb5p, RPC17 - rpc17p, RPB8 - rpb8p, RPC10 - rpc10p, RPO31 - rpo31p, RPC19 - rpc19p, RPC40 - rpc40p, RPB10 - rpb10p, RPC82 - rpc82p, RPC31 - rpc31p, RPO26 - rpo26p, RPC37 - rpc37p, RPC53 - rpc53p, RET1 - ret1p, RPC25 - rpc25p, RPC11 - rpc11p]
GO:0005839	proteasome core complex	1.03E-7	9.75E-7	3.4	5561	15	1636	15	[PRE10 - pre10p, PRE1 - pre1p, PUP2 - pup2p, PUP1 - pup1p, PRE8 - pre8p, PRE2 - pre2p, PRE7 - pre7p, PRE9 - pre9p, BLM10 - blm10p, SCL1 - scl1p, PUP3 - pup3p, PRE4 - pre4p, PRE6 - pre6p, PRE5 - pre5p, PRE3 - pre3p]
GO:0005935	cellular bud neck	1.14E-7	1.07E-6	1.7	5561	140	1889	81	[SNC1 - snc1p, ZDS1 - zds1p, GIN4 - gin4p, VRP1 - vrp1p, SEC3 - sec3p, KIN4 - kin4p, CDC5 - cdc5p, CDC12 - cdc12p, MSB3 - msb3p, CMD1 - cmd1p, OSH2 - osh2p, DBF20 - dbf20p, GLC7 - glc7p, LSB3 - lsb3p, YCK2 - yck2p, NBA1 - nba1p, GYP5 - gyp5p, CLB2 - clb2p, EXO84 - exo84p, SHO1 - sho1p, CBK1 - cbk1p, CDC24 - cdc24p, FIR1 - fir1p, MYO2 - myo2p, YAP1802 - hypothetical protein, BNR1 - bnr1p, EDE1 - e…
GO:0000932	cytoplasmic mRNA processing body	1.43E-7	1.32E-6	2.88	5561	29	1532	23	[PAT1 - pat1p, RPB7 - rpb7p, DHH1 - dhh1p, LSM6 - lsm6p, EBS1 - ebs1p, LSM4 - lsm4p, LSM1 - lsm1p, SSD1 - ssd1p, RPM2 - rpm2p, EDC3 - edc3p, CCR4 - ccr4p, DCS1 - dcs1p, RPB4 - rpb4p, SMY2 - smy2p, POP2 - pop2p, DCP1 - dcp1p, HEK2 - hek2p, DCP2 - dcp2p, IGO1 - igo1p, NGR1 - ngr1p, LSM2 - lsm2p, SCD6 - scd6p, SBP1 - sbp1p]
GO:0005665	DNA-directed RNA polymerase II, core complex	1.93E-7	1.76E-6	4.31	5561	12	1290	12	[RPB7 - rpb7p, RPB4 - rpb4p, RPB2 - rpb2p, RPB10 - rpb10p, RPB9 - rpb9p, RPO21 - rpo21p, RPB5 - rpb5p, RPB3 - rpb3p, RPB11 - rpb11p, RPO26 - rpo26p, RPB8 - rpb8p, RPC10 - rpc10p]
GO:0005832	chaperonin-containing T-complex	2.54E-7	2.3E-6	4.78	5561	11	1163	11	[CCT4 - cct4p, CCT6 - cct6p, SSA1 - ssa1p, HSP42 - hsp42p, CCT7 - cct7p, CCT8 - cct8p, TCP1 - tcp1p, CCT2 - cct2p, CCT5 - cct5p, SSA2 - ssa2p, CCT3 - cct3p]
GO:0005934	cellular bud tip	5.14E-7	4.6E-6	1.92	5561	75	1888	49	[ZDS1 - zds1p, SHE3 - she3p, MYO4 - myo4p, SEC3 - sec3p, MKK1 - mkk1p, MSB3 - msb3p, CMD1 - cmd1p, SCS2 - scs2p, GYP5 - gyp5p, EXO84 - exo84p, RSP5 - rsp5p, CBK1 - cbk1p, CDC24 - cdc24p, MYO2 - myo2p, EDE1 - ede1p, SEC8 - sec8p, CAP2 - cap2p, BNI1 - bni1p, SEC2 - sec2p, PBS2 - pbs2p, MLC1 - mlc1p, SPA2 - spa2p, BEM2 - bem2p, PUF6 - puf6p, GIC1 - gic1p, ARF3 - arf3p, BUD14 - bud14p, SLA2 - sla2p, …
GO:0005773	vacuole	6.58E-7	5.82E-6	27.53	5561	202	5	5	[TOR2 - tor2p, KOG1 - kog1p, TCO89 - tco89p, LST8 - lst8p, TOR1 - tor1p]
GO:0000778	condensed nuclear chromosome kinetochore	7.97E-7	6.97E-6	2.32	5561	38	1832	29	[MAD2 - mad2p, DAM1 - dam1p, STU2 - stu2p, BIR1 - bir1p, SPC25 - spc25p, BUB1 - bub1p, CTF19 - ctf19p, GLC7 - glc7p, NUF2 - nuf2p, OKP1 - okp1p, MPS1 - mps1p, IPL1 - ipl1p, MCM16 - mcm16p, SPC19 - spc19p, MCM21 - mcm21p, BIK1 - bik1p, SPC34 - spc34p, SPC24 - spc24p, CBF2 - cbf2p, FIN1 - fin1p, MCM22 - mcm22p, DAD1 - dad1p, TID3 - tid3p, DAD2 - dad2p, CIN8 - cin8p, CEP3 - cep3p, PLC1 - plc1p, YBP2…
GO:0070603	SWI/SNF-type complex	1.03E-6	8.87E-6	2.57	5561	26	1834	22	[SNF5 - snf5p, SNF2 - snf2p, RTT102 - rtt102p, STH1 - sth1p, RSC4 - rsc4p, RSC2 - rsc2p, RSC8 - rsc8p, RSC3 - rsc3p, ARP9 - arp9p, NPL6 - npl6p, RSC30 - rsc30p, SWI1 - swi1p, ARP7 - arp7p, SNF6 - snf6p, SFH1 - sfh1p, RSC6 - rsc6p, HTL1 - htl1p, RSC58 - rsc58p, RSC1 - rsc1p, SNF12 - snf12p, TAF14 - taf14p, SWI3 - swi3p]
GO:0015935	small ribosomal subunit	2.01E-6	1.72E-5	1.78	5561	96	1891	58	[PAT1 - pat1p, RPS0B - rps0bp, RPS4A - rps4ap, RPS19B - rps19bp, RPS20 - rps20p, RPS3 - rps3p, MRPS18 - mrps18p, MRPS28 - mrps28p, RPS4B - rps4bp, RPS26B - rps26bp, MRP1 - mrp1p, RPS23A - rps23ap, FUN12 - fun12p, MRPS5 - mrps5p, RPS1A - rps1ap, RPS31 - rps31p, ASC1 - asc1p, RPS18B - rps18bp, RPS9A - rps9ap, RPS17A - rps17ap, SIS1 - sis1p, RPS25A - rps25ap, RSM18 - rsm18p, RPS10B - rps10bp, RPS15 …
GO:0008541	proteasome regulatory particle, lid subcomplex	2.12E-6	1.8E-5	4.47	5561	10	1244	10	[RPN6 - rpn6p, RPN11 - rpn11p, RPN8 - rpn8p, SEM1 - sem1p, RPN3 - rpn3p, RPN7 - rpn7p, RPN12 - rpn12p, RPN13 - rpn13p, RPN5 - rpn5p, RPN9 - rpn9p]
GO:0019898	extrinsic to membrane	3.32E-6	2.78E-5	58.54	5561	76	5	4	[TOR2 - tor2p, TCO89 - tco89p, LST8 - lst8p, TOR1 - tor1p]
GO:0044459	plasma membrane part	3.62E-6	3.01E-5	57.04	5561	78	5	4	[TOR2 - tor2p, TCO89 - tco89p, LST8 - lst8p, TOR1 - tor1p]
GO:0008540	proteasome regulatory particle, base subcomplex	3.98E-6	3.26E-5	3.72	5561	11	1493	11	[RPT6 - rpt6p, RPT5 - rpt5p, RPT4 - rpt4p, RPN10 - rpn10p, HSM3 - hsm3p, RPT2 - rpt2p, RPN2 - rpn2p, UBR1 - ubr1p, RPT3 - rpt3p, RPN1 - rpn1p, RPT1 - rpt1p]
GO:0005622	intracellular	4.34E-6	3.53E-5	1.39	5561	332	1848	153	[PRP11 - prp11p, RPL29 - rpl29p, CRZ1 - crz1p, RPL13B - rpl13bp, MET31 - met31p, PEP12 - pep12p, BCK1 - bck1p, RPS19B - rps19bp, RAT1 - rat1p, RPS20 - rps20p, LTE1 - lte1p, MRS6 - mrs6p, MRPS18 - mrps18p, SWI1 - swi1p, MSB3 - msb3p, RPL9A - rpl9ap, RPS26B - rps26bp, ADR1 - adr1p, PRP9 - prp9p, RPL6A - rpl6ap, RSP5 - rsp5p, RPL3 - rpl3p, CDC24 - cdc24p, RPL27B - rpl27bp, RPL6B - rpl6bp, RPL28 - rp…
GO:0031298	replication fork protection complex	5.3E-6	4.27E-5	2.63	5561	25	1690	20	[MCM4 - mcm4p, SPT16 - spt16p, MCM6 - mcm6p, MCM7 - mcm7p, HTA1 - hta1p, HTB1 - htb1p, MCM5 - mcm5p, SLD5 - sld5p, CDC45 - cdc45p, POB3 - pob3p, MCM10 - mcm10p, HTA2 - hta2p, CTF4 - ctf4p, TOP1 - top1p, HTB2 - htb2p, HHF1 - hhf1p, HHT1 - hht1p, CSM3 - csm3p, MCM2 - mcm2p, MCM3 - mcm3p]
GO:0000792	heterochromatin	6.16E-6	4.9E-5	3.05	5561	17	1611	15	[SIR2 - sir2p, FOB1 - fob1p, SIR3 - sir3p, UTP5 - utp5p, RVB2 - rvb2p, SIR4 - sir4p, UTP15 - utp15p, UTP10 - utp10p, UTP8 - utp8p, YKU70 - yku70p, SPT5 - spt5p, YKU80 - yku80p, NAN1 - nan1p, UTP9 - utp9p, SPT4 - spt4p]
GO:0005685	U1 snRNP	8.1E-6	6.38E-5	3.14	5561	18	1478	15	[SNU56 - snu56p, SMD1 - smd1p, SNU71 - snu71p, MUD1 - mud1p, SME1 - sme1p, SMD3 - smd3p, LUC7 - luc7p, PRP40 - prp40p, SNP1 - snp1p, PRP39 - prp39p, SMD2 - smd2p, SMX2 - smx2p, NAM8 - nam8p, SMB1 - smb1p, SMX3 - smx3p]
GO:0005669	transcription factor TFIID complex	1.08E-5	8.44E-5	4.61	5561	15	885	11	[TAF7 - taf7p, TAF13 - taf13p, TAF9 - taf9p, TAF1 - taf1p, TAF12 - taf12p, TAF14 - taf14p, SPT15 - spt15p, TAF6 - taf6p, TAF10 - taf10p, TAF4 - taf4p, TAF5 - taf5p]
GO:0012506	vesicle membrane	1.15E-5	8.9E-5	2.15	5561	44	1767	30	[SNC1 - snc1p, SEC27 - sec27p, CHC1 - chc1p, SEC26 - sec26p, CLC1 - clc1p, SEC28 - sec28p, APL5 - apl5p, ATG8 - atg8p, SEC22 - sec22p, APL4 - apl4p, APL6 - apl6p, SEC16 - sec16p, SEC13 - sec13p, ATG27 - atg27p, SEC31 - sec31p, ATG9 - atg9p, COP1 - cop1p, SEC21 - sec21p, SAR1 - sar1p, SNC2 - snc2p, SEC24 - sec24p, YLR072W - hypothetical protein, BOS1 - bos1p, SEC4 - sec4p, APM1 - apm1p, MST27 - ms…
GO:0030659	cytoplasmic vesicle membrane	1.15E-5	8.82E-5	2.15	5561	44	1767	30	[SNC1 - snc1p, SEC27 - sec27p, SEC26 - sec26p, CHC1 - chc1p, SEC28 - sec28p, CLC1 - clc1p, APL5 - apl5p, ATG8 - atg8p, APL4 - apl4p, SEC22 - sec22p, APL6 - apl6p, SEC16 - sec16p, SEC13 - sec13p, ATG27 - atg27p, SEC31 - sec31p, ATG9 - atg9p, COP1 - cop1p, SEC21 - sec21p, SAR1 - sar1p, SNC2 - snc2p, SEC24 - sec24p, YLR072W - hypothetical protein, SEC4 - sec4p, BOS1 - bos1p, APM1 - apm1p, MST27 - ms…
GO:0032126	eisosome	1.22E-5	9.26E-5	18.89	5561	8	184	5	[PKH2 - pkh2p, SLM1 - slm1p, PIL1 - pil1p, LSP1 - lsp1p, SUR7 - sur7p]
GO:0016586	RSC complex	1.43E-5	1.07E-4	2.7	5561	18	1834	16	[RTT102 - rtt102p, STH1 - sth1p, RSC4 - rsc4p, RSC2 - rsc2p, RSC8 - rsc8p, RSC3 - rsc3p, ARP9 - arp9p, NPL6 - npl6p, RSC30 - rsc30p, ARP7 - arp7p, SFH1 - sfh1p, HTL1 - htl1p, RSC6 - rsc6p, RSC58 - rsc58p, RSC1 - rsc1p, TAF14 - taf14p]
GO:0005736	DNA-directed RNA polymerase I complex	1.44E-5	1.07E-4	3.63	5561	14	1312	12	[RPC19 - rpc19p, RPC40 - rpc40p, RPA190 - rpa190p, RPB10 - rpb10p, RPA49 - rpa49p, RPB5 - rpb5p, RPA34 - rpa34p, RPO26 - rpo26p, RPA135 - rpa135p, RPB8 - rpb8p, RPA43 - rpa43p, RPC10 - rpc10p]
GO:0031011	Ino80 complex	1.75E-5	1.29E-4	2.96	5561	12	1877	12	[NHP10 - nhp10p, INO80 - ino80p, IES1 - ies1p, IES3 - ies3p, RVB1 - rvb1p, TAF14 - taf14p, ARP5 - arp5p, RVB2 - rvb2p, ACT1 - act1p, ARP8 - arp8p, IES4 - ies4p, ARP4 - arp4p]
GO:0000329	fungal-type vacuole membrane	2.19E-5	1.6E-4	37.38	5561	119	5	4	[TOR2 - tor2p, KOG1 - kog1p, TCO89 - tco89p, TOR1 - tor1p]
GO:0019773	proteasome core complex, alpha-subunit complex	2.87E-5	2.08E-4	5.64	5561	7	986	7	[SCL1 - scl1p, PRE6 - pre6p, PRE10 - pre10p, PUP2 - pup2p, PRE8 - pre8p, PRE9 - pre9p, PRE5 - pre5p]
GO:0031982	vesicle	3.1E-5	2.22E-4	1.72	5561	107	1692	56	[YND1 - ynd1p, SEC27 - sec27p, SEC26 - sec26p, BET1 - bet1p, SVP26 - svp26p, ERV29 - erv29p, RBD2 - rbd2p, ARF1 - arf1p, YIP3 - yip3p, SEC13 - sec13p, SEC31 - sec31p, GYP5 - gyp5p, EXO84 - exo84p, TVP15 - tvp15p, GLO3 - glo3p, SEC21 - sec21p, SAR1 - sar1p, MYO2 - myo2p, YLR072W - hypothetical protein, SEC2 - sec2p, MLC1 - mlc1p, EMP47 - emp47p, YIF1 - yif1p, APM1 - apm1p, RET2 - ret2p, ERV25 - er…
GO:0000151	ubiquitin ligase complex	3.54E-5	2.52E-4	1.86	5561	64	1872	40	[BUL1 - bul1p, CDC48 - cdc48p, APC1 - apc1p, CDC53 - cdc53p, CDC27 - cdc27p, GRR1 - grr1p, HRD1 - hrd1p, CDC4 - cdc4p, ELA1 - ela1p, RAD16 - rad16p, SGT1 - sgt1p, NPL4 - npl4p, CUE1 - cue1p, HRD3 - hrd3p, UFD2 - ufd2p, MET30 - met30p, CDH1 - cdh1p, RSP5 - rsp5p, RTT107 - rtt107p, CDC34 - cdc34p, CDC16 - cdc16p, MND2 - mnd2p, HRT1 - hrt1p, YOS9 - yos9p, SLX5 - slx5p, USA1 - usa1p, SKP1 - skp1p, AP…
GO:0045121	membrane raft	4.2E-5	2.96E-4	5.3	5561	20	525	10	[CAN1 - can1p, RFS1 - rfs1p, SLM1 - slm1p, GAS1 - gas1p, YGR130C - hypothetical protein, NCE102 - nce102p, PMA1 - pma1p, RVS161 - rvs161p, PST2 - pst2p, SUR7 - sur7p]
GO:0097346	INO80-type complex	5.34E-5	3.73E-4	2.42	5561	22	1877	18	[NHP10 - nhp10p, ARP6 - arp6p, IES3 - ies3p, YAF9 - yaf9p, RVB2 - rvb2p, BDF1 - bdf1p, IES4 - ies4p, ACT1 - act1p, INO80 - ino80p, SWR1 - swr1p, IES1 - ies1p, RVB1 - rvb1p, SWC3 - swc3p, TAF14 - taf14p, ARP5 - arp5p, ARP8 - arp8p, SWC4 - swc4p, ARP4 - arp4p]
GO:0005876	spindle microtubule	5.62E-5	3.89E-4	2.44	5561	25	1732	19	[CDC28 - cdc28p, SPC19 - spc19p, TUB3 - tub3p, CDC10 - cdc10p, BIK1 - bik1p, SLI15 - sli15p, CDC11 - cdc11p, SPC34 - spc34p, DAM1 - dam1p, STU2 - stu2p, TUB1 - tub1p, TUB2 - tub2p, FIN1 - fin1p, DYN1 - dyn1p, CIN8 - cin8p, NUF2 - nuf2p, IPL1 - ipl1p, DUO1 - duo1p, NIP100 - nip100p]
GO:0031410	cytoplasmic vesicle	6.14E-5	4.21E-4	1.71	5561	104	1692	54	[YND1 - ynd1p, SEC27 - sec27p, SEC26 - sec26p, BET1 - bet1p, SVP26 - svp26p, ERV29 - erv29p, RBD2 - rbd2p, ARF1 - arf1p, YIP3 - yip3p, SEC13 - sec13p, SEC31 - sec31p, GYP5 - gyp5p, EXO84 - exo84p, TVP15 - tvp15p, SEC21 - sec21p, GLO3 - glo3p, SAR1 - sar1p, YLR072W - hypothetical protein, SEC2 - sec2p, EMP47 - emp47p, YIF1 - yif1p, APM1 - apm1p, RET2 - ret2p, ERV25 - erv25p, ENT3 - ent3p, SNA3 - s…
GO:0043614	multi-eIF complex	6.99E-5	4.75E-4	4.14	5561	8	1343	8	[NIP1 - nip1p, PRT1 - prt1p, TIF34 - tif34p, SUI2 - sui2p, SUI1 - sui1p, GCD11 - gcd11p, TIF5 - tif5p, SUI3 - sui3p]
GO:0030662	coated vesicle membrane	8.6E-5	5.8E-4	2.33	5561	27	1767	20	[SAR1 - sar1p, SEC27 - sec27p, SEC26 - sec26p, SEC24 - sec24p, SEC28 - sec28p, APL5 - apl5p, BOS1 - bos1p, APL4 - apl4p, SEC22 - sec22p, APL6 - apl6p, APM1 - apm1p, SEC16 - sec16p, MST27 - mst27p, RET2 - ret2p, SEC13 - sec13p, SEC31 - sec31p, ENT3 - ent3p, COP1 - cop1p, SEC23 - sec23p, SEC21 - sec21p]
GO:0033553	rDNA heterochromatin	9.72E-5	6.5E-4	3.45	5561	9	1611	9	[UTP15 - utp15p, FOB1 - fob1p, UTP10 - utp10p, UTP8 - utp8p, UTP5 - utp5p, SPT5 - spt5p, NAN1 - nan1p, UTP9 - utp9p, SPT4 - spt4p]
GO:0005885	Arp2/3 protein complex	9.79E-5	6.5E-4	3.94	5561	8	1410	8	[ARC35 - arc35p, ARC18 - arc18p, ARC19 - arc19p, CRN1 - crn1p, ARC15 - arc15p, ARP3 - arp3p, ARP2 - arp2p, ARC40 - arc40p]
GO:0016281	eukaryotic translation initiation factor 4F complex	9.94E-5	6.54E-4	8.15	5561	5	682	5	[TIF4632 - tif4632p, TIF2 - tif2p, CDC33 - cdc33p, TIF4631 - tif4631p, TIF1 - tif1p]
GO:0005844	polysome	1.06E-4	6.91E-4	2.26	5561	29	1780	21	[SSE1 - sse1p, STM1 - stm1p, NEW1 - new1p, NMD2 - nmd2p, SSB2 - ssb2p, TSA1 - tsa1p, SSA2 - ssa2p, SDO1 - sdo1p, ZUO1 - zuo1p, CTK1 - ctk1p, STO1 - sto1p, SSA1 - ssa1p, SSZ1 - ssz1p, RBG1 - rbg1p, BFR1 - bfr1p, NAM7 - nam7p, PBP1 - pbp1p, SCP160 - scp160p, SSB1 - ssb1p, MKT1 - mkt1p, SRO9 - sro9p]
GO:0033202	DNA helicase complex	1.19E-4	7.72E-4	3.28	5561	13	1434	11	[NHP10 - nhp10p, INO80 - ino80p, IES1 - ies1p, RVB1 - rvb1p, IES3 - ies3p, TAF14 - taf14p, ARP5 - arp5p, RVB2 - rvb2p, ARP8 - arp8p, ACT1 - act1p, ARP4 - arp4p]
GO:0005656	pre-replicative complex	1.23E-4	7.87E-4	2.77	5561	15	1739	13	[MCM4 - mcm4p, ORC2 - orc2p, MCM6 - mcm6p, ORC6 - orc6p, MCM7 - mcm7p, CDC6 - cdc6p, MCM5 - mcm5p, CDC45 - cdc45p, ORC5 - orc5p, ORC3 - orc3p, MCM3 - mcm3p, MCM2 - mcm2p, ORC1 - orc1p]
GO:0030015	CCR4-NOT core complex	1.3E-4	8.28E-4	3.33	5561	9	1671	9	[POP2 - pop2p, MOT2 - mot2p, NOT3 - not3p, NOT5 - not5p, CAF130 - caf130p, CCR4 - ccr4p, CDC36 - cdc36p, CDC39 - cdc39p, CAF40 - caf40p]
GO:0030689	Noc complex	2.29E-4	1.44E-3	6.93	5561	5	803	5	[NOC4 - noc4p, MAK21 - mak21p, NOC3 - noc3p, NOP14 - nop14p, NOC2 - noc2p]
GO:0044444	cytoplasmic part	2.33E-4	1.46E-3	1.18	5561	2579	568	312	[SEC27 - sec27p, RPL13B - rpl13bp, PRT1 - prt1p, PEX13 - pex13p, SMT3 - smt3p, SAP185 - sap185p, SWP1 - swp1p, MRS6 - mrs6p, STO1 - sto1p, GLC7 - glc7p, UTP10 - utp10p, PDI1 - pdi1p, RPL8A - rpl8ap, MPS1 - mps1p, ARP2 - arp2p, RSP5 - rsp5p, SBP1 - sbp1p, TIF1 - tif1p, PHO86 - pho86p, MYO5 - myo5p, RPL27B - rpl27bp, PAB1 - pab1p, MYO2 - myo2p, RPL28 - rpl28p, BIK1 - bik1p, RNQ1 - rnq1p, SNF1 - snf…
GO:0005677	chromatin silencing complex	2.36E-4	1.47E-3	6.13	5561	7	778	6	[SIR2 - sir2p, NET1 - net1p, SIR3 - sir3p, CDC14 - cdc14p, SIR4 - sir4p, NAN1 - nan1p]
GO:0000148	1,3-beta-D-glucan synthase complex	2.79E-4	1.72E-3	25.43	5561	4	164	3	[RHO1 - rho1p, GSC2 - gsc2p, FKS1 - fks1p]
GO:0000131	incipient cellular bud site	3.04E-4	1.86E-3	1.83	5561	53	1888	33	[ZDS1 - zds1p, VRP1 - vrp1p, BUD14 - bud14p, KIC1 - kic1p, TAO3 - tao3p, SEC3 - sec3p, SLA2 - sla2p, BEM1 - bem1p, RHO1 - rho1p, BEM3 - bem3p, SEC5 - sec5p, MSB3 - msb3p, CMD1 - cmd1p, GYL1 - gyl1p, MYO1 - myo1p, GYP5 - gyp5p, EXO84 - exo84p, CBK1 - cbk1p, CDC24 - cdc24p, MYO2 - myo2p, ROM2 - rom2p, SEC8 - sec8p, BNI1 - bni1p, SPA2 - spa2p, SEC4 - sec4p, CHS3 - chs3p, KCC4 - kcc4p, STE20 - ste20p…
GO:0000243	commitment complex	3.12E-4	1.89E-3	3.05	5561	11	1657	10	[SNU56 - snu56p, STO1 - sto1p, MSL5 - msl5p, SMD1 - smd1p, SNP1 - snp1p, PRP39 - prp39p, MUD2 - mud2p, SMD3 - smd3p, CBC2 - cbc2p, NAM8 - nam8p]
GO:0005682	U5 snRNP	3.24E-4	1.95E-3	3.27	5561	15	1248	11	[SNU114 - snu114p, SMD1 - smd1p, SMD2 - smd2p, BRR2 - brr2p, PRP8 - prp8p, SME1 - sme1p, SMX2 - smx2p, SMD3 - smd3p, SMB1 - smb1p, SMX3 - smx3p, DIB1 - dib1p]
GO:0031201	SNARE complex	3.41E-4	2.04E-3	2.45	5561	25	1544	17	[SNC1 - snc1p, SEC9 - sec9p, VAM7 - vam7p, SNC2 - snc2p, SEC17 - sec17p, SSO1 - sso1p, YKT6 - ykt6p, BET1 - bet1p, BOS1 - bos1p, TLG1 - tlg1p, TLG2 - tlg2p, SEC22 - sec22p, SLY1 - sly1p, SED5 - sed5p, VTI1 - vti1p, NYV1 - nyv1p, VAM3 - vam3p]
GO:0005852	eukaryotic translation initiation factor 3 complex	3.66E-4	2.17E-3	3.91	5561	7	1422	7	[NIP1 - nip1p, RPG1 - rpg1p, PRT1 - prt1p, HCR1 - hcr1p, CLU1 - clu1p, TIF34 - tif34p, TIF35 - tif35p]
GO:0008023	transcription elongation factor complex	3.76E-4	2.22E-3	2.48	5561	17	1843	14	[SPT16 - spt16p, CCR4 - ccr4p, LEO1 - leo1p, RTF1 - rtf1p, CDC73 - cdc73p, POB3 - pob3p, ELA1 - ela1p, THP2 - thp2p, CTR9 - ctr9p, PAF1 - paf1p, MFT1 - mft1p, HPR1 - hpr1p, SPT5 - spt5p, SPT4 - spt4p]
GO:0016514	SWI/SNF complex	4.24E-4	2.48E-3	3.19	5561	12	1454	10	[SWI1 - swi1p, ARP7 - arp7p, SNF6 - snf6p, SNF5 - snf5p, SNF2 - snf2p, SNF12 - snf12p, RTT102 - rtt102p, TAF14 - taf14p, SWI3 - swi3p, ARP9 - arp9p]
GO:0043189	H4/H2A histone acetyltransferase complex	4.53E-4	2.63E-3	2.6	5561	16	1736	13	[EPL1 - epl1p, EAF3 - eaf3p, TRA1 - tra1p, EAF7 - eaf7p, EAF6 - eaf6p, YAF9 - yaf9p, ACT1 - act1p, EAF1 - eaf1p, ESA1 - esa1p, SAS2 - sas2p, YNG2 - yng2p, SWC4 - swc4p, ARP4 - arp4p]
GO:0035267	NuA4 histone acetyltransferase complex	4.53E-4	2.61E-3	2.6	5561	16	1736	13	[EPL1 - epl1p, EAF3 - eaf3p, TRA1 - tra1p, EAF7 - eaf7p, EAF6 - eaf6p, YAF9 - yaf9p, ACT1 - act1p, EAF1 - eaf1p, ESA1 - esa1p, SAS2 - sas2p, YNG2 - yng2p, ARP4 - arp4p, SWC4 - swc4p]
GO:0000221	vacuolar proton-transporting V-type ATPase, V1 domain	4.58E-4	2.62E-3	3.26	5561	8	1708	8	[VMA2 - vma2p, VMA8 - vma8p, VMA1 - vma1p, VMA13 - vma13p, VMA10 - vma10p, VMA4 - vma4p, VMA7 - vma7p, VMA5 - vma5p]
GO:0033180	proton-transporting V-type ATPase, V1 domain	4.58E-4	2.6E-3	3.26	5561	8	1708	8	[VMA2 - vma2p, VMA8 - vma8p, VMA1 - vma1p, VMA10 - vma10p, VMA13 - vma13p, VMA4 - vma4p, VMA5 - vma5p, VMA7 - vma7p]
GO:0034455	t-UTP complex	4.88E-4	2.75E-3	5.42	5561	7	880	6	[UTP15 - utp15p, UTP10 - utp10p, UTP8 - utp8p, UTP4 - utp4p, NAN1 - nan1p, UTP9 - utp9p]
GO:0030134	ER to Golgi transport vesicle	5.31E-4	2.98E-3	2.56	5561	22	1480	15	[YIP1 - yip1p, GAS1 - gas1p, GAP1 - gap1p, EMP24 - emp24p, BET1 - bet1p, SVP26 - svp26p, ERV29 - erv29p, EMP47 - emp47p, YIF1 - yif1p, YIP3 - yip3p, SLY1 - sly1p, ERV25 - erv25p, ERP1 - erp1p, ERV41 - erv41p, ERP2 - erp2p]
GO:0034456	UTP-C complex	5.32E-4	2.96E-3	4.5	5561	6	1237	6	[CKB2 - ckb2p, RRP7 - rrp7p, UTP22 - utp22p, CKA1 - cka1p, CKB1 - ckb1p, CKA2 - cka2p]
GO:0000835	ER ubiquitin ligase complex	5.35E-4	2.96E-3	2.88	5561	11	1753	10	[HRD1 - hrd1p, CDC48 - cdc48p, HRD3 - hrd3p, CUE1 - cue1p, NPL4 - npl4p, YOS9 - yos9p, USA1 - usa1p, UBX2 - ubx2p, DFM1 - dfm1p, SSM4 - ssm4p]
GO:0000153	cytoplasmic ubiquitin ligase complex	5.35E-4	2.94E-3	2.88	5561	11	1753	10	[HRD1 - hrd1p, CDC48 - cdc48p, NPL4 - npl4p, CUE1 - cue1p, HRD3 - hrd3p, USA1 - usa1p, YOS9 - yos9p, UBX2 - ubx2p, SSM4 - ssm4p, DFM1 - dfm1p]
GO:0022626	cytosolic ribosome	6.13E-4	3.34E-3	3.74	5561	18	825	10	[HYP2 - hyp2p, HEF3 - hef3p, GCN1 - gcn1p, STM1 - stm1p, YGR054W - hypothetical protein, SNL1 - snl1p, RLI1 - rli1p, YEF3 - yef3p, BUD27 - bud27p, GCN2 - gcn2p]
GO:0016459	myosin complex	6.53E-4	3.54E-3	5.15	5561	7	926	6	[MYO5 - myo5p, MYO4 - myo4p, MYO2 - myo2p, MYO1 - myo1p, MYO3 - myo3p, MLC1 - mlc1p]
GO:0031428	box C/D snoRNP complex	6.65E-4	3.58E-3	5.58	5561	5	997	5	[RRP9 - rrp9p, SNU13 - snu13p, NOP58 - nop58p, NOP1 - nop1p, NOP56 - nop56p]
GO:0031965	nuclear membrane	6.72E-4	3.59E-3	1.72	5561	80	1660	41	[NUP2 - nup2p, NUP120 - nup120p, NSP1 - nsp1p, UIP3 - uip3p, NUP170 - nup170p, KAR5 - kar5p, NUP192 - nup192p, NUP53 - nup53p, NUP84 - nup84p, NUP100 - nup100p, NUP159 - nup159p, POM152 - pom152p, NPL4 - npl4p, NUP145 - nup145p, SCS2 - scs2p, NUP60 - nup60p, NUP85 - nup85p, NUP57 - nup57p, NUP49 - nup49p, NUP82 - nup82p, MPS3 - mps3p, STE24 - ste24p, SEC63 - sec63p, NIC96 - nic96p, GLE1 - gle1p, …
GO:0005828	kinetochore microtubule	7.07E-4	3.75E-3	3.55	5561	7	1566	7	[TUB3 - tub3p, SLI15 - sli15p, DAM1 - dam1p, CIN8 - cin8p, IPL1 - ipl1p, TUB1 - tub1p, TUB2 - tub2p]
GO:0005938	cell cortex	7.25E-4	3.82E-3	4.27	5561	34	383	10	[PKH2 - pkh2p, BEM2 - bem2p, SLA1 - sla1p, GPA2 - gpa2p, FMP45 - fmp45p, BIK1 - bik1p, SLA2 - sla2p, LSP1 - lsp1p, CBK1 - cbk1p, SUR7 - sur7p]
GO:0031262	Ndc80 complex	7.39E-4	3.87E-3	7.82	5561	4	711	4	[SPC25 - spc25p, TID3 - tid3p, NUF2 - nuf2p, SPC24 - spc24p]
GO:0005956	protein kinase CK2 complex	7.46E-4	3.88E-3	7.79	5561	4	714	4	[CKB2 - ckb2p, CKA1 - cka1p, CKB1 - ckb1p, CKA2 - cka2p]
GO:0033178	proton-transporting two-sector ATPase complex, catalytic domain	7.6E-4	3.93E-3	2.72	5561	13	1731	11	[VMA2 - vma2p, VMA8 - vma8p, VMA1 - vma1p, VMA13 - vma13p, VMA10 - vma10p, VMA4 - vma4p, ATP3 - atp3p, VMA5 - vma5p, VMA7 - vma7p, ATP1 - atp1p, ATP2 - atp2p]
GO:0044433	cytoplasmic vesicle part	8.23E-4	4.23E-3	1.74	5561	67	1770	37	[SNC1 - snc1p, SEC27 - sec27p, SEC26 - sec26p, CHC1 - chc1p, CLC1 - clc1p, SEC28 - sec28p, VPS53 - vps53p, CHS5 - chs5p, APL5 - apl5p, VPS54 - vps54p, ATG8 - atg8p, SEC22 - sec22p, APL4 - apl4p, APL6 - apl6p, SEC16 - sec16p, APL2 - apl2p, SEC13 - sec13p, ATG27 - atg27p, SEC31 - sec31p, ATG9 - atg9p, COP1 - cop1p, SEC21 - sec21p, GLO3 - glo3p, SAR1 - sar1p, SNC2 - snc2p, SEC24 - sec24p, YLR072W - …
GO:0034388	Pwp2p-containing subcomplex of 90S preribosome	9.12E-4	4.66E-3	4.1	5561	6	1355	6	[UTP21 - utp21p, DIP2 - dip2p, UTP13 - utp13p, UTP18 - utp18p, UTP6 - utp6p, PWP2 - pwp2p]
GO:0019774	proteasome core complex, beta-subunit complex	9.67E-4	4.9E-3	3.4	5561	7	1636	7	[PUP3 - pup3p, PRE4 - pre4p, PRE1 - pre1p, PUP1 - pup1p, PRE2 - pre2p, PRE7 - pre7p, PRE3 - pre3p]
