# Supplementary material for: Inferring the effective TOR-dependent network: a computational study in yeast
Source: BMC Syst Biol. 2013 Aug 30;7:84. doi: 10.1186/1752-0509-7-84 (PMC4016608; doi:10.1186/1752-0509-7-84)
Supplement: Additional file 2 — GO Enrichment of information flow scores. Excel table files (*.zip) illustrating the GO enrichment analysis using mHG under BP, CC, and MF branches, respectively. [file 1752-0509-7-84-S2.zip › 1192739419765122_add6.xls]

## Sheet: Sheet1
GO Term	Description	P-value	FDR q-value	Enrichment	N	B	n	b	Genes
GO:0071841	cellular component organization or biogenesis at cellular level	7.31E-83	2.86E-79	1.57	5561	1671	1894	892	[ITC1 - itc1p, KRR1 - krr1p, NUP53 - nup53p, SPB1 - spb1p, PEX14 - pex14p, SAS2 - sas2p, INO80 - ino80p, POM152 - pom152p, ECM16 - ecm16p, MYO5 - myo5p, BIK1 - bik1p, SRM1 - srm1p, RRP7 - rrp7p, LSG1 - lsg1p, MED11 - med11p, USE1 - use1p, SPC24 - spc24p, NSA1 - nsa1p, TAF6 - taf6p, MLC1 - mlc1p, KCC4 - kcc4p, UTP15 - utp15p, PRP43 - prp43p, SGF29 - sgf29p, GBP2 - gbp2p, SNF4 - snf4p, CDC20 - cdc2…
GO:0071840	cellular component organization or biogenesis	9.47E-82	1.85E-78	1.54	5561	1754	1894	922	[ITC1 - itc1p, KRR1 - krr1p, NUP53 - nup53p, SPB1 - spb1p, PEX14 - pex14p, SAS2 - sas2p, INO80 - ino80p, POM152 - pom152p, ECM16 - ecm16p, MYO5 - myo5p, BIK1 - bik1p, SRM1 - srm1p, RRP7 - rrp7p, LSG1 - lsg1p, MED11 - med11p, USE1 - use1p, SPC24 - spc24p, NSA1 - nsa1p, TAF6 - taf6p, MLC1 - mlc1p, KCC4 - kcc4p, UTP15 - utp15p, PRP43 - prp43p, SGF29 - sgf29p, GBP2 - gbp2p, SNF4 - snf4p, CDC20 - cdc2…
GO:0071842	cellular component organization at cellular level	4.25E-74	5.55E-71	1.62	5561	1377	1894	758	[PRP11 - prp11p, SIR2 - sir2p, ITC1 - itc1p, SIT4 - sit4p, NUP53 - nup53p, DYN1 - dyn1p, SNF6 - snf6p, PEX14 - pex14p, SAS2 - sas2p, INO80 - ino80p, POM152 - pom152p, MPS1 - mps1p, ECM29 - ecm29p, ARP2 - arp2p, MCD1 - mcd1p, NHP10 - nhp10p, MED2 - med2p, RPT2 - rpt2p, BIK1 - bik1p, PTC1 - ptc1p, SRM1 - srm1p, RRP7 - rrp7p, LSG1 - lsg1p, USE1 - use1p, MED11 - med11p, SPC24 - spc24p, GAS4 - gas4p, …
GO:0044260	cellular macromolecule metabolic process	3.15E-68	3.08E-65	1.4	5561	2367	1849	1098	[RIM11 - rim11p, RPL13B - rpl13bp, RPL1B - rpl1bp, ITC1 - itc1p, TIF34 - tif34p, CEG1 - ceg1p, KRR1 - krr1p, SWP1 - swp1p, SPB1 - spb1p, STO1 - sto1p, SAS2 - sas2p, INO80 - ino80p, NUT1 - nut1p, RPL9A - rpl9ap, ECM16 - ecm16p, PDI1 - pdi1p, SRO9 - sro9p, RCK1 - rck1p, RPL28 - rpl28p, RRP7 - rrp7p, MED11 - med11p, NSA1 - nsa1p, TAF6 - taf6p, ARC1 - arc1p, KCC4 - kcc4p, PRP43 - prp43p, UTP15 - utp1…
GO:0009987	cellular process	8.41E-63	6.58E-60	1.15	5561	4489	1882	1744	[RIM11 - rim11p, RPL13B - rpl13bp, TIF34 - tif34p, KRR1 - krr1p, SWP1 - swp1p, NUP53 - nup53p, SPB1 - spb1p, STO1 - sto1p, SAS2 - sas2p, POM152 - pom152p, ECM16 - ecm16p, PDI1 - pdi1p, SRO9 - sro9p, MYO5 - myo5p, STE50 - ste50p, ILV2 - ilv2p, BIK1 - bik1p, RRP7 - rrp7p, HIS4 - his4p, MED11 - med11p, SPC24 - spc24p, AGP1 - agp1p, FUS1 - fus1p, ASC1 - asc1p, ADE17 - ade17p, KCC4 - kcc4p, UTP15 - ut…
GO:0043170	macromolecule metabolic process	8.83E-63	5.75E-60	1.37	5561	2447	1849	1113	[RIM11 - rim11p, RPL13B - rpl13bp, RPL1B - rpl1bp, ITC1 - itc1p, CEG1 - ceg1p, TIF34 - tif34p, KRR1 - krr1p, SWP1 - swp1p, SPB1 - spb1p, STO1 - sto1p, INO80 - ino80p, SAS2 - sas2p, NUT1 - nut1p, RPL9A - rpl9ap, ECM16 - ecm16p, PDI1 - pdi1p, RCK1 - rck1p, SRO9 - sro9p, RPL28 - rpl28p, RRP7 - rrp7p, MED11 - med11p, NSA1 - nsa1p, TAF6 - taf6p, ARC1 - arc1p, KCC4 - kcc4p, PRP43 - prp43p, UTP15 - utp1…
GO:0016043	cellular component organization	5.14E-62	2.87E-59	1.51	5561	1578	1894	813	[ITC1 - itc1p, NUP53 - nup53p, PEX14 - pex14p, SAS2 - sas2p, INO80 - ino80p, POM152 - pom152p, MYO5 - myo5p, BIK1 - bik1p, SRM1 - srm1p, RRP7 - rrp7p, LSG1 - lsg1p, MED11 - med11p, USE1 - use1p, SPC24 - spc24p, TAF6 - taf6p, MLC1 - mlc1p, KCC4 - kcc4p, PRP43 - prp43p, SGF29 - sgf29p, GBP2 - gbp2p, SNF4 - snf4p, CDC20 - cdc20p, SOH1 - soh1p, RSM23 - rsm23p, YKU80 - yku80p, YPK2 - ypk2p, CDC10 - cd…
GO:0006996	organelle organization	2.92E-52	1.43E-49	1.63	5561	1033	1894	572	[SIR2 - sir2p, ITC1 - itc1p, SIT4 - sit4p, NUP53 - nup53p, DYN1 - dyn1p, SNF6 - snf6p, SAS2 - sas2p, INO80 - ino80p, POM152 - pom152p, MPS1 - mps1p, ARP2 - arp2p, MCD1 - mcd1p, NHP10 - nhp10p, BIK1 - bik1p, SRM1 - srm1p, PTC1 - ptc1p, USE1 - use1p, SPC24 - spc24p, SLX5 - slx5p, TAF6 - taf6p, MLC1 - mlc1p, CDC7 - cdc7p, DAD1 - dad1p, OPT2 - opt2p, SGF29 - sgf29p, GBP2 - gbp2p, SNF4 - snf4p, DAD2 -…
GO:0050789	regulation of biological process	7.17E-51	3.12E-48	1.52	5561	1378	1867	702	[SIR2 - sir2p, ITC1 - itc1p, CEG1 - ceg1p, SIT4 - sit4p, NUP53 - nup53p, SNF6 - snf6p, PEX14 - pex14p, SAS2 - sas2p, INO80 - ino80p, NUT1 - nut1p, PDI1 - pdi1p, MPS1 - mps1p, ARP2 - arp2p, SBP1 - sbp1p, RCK1 - rck1p, STE50 - ste50p, NHP10 - nhp10p, MED2 - med2p, BIK1 - bik1p, RPT2 - rpt2p, PTC1 - ptc1p, MED11 - med11p, FUS1 - fus1p, SLX5 - slx5p, ASC1 - asc1p, TAF6 - taf6p, MED7 - med7p, ARC1 - a…
GO:0065007	biological regulation	5.53E-49	2.16E-46	1.46	5561	1569	1867	771	[ITC1 - itc1p, CEG1 - ceg1p, NUP53 - nup53p, PEX14 - pex14p, SAS2 - sas2p, INO80 - ino80p, NUT1 - nut1p, PDI1 - pdi1p, RCK1 - rck1p, STE50 - ste50p, BIK1 - bik1p, MED11 - med11p, FUS1 - fus1p, ASC1 - asc1p, TAF6 - taf6p, ARC1 - arc1p, KCC4 - kcc4p, UTP15 - utp15p, SGF29 - sgf29p, GBP2 - gbp2p, SNF4 - snf4p, BUD3 - bud3p, CDC20 - cdc20p, SOH1 - soh1p, NAB2 - nab2p, YKU80 - yku80p, RPS2 - rps2p, PG…
GO:0050794	regulation of cellular process	6.79E-49	2.42E-46	1.52	5561	1331	1867	679	[SIR2 - sir2p, ITC1 - itc1p, CEG1 - ceg1p, SIT4 - sit4p, NUP53 - nup53p, SNF6 - snf6p, PEX14 - pex14p, SAS2 - sas2p, INO80 - ino80p, NUT1 - nut1p, PDI1 - pdi1p, MPS1 - mps1p, ARP2 - arp2p, SBP1 - sbp1p, RCK1 - rck1p, STE50 - ste50p, NHP10 - nhp10p, MED2 - med2p, BIK1 - bik1p, PTC1 - ptc1p, MED11 - med11p, FUS1 - fus1p, SLX5 - slx5p, ASC1 - asc1p, TAF6 - taf6p, MED7 - med7p, KCC4 - kcc4p, CDC7 - c…
GO:0016070	RNA metabolic process	9.11E-44	2.97E-41	1.57	5561	1071	1846	559	[PRP11 - prp11p, SIR2 - sir2p, ITC1 - itc1p, CEG1 - ceg1p, LHP1 - lhp1p, KRR1 - krr1p, RPS20 - rps20p, SIT4 - sit4p, SPB1 - spb1p, SNF6 - snf6p, STO1 - sto1p, SAS2 - sas2p, INO80 - ino80p, NUT1 - nut1p, ECM16 - ecm16p, PRP9 - prp9p, DBP10 - dbp10p, LAS1 - las1p, UTP30 - utp30p, NHP10 - nhp10p, MED2 - med2p, PTC1 - ptc1p, RRP7 - rrp7p, MED11 - med11p, NSA1 - nsa1p, SLX5 - slx5p, TAF6 - taf6p, MED7…
GO:0034621	cellular macromolecular complex subunit organization	1.2E-43	3.62E-41	2.14	5561	443	1500	256	[PRP11 - prp11p, GIN4 - gin4p, PEX13 - pex13p, HHF2 - hhf2p, HHT2 - hht2p, PUB1 - pub1p, NUP53 - nup53p, PEX14 - pex14p, SAS2 - sas2p, INO80 - ino80p, POM152 - pom152p, ECM29 - ecm29p, ASF1 - asf1p, NHP10 - nhp10p, MED2 - med2p, RPT2 - rpt2p, RRP7 - rrp7p, LSG1 - lsg1p, BRR2 - brr2p, RPS31 - rps31p, TAF6 - taf6p, PRP2 - prp2p, KCC4 - kcc4p, CHD1 - chd1p, RPB4 - rpb4p, ISW2 - isw2p, PRP43 - prp43p…
GO:0090304	nucleic acid metabolic process	5.2E-43	1.45E-40	1.47	5561	1406	1846	688	[PRP11 - prp11p, SIR2 - sir2p, ITC1 - itc1p, CEG1 - ceg1p, LHP1 - lhp1p, KRR1 - krr1p, RPS20 - rps20p, SIT4 - sit4p, RIM4 - rim4p, SPB1 - spb1p, SNF6 - snf6p, STO1 - sto1p, SAS2 - sas2p, INO80 - ino80p, NUT1 - nut1p, ECM16 - ecm16p, PRP9 - prp9p, DBP10 - dbp10p, LAS1 - las1p, UTP30 - utp30p, MCD1 - mcd1p, NHP10 - nhp10p, MED2 - med2p, PTC1 - ptc1p, RRP7 - rrp7p, MED11 - med11p, NSA1 - nsa1p, SLX5…
GO:0044238	primary metabolic process	1.06E-41	2.75E-39	1.23	5561	3114	1880	1297	[RIM11 - rim11p, RPL13B - rpl13bp, RPL1B - rpl1bp, ITC1 - itc1p, TIF34 - tif34p, CEG1 - ceg1p, SWP1 - swp1p, KRR1 - krr1p, SPB1 - spb1p, STO1 - sto1p, SAS2 - sas2p, INO80 - ino80p, NUT1 - nut1p, RPL9A - rpl9ap, ECM16 - ecm16p, PDI1 - pdi1p, SRO9 - sro9p, RCK1 - rck1p, ILV2 - ilv2p, RPL28 - rpl28p, RRP7 - rrp7p, MED11 - med11p, HIS4 - his4p, NSA1 - nsa1p, TAF6 - taf6p, ADE17 - ade17p, ARC1 - arc1p…
GO:0043933	macromolecular complex subunit organization	4.15E-41	1.02E-38	1.95	5561	474	1728	287	[PRP11 - prp11p, GIN4 - gin4p, HHF2 - hhf2p, PEX13 - pex13p, HHT2 - hht2p, PUB1 - pub1p, NUP53 - nup53p, PEX14 - pex14p, INO80 - ino80p, SAS2 - sas2p, POM152 - pom152p, ECM29 - ecm29p, ASF1 - asf1p, NHP10 - nhp10p, MED2 - med2p, RPT2 - rpt2p, RRP7 - rrp7p, LSG1 - lsg1p, MED11 - med11p, BRR2 - brr2p, RPS31 - rps31p, TAF6 - taf6p, PRP2 - prp2p, KCC4 - kcc4p, CHD1 - chd1p, ISW2 - isw2p, RPB4 - rpb4p…
GO:0071844	cellular component assembly at cellular level	2.03E-35	4.67E-33	1.79	5561	503	1892	306	[PRP11 - prp11p, GIN4 - gin4p, HHF2 - hhf2p, PEX13 - pex13p, HHT2 - hht2p, PUB1 - pub1p, ENT2 - ent2p, ARK1 - ark1p, PEX14 - pex14p, SPS1 - sps1p, INO80 - ino80p, POM152 - pom152p, ECM29 - ecm29p, MPS1 - mps1p, RSA3 - rsa3p, ARP2 - arp2p, ASF1 - asf1p, MED2 - med2p, RPT2 - rpt2p, RRP7 - rrp7p, LSG1 - lsg1p, MED11 - med11p, BRR2 - brr2p, GAS4 - gas4p, RPS31 - rps31p, TAF6 - taf6p, MLC1 - mlc1p, PR…
GO:0006139	nucleobase-containing compound metabolic process	7.89E-34	1.71E-31	1.38	5561	1653	1846	755	[PRP11 - prp11p, SIR2 - sir2p, ITC1 - itc1p, CEG1 - ceg1p, PRS3 - prs3p, LHP1 - lhp1p, KRR1 - krr1p, RPS20 - rps20p, SIT4 - sit4p, DYN1 - dyn1p, RIM4 - rim4p, SPB1 - spb1p, SNF6 - snf6p, STO1 - sto1p, INO80 - ino80p, SAS2 - sas2p, NUT1 - nut1p, ECM16 - ecm16p, PRP9 - prp9p, DBP10 - dbp10p, LAS1 - las1p, ARP2 - arp2p, UTP30 - utp30p, MCD1 - mcd1p, NHP10 - nhp10p, MED2 - med2p, PTC1 - ptc1p, RRP7 -…
GO:0022607	cellular component assembly	9.6E-34	1.98E-31	1.75	5561	530	1872	313	[PRP11 - prp11p, GIN4 - gin4p, HHF2 - hhf2p, PEX13 - pex13p, HHT2 - hht2p, ENT2 - ent2p, PUB1 - pub1p, ARK1 - ark1p, SPS1 - sps1p, PEX14 - pex14p, INO80 - ino80p, POM152 - pom152p, RSA3 - rsa3p, MPS1 - mps1p, ECM29 - ecm29p, ARP2 - arp2p, ASF1 - asf1p, MED2 - med2p, RPT2 - rpt2p, RRP7 - rrp7p, LSG1 - lsg1p, BRR2 - brr2p, MED11 - med11p, RPS31 - rps31p, GAS4 - gas4p, TAF6 - taf6p, MLC1 - mlc1p, PR…
GO:0060255	regulation of macromolecule metabolic process	4.23E-33	8.27E-31	1.56	5561	907	1826	464	[SIR2 - sir2p, ITC1 - itc1p, CEG1 - ceg1p, NUP53 - nup53p, SNF6 - snf6p, PEX14 - pex14p, INO80 - ino80p, SAS2 - sas2p, NUT1 - nut1p, SBP1 - sbp1p, NHP10 - nhp10p, MED2 - med2p, RPT2 - rpt2p, PTC1 - ptc1p, MED11 - med11p, SLX5 - slx5p, ASC1 - asc1p, TAF6 - taf6p, MED7 - med7p, CDC7 - cdc7p, UTP15 - utp15p, SGF29 - sgf29p, SNF4 - snf4p, CDC20 - cdc20p, NUP133 - nup133p, SOH1 - soh1p, MLP1 - mlp1p, …
GO:0044267	cellular protein metabolic process	5.23E-33	9.74E-31	1.5	5561	1041	1891	530	[RIM11 - rim11p, SIR2 - sir2p, NAT1 - nat1p, RPL13B - rpl13bp, RPL1B - rpl1bp, TIF34 - tif34p, SWP1 - swp1p, RPS20 - rps20p, SAS2 - sas2p, RTK1 - rtk1p, RPL9A - rpl9ap, PDI1 - pdi1p, RPL8A - rpl8ap, MPS1 - mps1p, UTP30 - utp30p, SRO9 - sro9p, RCK1 - rck1p, TIF1 - tif1p, RPL28 - rpl28p, PTC1 - ptc1p, HRT1 - hrt1p, SLX5 - slx5p, TAF6 - taf6p, KCC4 - kcc4p, CDC7 - cdc7p, SGF29 - sgf29p, SNF4 - snf4p…
GO:0006364	rRNA processing	1.72E-31	3.05E-29	2.44	5561	232	1422	145	[PWP1 - pwp1p, HCR1 - hcr1p, NOP4 - nop4p, KRR1 - krr1p, RPS20 - rps20p, KRI1 - kri1p, NOP56 - nop56p, NSA2 - nsa2p, GLC7 - glc7p, NOB1 - nob1p, UTP10 - utp10p, ECM16 - ecm16p, UTP8 - utp8p, UTP13 - utp13p, DBP10 - dbp10p, RPS23A - rps23ap, UTP9 - utp9p, RIX1 - rix1p, RRP7 - rrp7p, RPS1A - rps1ap, ENP2 - enp2p, NSA1 - nsa1p, RPS31 - rps31p, BUD21 - bud21p, MOT1 - mot1p, NOP1 - nop1p, RPS9A - rps9…
GO:0044237	cellular metabolic process	2.09E-31	3.56E-29	1.19	5561	3307	1799	1278	[RIM11 - rim11p, RPL13B - rpl13bp, RPL1B - rpl1bp, ITC1 - itc1p, TIF34 - tif34p, CEG1 - ceg1p, SWP1 - swp1p, KRR1 - krr1p, SPB1 - spb1p, STO1 - sto1p, SAS2 - sas2p, INO80 - ino80p, NUT1 - nut1p, RPL9A - rpl9ap, ECM16 - ecm16p, PDI1 - pdi1p, SRO9 - sro9p, RCK1 - rck1p, ILV2 - ilv2p, RPL28 - rpl28p, RRP7 - rrp7p, MED11 - med11p, HIS4 - his4p, NSA1 - nsa1p, TAF6 - taf6p, ADE17 - ade17p, ARC1 - arc1p…
GO:0034622	cellular macromolecular complex assembly	7.59E-31	1.24E-28	2.07	5561	361	1500	202	[PRP11 - prp11p, GIN4 - gin4p, PEX13 - pex13p, HHF2 - hhf2p, HHT2 - hht2p, PUB1 - pub1p, PEX14 - pex14p, ECM29 - ecm29p, ASF1 - asf1p, MED2 - med2p, RPT2 - rpt2p, LSG1 - lsg1p, RRP7 - rrp7p, BRR2 - brr2p, RPS31 - rps31p, TAF6 - taf6p, PRP2 - prp2p, KCC4 - kcc4p, RPB4 - rpb4p, PRP16 - prp16p, RPF2 - rpf2p, SPT15 - spt15p, YPK2 - ypk2p, VPS1 - vps1p, CDC10 - cdc10p, HSP60 - hsp60p, SKY1 - sky1p, RV…
GO:0022613	ribonucleoprotein complex biogenesis	9.27E-31	1.45E-28	2.63	5561	195	1355	125	[NOP4 - nop4p, KRR1 - krr1p, KRI1 - kri1p, NOP56 - nop56p, TOR2 - tor2p, NSA2 - nsa2p, NOB1 - nob1p, UTP10 - utp10p, ECM16 - ecm16p, UTP8 - utp8p, RPL8A - rpl8ap, DBP10 - dbp10p, UTP13 - utp13p, UTP9 - utp9p, RIX1 - rix1p, RIX7 - rix7p, RRP7 - rrp7p, ENP2 - enp2p, NSA1 - nsa1p, RPS31 - rps31p, BUD21 - bud21p, NOP1 - nop1p, RPS9A - rps9ap, UTP15 - utp15p, PRP43 - prp43p, FAF1 - faf1p, CBF5 - cbf5p…
GO:0042254	ribosome biogenesis	1.34E-30	2.01E-28	2.45	5561	171	1672	126	[NOP4 - nop4p, KRR1 - krr1p, KRI1 - kri1p, CAM1 - cam1p, NOP56 - nop56p, TOR2 - tor2p, SPB1 - spb1p, NSA2 - nsa2p, NOB1 - nob1p, UTP10 - utp10p, UTP8 - utp8p, ECM16 - ecm16p, RPL8A - rpl8ap, DBP10 - dbp10p, UTP13 - utp13p, UTP9 - utp9p, RIX1 - rix1p, UTP30 - utp30p, RIX7 - rix7p, ALB1 - alb1p, RRP7 - rrp7p, ENP2 - enp2p, NSA1 - nsa1p, RPS31 - rps31p, BUD21 - bud21p, NOP1 - nop1p, RPS9A - rps9ap, …
GO:0019222	regulation of metabolic process	2.18E-30	3.17E-28	1.5	5561	998	1826	493	[SIR2 - sir2p, ITC1 - itc1p, CEG1 - ceg1p, NUP53 - nup53p, SNF6 - snf6p, PEX14 - pex14p, INO80 - ino80p, SAS2 - sas2p, NUT1 - nut1p, SBP1 - sbp1p, NHP10 - nhp10p, MED2 - med2p, RPT2 - rpt2p, PTC1 - ptc1p, MED11 - med11p, SLX5 - slx5p, TAF6 - taf6p, ASC1 - asc1p, MED7 - med7p, ARC1 - arc1p, CDC7 - cdc7p, UTP15 - utp15p, SGF29 - sgf29p, SNF4 - snf4p, CDC20 - cdc20p, NUP133 - nup133p, SOH1 - soh1p, …
GO:0034645	cellular macromolecule biosynthetic process	2.65E-30	3.71E-28	1.48	5561	1040	1894	523	[SIR2 - sir2p, RPL1B - rpl1bp, RPL13B - rpl13bp, ITC1 - itc1p, TIF34 - tif34p, RPS20 - rps20p, RIM4 - rim4p, SNF6 - snf6p, INO80 - ino80p, SAS2 - sas2p, NUT1 - nut1p, RPL9A - rpl9ap, RPL8A - rpl8ap, UTP30 - utp30p, SRO9 - sro9p, TIF1 - tif1p, NHP10 - nhp10p, MED2 - med2p, RPL28 - rpl28p, MED11 - med11p, SLX5 - slx5p, TAF6 - taf6p, MED7 - med7p, UTP15 - utp15p, SGF29 - sgf29p, SNF4 - snf4p, RPL4B …
GO:0009059	macromolecule biosynthetic process	5.24E-30	7.07E-28	1.47	5561	1047	1894	525	[SIR2 - sir2p, RPL1B - rpl1bp, RPL13B - rpl13bp, ITC1 - itc1p, TIF34 - tif34p, RPS20 - rps20p, RIM4 - rim4p, SNF6 - snf6p, SAS2 - sas2p, INO80 - ino80p, NUT1 - nut1p, RPL9A - rpl9ap, RPL8A - rpl8ap, UTP30 - utp30p, SRO9 - sro9p, TIF1 - tif1p, NHP10 - nhp10p, MED2 - med2p, RPL28 - rpl28p, MED11 - med11p, SLX5 - slx5p, TAF6 - taf6p, MED7 - med7p, UTP15 - utp15p, SGF29 - sgf29p, SNF4 - snf4p, RPL4B …
GO:0080090	regulation of primary metabolic process	2.45E-29	3.2E-27	1.51	5561	949	1826	471	[SIR2 - sir2p, ITC1 - itc1p, CEG1 - ceg1p, NUP53 - nup53p, SNF6 - snf6p, PEX14 - pex14p, INO80 - ino80p, SAS2 - sas2p, NUT1 - nut1p, SBP1 - sbp1p, NHP10 - nhp10p, MED2 - med2p, RPT2 - rpt2p, PTC1 - ptc1p, MED11 - med11p, SLX5 - slx5p, TAF6 - taf6p, ASC1 - asc1p, MED7 - med7p, CDC7 - cdc7p, UTP15 - utp15p, SGF29 - sgf29p, SNF4 - snf4p, CDC20 - cdc20p, NUP133 - nup133p, SOH1 - soh1p, MLP1 - mlp1p, …
GO:0006396	RNA processing	3.52E-29	4.44E-27	1.9	5561	504	1429	246	[PRP11 - prp11p, PWP1 - pwp1p, HCR1 - hcr1p, CEG1 - ceg1p, LHP1 - lhp1p, SAP185 - sap185p, KRR1 - krr1p, SIT4 - sit4p, RPS20 - rps20p, NOP56 - nop56p, STO1 - sto1p, NSA2 - nsa2p, GLC7 - glc7p, UTP10 - utp10p, ECM16 - ecm16p, PRP9 - prp9p, DBP10 - dbp10p, UTP13 - utp13p, PAB1 - pab1p, PRP3 - prp3p, PTC1 - ptc1p, RRP7 - rrp7p, GCD14 - gcd14p, BRR2 - brr2p, LSM1 - lsm1p, NSA1 - nsa1p, RPS31 - rps31p…
GO:0031323	regulation of cellular metabolic process	1.85E-28	2.26E-26	1.5	5561	955	1826	471	[SIR2 - sir2p, ITC1 - itc1p, CEG1 - ceg1p, NUP53 - nup53p, SNF6 - snf6p, PEX14 - pex14p, INO80 - ino80p, SAS2 - sas2p, NUT1 - nut1p, SBP1 - sbp1p, NHP10 - nhp10p, MED2 - med2p, PTC1 - ptc1p, MED11 - med11p, SLX5 - slx5p, TAF6 - taf6p, ASC1 - asc1p, MED7 - med7p, CDC7 - cdc7p, UTP15 - utp15p, SGF29 - sgf29p, SNF4 - snf4p, CDC20 - cdc20p, NUP133 - nup133p, SOH1 - soh1p, MLP1 - mlp1p, MAF1 - maf1p, …
GO:0016072	rRNA metabolic process	1.92E-28	2.28E-26	2.2	5561	244	1618	156	[PWP1 - pwp1p, HCR1 - hcr1p, NOP4 - nop4p, KRR1 - krr1p, RPS20 - rps20p, KRI1 - kri1p, NOP56 - nop56p, NSA2 - nsa2p, GLC7 - glc7p, NOB1 - nob1p, UTP10 - utp10p, ECM16 - ecm16p, UTP8 - utp8p, UTP13 - utp13p, DBP10 - dbp10p, RPS23A - rps23ap, UTP9 - utp9p, UTP30 - utp30p, RIX1 - rix1p, RRP7 - rrp7p, RPS1A - rps1ap, ENP2 - enp2p, NSA1 - nsa1p, RPS31 - rps31p, BUD21 - bud21p, MOT1 - mot1p, NOP1 - nop…
GO:0065003	macromolecular complex assembly	4.69E-28	5.39E-26	1.82	5561	391	1862	238	[PRP11 - prp11p, GIN4 - gin4p, HHF2 - hhf2p, PEX13 - pex13p, HHT2 - hht2p, PUB1 - pub1p, PEX14 - pex14p, ECM29 - ecm29p, RSA3 - rsa3p, ASF1 - asf1p, MED2 - med2p, RPT2 - rpt2p, LSG1 - lsg1p, RRP7 - rrp7p, MED11 - med11p, BRR2 - brr2p, RPS31 - rps31p, TAF6 - taf6p, PRP2 - prp2p, KCC4 - kcc4p, RPB4 - rpb4p, PRP16 - prp16p, RPF2 - rpf2p, SPT15 - spt15p, YPK2 - ypk2p, VPS1 - vps1p, VPS4 - vps4p, CDC1…
GO:0010468	regulation of gene expression	6.94E-28	7.75E-26	1.56	5561	795	1826	406	[SIR2 - sir2p, ITC1 - itc1p, CEG1 - ceg1p, NUP53 - nup53p, SNF6 - snf6p, PEX14 - pex14p, INO80 - ino80p, SAS2 - sas2p, NUT1 - nut1p, SBP1 - sbp1p, NHP10 - nhp10p, MED2 - med2p, MED11 - med11p, SLX5 - slx5p, ASC1 - asc1p, TAF6 - taf6p, MED7 - med7p, CDC7 - cdc7p, UTP15 - utp15p, SGF29 - sgf29p, SNF4 - snf4p, NUP133 - nup133p, SOH1 - soh1p, MLP1 - mlp1p, MAF1 - maf1p, NAB2 - nab2p, YKU80 - yku80p, …
GO:0071843	cellular component biogenesis at cellular level	1.06E-27	1.15E-25	2.48	5561	212	1355	128	[NOP4 - nop4p, KRR1 - krr1p, KRI1 - kri1p, NOP56 - nop56p, TOR2 - tor2p, NSA2 - nsa2p, NOB1 - nob1p, UTP10 - utp10p, ECM16 - ecm16p, UTP8 - utp8p, RPL8A - rpl8ap, DBP10 - dbp10p, UTP13 - utp13p, UTP9 - utp9p, RIX1 - rix1p, RIX7 - rix7p, RRP7 - rrp7p, ENP2 - enp2p, NSA1 - nsa1p, RPS31 - rps31p, BUD21 - bud21p, NOP1 - nop1p, RPS9A - rps9ap, PRP43 - prp43p, UTP15 - utp15p, FAF1 - faf1p, PUF6 - puf6p…
GO:0051276	chromosome organization	1.73E-27	1.83E-25	1.81	5561	401	1843	240	[SIR2 - sir2p, HHF2 - hhf2p, ITC1 - itc1p, HHT2 - hht2p, HDA1 - hda1p, DYN1 - dyn1p, SNF6 - snf6p, INO80 - ino80p, SAS2 - sas2p, GLC7 - glc7p, RSP5 - rsp5p, ASF1 - asf1p, MCD1 - mcd1p, NHP10 - nhp10p, SLX5 - slx5p, TAF6 - taf6p, SPT2 - spt2p, CHD1 - chd1p, ISW2 - isw2p, SGF29 - sgf29p, GBP2 - gbp2p, NUP133 - nup133p, SOH1 - soh1p, MLP1 - mlp1p, YKU80 - yku80p, DOT1 - dot1p, SNF2 - snf2p, LRS4 - l…
GO:0010556	regulation of macromolecule biosynthetic process	2.46E-27	2.53E-25	1.55	5561	801	1826	407	[SIR2 - sir2p, ITC1 - itc1p, CEG1 - ceg1p, NUP53 - nup53p, SNF6 - snf6p, PEX14 - pex14p, INO80 - ino80p, SAS2 - sas2p, NUT1 - nut1p, SBP1 - sbp1p, NHP10 - nhp10p, MED2 - med2p, MED11 - med11p, SLX5 - slx5p, TAF6 - taf6p, ASC1 - asc1p, MED7 - med7p, CDC7 - cdc7p, UTP15 - utp15p, SGF29 - sgf29p, SNF4 - snf4p, NUP133 - nup133p, SOH1 - soh1p, MLP1 - mlp1p, MAF1 - maf1p, YKU80 - yku80p, RPS2 - rps2p, …
GO:2000112	regulation of cellular macromolecule biosynthetic process	2.94E-27	2.95E-25	1.55	5561	799	1826	406	[SIR2 - sir2p, ITC1 - itc1p, CEG1 - ceg1p, NUP53 - nup53p, SNF6 - snf6p, PEX14 - pex14p, SAS2 - sas2p, INO80 - ino80p, NUT1 - nut1p, SBP1 - sbp1p, NHP10 - nhp10p, MED2 - med2p, MED11 - med11p, SLX5 - slx5p, ASC1 - asc1p, TAF6 - taf6p, MED7 - med7p, CDC7 - cdc7p, UTP15 - utp15p, SGF29 - sgf29p, SNF4 - snf4p, NUP133 - nup133p, SOH1 - soh1p, MLP1 - mlp1p, MAF1 - maf1p, YKU80 - yku80p, RPS2 - rps2p, …
GO:0019538	protein metabolic process	3.47E-27	3.4E-25	1.4	5561	1255	1891	598	[RIM11 - rim11p, SIR2 - sir2p, NAT1 - nat1p, RPL13B - rpl13bp, RPL1B - rpl1bp, TIF34 - tif34p, SWP1 - swp1p, RPS20 - rps20p, SAS2 - sas2p, RTK1 - rtk1p, RPL9A - rpl9ap, PDI1 - pdi1p, RPL8A - rpl8ap, MPS1 - mps1p, UTP30 - utp30p, RCK1 - rck1p, SRO9 - sro9p, TIF1 - tif1p, RPL28 - rpl28p, RPT2 - rpt2p, PTC1 - ptc1p, HRT1 - hrt1p, SLX5 - slx5p, TAF6 - taf6p, KCC4 - kcc4p, CDC7 - cdc7p, SGF29 - sgf29p…
GO:0006325	chromatin organization	1.89E-26	1.8E-24	2.03	5561	239	1872	163	[SIR2 - sir2p, HIR2 - hir2p, HHF2 - hhf2p, ITC1 - itc1p, SPT6 - spt6p, CKS1 - cks1p, HHT2 - hht2p, PHO4 - pho4p, RSC8 - rsc8p, HDA1 - hda1p, SGF11 - sgf11p, SIR4 - sir4p, HTA1 - hta1p, HTB1 - htb1p, SNF6 - snf6p, SWI1 - swi1p, INO80 - ino80p, GLC7 - glc7p, SAS2 - sas2p, CYC8 - cyc8p, ADR1 - adr1p, SIF2 - sif2p, FPR3 - fpr3p, RSP5 - rsp5p, ASF1 - asf1p, NHP10 - nhp10p, SIR3 - sir3p, RXT2 - rxt2p, …
GO:0006468	protein phosphorylation	7.22E-26	6.73E-24	2.5	5561	144	1623	105	[GIN4 - gin4p, RIM11 - rim11p, CKB2 - ckb2p, BCK1 - bck1p, SSN3 - ssn3p, MCK1 - mck1p, ARK1 - ark1p, SAK1 - sak1p, SPS1 - sps1p, IME2 - ime2p, RTK1 - rtk1p, CLA4 - cla4p, SCH9 - sch9p, MPS1 - mps1p, CKA2 - cka2p, RCK1 - rck1p, PHO85 - pho85p, MEK1 - mek1p, SNF1 - snf1p, RAD3 - rad3p, CKA1 - cka1p, PBS2 - pbs2p, PKH3 - pkh3p, KCC4 - kcc4p, CDC7 - cdc7p, KNS1 - kns1p, SNF4 - snf4p, YAK1 - yak1p, VH…
GO:0009889	regulation of biosynthetic process	8.13E-26	7.4E-24	1.52	5561	821	1826	411	[SIR2 - sir2p, ITC1 - itc1p, CEG1 - ceg1p, NUP53 - nup53p, SNF6 - snf6p, PEX14 - pex14p, INO80 - ino80p, SAS2 - sas2p, NUT1 - nut1p, SBP1 - sbp1p, NHP10 - nhp10p, MED2 - med2p, MED11 - med11p, SLX5 - slx5p, ASC1 - asc1p, TAF6 - taf6p, MED7 - med7p, CDC7 - cdc7p, UTP15 - utp15p, SGF29 - sgf29p, SNF4 - snf4p, NUP133 - nup133p, SOH1 - soh1p, MLP1 - mlp1p, MAF1 - maf1p, YKU80 - yku80p, RPS2 - rps2p, …
GO:0031326	regulation of cellular biosynthetic process	8.13E-26	7.23E-24	1.52	5561	821	1826	411	[SIR2 - sir2p, ITC1 - itc1p, CEG1 - ceg1p, NUP53 - nup53p, SNF6 - snf6p, PEX14 - pex14p, SAS2 - sas2p, INO80 - ino80p, NUT1 - nut1p, SBP1 - sbp1p, NHP10 - nhp10p, MED2 - med2p, MED11 - med11p, SLX5 - slx5p, ASC1 - asc1p, TAF6 - taf6p, MED7 - med7p, CDC7 - cdc7p, UTP15 - utp15p, SGF29 - sgf29p, SNF4 - snf4p, NUP133 - nup133p, SOH1 - soh1p, MLP1 - mlp1p, MAF1 - maf1p, YKU80 - yku80p, RPS2 - rps2p, …
GO:0006913	nucleocytoplasmic transport	1.65E-25	1.43E-23	2.3	5561	150	1839	114	[SPT6 - spt6p, RPS19B - rps19bp, TEF2 - tef2p, NUP53 - nup53p, CMD1 - cmd1p, RPS26B - rps26bp, POM152 - pom152p, UTP8 - utp8p, NUP57 - nup57p, RIX1 - rix1p, RIX7 - rix7p, SEH1 - seh1p, SRM1 - srm1p, LSG1 - lsg1p, ACC1 - acc1p, PBS2 - pbs2p, RPB4 - rpb4p, NMD5 - nmd5p, GBP2 - gbp2p, NUP133 - nup133p, NUP1 - nup1p, MLP1 - mlp1p, SRP40 - srp40p, NAB2 - nab2p, RPS2 - rps2p, RPS5 - rps5p, NUP188 - nup…
GO:0051169	nuclear transport	1.65E-25	1.4E-23	2.3	5561	150	1839	114	[SPT6 - spt6p, RPS19B - rps19bp, TEF2 - tef2p, NUP53 - nup53p, CMD1 - cmd1p, POM152 - pom152p, RPS26B - rps26bp, UTP8 - utp8p, NUP57 - nup57p, RIX1 - rix1p, RIX7 - rix7p, SEH1 - seh1p, SRM1 - srm1p, LSG1 - lsg1p, ACC1 - acc1p, PBS2 - pbs2p, RPB4 - rpb4p, NMD5 - nmd5p, GBP2 - gbp2p, NUP133 - nup133p, NUP1 - nup1p, MLP1 - mlp1p, NAB2 - nab2p, SRP40 - srp40p, RPS5 - rps5p, RPS2 - rps2p, NUP188 - nup…
GO:0051128	regulation of cellular component organization	8.08E-25	6.73E-23	2	5561	241	1862	161	[KOG1 - kog1p, SPT6 - spt6p, DAM1 - dam1p, HHT2 - hht2p, MSS51 - mss51p, VPS16 - vps16p, ARK1 - ark1p, NUP53 - nup53p, DIG1 - dig1p, TOR2 - tor2p, GLC7 - glc7p, ADR1 - adr1p, MPS1 - mps1p, ARP2 - arp2p, RSP5 - rsp5p, ASF1 - asf1p, AKR1 - akr1p, BIK1 - bik1p, MND2 - mnd2p, BNI1 - bni1p, CAP2 - cap2p, FUS1 - fus1p, SPA2 - spa2p, MOT1 - mot1p, HSP78 - hsp78p, KCC4 - kcc4p, CHD1 - chd1p, FPR4 - fpr4p…
GO:0002181	cytoplasmic translation	9.01E-24	7.35E-22	3.79	5561	164	636	71	[RPL16A - rpl16ap, RPP0 - rpp0p, RPL13B - rpl13bp, RPL2A - rpl2ap, RPL1B - rpl1bp, RPS4A - rps4ap, TAE1 - tae1p, RPS3 - rps3p, RPS4B - rps4bp, RPL9A - rpl9ap, RPL6A - rpl6ap, RPL36B - rpl36bp, RPL8A - rpl8ap, RPL3 - rpl3p, RPL15A - rpl15ap, SRO9 - sro9p, RPL6B - rpl6bp, RPL27B - rpl27bp, RPL20A - rpl20ap, RPP2B - rpp2bp, RPL28 - rpl28p, RPL1A - rpl1ap, RPS1A - rps1ap, RPL10 - rpl10p, RPL4B - rpl4…
GO:0007010	cytoskeleton organization	2.11E-23	1.69E-21	2.12	5561	179	1878	128	[SIW14 - siw14p, SHE4 - she4p, DAM1 - dam1p, ENT2 - ent2p, SIT4 - sit4p, ARK1 - ark1p, TOR2 - tor2p, AIM3 - aim3p, DYN1 - dyn1p, MSB3 - msb3p, CMD1 - cmd1p, PAN1 - pan1p, CTF19 - ctf19p, MPS1 - mps1p, ARP2 - arp2p, MYO2 - myo2p, BIK1 - bik1p, WSC2 - wsc2p, SPC24 - spc24p, BNI1 - bni1p, CAP2 - cap2p, PBS2 - pbs2p, SPA2 - spa2p, MLC1 - mlc1p, BEM2 - bem2p, DAD1 - dad1p, CRN1 - crn1p, DAD2 - dad2p, …
GO:0008152	metabolic process	2.37E-23	1.85E-21	1.16	5561	3494	1777	1294	[RIM11 - rim11p, RPL13B - rpl13bp, RPL1B - rpl1bp, ITC1 - itc1p, TIF34 - tif34p, CEG1 - ceg1p, SWP1 - swp1p, KRR1 - krr1p, SPB1 - spb1p, STO1 - sto1p, SAS2 - sas2p, INO80 - ino80p, NUT1 - nut1p, RPL9A - rpl9ap, ECM16 - ecm16p, PDI1 - pdi1p, SRO9 - sro9p, RCK1 - rck1p, RPL28 - rpl28p, RRP7 - rrp7p, MED11 - med11p, HIS4 - his4p, NSA1 - nsa1p, TAF6 - taf6p, ADE17 - ade17p, ARC1 - arc1p, KCC4 - kcc4p…
GO:0071824	protein-DNA complex subunit organization	5.42E-23	4.16E-21	2.47	5561	103	1860	85	[TAF13 - taf13p, HIR2 - hir2p, HHF2 - hhf2p, SPT6 - spt6p, PGD1 - pgd1p, HHT2 - hht2p, STH1 - sth1p, RTT102 - rtt102p, SRB5 - srb5p, RSC8 - rsc8p, HTA1 - hta1p, HTB1 - htb1p, TAF4 - taf4p, RSC58 - rsc58p, HTA2 - hta2p, TAF1 - taf1p, HTB2 - htb2p, TFG2 - tfg2p, BMH2 - bmh2p, ASF1 - asf1p, BRF1 - brf1p, GAL11 - gal11p, MED2 - med2p, NHP6A - nhp6ap, MED11 - med11p, TAF9 - taf9p, TAF6 - taf6p, TFA1 -…
GO:0051252	regulation of RNA metabolic process	1.44E-22	1.08E-20	1.55	5561	678	1826	345	[SSN8 - ssn8p, RTR1 - rtr1p, SIR2 - sir2p, CRZ1 - crz1p, ITC1 - itc1p, CEG1 - ceg1p, HDA1 - hda1p, NUP53 - nup53p, FAP1 - fap1p, SNF6 - snf6p, PEX14 - pex14p, INO80 - ino80p, SAS2 - sas2p, UTP10 - utp10p, NUT1 - nut1p, GZF3 - gzf3p, SEC13 - sec13p, IFH1 - ifh1p, SCS2 - scs2p, RSP5 - rsp5p, ASF1 - asf1p, PAB1 - pab1p, NHP10 - nhp10p, MED2 - med2p, RAD3 - rad3p, MED11 - med11p, SLX5 - slx5p, MED7 -…
GO:0022618	ribonucleoprotein complex assembly	2.24E-22	1.66E-20	3.15	5561	121	1078	74	[PRP11 - prp11p, RPP0 - rpp0p, PAT1 - pat1p, RPS0B - rps0bp, PRP45 - prp45p, PUB1 - pub1p, PRP22 - prp22p, RVB2 - rvb2p, DRS2 - drs2p, HSP82 - hsp82p, RPL6A - rpl6ap, RPL3 - rpl3p, NAM8 - nam8p, RIX1 - rix1p, RPF1 - rpf1p, BRX1 - brx1p, NOC2 - noc2p, RPL6B - rpl6bp, BMS1 - bms1p, CUS1 - cus1p, LSG1 - lsg1p, YVH1 - yvh1p, SSF1 - ssf1p, BRR2 - brr2p, RPL10 - rpl10p, PRP2 - prp2p, RPS17A - rps17ap, …
GO:0032774	RNA biosynthetic process	6.48E-22	4.69E-20	1.61	5561	546	1843	291	[RTR1 - rtr1p, SSN8 - ssn8p, SIR2 - sir2p, CRZ1 - crz1p, ITC1 - itc1p, HHT2 - hht2p, HDA1 - hda1p, FAP1 - fap1p, SNF6 - snf6p, RPA190 - rpa190p, INO80 - ino80p, SAS2 - sas2p, GLC7 - glc7p, NUT1 - nut1p, UTP10 - utp10p, GZF3 - gzf3p, IFH1 - ifh1p, ASF1 - asf1p, NHP10 - nhp10p, MED2 - med2p, RAD3 - rad3p, RPC34 - rpc34p, MED11 - med11p, SLX5 - slx5p, MED7 - med7p, TAF6 - taf6p, SPT2 - spt2p, CSE2 -…
GO:0019219	regulation of nucleobase-containing compound metabolic process	7.07E-22	5.03E-20	1.51	5561	750	1826	372	[SSN8 - ssn8p, RTR1 - rtr1p, SIR2 - sir2p, CRZ1 - crz1p, ITC1 - itc1p, CEG1 - ceg1p, HDA1 - hda1p, NUP53 - nup53p, FAP1 - fap1p, MRS6 - mrs6p, SNF6 - snf6p, PEX14 - pex14p, INO80 - ino80p, SAS2 - sas2p, UTP10 - utp10p, NUT1 - nut1p, SEC13 - sec13p, GZF3 - gzf3p, IFH1 - ifh1p, SCS2 - scs2p, RSP5 - rsp5p, ASF1 - asf1p, GLO3 - glo3p, PAB1 - pab1p, NHP10 - nhp10p, MED2 - med2p, RAD3 - rad3p, MED11 - …
GO:0051649	establishment of localization in cell	7.51E-22	5.25E-20	1.54	5561	652	1884	340	[SNX3 - snx3p, SEC27 - sec27p, DDI1 - ddi1p, BET3 - bet3p, NUP53 - nup53p, MRS6 - mrs6p, DYN1 - dyn1p, PEX14 - pex14p, OSH2 - osh2p, COG6 - cog6p, POM152 - pom152p, RPS26B - rps26bp, YIP3 - yip3p, ARP2 - arp2p, RSP5 - rsp5p, PHO86 - pho86p, GLO3 - glo3p, MYO5 - myo5p, SEH1 - seh1p, DNF1 - dnf1p, VPS73 - vps73p, MYO2 - myo2p, BIK1 - bik1p, SNC2 - snc2p, SRM1 - srm1p, LSG1 - lsg1p, USE1 - use1p, SE…
GO:0071826	ribonucleoprotein complex subunit organization	1.26E-21	8.63E-20	3.07	5561	126	1078	75	[PRP11 - prp11p, RPP0 - rpp0p, PAT1 - pat1p, RPS0B - rps0bp, PRP45 - prp45p, PUB1 - pub1p, PRP22 - prp22p, RVB2 - rvb2p, DRS2 - drs2p, HSP82 - hsp82p, RPL6A - rpl6ap, RPL3 - rpl3p, NAM8 - nam8p, RIX1 - rix1p, RPF1 - rpf1p, BRX1 - brx1p, NOC2 - noc2p, RPL6B - rpl6bp, BMS1 - bms1p, CUS1 - cus1p, SSF1 - ssf1p, LSG1 - lsg1p, YVH1 - yvh1p, BRR2 - brr2p, RPL10 - rpl10p, PRP2 - prp2p, RPS17A - rps17ap, …
GO:0051171	regulation of nitrogen compound metabolic process	1.59E-21	1.07E-19	1.5	5561	755	1826	373	[SSN8 - ssn8p, RTR1 - rtr1p, SIR2 - sir2p, CRZ1 - crz1p, ITC1 - itc1p, CEG1 - ceg1p, HDA1 - hda1p, NUP53 - nup53p, FAP1 - fap1p, MRS6 - mrs6p, SNF6 - snf6p, PEX14 - pex14p, INO80 - ino80p, SAS2 - sas2p, UTP10 - utp10p, NUT1 - nut1p, SEC13 - sec13p, GZF3 - gzf3p, IFH1 - ifh1p, SCS2 - scs2p, RSP5 - rsp5p, ASF1 - asf1p, GLO3 - glo3p, PAB1 - pab1p, NHP10 - nhp10p, MED2 - med2p, RAD3 - rad3p, MED11 - …
GO:0048519	negative regulation of biological process	2.27E-21	1.5E-19	1.69	5561	435	1827	241	[SSN8 - ssn8p, SIR2 - sir2p, ITC1 - itc1p, HHT2 - hht2p, HDA1 - hda1p, NUP53 - nup53p, PEX14 - pex14p, INO80 - ino80p, SAS2 - sas2p, GLC7 - glc7p, GZF3 - gzf3p, IFH1 - ifh1p, SCS2 - scs2p, MPS1 - mps1p, ASF1 - asf1p, SBP1 - sbp1p, MEK1 - mek1p, STE50 - ste50p, MED2 - med2p, BIK1 - bik1p, PTC1 - ptc1p, SNF1 - snf1p, MED11 - med11p, URA2 - ura2p, ASC1 - asc1p, MED7 - med7p, CSE2 - cse2p, SPT2 - spt…
GO:0048518	positive regulation of biological process	4.01E-21	2.61E-19	1.72	5561	396	1820	223	[SSN8 - ssn8p, SIR2 - sir2p, CRZ1 - crz1p, CEG1 - ceg1p, MSS51 - mss51p, HDA1 - hda1p, NUP53 - nup53p, SNF6 - snf6p, INO80 - ino80p, UTP10 - utp10p, SEC13 - sec13p, IFH1 - ifh1p, ARP2 - arp2p, RSP5 - rsp5p, ASF1 - asf1p, MED2 - med2p, RPT2 - rpt2p, SNF1 - snf1p, MED11 - med11p, MED7 - med7p, PBS2 - pbs2p, CSE2 - cse2p, RPB4 - rpb4p, UTP15 - utp15p, SGF29 - sgf29p, SNF4 - snf4p, CDC20 - cdc20p, NU…
GO:0051179	localization	5.79E-21	3.71E-19	2.04	5561	196	1822	131	[SHE3 - she3p, MYO4 - myo4p, MTW1 - mtw1p, SHE4 - she4p, HDA1 - hda1p, GLC7 - glc7p, LSB3 - lsb3p, NBP1 - nbp1p, SEC13 - sec13p, ARP2 - arp2p, SMC2 - smc2p, RIX1 - rix1p, IML3 - iml3p, MYO5 - myo5p, RIX7 - rix7p, MYO2 - myo2p, PTC1 - ptc1p, SRM1 - srm1p, LSG1 - lsg1p, HSP104 - hsp104p, MLC1 - mlc1p, CHL4 - chl4p, CRN1 - crn1p, SGF29 - sgf29p, NUP133 - nup133p, RET2 - ret2p, NUP1 - nup1p, MLP1 - m…
GO:0048523	negative regulation of cellular process	7.17E-21	4.52E-19	1.69	5561	426	1827	236	[SSN8 - ssn8p, SIR2 - sir2p, ITC1 - itc1p, HHT2 - hht2p, HDA1 - hda1p, NUP53 - nup53p, PEX14 - pex14p, INO80 - ino80p, SAS2 - sas2p, GLC7 - glc7p, GZF3 - gzf3p, IFH1 - ifh1p, SCS2 - scs2p, MPS1 - mps1p, ASF1 - asf1p, SBP1 - sbp1p, MEK1 - mek1p, STE50 - ste50p, MED2 - med2p, BIK1 - bik1p, PTC1 - ptc1p, SNF1 - snf1p, MED11 - med11p, URA2 - ura2p, MED7 - med7p, ASC1 - asc1p, SPT2 - spt2p, CSE2 - cse…
GO:0006355	regulation of transcription, DNA-dependent	7.2E-21	4.47E-19	1.53	5561	667	1826	336	[RTR1 - rtr1p, SSN8 - ssn8p, SIR2 - sir2p, CRZ1 - crz1p, ITC1 - itc1p, CEG1 - ceg1p, HDA1 - hda1p, NUP53 - nup53p, FAP1 - fap1p, SNF6 - snf6p, PEX14 - pex14p, SAS2 - sas2p, INO80 - ino80p, UTP10 - utp10p, NUT1 - nut1p, GZF3 - gzf3p, SEC13 - sec13p, IFH1 - ifh1p, SCS2 - scs2p, RSP5 - rsp5p, ASF1 - asf1p, NHP10 - nhp10p, MED2 - med2p, RAD3 - rad3p, MED11 - med11p, SLX5 - slx5p, TAF6 - taf6p, MED7 -…
GO:2001141	regulation of RNA biosynthetic process	7.2E-21	4.4E-19	1.53	5561	667	1826	336	[SSN8 - ssn8p, RTR1 - rtr1p, SIR2 - sir2p, CRZ1 - crz1p, ITC1 - itc1p, CEG1 - ceg1p, HDA1 - hda1p, NUP53 - nup53p, FAP1 - fap1p, SNF6 - snf6p, PEX14 - pex14p, SAS2 - sas2p, INO80 - ino80p, UTP10 - utp10p, NUT1 - nut1p, SEC13 - sec13p, GZF3 - gzf3p, IFH1 - ifh1p, SCS2 - scs2p, RSP5 - rsp5p, ASF1 - asf1p, NHP10 - nhp10p, MED2 - med2p, RAD3 - rad3p, MED11 - med11p, SLX5 - slx5p, MED7 - med7p, TAF6 -…
GO:0048522	positive regulation of cellular process	1.1E-20	6.64E-19	1.72	5561	389	1820	219	[SSN8 - ssn8p, SIR2 - sir2p, CRZ1 - crz1p, CEG1 - ceg1p, MSS51 - mss51p, HDA1 - hda1p, NUP53 - nup53p, SNF6 - snf6p, INO80 - ino80p, UTP10 - utp10p, SEC13 - sec13p, IFH1 - ifh1p, ARP2 - arp2p, RSP5 - rsp5p, ASF1 - asf1p, MED2 - med2p, SNF1 - snf1p, MED11 - med11p, MED7 - med7p, PBS2 - pbs2p, CSE2 - cse2p, RPB4 - rpb4p, UTP15 - utp15p, SGF29 - sgf29p, SNF4 - snf4p, CDC20 - cdc20p, NUP133 - nup133p…
GO:0016568	chromatin modification	1.88E-20	1.12E-18	2.01	5561	198	1843	132	[SIR2 - sir2p, HIR2 - hir2p, HHF2 - hhf2p, ITC1 - itc1p, SPT6 - spt6p, CKS1 - cks1p, PHO4 - pho4p, RSC8 - rsc8p, HDA1 - hda1p, SGF11 - sgf11p, SIR4 - sir4p, SNF6 - snf6p, SWI1 - swi1p, INO80 - ino80p, GLC7 - glc7p, SAS2 - sas2p, CYC8 - cyc8p, SIF2 - sif2p, FPR3 - fpr3p, ASF1 - asf1p, NHP10 - nhp10p, SIR3 - sir3p, RXT2 - rxt2p, TAF6 - taf6p, NHP6B - nhp6bp, HIF1 - hif1p, CHD1 - chd1p, FPR4 - fpr4p…
GO:0051641	cellular localization	2.87E-20	1.67E-18	2.07	5561	178	1822	121	[SHE3 - she3p, MYO4 - myo4p, MTW1 - mtw1p, SHE4 - she4p, HDA1 - hda1p, GLC7 - glc7p, LSB3 - lsb3p, NBP1 - nbp1p, SEC13 - sec13p, ARP2 - arp2p, SMC2 - smc2p, RIX1 - rix1p, IML3 - iml3p, MYO5 - myo5p, RIX7 - rix7p, MYO2 - myo2p, SRM1 - srm1p, PTC1 - ptc1p, LSG1 - lsg1p, CHL4 - chl4p, CRN1 - crn1p, SGF29 - sgf29p, RET2 - ret2p, NUP133 - nup133p, NUP1 - nup1p, MLP1 - mlp1p, ARF3 - arf3p, YKU80 - yku8…
GO:0044085	cellular component biogenesis	3.33E-20	1.91E-18	2.55	5561	251	902	104	[NOP4 - nop4p, KRR1 - krr1p, KRI1 - kri1p, NOP56 - nop56p, TOR2 - tor2p, UTP10 - utp10p, ECM16 - ecm16p, UTP8 - utp8p, UTP13 - utp13p, DBP10 - dbp10p, RPL8A - rpl8ap, UTP9 - utp9p, RIX1 - rix1p, RIX7 - rix7p, NSA1 - nsa1p, NOP1 - nop1p, RPS9A - rps9ap, PRP43 - prp43p, UTP15 - utp15p, PUF6 - puf6p, CBF5 - cbf5p, NOP58 - nop58p, RLP7 - rlp7p, RPS2 - rps2p, RPS7A - rps7ap, RRS1 - rrs1p, HCA4 - hca4p…
GO:0034641	cellular nitrogen compound metabolic process	3.45E-20	1.96E-18	1.26	5561	1904	1846	799	[ITC1 - itc1p, CEG1 - ceg1p, KRR1 - krr1p, SPB1 - spb1p, STO1 - sto1p, SAS2 - sas2p, INO80 - ino80p, NUT1 - nut1p, ECM16 - ecm16p, ILV2 - ilv2p, RRP7 - rrp7p, MED11 - med11p, HIS4 - his4p, NSA1 - nsa1p, TAF6 - taf6p, ADE17 - ade17p, ARC1 - arc1p, UTP15 - utp15p, PRP43 - prp43p, SGF29 - sgf29p, GBP2 - gbp2p, SNF4 - snf4p, SOH1 - soh1p, NAB2 - nab2p, YKU80 - yku80p, RPS2 - rps2p, PGM2 - pgm2p, RPB9…
GO:0031929	TOR signaling cascade	9.92E-20	5.54E-18	26.24	5561	17	187	15	[AVO1 - avo1p, KOG1 - kog1p, BIT61 - bit61p, SLM1 - slm1p, STM1 - stm1p, AVO2 - avo2p, SIT4 - sit4p, KSP1 - ksp1p, TOR2 - tor2p, SLM2 - slm2p, TAP42 - tap42p, TCO89 - tco89p, TSC11 - tsc11p, LST8 - lst8p, TOR1 - tor1p]
GO:0006351	transcription, DNA-dependent	1.7E-19	9.36E-18	1.59	5561	527	1843	277	[RTR1 - rtr1p, SSN8 - ssn8p, SIR2 - sir2p, CRZ1 - crz1p, ITC1 - itc1p, HHT2 - hht2p, HDA1 - hda1p, FAP1 - fap1p, SNF6 - snf6p, RPA190 - rpa190p, SAS2 - sas2p, INO80 - ino80p, NUT1 - nut1p, UTP10 - utp10p, GZF3 - gzf3p, IFH1 - ifh1p, ASF1 - asf1p, NHP10 - nhp10p, MED2 - med2p, RAD3 - rad3p, RPC34 - rpc34p, MED11 - med11p, SLX5 - slx5p, MED7 - med7p, TAF6 - taf6p, CSE2 - cse2p, SPT2 - spt2p, CHD1 -…
GO:0006807	nitrogen compound metabolic process	2.24E-19	1.22E-17	1.26	5561	1933	1846	806	[ITC1 - itc1p, CEG1 - ceg1p, KRR1 - krr1p, SPB1 - spb1p, STO1 - sto1p, SAS2 - sas2p, INO80 - ino80p, NUT1 - nut1p, ECM16 - ecm16p, ILV2 - ilv2p, RRP7 - rrp7p, HIS4 - his4p, MED11 - med11p, NSA1 - nsa1p, TAF6 - taf6p, ADE17 - ade17p, ARC1 - arc1p, UTP15 - utp15p, PRP43 - prp43p, SGF29 - sgf29p, GBP2 - gbp2p, SNF4 - snf4p, SOH1 - soh1p, NAB2 - nab2p, YKU80 - yku80p, RPS2 - rps2p, PGM2 - pgm2p, RPB9…
GO:0007049	cell cycle	4.13E-19	2.21E-17	1.75	5561	317	1884	188	[MTW1 - mtw1p, CKS1 - cks1p, DAM1 - dam1p, SAP185 - sap185p, SAP155 - sap155p, SIT4 - sit4p, NUP53 - nup53p, LTE1 - lte1p, TOR2 - tor2p, CTF19 - ctf19p, GLC7 - glc7p, SGT1 - sgt1p, DSN1 - dsn1p, CDC14 - cdc14p, RFC3 - rfc3p, SMC2 - smc2p, IML3 - iml3p, PHO85 - pho85p, MCD1 - mcd1p, STE50 - ste50p, MYO2 - myo2p, BIK1 - bik1p, SRM1 - srm1p, NNF1 - nnf1p, MND2 - mnd2p, SPC24 - spc24p, MLC1 - mlc1p, …
GO:0034470	ncRNA processing	1.23E-18	6.51E-17	1.91	5561	331	1424	162	[PWP1 - pwp1p, HCR1 - hcr1p, SAP185 - sap185p, LHP1 - lhp1p, NOP4 - nop4p, RPM2 - rpm2p, KRR1 - krr1p, RPS20 - rps20p, SIT4 - sit4p, KRI1 - kri1p, NOP56 - nop56p, NSA2 - nsa2p, GLC7 - glc7p, NOB1 - nob1p, UTP10 - utp10p, ECM16 - ecm16p, UTP8 - utp8p, UTP13 - utp13p, DBP10 - dbp10p, RPS23A - rps23ap, UTP9 - utp9p, RIX1 - rix1p, PTC1 - ptc1p, GCD14 - gcd14p, RRP7 - rrp7p, RPS1A - rps1ap, ENP2 - enp…
GO:0022402	cell cycle process	1.23E-18	6.42E-17	1.62	5561	450	1872	245	[SAP185 - sap185p, SIT4 - sit4p, NUP53 - nup53p, RIM4 - rim4p, DYN1 - dyn1p, IME2 - ime2p, SPS1 - sps1p, GLC7 - glc7p, PMD1 - pmd1p, POM152 - pom152p, MPS1 - mps1p, MEK1 - mek1p, MCD1 - mcd1p, STE50 - ste50p, MYO2 - myo2p, BIK1 - bik1p, SRM1 - srm1p, SPC24 - spc24p, HRT1 - hrt1p, CDC7 - cdc7p, DAD1 - dad1p, DAD2 - dad2p, CDC20 - cdc20p, CBF5 - cbf5p, SOH1 - soh1p, SWI6 - swi6p, VPS1 - vps1p, SAT4…
GO:0034728	nucleosome organization	1.8E-18	9.29E-17	2.6	5561	69	1860	60	[HIR2 - hir2p, HHF2 - hhf2p, SPT6 - spt6p, HHT2 - hht2p, TUP1 - tup1p, IES3 - ies3p, STH1 - sth1p, RTT102 - rtt102p, RVB2 - rvb2p, RSC8 - rsc8p, HTA1 - hta1p, HTB1 - htb1p, RSC58 - rsc58p, SWR1 - swr1p, INO80 - ino80p, SAS2 - sas2p, CYC8 - cyc8p, HTA2 - hta2p, ISW1 - isw1p, HTB2 - htb2p, ASF1 - asf1p, SWC4 - swc4p, NHP10 - nhp10p, ARP6 - arp6p, NHP6A - nhp6ap, HIF1 - hif1p, FPR4 - fpr4p, CHD1 - c…
GO:0046907	intracellular transport	2.1E-18	1.07E-16	1.51	5561	612	1884	314	[SNX3 - snx3p, SEC27 - sec27p, BET3 - bet3p, NUP53 - nup53p, MRS6 - mrs6p, DYN1 - dyn1p, PEX14 - pex14p, COG6 - cog6p, POM152 - pom152p, YIP3 - yip3p, RPS26B - rps26bp, ARP2 - arp2p, RSP5 - rsp5p, GLO3 - glo3p, PHO86 - pho86p, SEH1 - seh1p, DNF1 - dnf1p, VPS73 - vps73p, BIK1 - bik1p, SNC2 - snc2p, SRM1 - srm1p, LSG1 - lsg1p, USE1 - use1p, SEC10 - sec10p, ACC1 - acc1p, PBS2 - pbs2p, TIM23 - tim23p…
GO:0051716	cellular response to stimulus	3.81E-18	1.91E-16	1.47	5561	772	1788	364	[SSN8 - ssn8p, SIR2 - sir2p, SRS2 - srs2p, CRZ1 - crz1p, ITC1 - itc1p, HHT2 - hht2p, BCK1 - bck1p, SIT4 - sit4p, PLM2 - plm2p, SNF6 - snf6p, GLC7 - glc7p, INO80 - ino80p, GZF3 - gzf3p, SHO1 - sho1p, RSP5 - rsp5p, ASF1 - asf1p, SBP1 - sbp1p, MCD1 - mcd1p, STE50 - ste50p, NHP10 - nhp10p, SNF1 - snf1p, PTC1 - ptc1p, RAD3 - rad3p, RPS31 - rps31p, SLX5 - slx5p, PBS2 - pbs2p, ASC1 - asc1p, PKH3 - pkh3p…
GO:0006412	translation	4.65E-18	2.3E-16	2.57	5561	337	636	99	[RPL13B - rpl13bp, RPL1B - rpl1bp, RPL2A - rpl2ap, PRT1 - prt1p, RPS4A - rps4ap, TEF2 - tef2p, RPS4B - rps4bp, RPL9A - rpl9ap, RPL6A - rpl6ap, RPL8A - rpl8ap, FUN12 - fun12p, RPL3 - rpl3p, SRO9 - sro9p, TIF1 - tif1p, RPL27B - rpl27bp, RPL6B - rpl6bp, RPL28 - rpl28p, RPS1A - rps1ap, TIF2 - tif2p, RPG1 - rpg1p, HEF3 - hef3p, RPL4B - rpl4bp, RLP7 - rlp7p, RPL20B - rpl20bp, RPL2B - rpl2bp, RPS5 - rps…
GO:0050658	RNA transport	9.08E-18	4.44E-16	2.23	5561	118	1839	87	[ZDS1 - zds1p, SHE3 - she3p, RPS0B - rps0bp, NUP2 - nup2p, MYO4 - myo4p, NUP120 - nup120p, SPT6 - spt6p, RPS19B - rps19bp, TEF2 - tef2p, NUP53 - nup53p, RPS3 - rps3p, SOL2 - sol2p, NUP100 - nup100p, STO1 - sto1p, NUP159 - nup159p, MSN5 - msn5p, RPS26B - rps26bp, SEC13 - sec13p, POM152 - pom152p, UTP8 - utp8p, NUP85 - nup85p, NUP57 - nup57p, PAB1 - pab1p, YRA1 - yra1p, SEH1 - seh1p, GLE1 - gle1p, …
GO:0051236	establishment of RNA localization	9.08E-18	4.38E-16	2.23	5561	118	1839	87	[ZDS1 - zds1p, SHE3 - she3p, RPS0B - rps0bp, NUP2 - nup2p, MYO4 - myo4p, NUP120 - nup120p, SPT6 - spt6p, RPS19B - rps19bp, TEF2 - tef2p, NUP53 - nup53p, RPS3 - rps3p, SOL2 - sol2p, NUP100 - nup100p, STO1 - sto1p, NUP159 - nup159p, MSN5 - msn5p, POM152 - pom152p, SEC13 - sec13p, RPS26B - rps26bp, UTP8 - utp8p, NUP85 - nup85p, NUP57 - nup57p, PAB1 - pab1p, YRA1 - yra1p, SEH1 - seh1p, GLE1 - gle1p, …
GO:0050657	nucleic acid transport	9.47E-18	4.52E-16	2.3	5561	120	1710	85	[ZDS1 - zds1p, SHE3 - she3p, RPS0B - rps0bp, NUP2 - nup2p, MYO4 - myo4p, NUP120 - nup120p, SPT6 - spt6p, RPS19B - rps19bp, TEF2 - tef2p, NUP53 - nup53p, RPS3 - rps3p, SOL2 - sol2p, NUP100 - nup100p, STO1 - sto1p, NUP159 - nup159p, MSN5 - msn5p, RPS26B - rps26bp, SEC13 - sec13p, POM152 - pom152p, UTP8 - utp8p, NUP85 - nup85p, NUP57 - nup57p, PAB1 - pab1p, YRA1 - yra1p, SEH1 - seh1p, GLE1 - gle1p, …
GO:0065004	protein-DNA complex assembly	2.13E-17	1.01E-15	2.42	5561	84	1860	68	[TAF13 - taf13p, HIR2 - hir2p, HHF2 - hhf2p, SPT6 - spt6p, PGD1 - pgd1p, HHT2 - hht2p, SRB5 - srb5p, HTA1 - hta1p, HTB1 - htb1p, TAF4 - taf4p, HTA2 - hta2p, TAF1 - taf1p, HTB2 - htb2p, TFG2 - tfg2p, BMH2 - bmh2p, ASF1 - asf1p, BRF1 - brf1p, GAL11 - gal11p, MED2 - med2p, NHP6A - nhp6ap, MED11 - med11p, TAF9 - taf9p, TAF6 - taf6p, NHP6B - nhp6bp, HIF1 - hif1p, FPR4 - fpr4p, TAF7 - taf7p, ORC5 - orc…
GO:0001558	regulation of cell growth	8.66E-17	4.04E-15	44.13	5561	24	63	12	[KSP1 - ksp1p, TOR2 - tor2p, AVO1 - avo1p, KOG1 - kog1p, BIT61 - bit61p, KAP123 - kap123p, AVO2 - avo2p, TCO89 - tco89p, TSC11 - tsc11p, MKS1 - mks1p, LST8 - lst8p, TOR1 - tor1p]
GO:0051168	nuclear export	1.51E-16	6.94E-15	2.24	5561	114	1782	82	[ZDS1 - zds1p, NUG1 - nug1p, RPS0B - rps0bp, NUP2 - nup2p, SPT6 - spt6p, NUP120 - nup120p, RPS19B - rps19bp, TEF2 - tef2p, RLI1 - rli1p, ZUO1 - zuo1p, RPS3 - rps3p, SOL2 - sol2p, NUP100 - nup100p, MSN5 - msn5p, NUP159 - nup159p, RPS26B - rps26bp, UTP8 - utp8p, NUP85 - nup85p, RPF1 - rpf1p, RIX1 - rix1p, NOC2 - noc2p, YRA1 - yra1p, SDA1 - sda1p, RIX7 - rix7p, GLE1 - gle1p, SRM1 - srm1p, ARB1 - arb…
GO:0010604	positive regulation of macromolecule metabolic process	1.95E-16	8.86E-15	1.7	5561	337	1820	187	[SSN8 - ssn8p, SIR2 - sir2p, CRZ1 - crz1p, SPT6 - spt6p, CKS1 - cks1p, PHO4 - pho4p, DAL82 - dal82p, CEG1 - ceg1p, SSN3 - ssn3p, RPM2 - rpm2p, MSS51 - mss51p, SRB5 - srb5p, CCR4 - ccr4p, SIR4 - sir4p, HDA1 - hda1p, CAM1 - cam1p, NUP53 - nup53p, SWI1 - swi1p, SNF6 - snf6p, INO80 - ino80p, UTP10 - utp10p, SCH9 - sch9p, SEC13 - sec13p, ADR1 - adr1p, UTP8 - utp8p, IFH1 - ifh1p, SIF2 - sif2p, RSP5 - r…
GO:0009893	positive regulation of metabolic process	2.34E-16	1.05E-14	1.68	5561	349	1820	192	[SSN8 - ssn8p, SIR2 - sir2p, CRZ1 - crz1p, SPT6 - spt6p, CKS1 - cks1p, PHO4 - pho4p, DAL82 - dal82p, CEG1 - ceg1p, SSN3 - ssn3p, RPM2 - rpm2p, MSS51 - mss51p, SRB5 - srb5p, CCR4 - ccr4p, SIR4 - sir4p, HDA1 - hda1p, CAM1 - cam1p, NUP53 - nup53p, SWI1 - swi1p, SNF6 - snf6p, INO80 - ino80p, UTP10 - utp10p, SCH9 - sch9p, SEC13 - sec13p, UTP8 - utp8p, ADR1 - adr1p, IFH1 - ifh1p, SIF2 - sif2p, RSP5 - r…
GO:0051028	mRNA transport	2.4E-16	1.07E-14	2.49	5561	88	1675	66	[ZDS1 - zds1p, SHE3 - she3p, MYO4 - myo4p, NUP2 - nup2p, NUP120 - nup120p, SPT6 - spt6p, NUP53 - nup53p, NUP100 - nup100p, STO1 - sto1p, NUP159 - nup159p, SEC13 - sec13p, POM152 - pom152p, NUP85 - nup85p, NUP57 - nup57p, PAB1 - pab1p, YRA1 - yra1p, SEH1 - seh1p, GLE1 - gle1p, NEW1 - new1p, NDC1 - ndc1p, POM33 - pom33p, RPB4 - rpb4p, MLP2 - mlp2p, SSL2 - ssl2p, HEK2 - hek2p, GBP2 - gbp2p, SEM1 - s…
GO:0031325	positive regulation of cellular metabolic process	3.08E-16	1.36E-14	1.68	5561	345	1820	190	[SSN8 - ssn8p, SIR2 - sir2p, CRZ1 - crz1p, SPT6 - spt6p, CKS1 - cks1p, DAL82 - dal82p, PHO4 - pho4p, CEG1 - ceg1p, SSN3 - ssn3p, RPM2 - rpm2p, MSS51 - mss51p, SRB5 - srb5p, CCR4 - ccr4p, SIR4 - sir4p, HDA1 - hda1p, CAM1 - cam1p, NUP53 - nup53p, SWI1 - swi1p, SNF6 - snf6p, INO80 - ino80p, UTP10 - utp10p, SCH9 - sch9p, SEC13 - sec13p, ADR1 - adr1p, UTP8 - utp8p, IFH1 - ifh1p, SIF2 - sif2p, RSP5 - r…
GO:0051726	regulation of cell cycle	1.08E-15	4.7E-14	1.87	5561	201	1884	127	[SSN8 - ssn8p, GIN4 - gin4p, CKS1 - cks1p, HHT2 - hht2p, CCR4 - ccr4p, NUP53 - nup53p, LTE1 - lte1p, TOR2 - tor2p, IME2 - ime2p, GLC7 - glc7p, CLA4 - cla4p, SGT1 - sgt1p, CDC14 - cdc14p, MPS1 - mps1p, SIF2 - sif2p, FPR3 - fpr3p, CDC24 - cdc24p, MEK1 - mek1p, RCK1 - rck1p, STE50 - ste50p, MND2 - mnd2p, KCC4 - kcc4p, CDC7 - cdc7p, SWM1 - swm1p, CYS4 - cys4p, CDC20 - cdc20p, SWI6 - swi6p, DOT1 - dot…
GO:0051301	cell division	1.47E-15	6.34E-14	1.8	5561	231	1884	141	[MTW1 - mtw1p, CKS1 - cks1p, DAM1 - dam1p, SIT4 - sit4p, NUP53 - nup53p, LTE1 - lte1p, CMD1 - cmd1p, CTF19 - ctf19p, PAN1 - pan1p, GLC7 - glc7p, DSN1 - dsn1p, SMC2 - smc2p, IML3 - iml3p, MYO5 - myo5p, MCD1 - mcd1p, MYO2 - myo2p, BIK1 - bik1p, SRM1 - srm1p, NNF1 - nnf1p, MND2 - mnd2p, SEC10 - sec10p, SPC24 - spc24p, MLC1 - mlc1p, SPA2 - spa2p, KCC4 - kcc4p, CDC7 - cdc7p, SWM1 - swm1p, CHL4 - chl4p…
GO:0010605	negative regulation of macromolecule metabolic process	2.39E-15	1.02E-13	1.73	5561	297	1784	165	[SSN8 - ssn8p, SIR2 - sir2p, ITC1 - itc1p, SPT6 - spt6p, SSN3 - ssn3p, CCR4 - ccr4p, SIR4 - sir4p, DIG1 - dig1p, HTA1 - hta1p, HTB1 - htb1p, PEX14 - pex14p, SAS2 - sas2p, INO80 - ino80p, CYC8 - cyc8p, CLA4 - cla4p, GZF3 - gzf3p, IFH1 - ifh1p, SCS2 - scs2p, ASF1 - asf1p, SBP1 - sbp1p, PHO85 - pho85p, MED2 - med2p, PTC1 - ptc1p, SNF1 - snf1p, SIR3 - sir3p, RXT2 - rxt2p, MED11 - med11p, ASC1 - asc1p…
GO:0051246	regulation of protein metabolic process	4.47E-15	1.88E-13	2.22	5561	208	1182	98	[SSN8 - ssn8p, NUP53 - nup53p, FUN12 - fun12p, GCD6 - gcd6p, ASF1 - asf1p, SBP1 - sbp1p, PAB1 - pab1p, RPT2 - rpt2p, PTC1 - ptc1p, SNF1 - snf1p, BCY1 - bcy1p, PBS2 - pbs2p, ASC1 - asc1p, CHD1 - chd1p, FPR4 - fpr4p, RPB4 - rpb4p, TIF2 - tif2p, CDC20 - cdc20p, PUF6 - puf6p, ATG13 - atg13p, GIS2 - gis2p, RPS2 - rps2p, RPS5 - rps5p, MDM38 - mdm38p, RPN2 - rpn2p, SUI1 - sui1p, NBP2 - nbp2p, SET1 - set…
GO:0015031	protein transport	4.57E-15	1.9E-13	1.52	5561	500	1884	258	[SNX3 - snx3p, SEC27 - sec27p, DDI1 - ddi1p, PEX13 - pex13p, NUP53 - nup53p, GDI1 - gdi1p, MRS6 - mrs6p, PEX14 - pex14p, COG6 - cog6p, POM152 - pom152p, SEC13 - sec13p, ARP2 - arp2p, GLO3 - glo3p, SEH1 - seh1p, DNF1 - dnf1p, VPS73 - vps73p, MYO2 - myo2p, LSG1 - lsg1p, USE1 - use1p, SEC10 - sec10p, ACC1 - acc1p, TIM23 - tim23p, PBS2 - pbs2p, TLG1 - tlg1p, OPT2 - opt2p, COG3 - cog3p, NUP133 - nup13…
GO:0050896	response to stimulus	5.3E-15	2.18E-13	1.35	5561	991	1895	456	[RIM11 - rim11p, SIR2 - sir2p, ITC1 - itc1p, SIT4 - sit4p, SNF6 - snf6p, STO1 - sto1p, INO80 - ino80p, SBP1 - sbp1p, MYO5 - myo5p, MCD1 - mcd1p, STE50 - ste50p, NHP10 - nhp10p, RPL28 - rpl28p, SRM1 - srm1p, PTC1 - ptc1p, SLX5 - slx5p, ASC1 - asc1p, ARR3 - arr3p, CDC7 - cdc7p, SGE1 - sge1p, NUP133 - nup133p, SNQ2 - snq2p, SKI3 - ski3p, SOH1 - soh1p, MLP1 - mlp1p, ATG13 - atg13p, YKU80 - yku80p, NT…
GO:0006606	protein import into nucleus	9.3E-15	3.79E-13	2.81	5561	45	1801	41	[WTM1 - wtm1p, NUP2 - nup2p, NUP120 - nup120p, MTR10 - mtr10p, NSP1 - nsp1p, NUP53 - nup53p, NUP84 - nup84p, KAP122 - kap122p, NPL6 - npl6p, CMD1 - cmd1p, NUP100 - nup100p, NUP159 - nup159p, RTG2 - rtg2p, POM152 - pom152p, NUP145 - nup145p, KAP95 - kap95p, NUP85 - nup85p, NUP57 - nup57p, NUP60 - nup60p, NUP49 - nup49p, NUP82 - nup82p, PSE1 - pse1p, NIC96 - nic96p, KAP123 - kap123p, NUP42 - nup42p…
GO:0051170	nuclear import	9.3E-15	3.75E-13	2.81	5561	45	1801	41	[WTM1 - wtm1p, NUP2 - nup2p, NUP120 - nup120p, MTR10 - mtr10p, NSP1 - nsp1p, NUP53 - nup53p, KAP122 - kap122p, NUP84 - nup84p, NPL6 - npl6p, NUP100 - nup100p, CMD1 - cmd1p, NUP159 - nup159p, RTG2 - rtg2p, POM152 - pom152p, NUP145 - nup145p, KAP95 - kap95p, NUP85 - nup85p, NUP57 - nup57p, NUP60 - nup60p, NUP49 - nup49p, NUP82 - nup82p, PSE1 - pse1p, KAP123 - kap123p, NIC96 - nic96p, NUP42 - nup42p…
GO:0045184	establishment of protein localization	9.64E-15	3.85E-13	1.51	5561	519	1884	265	[SNX3 - snx3p, SEC27 - sec27p, DDI1 - ddi1p, PEX13 - pex13p, NUP53 - nup53p, GDI1 - gdi1p, MRS6 - mrs6p, PEX14 - pex14p, COG6 - cog6p, POM152 - pom152p, SEC13 - sec13p, ARP2 - arp2p, GLO3 - glo3p, SEH1 - seh1p, DNF1 - dnf1p, VPS73 - vps73p, MYO2 - myo2p, LSG1 - lsg1p, USE1 - use1p, SEC10 - sec10p, ACC1 - acc1p, TIM23 - tim23p, PBS2 - pbs2p, TLG1 - tlg1p, OPT2 - opt2p, COG3 - cog3p, NUP133 - nup13…
GO:0009892	negative regulation of metabolic process	1.12E-14	4.44E-13	1.68	5561	324	1784	175	[SSN8 - ssn8p, SIR2 - sir2p, ITC1 - itc1p, SPT6 - spt6p, SSN3 - ssn3p, CCR4 - ccr4p, SIR4 - sir4p, DIG1 - dig1p, HTA1 - hta1p, HTB1 - htb1p, TOR2 - tor2p, PEX14 - pex14p, INO80 - ino80p, SAS2 - sas2p, CYC8 - cyc8p, CLA4 - cla4p, GZF3 - gzf3p, IFH1 - ifh1p, SCS2 - scs2p, ASF1 - asf1p, SBP1 - sbp1p, PHO85 - pho85p, MED2 - med2p, PTC1 - ptc1p, SNF1 - snf1p, SIR3 - sir3p, RXT2 - rxt2p, MED11 - med11p…
GO:0006464	cellular protein modification process	1.14E-14	4.45E-13	1.47	5561	594	1878	295	[RTR1 - rtr1p, SIR2 - sir2p, RIM11 - rim11p, GIN4 - gin4p, NAT1 - nat1p, HHF2 - hhf2p, SIW14 - siw14p, BCK1 - bck1p, SMT3 - smt3p, SWP1 - swp1p, HDA1 - hda1p, ARK1 - ark1p, MRS6 - mrs6p, SAK1 - sak1p, IME2 - ime2p, SPS1 - sps1p, SAS2 - sas2p, RTK1 - rtk1p, GLC7 - glc7p, MPS1 - mps1p, RSP5 - rsp5p, ASF1 - asf1p, CPR6 - cpr6p, RCK1 - rck1p, MEK1 - mek1p, PTC1 - ptc1p, SNF1 - snf1p, RAD3 - rad3p, HR…
GO:0036211	protein modification process	1.14E-14	4.4E-13	1.47	5561	594	1878	295	[RTR1 - rtr1p, RIM11 - rim11p, SIR2 - sir2p, GIN4 - gin4p, NAT1 - nat1p, HHF2 - hhf2p, SIW14 - siw14p, BCK1 - bck1p, SMT3 - smt3p, SWP1 - swp1p, HDA1 - hda1p, ARK1 - ark1p, MRS6 - mrs6p, SAK1 - sak1p, IME2 - ime2p, SPS1 - sps1p, RTK1 - rtk1p, SAS2 - sas2p, GLC7 - glc7p, MPS1 - mps1p, RSP5 - rsp5p, ASF1 - asf1p, CPR6 - cpr6p, RCK1 - rck1p, MEK1 - mek1p, PTC1 - ptc1p, SNF1 - snf1p, RAD3 - rad3p, HR…
GO:0034660	ncRNA metabolic process	1.18E-14	4.54E-13	1.61	5561	380	1859	204	[PWP1 - pwp1p, HCR1 - hcr1p, SAP185 - sap185p, LHP1 - lhp1p, KRR1 - krr1p, SIT4 - sit4p, RPS20 - rps20p, NOP56 - nop56p, SPB1 - spb1p, NSA2 - nsa2p, GLC7 - glc7p, UTP10 - utp10p, ECM16 - ecm16p, DBP10 - dbp10p, UTP13 - utp13p, LAS1 - las1p, UTP30 - utp30p, PTC1 - ptc1p, RRP7 - rrp7p, GCD14 - gcd14p, NSA1 - nsa1p, RPS31 - rps31p, ALA1 - ala1p, NOP1 - nop1p, ARC1 - arc1p, PRP43 - prp43p, UTP15 - ut…
GO:0040008	regulation of growth	1.45E-14	5.5E-13	32.1	5561	33	63	12	[TOR2 - tor2p, KSP1 - ksp1p, AVO1 - avo1p, KOG1 - kog1p, BIT61 - bit61p, KAP123 - kap123p, AVO2 - avo2p, TCO89 - tco89p, TSC11 - tsc11p, MKS1 - mks1p, LST8 - lst8p, TOR1 - tor1p]
GO:0048285	organelle fission	1.46E-14	5.5E-13	2	5561	142	1884	96	[FUS3 - fus3p, MTW1 - mtw1p, DAM1 - dam1p, NSL1 - nsl1p, CDC5 - cdc5p, APC1 - apc1p, SIT4 - sit4p, ALK2 - alk2p, NUP53 - nup53p, BIM1 - bim1p, LTE1 - lte1p, SPC25 - spc25p, CTF19 - ctf19p, GLC7 - glc7p, NUF2 - nuf2p, MDV1 - mdv1p, DSN1 - dsn1p, CLB2 - clb2p, CDH1 - cdh1p, SMC2 - smc2p, IML3 - iml3p, MCD1 - mcd1p, PDS1 - pds1p, BIK1 - bik1p, SMC4 - smc4p, SRM1 - srm1p, CDC16 - cdc16p, NNF1 - nnf1p…
GO:0016071	mRNA metabolic process	1.73E-14	6.46E-13	1.73	5561	267	1838	153	[PRP11 - prp11p, SNU56 - snu56p, PRP45 - prp45p, CEG1 - ceg1p, SSN3 - ssn3p, MUD1 - mud1p, PUB1 - pub1p, RPM2 - rpm2p, MSS51 - mss51p, RAT1 - rat1p, CCR4 - ccr4p, PCF11 - pcf11p, SGN1 - sgn1p, STO1 - sto1p, GLC7 - glc7p, MSL1 - msl1p, PRP9 - prp9p, PAB1 - pab1p, PRP3 - prp3p, SIR3 - sir3p, NOT3 - not3p, LSM1 - lsm1p, BRR2 - brr2p, PRP2 - prp2p, SEN1 - sen1p, RPB4 - rpb4p, PRP43 - prp43p, PRP16 - …
GO:0030036	actin cytoskeleton organization	1.87E-14	6.89E-13	2.43	5561	101	1520	67	[VRP1 - vrp1p, AVO1 - avo1p, SFK1 - sfk1p, SHE4 - she4p, ENT2 - ent2p, SIT4 - sit4p, ARK1 - ark1p, TOR2 - tor2p, AIM3 - aim3p, PPH22 - pph22p, SLA1 - sla1p, PAN1 - pan1p, ABP1 - abp1p, ARP2 - arp2p, CBK1 - cbk1p, BBC1 - bbc1p, SDA1 - sda1p, WSC2 - wsc2p, BNI1 - bni1p, CAP2 - cap2p, PBS2 - pbs2p, MLC1 - mlc1p, SPA2 - spa2p, ARC40 - arc40p, BEM2 - bem2p, CRN1 - crn1p, SAC6 - sac6p, LAS17 - las17p, …
GO:0006354	transcription elongation, DNA-dependent	2.31E-14	8.46E-13	2.59	5561	56	1843	48	[SET2 - set2p, RCO1 - rco1p, HIR2 - hir2p, SPT16 - spt16p, EAF3 - eaf3p, RPA49 - rpa49p, STH1 - sth1p, RTT102 - rtt102p, RSC4 - rsc4p, RPD3 - rpd3p, CCR4 - ccr4p, RSC8 - rsc8p, RSC3 - rsc3p, NPL6 - npl6p, ARP7 - arp7p, HTL1 - htl1p, RSC58 - rsc58p, CDC73 - cdc73p, RSC1 - rsc1p, TFG1 - tfg1p, CTR9 - ctr9p, TOP1 - top1p, PAF1 - paf1p, ISW1 - isw1p, SSU72 - ssu72p, TFG2 - tfg2p, CDC39 - cdc39p, RTT1…
GO:0051254	positive regulation of RNA metabolic process	2.52E-14	9.13E-13	1.7	5561	272	1820	151	[SSN8 - ssn8p, SIR2 - sir2p, CRZ1 - crz1p, SPT6 - spt6p, CKS1 - cks1p, CEG1 - ceg1p, DAL82 - dal82p, PHO4 - pho4p, SSN3 - ssn3p, RPM2 - rpm2p, CCR4 - ccr4p, SRB5 - srb5p, HDA1 - hda1p, SIR4 - sir4p, NUP53 - nup53p, CAM1 - cam1p, SNF6 - snf6p, SWI1 - swi1p, INO80 - ino80p, UTP10 - utp10p, SEC13 - sec13p, SCH9 - sch9p, UTP8 - utp8p, ADR1 - adr1p, IFH1 - ifh1p, SIF2 - sif2p, RSP5 - rsp5p, UTP9 - utp…
GO:0006338	chromatin remodeling	2.79E-14	1E-12	2.33	5561	77	1894	61	[SNF5 - snf5p, FKH1 - fkh1p, SPT6 - spt6p, ITC1 - itc1p, CKS1 - cks1p, RTT102 - rtt102p, PHO4 - pho4p, TUP1 - tup1p, IES3 - ies3p, STH1 - sth1p, RSC8 - rsc8p, RVB2 - rvb2p, SWI1 - swi1p, SNF6 - snf6p, RSC58 - rsc58p, INO80 - ino80p, SAS2 - sas2p, SWR1 - swr1p, CYC8 - cyc8p, ISW1 - isw1p, ASF1 - asf1p, SWC4 - swc4p, CHZ1 - chz1p, NHP10 - nhp10p, ARP6 - arp6p, NHP6A - nhp6ap, SIR3 - sir3p, NHP6B - …
GO:0010564	regulation of cell cycle process	3.07E-14	1.09E-12	1.96	5561	149	1884	99	[GIN4 - gin4p, HHT2 - hht2p, CCR4 - ccr4p, NUP53 - nup53p, LTE1 - lte1p, IME2 - ime2p, GLC7 - glc7p, CLA4 - cla4p, CDC14 - cdc14p, MPS1 - mps1p, SIF2 - sif2p, FPR3 - fpr3p, CDC24 - cdc24p, RCK1 - rck1p, MEK1 - mek1p, MND2 - mnd2p, KCC4 - kcc4p, SWM1 - swm1p, CDC7 - cdc7p, CDC20 - cdc20p, SWI6 - swi6p, DOT1 - dot1p, MAD2 - mad2p, CDC15 - cdc15p, DMA1 - dma1p, SGS1 - sgs1p, CPR1 - cpr1p, SPC72 - sp…
GO:0000462	maturation of SSU-rRNA from tricistronic rRNA transcript (SSU-rRNA, 5.8S rRNA, LSU-rRNA)	3.22E-14	1.13E-12	3.26	5561	59	1215	42	[UTP7 - utp7p, RPS9B - rps9bp, RPS11A - rps11ap, RPS20 - rps20p, RPS24A - rps24ap, RPS24B - rps24bp, SOF1 - sof1p, RPS6A - rps6ap, NOB1 - nob1p, UTP10 - utp10p, RPS11B - rps11bp, ECM16 - ecm16p, UTP8 - utp8p, RPS8A - rps8ap, SAS10 - sas10p, UTP13 - utp13p, UTP6 - utp6p, UTP9 - utp9p, NOP14 - nop14p, RPS6B - rps6bp, RRP12 - rrp12p, RPS14A - rps14ap, SNU13 - snu13p, RPS1A - rps1ap, RIO2 - rio2p, UT…
GO:0006974	response to DNA damage stimulus	3.35E-14	1.17E-12	1.67	5561	301	1782	161	[SIR2 - sir2p, RFA2 - rfa2p, SRS2 - srs2p, CKB2 - ckb2p, MGM101 - mgm101p, HHT2 - hht2p, SIT4 - sit4p, RSC8 - rsc8p, SIR4 - sir4p, MCK1 - mck1p, SAW1 - saw1p, PLM2 - plm2p, HTA1 - hta1p, HTB1 - htb1p, SNF6 - snf6p, INO80 - ino80p, GLC7 - glc7p, RAD16 - rad16p, RAD1 - rad1p, RFC3 - rfc3p, SMC2 - smc2p, CKA2 - cka2p, PHO85 - pho85p, MCD1 - mcd1p, NHP10 - nhp10p, SIR3 - sir3p, RAD3 - rad3p, RPS31 - …
GO:0032268	regulation of cellular protein metabolic process	3.79E-14	1.31E-12	2.21	5561	198	1182	93	[SSN8 - ssn8p, PAT1 - pat1p, PUF4 - puf4p, NUP53 - nup53p, ZUO1 - zuo1p, ESS1 - ess1p, CDC12 - cdc12p, PPH22 - pph22p, CLB2 - clb2p, GCD11 - gcd11p, KAP95 - kap95p, PAF1 - paf1p, CDH1 - cdh1p, GCD6 - gcd6p, FUN12 - fun12p, BMH2 - bmh2p, ASF1 - asf1p, SBP1 - sbp1p, CLN2 - cln2p, STE5 - ste5p, PAB1 - pab1p, GLE1 - gle1p, SNF1 - snf1p, PTC1 - ptc1p, BCY1 - bcy1p, ASC1 - asc1p, PBS2 - pbs2p, SIC1 - s…
GO:0030029	actin filament-based process	4.57E-14	1.57E-12	2.13	5561	107	1878	77	[VRP1 - vrp1p, AVO1 - avo1p, SFK1 - sfk1p, SHE4 - she4p, SIW14 - siw14p, ENT2 - ent2p, SIT4 - sit4p, ARK1 - ark1p, AIM3 - aim3p, TOR2 - tor2p, MSB3 - msb3p, PPH22 - pph22p, SLA1 - sla1p, PAN1 - pan1p, ABP1 - abp1p, ARP2 - arp2p, CBK1 - cbk1p, BBC1 - bbc1p, SDA1 - sda1p, MYO2 - myo2p, WSC2 - wsc2p, BNR1 - bnr1p, RGA2 - rga2p, CAP2 - cap2p, BNI1 - bni1p, PBS2 - pbs2p, MLC1 - mlc1p, SPA2 - spa2p, AR…
GO:0033043	regulation of organelle organization	6.14E-14	2.09E-12	1.92	5561	154	1884	100	[SPT6 - spt6p, DAM1 - dam1p, HHT2 - hht2p, MSS51 - mss51p, VPS16 - vps16p, NUP53 - nup53p, GLC7 - glc7p, ADR1 - adr1p, MPS1 - mps1p, ARP2 - arp2p, RSP5 - rsp5p, ASF1 - asf1p, BIK1 - bik1p, MND2 - mnd2p, BNI1 - bni1p, CAP2 - cap2p, HSP78 - hsp78p, FPR4 - fpr4p, CHD1 - chd1p, SWM1 - swm1p, DAD1 - dad1p, CRN1 - crn1p, DAD2 - dad2p, CDC20 - cdc20p, SEC23 - sec23p, ARC35 - arc35p, MDM38 - mdm38p, BUD1…
GO:0031324	negative regulation of cellular metabolic process	7.03E-14	2.37E-12	1.67	5561	319	1784	171	[SSN8 - ssn8p, SIR2 - sir2p, ITC1 - itc1p, SPT6 - spt6p, SSN3 - ssn3p, CCR4 - ccr4p, SIR4 - sir4p, DIG1 - dig1p, HTA1 - hta1p, HTB1 - htb1p, TOR2 - tor2p, PEX14 - pex14p, SAS2 - sas2p, INO80 - ino80p, CYC8 - cyc8p, GZF3 - gzf3p, IFH1 - ifh1p, SCS2 - scs2p, ASF1 - asf1p, SBP1 - sbp1p, PHO85 - pho85p, MED2 - med2p, PTC1 - ptc1p, SNF1 - snf1p, SIR3 - sir3p, RXT2 - rxt2p, MED11 - med11p, URA2 - ura2p…
GO:0010629	negative regulation of gene expression	7.56E-14	2.53E-12	1.77	5561	228	1781	129	[SSN8 - ssn8p, SIR2 - sir2p, ITC1 - itc1p, SPT6 - spt6p, SSN3 - ssn3p, SIR4 - sir4p, DIG1 - dig1p, HTA1 - hta1p, HTB1 - htb1p, PEX14 - pex14p, SAS2 - sas2p, INO80 - ino80p, CYC8 - cyc8p, CLA4 - cla4p, GZF3 - gzf3p, IFH1 - ifh1p, SCS2 - scs2p, ASF1 - asf1p, PHO85 - pho85p, MED2 - med2p, SIR3 - sir3p, RXT2 - rxt2p, MED11 - med11p, MED7 - med7p, CSE2 - cse2p, SPT2 - spt2p, YAP6 - yap6p, POL30 - pol3…
GO:0009890	negative regulation of biosynthetic process	8.15E-14	2.7E-12	1.69	5561	277	1781	150	[SSN8 - ssn8p, SIR2 - sir2p, ITC1 - itc1p, SPT6 - spt6p, SSN3 - ssn3p, CCR4 - ccr4p, SIR4 - sir4p, DIG1 - dig1p, HTA1 - hta1p, HTB1 - htb1p, PEX14 - pex14p, SAS2 - sas2p, INO80 - ino80p, CYC8 - cyc8p, GZF3 - gzf3p, IFH1 - ifh1p, SCS2 - scs2p, ASF1 - asf1p, SBP1 - sbp1p, PHO85 - pho85p, MED2 - med2p, SNF1 - snf1p, SIR3 - sir3p, RXT2 - rxt2p, MED11 - med11p, ASC1 - asc1p, MED7 - med7p, CSE2 - cse2p…
GO:0031327	negative regulation of cellular biosynthetic process	8.15E-14	2.68E-12	1.69	5561	277	1781	150	[SSN8 - ssn8p, SIR2 - sir2p, ITC1 - itc1p, SPT6 - spt6p, SSN3 - ssn3p, CCR4 - ccr4p, SIR4 - sir4p, DIG1 - dig1p, HTA1 - hta1p, HTB1 - htb1p, PEX14 - pex14p, INO80 - ino80p, SAS2 - sas2p, CYC8 - cyc8p, GZF3 - gzf3p, IFH1 - ifh1p, SCS2 - scs2p, ASF1 - asf1p, SBP1 - sbp1p, PHO85 - pho85p, MED2 - med2p, SNF1 - snf1p, SIR3 - sir3p, RXT2 - rxt2p, MED11 - med11p, ASC1 - asc1p, MED7 - med7p, CSE2 - cse2p…
GO:0051253	negative regulation of RNA metabolic process	8.55E-14	2.79E-12	1.77	5561	226	1781	128	[SSN8 - ssn8p, SIR2 - sir2p, ITC1 - itc1p, SPT6 - spt6p, SSN3 - ssn3p, SIR4 - sir4p, DIG1 - dig1p, HTA1 - hta1p, HTB1 - htb1p, PEX14 - pex14p, SAS2 - sas2p, INO80 - ino80p, CYC8 - cyc8p, GZF3 - gzf3p, IFH1 - ifh1p, SCS2 - scs2p, ASF1 - asf1p, PHO85 - pho85p, MED2 - med2p, SIR3 - sir3p, RXT2 - rxt2p, MED11 - med11p, MED7 - med7p, CSE2 - cse2p, SPT2 - spt2p, YAP6 - yap6p, HIF1 - hif1p, POL30 - pol3…
GO:0045934	negative regulation of nucleobase-containing compound metabolic process	1.02E-13	3.31E-12	1.72	5561	252	1781	139	[SSN8 - ssn8p, SIR2 - sir2p, ITC1 - itc1p, SPT6 - spt6p, SSN3 - ssn3p, CCR4 - ccr4p, SIR4 - sir4p, DIG1 - dig1p, HTA1 - hta1p, HTB1 - htb1p, PEX14 - pex14p, SAS2 - sas2p, INO80 - ino80p, CYC8 - cyc8p, GZF3 - gzf3p, IFH1 - ifh1p, SCS2 - scs2p, ASF1 - asf1p, PHO85 - pho85p, MED2 - med2p, SIR3 - sir3p, RXT2 - rxt2p, MED11 - med11p, URA2 - ura2p, MED7 - med7p, SPT2 - spt2p, CSE2 - cse2p, YAP6 - yap6p…
GO:0051173	positive regulation of nitrogen compound metabolic process	1.07E-13	3.44E-12	1.7	5561	280	1820	156	[SSN8 - ssn8p, SIR2 - sir2p, CRZ1 - crz1p, SPT6 - spt6p, CKS1 - cks1p, CEG1 - ceg1p, DAL82 - dal82p, PHO4 - pho4p, SSN3 - ssn3p, RPM2 - rpm2p, CCR4 - ccr4p, SRB5 - srb5p, HDA1 - hda1p, SIR4 - sir4p, NUP53 - nup53p, CAM1 - cam1p, SNF6 - snf6p, SWI1 - swi1p, INO80 - ino80p, UTP10 - utp10p, SEC13 - sec13p, SCH9 - sch9p, UTP8 - utp8p, ADR1 - adr1p, IFH1 - ifh1p, SIF2 - sif2p, RSP5 - rsp5p, UTP9 - utp…
GO:0045935	positive regulation of nucleobase-containing compound metabolic process	1.22E-13	3.88E-12	1.7	5561	278	1820	155	[SSN8 - ssn8p, SIR2 - sir2p, CRZ1 - crz1p, SPT6 - spt6p, CKS1 - cks1p, CEG1 - ceg1p, DAL82 - dal82p, PHO4 - pho4p, SSN3 - ssn3p, RPM2 - rpm2p, CCR4 - ccr4p, SRB5 - srb5p, HDA1 - hda1p, SIR4 - sir4p, NUP53 - nup53p, CAM1 - cam1p, SNF6 - snf6p, SWI1 - swi1p, INO80 - ino80p, UTP10 - utp10p, SEC13 - sec13p, SCH9 - sch9p, UTP8 - utp8p, ADR1 - adr1p, IFH1 - ifh1p, SIF2 - sif2p, RSP5 - rsp5p, UTP9 - utp…
GO:0044265	cellular macromolecule catabolic process	1.27E-13	4.02E-12	1.62	5561	298	1895	165	[DDI1 - ddi1p, PRE10 - pre10p, RAD10 - rad10p, NAS2 - nas2p, SSN3 - ssn3p, PUB1 - pub1p, PMT2 - pmt2p, RAT1 - rat1p, PRE8 - pre8p, CCR4 - ccr4p, SAW1 - saw1p, RPN10 - rpn10p, STO1 - sto1p, SEC13 - sec13p, HRD3 - hrd3p, RAD1 - rad1p, RSP5 - rsp5p, SKI7 - ski7p, RPT2 - rpt2p, NOT3 - not3p, SIR3 - sir3p, LSM1 - lsm1p, MND2 - mnd2p, HRT1 - hrt1p, RAD4 - rad4p, PRE9 - pre9p, DIA2 - dia2p, SSM4 - ssm4p…
GO:0009891	positive regulation of biosynthetic process	1.33E-13	4.15E-12	1.68	5561	309	1782	166	[SSN8 - ssn8p, SIR2 - sir2p, CRZ1 - crz1p, SPT6 - spt6p, CKS1 - cks1p, CEG1 - ceg1p, DAL82 - dal82p, PHO4 - pho4p, SSN3 - ssn3p, RPM2 - rpm2p, MSS51 - mss51p, CCR4 - ccr4p, SRB5 - srb5p, SIR4 - sir4p, NUP53 - nup53p, CAM1 - cam1p, SNF6 - snf6p, SWI1 - swi1p, INO80 - ino80p, UTP10 - utp10p, SEC13 - sec13p, SCH9 - sch9p, UTP8 - utp8p, ADR1 - adr1p, IFH1 - ifh1p, SIF2 - sif2p, RSP5 - rsp5p, UTP9 - u…
GO:0031328	positive regulation of cellular biosynthetic process	1.33E-13	4.11E-12	1.68	5561	309	1782	166	[SSN8 - ssn8p, SIR2 - sir2p, CRZ1 - crz1p, SPT6 - spt6p, CKS1 - cks1p, CEG1 - ceg1p, DAL82 - dal82p, PHO4 - pho4p, SSN3 - ssn3p, RPM2 - rpm2p, MSS51 - mss51p, CCR4 - ccr4p, SRB5 - srb5p, SIR4 - sir4p, NUP53 - nup53p, CAM1 - cam1p, SNF6 - snf6p, SWI1 - swi1p, INO80 - ino80p, UTP10 - utp10p, SEC13 - sec13p, SCH9 - sch9p, UTP8 - utp8p, ADR1 - adr1p, IFH1 - ifh1p, SIF2 - sif2p, RSP5 - rsp5p, UTP9 - u…
GO:0006397	mRNA processing	1.46E-13	4.5E-12	1.88	5561	210	1561	111	[PRP11 - prp11p, SNU56 - snu56p, PRP45 - prp45p, CEG1 - ceg1p, MUD1 - mud1p, RPM2 - rpm2p, MSS51 - mss51p, CCR4 - ccr4p, STO1 - sto1p, GLC7 - glc7p, MSL1 - msl1p, PRP9 - prp9p, PAB1 - pab1p, PRP3 - prp3p, NOT3 - not3p, LSM1 - lsm1p, BRR2 - brr2p, PRP2 - prp2p, SEN1 - sen1p, RPB4 - rpb4p, PRP43 - prp43p, PRP16 - prp16p, SNU66 - snu66p, SPP382 - spp382p, LSM5 - lsm5p, LSM3 - lsm3p, CWC21 - cwc21p, …
GO:0000280	nuclear division	1.46E-13	4.48E-12	1.98	5561	133	1884	89	[MTW1 - mtw1p, FUS3 - fus3p, DAM1 - dam1p, NSL1 - nsl1p, SIT4 - sit4p, APC1 - apc1p, CDC5 - cdc5p, ALK2 - alk2p, NUP53 - nup53p, BIM1 - bim1p, LTE1 - lte1p, SPC25 - spc25p, CTF19 - ctf19p, GLC7 - glc7p, NUF2 - nuf2p, DSN1 - dsn1p, CLB2 - clb2p, CDH1 - cdh1p, SMC2 - smc2p, IML3 - iml3p, MCD1 - mcd1p, PDS1 - pds1p, BIK1 - bik1p, SMC4 - smc4p, SRM1 - srm1p, CDC16 - cdc16p, NNF1 - nnf1p, MND2 - mnd2p…
GO:0051172	negative regulation of nitrogen compound metabolic process	1.69E-13	5.12E-12	1.72	5561	253	1781	139	[SSN8 - ssn8p, SIR2 - sir2p, ITC1 - itc1p, SPT6 - spt6p, SSN3 - ssn3p, CCR4 - ccr4p, SIR4 - sir4p, DIG1 - dig1p, HTA1 - hta1p, HTB1 - htb1p, PEX14 - pex14p, INO80 - ino80p, SAS2 - sas2p, CYC8 - cyc8p, GZF3 - gzf3p, IFH1 - ifh1p, SCS2 - scs2p, ASF1 - asf1p, PHO85 - pho85p, MED2 - med2p, SIR3 - sir3p, RXT2 - rxt2p, MED11 - med11p, URA2 - ura2p, MED7 - med7p, SPT2 - spt2p, CSE2 - cse2p, YAP6 - yap6p…
GO:0010558	negative regulation of macromolecule biosynthetic process	2.4E-13	7.22E-12	1.74	5561	259	1781	144	[SSN8 - ssn8p, SIR2 - sir2p, ITC1 - itc1p, SPT6 - spt6p, SSN3 - ssn3p, CCR4 - ccr4p, SIR4 - sir4p, DIG1 - dig1p, HTA1 - hta1p, HTB1 - htb1p, PEX14 - pex14p, INO80 - ino80p, SAS2 - sas2p, CYC8 - cyc8p, GZF3 - gzf3p, IFH1 - ifh1p, SCS2 - scs2p, ASF1 - asf1p, SBP1 - sbp1p, PHO85 - pho85p, MED2 - med2p, SNF1 - snf1p, SIR3 - sir3p, RXT2 - rxt2p, MED11 - med11p, MED7 - med7p, ASC1 - asc1p, SPT2 - spt2p…
GO:2000113	negative regulation of cellular macromolecule biosynthetic process	2.4E-13	7.17E-12	1.74	5561	259	1781	144	[SSN8 - ssn8p, SIR2 - sir2p, ITC1 - itc1p, SPT6 - spt6p, SSN3 - ssn3p, CCR4 - ccr4p, SIR4 - sir4p, DIG1 - dig1p, HTA1 - hta1p, HTB1 - htb1p, PEX14 - pex14p, INO80 - ino80p, SAS2 - sas2p, CYC8 - cyc8p, GZF3 - gzf3p, IFH1 - ifh1p, SCS2 - scs2p, ASF1 - asf1p, SBP1 - sbp1p, PHO85 - pho85p, MED2 - med2p, SNF1 - snf1p, SIR3 - sir3p, RXT2 - rxt2p, MED11 - med11p, MED7 - med7p, ASC1 - asc1p, SPT2 - spt2p…
GO:0051656	establishment of organelle localization	2.46E-13	7.3E-12	2.52	5561	76	1569	54	[NUG1 - nug1p, RLI1 - rli1p, ZUO1 - zuo1p, TUB1 - tub1p, BIM1 - bim1p, DYN1 - dyn1p, NUP159 - nup159p, ARP2 - arp2p, NUP85 - nup85p, RPF1 - rpf1p, RIX1 - rix1p, NOC2 - noc2p, MPS3 - mps3p, SDA1 - sda1p, RIX7 - rix7p, MYO2 - myo2p, BIK1 - bik1p, SRM1 - srm1p, LSG1 - lsg1p, ARB1 - arb1p, RNA1 - rna1p, NOP9 - nop9p, BNI1 - bni1p, NUP1 - nup1p, KAR9 - kar9p, RRS1 - rrs1p, NSP1 - nsp1p, YRB2 - yrb2p, …
GO:0015931	nucleobase-containing compound transport	3.16E-13	9.28E-12	1.96	5561	145	1801	92	[ZDS1 - zds1p, SHE3 - she3p, RPS0B - rps0bp, NUP2 - nup2p, MYO4 - myo4p, NUP120 - nup120p, SPT6 - spt6p, RPS19B - rps19bp, TEF2 - tef2p, NUP53 - nup53p, RPS3 - rps3p, SOL2 - sol2p, NUP100 - nup100p, STO1 - sto1p, MSN5 - msn5p, NUP159 - nup159p, TNA1 - tna1p, POM152 - pom152p, SEC13 - sec13p, RPS26B - rps26bp, UTP8 - utp8p, NUP85 - nup85p, NUP57 - nup57p, PAB1 - pab1p, YRA1 - yra1p, SEH1 - seh1p, …
GO:0045892	negative regulation of transcription, DNA-dependent	5.01E-13	1.46E-11	1.75	5561	223	1781	125	[SSN8 - ssn8p, SIR2 - sir2p, ITC1 - itc1p, SPT6 - spt6p, SSN3 - ssn3p, SIR4 - sir4p, DIG1 - dig1p, HTA1 - hta1p, HTB1 - htb1p, PEX14 - pex14p, INO80 - ino80p, SAS2 - sas2p, CYC8 - cyc8p, GZF3 - gzf3p, IFH1 - ifh1p, SCS2 - scs2p, ASF1 - asf1p, PHO85 - pho85p, MED2 - med2p, SIR3 - sir3p, RXT2 - rxt2p, MED11 - med11p, MED7 - med7p, CSE2 - cse2p, SPT2 - spt2p, YAP6 - yap6p, HIF1 - hif1p, POL30 - pol3…
GO:0030490	maturation of SSU-rRNA	5.11E-13	1.48E-11	2.74	5561	67	1422	47	[UTP7 - utp7p, HCR1 - hcr1p, RPS9B - rps9bp, RPS11A - rps11ap, RPS20 - rps20p, RPS24A - rps24ap, RPS24B - rps24bp, SOF1 - sof1p, LSM7 - lsm7p, RPS6A - rps6ap, NOB1 - nob1p, UTP10 - utp10p, RPS11B - rps11bp, RPS8A - rps8ap, ECM16 - ecm16p, UTP8 - utp8p, SAS10 - sas10p, UTP13 - utp13p, RPS23A - rps23ap, UTP6 - utp6p, NOP14 - nop14p, UTP9 - utp9p, RPS6B - rps6bp, RRP12 - rrp12p, RPS14A - rps14ap, LS…
GO:0007067	mitosis	5.67E-13	1.63E-11	1.96	5561	131	1884	87	[MTW1 - mtw1p, FUS3 - fus3p, DAM1 - dam1p, NSL1 - nsl1p, SIT4 - sit4p, APC1 - apc1p, CDC5 - cdc5p, NUP53 - nup53p, ALK2 - alk2p, BIM1 - bim1p, LTE1 - lte1p, SPC25 - spc25p, CTF19 - ctf19p, GLC7 - glc7p, NUF2 - nuf2p, DSN1 - dsn1p, CLB2 - clb2p, CDH1 - cdh1p, SMC2 - smc2p, IML3 - iml3p, MCD1 - mcd1p, PDS1 - pds1p, BIK1 - bik1p, SMC4 - smc4p, SRM1 - srm1p, CDC16 - cdc16p, NNF1 - nnf1p, MND2 - mnd2p…
GO:0043412	macromolecule modification	6.01E-13	1.71E-11	1.4	5561	668	1853	311	[RTR1 - rtr1p, SIR2 - sir2p, RIM11 - rim11p, GIN4 - gin4p, NAT1 - nat1p, HHF2 - hhf2p, SMT3 - smt3p, BCK1 - bck1p, SAP185 - sap185p, SWP1 - swp1p, SIT4 - sit4p, HDA1 - hda1p, ARK1 - ark1p, NOP56 - nop56p, MRS6 - mrs6p, SAK1 - sak1p, SPB1 - spb1p, SPS1 - sps1p, IME2 - ime2p, SAS2 - sas2p, RTK1 - rtk1p, GLC7 - glc7p, MPS1 - mps1p, RSP5 - rsp5p, ASF1 - asf1p, CPR6 - cpr6p, RCK1 - rck1p, MEK1 - mek1p…
GO:0016310	phosphorylation	7.47E-13	2.12E-11	1.78	5561	234	1626	122	[GIN4 - gin4p, RIM11 - rim11p, CKB2 - ckb2p, BCK1 - bck1p, SSN3 - ssn3p, MCK1 - mck1p, ARK1 - ark1p, ADK1 - adk1p, SAK1 - sak1p, TOR2 - tor2p, IME2 - ime2p, SPS1 - sps1p, FAB1 - fab1p, RTK1 - rtk1p, CLA4 - cla4p, SCH9 - sch9p, CDC19 - cdc19p, MPS1 - mps1p, PYK2 - pyk2p, CKA2 - cka2p, RCK1 - rck1p, MEK1 - mek1p, PHO85 - pho85p, SNF1 - snf1p, RAD3 - rad3p, CKA1 - cka1p, PBS2 - pbs2p, PKH3 - pkh3p, …
GO:0044249	cellular biosynthetic process	1.26E-12	3.53E-11	1.23	5561	1561	1894	652	[SIR2 - sir2p, RPL1B - rpl1bp, RPL13B - rpl13bp, ITC1 - itc1p, TIF34 - tif34p, PRS3 - prs3p, YHL018W - hypothetical protein, RPS20 - rps20p, SLC1 - slc1p, RIM4 - rim4p, SNF6 - snf6p, INO80 - ino80p, SAS2 - sas2p, NUT1 - nut1p, RPL9A - rpl9ap, RPL8A - rpl8ap, UTP30 - utp30p, TIF1 - tif1p, SRO9 - sro9p, NHP10 - nhp10p, MED2 - med2p, RPL28 - rpl28p, ILV2 - ilv2p, PCK1 - pck1p, HIS4 - his4p, MED11 - …
GO:0006368	transcription elongation from RNA polymerase II promoter	1.27E-12	3.55E-11	2.54	5561	51	1843	43	[RCO1 - rco1p, HIR2 - hir2p, SPT16 - spt16p, EAF3 - eaf3p, STH1 - sth1p, RTT102 - rtt102p, RSC4 - rsc4p, RPD3 - rpd3p, CCR4 - ccr4p, RSC8 - rsc8p, RSC3 - rsc3p, NPL6 - npl6p, ARP7 - arp7p, RSC58 - rsc58p, HTL1 - htl1p, CDC73 - cdc73p, RSC1 - rsc1p, TFG1 - tfg1p, CTR9 - ctr9p, TOP1 - top1p, PAF1 - paf1p, SSU72 - ssu72p, TFG2 - tfg2p, CDC39 - cdc39p, RTT106 - rtt106p, RSC2 - rsc2p, SPT2 - spt2p, CD…
GO:0044087	regulation of cellular component biogenesis	1.43E-12	3.97E-11	2.3	5561	69	1894	54	[SPT6 - spt6p, VPS41 - vps41p, VPS16 - vps16p, ESS1 - ess1p, BIM1 - bim1p, ORM2 - orm2p, ISW1 - isw1p, GAL83 - gal83p, ARP2 - arp2p, RSP5 - rsp5p, BIK1 - bik1p, BNR1 - bnr1p, CAP2 - cap2p, BNI1 - bni1p, USA1 - usa1p, FUS1 - fus1p, SPA2 - spa2p, MOT1 - mot1p, CHD1 - chd1p, ARC40 - arc40p, BUD6 - bud6p, SMI1 - smi1p, LAS17 - las17p, PEP5 - pep5p, SPT5 - spt5p, ARC35 - arc35p, SIP2 - sip2p, BUD14 - …
GO:0016192	vesicle-mediated transport	1.5E-12	4.14E-11	1.54	5561	361	1889	189	[SNX3 - snx3p, SNC1 - snc1p, SEC27 - sec27p, SEC26 - sec26p, DDI1 - ddi1p, PEP12 - pep12p, SIW14 - siw14p, BET3 - bet3p, ENT2 - ent2p, VPS16 - vps16p, BET1 - bet1p, SVP26 - svp26p, DRS2 - drs2p, LTE1 - lte1p, GDI1 - gdi1p, MRS6 - mrs6p, MSB3 - msb3p, CMD1 - cmd1p, ATG18 - atg18p, OSH2 - osh2p, PAN1 - pan1p, COG6 - cog6p, YIP3 - yip3p, SEC13 - sec13p, COG2 - cog2p, EXO84 - exo84p, RSP5 - rsp5p, SE…
GO:0000398	nuclear mRNA splicing, via spliceosome	1.59E-12	4.35E-11	2.56	5561	79	1429	52	[SNU56 - snu56p, PRP45 - prp45p, MUD1 - mud1p, LSM8 - lsm8p, SNT309 - snt309p, STO1 - sto1p, LSM7 - lsm7p, MSL1 - msl1p, PRP9 - prp9p, SMB1 - smb1p, NAM8 - nam8p, PRP3 - prp3p, CUS1 - cus1p, LSM6 - lsm6p, SNU71 - snu71p, CWC2 - cwc2p, USA1 - usa1p, SNU66 - snu66p, SPP382 - spp382p, LSM3 - lsm3p, LSM5 - lsm5p, CWC21 - cwc21p, HSH49 - hsh49p, LSM2 - lsm2p, SPT5 - spt5p, SMX3 - smx3p, DIB1 - dib1p, …
GO:0000377	RNA splicing, via transesterification reactions with bulged adenosine as nucleophile	3.44E-12	9.36E-11	2.53	5561	80	1429	52	[SNU56 - snu56p, PRP45 - prp45p, MUD1 - mud1p, LSM8 - lsm8p, SNT309 - snt309p, STO1 - sto1p, LSM7 - lsm7p, MSL1 - msl1p, PRP9 - prp9p, NAM8 - nam8p, SMB1 - smb1p, PRP3 - prp3p, CUS1 - cus1p, LSM6 - lsm6p, CWC2 - cwc2p, SNU71 - snu71p, USA1 - usa1p, SNU66 - snu66p, SPP382 - spp382p, LSM3 - lsm3p, LSM5 - lsm5p, CWC21 - cwc21p, HSH49 - hsh49p, LSM2 - lsm2p, SPT5 - spt5p, SMX3 - smx3p, DIB1 - dib1p, …
GO:0071426	ribonucleoprotein complex export from nucleus	5.54E-12	1.49E-10	3.24	5561	40	1373	32	[RRS1 - rrs1p, NUG1 - nug1p, NSP1 - nsp1p, YRB2 - yrb2p, RLI1 - rli1p, ZUO1 - zuo1p, NUP159 - nup159p, NUP85 - nup85p, NOG1 - nog1p, LTV1 - ltv1p, RPF1 - rpf1p, RIX1 - rix1p, NOC2 - noc2p, NUP82 - nup82p, NUP49 - nup49p, SDA1 - sda1p, RIX7 - rix7p, NIC96 - nic96p, SRM1 - srm1p, LSG1 - lsg1p, ARB1 - arb1p, NOP9 - nop9p, NOP53 - nop53p, SSB2 - ssb2p, CRM1 - crm1p, NOG2 - nog2p, MEX67 - mex67p, NMD3…
GO:0071428	rRNA-containing ribonucleoprotein complex export from nucleus	5.54E-12	1.48E-10	3.24	5561	40	1373	32	[RRS1 - rrs1p, NUG1 - nug1p, RLI1 - rli1p, YRB2 - yrb2p, NSP1 - nsp1p, ZUO1 - zuo1p, NUP159 - nup159p, NUP85 - nup85p, NOG1 - nog1p, LTV1 - ltv1p, RPF1 - rpf1p, RIX1 - rix1p, NOC2 - noc2p, NUP82 - nup82p, NUP49 - nup49p, SDA1 - sda1p, RIX7 - rix7p, NIC96 - nic96p, SRM1 - srm1p, LSG1 - lsg1p, ARB1 - arb1p, NOP9 - nop9p, NOP53 - nop53p, SSB2 - ssb2p, CRM1 - crm1p, NOG2 - nog2p, MEX67 - mex67p, NMD3…
GO:0071166	ribonucleoprotein complex localization	5.54E-12	1.47E-10	3.24	5561	40	1373	32	[RRS1 - rrs1p, NUG1 - nug1p, RLI1 - rli1p, YRB2 - yrb2p, NSP1 - nsp1p, ZUO1 - zuo1p, NUP159 - nup159p, NUP85 - nup85p, NOG1 - nog1p, LTV1 - ltv1p, RPF1 - rpf1p, RIX1 - rix1p, NOC2 - noc2p, NUP82 - nup82p, NUP49 - nup49p, SDA1 - sda1p, RIX7 - rix7p, NIC96 - nic96p, SRM1 - srm1p, LSG1 - lsg1p, ARB1 - arb1p, NOP9 - nop9p, NOP53 - nop53p, SSB2 - ssb2p, CRM1 - crm1p, NOG2 - nog2p, MEX67 - mex67p, NMD3…
GO:0033753	establishment of ribosome localization	5.54E-12	1.46E-10	3.24	5561	40	1373	32	[RRS1 - rrs1p, NUG1 - nug1p, RLI1 - rli1p, YRB2 - yrb2p, NSP1 - nsp1p, ZUO1 - zuo1p, NUP159 - nup159p, NUP85 - nup85p, NOG1 - nog1p, LTV1 - ltv1p, RPF1 - rpf1p, RIX1 - rix1p, NOC2 - noc2p, NUP82 - nup82p, NUP49 - nup49p, SDA1 - sda1p, RIX7 - rix7p, NIC96 - nic96p, SRM1 - srm1p, LSG1 - lsg1p, ARB1 - arb1p, NOP9 - nop9p, NOP53 - nop53p, SSB2 - ssb2p, CRM1 - crm1p, NOG2 - nog2p, MEX67 - mex67p, NMD3…
GO:0000054	ribosomal subunit export from nucleus	5.54E-12	1.45E-10	3.24	5561	40	1373	32	[RRS1 - rrs1p, NUG1 - nug1p, NSP1 - nsp1p, YRB2 - yrb2p, RLI1 - rli1p, ZUO1 - zuo1p, NUP159 - nup159p, NUP85 - nup85p, NOG1 - nog1p, LTV1 - ltv1p, RPF1 - rpf1p, RIX1 - rix1p, NOC2 - noc2p, NUP82 - nup82p, NUP49 - nup49p, SDA1 - sda1p, RIX7 - rix7p, NIC96 - nic96p, SRM1 - srm1p, LSG1 - lsg1p, ARB1 - arb1p, NOP9 - nop9p, NOP53 - nop53p, SSB2 - ssb2p, CRM1 - crm1p, NOG2 - nog2p, MEX67 - mex67p, NMD3…
GO:0007165	signal transduction	6.08E-12	1.58E-10	1.78	5561	224	1606	115	[CRZ1 - crz1p, KOG1 - kog1p, BCK1 - bck1p, SIT4 - sit4p, STD1 - std1p, LTE1 - lte1p, IML1 - iml1p, TOR2 - tor2p, CLA4 - cla4p, SKN7 - skn7p, SHO1 - sho1p, CDC24 - cdc24p, STE50 - ste50p, WSC2 - wsc2p, PTC1 - ptc1p, SNF1 - snf1p, YVH1 - yvh1p, BCY1 - bcy1p, PBS2 - pbs2p, ASC1 - asc1p, PKH3 - pkh3p, SPA2 - spa2p, SST2 - sst2p, BEM2 - bem2p, VPS21 - vps21p, ARF3 - arf3p, LST8 - lst8p, SLM4 - slm4p, …
GO:0009058	biosynthetic process	6.3E-12	1.63E-10	1.22	5561	1601	1894	663	[SIR2 - sir2p, RPL1B - rpl1bp, RPL13B - rpl13bp, ITC1 - itc1p, TIF34 - tif34p, PRS3 - prs3p, YHL018W - hypothetical protein, RPS20 - rps20p, SLC1 - slc1p, RIM4 - rim4p, SNF6 - snf6p, INO80 - ino80p, SAS2 - sas2p, NUT1 - nut1p, RPL9A - rpl9ap, RPL8A - rpl8ap, UTP30 - utp30p, TIF1 - tif1p, SRO9 - sro9p, NHP10 - nhp10p, MED2 - med2p, RPL28 - rpl28p, ILV2 - ilv2p, PCK1 - pck1p, MED11 - med11p, HIS4 -…
GO:0009057	macromolecule catabolic process	6.51E-12	1.68E-10	1.57	5561	315	1895	168	[DDI1 - ddi1p, PRE10 - pre10p, RAD10 - rad10p, NAS2 - nas2p, SSN3 - ssn3p, PUB1 - pub1p, PMT2 - pmt2p, RAT1 - rat1p, PRE8 - pre8p, CCR4 - ccr4p, SAW1 - saw1p, RPN10 - rpn10p, STO1 - sto1p, SEC13 - sec13p, HRD3 - hrd3p, RAD1 - rad1p, RSP5 - rsp5p, SKI7 - ski7p, RPT2 - rpt2p, NOT3 - not3p, SIR3 - sir3p, LSM1 - lsm1p, MND2 - mnd2p, HRT1 - hrt1p, RAD4 - rad4p, PRE9 - pre9p, SSM4 - ssm4p, DIA2 - dia2p…
GO:0035556	intracellular signal transduction	1.02E-11	2.6E-10	5.16	5561	145	208	28	[AVO1 - avo1p, KOG1 - kog1p, KSS1 - kss1p, AVO2 - avo2p, BCK1 - bck1p, RHO1 - rho1p, SIT4 - sit4p, TOR2 - tor2p, KSP1 - ksp1p, BMH1 - bmh1p, SRO7 - sro7p, TAP42 - tap42p, BMH2 - bmh2p, SLT2 - slt2p, CDC24 - cdc24p, BIT61 - bit61p, SLM1 - slm1p, STM1 - stm1p, SLG1 - slg1p, SRV2 - srv2p, BEM2 - bem2p, PKH2 - pkh2p, SLM2 - slm2p, TCO89 - tco89p, TEM1 - tem1p, TSC11 - tsc11p, LST8 - lst8p, TOR1 - tor…
GO:0033554	cellular response to stress	1.28E-11	3.25E-10	1.45	5561	516	1788	240	[SIR2 - sir2p, SRS2 - srs2p, CRZ1 - crz1p, HHT2 - hht2p, BCK1 - bck1p, SIT4 - sit4p, PLM2 - plm2p, SNF6 - snf6p, INO80 - ino80p, GLC7 - glc7p, SHO1 - sho1p, ASF1 - asf1p, SBP1 - sbp1p, MCD1 - mcd1p, NHP10 - nhp10p, STE50 - ste50p, SNF1 - snf1p, RAD3 - rad3p, RPS31 - rps31p, SLX5 - slx5p, PBS2 - pbs2p, RAD4 - rad4p, CDC7 - cdc7p, SLD5 - sld5p, RPB4 - rpb4p, COG3 - cog3p, NUP133 - nup133p, SOH1 - s…
GO:0043254	regulation of protein complex assembly	2.18E-11	5.5E-10	2.51	5561	48	1847	40	[ARC35 - arc35p, SIP2 - sip2p, BUD14 - bud14p, SPT16 - spt16p, SPT6 - spt6p, VPS41 - vps41p, SGF73 - sgf73p, VPS16 - vps16p, BIM1 - bim1p, ESS1 - ess1p, VPS33 - vps33p, ARC15 - arc15p, CTR9 - ctr9p, CAP1 - cap1p, ISW1 - isw1p, GAL83 - gal83p, RPT1 - rpt1p, ARP2 - arp2p, RPT4 - rpt4p, ARC18 - arc18p, BIK1 - bik1p, BNR1 - bnr1p, VAM6 - vam6p, RPT3 - rpt3p, CAP2 - cap2p, BNI1 - bni1p, USA1 - usa1p, …
GO:0006950	response to stress	2.64E-11	6.61E-10	1.36	5561	673	1886	311	[RIM11 - rim11p, SIR2 - sir2p, SRS2 - srs2p, CRZ1 - crz1p, SIW14 - siw14p, HHT2 - hht2p, BCK1 - bck1p, SIT4 - sit4p, PLM2 - plm2p, SNF6 - snf6p, STO1 - sto1p, INO80 - ino80p, GLC7 - glc7p, SHO1 - sho1p, ASF1 - asf1p, SBP1 - sbp1p, MYO5 - myo5p, MCD1 - mcd1p, STE50 - ste50p, NHP10 - nhp10p, FRT1 - frt1p, PTC1 - ptc1p, SNF1 - snf1p, RAD3 - rad3p, RPS31 - rps31p, SLX5 - slx5p, PBS2 - pbs2p, RAD4 - r…
GO:0006796	phosphate-containing compound metabolic process	2.85E-11	7.1E-10	1.62	5561	316	1631	150	[RTR1 - rtr1p, GIN4 - gin4p, RIM11 - rim11p, CKB2 - ckb2p, BCK1 - bck1p, PHO4 - pho4p, SSN3 - ssn3p, SIT4 - sit4p, MCK1 - mck1p, ARK1 - ark1p, ADK1 - adk1p, SAK1 - sak1p, TOR2 - tor2p, IME2 - ime2p, SPS1 - sps1p, FAB1 - fab1p, RTK1 - rtk1p, GLC7 - glc7p, CLA4 - cla4p, SCH9 - sch9p, CDC19 - cdc19p, CDC14 - cdc14p, MPS1 - mps1p, PYK2 - pyk2p, CKA2 - cka2p, RCK1 - rck1p, MEK1 - mek1p, PHO85 - pho85p…
GO:0006793	phosphorus metabolic process	2.85E-11	7.05E-10	1.62	5561	316	1631	150	[RTR1 - rtr1p, GIN4 - gin4p, RIM11 - rim11p, CKB2 - ckb2p, BCK1 - bck1p, PHO4 - pho4p, SSN3 - ssn3p, SIT4 - sit4p, MCK1 - mck1p, ARK1 - ark1p, ADK1 - adk1p, SAK1 - sak1p, TOR2 - tor2p, SPS1 - sps1p, IME2 - ime2p, FAB1 - fab1p, GLC7 - glc7p, RTK1 - rtk1p, CLA4 - cla4p, SCH9 - sch9p, CDC19 - cdc19p, CDC14 - cdc14p, MPS1 - mps1p, PYK2 - pyk2p, CKA2 - cka2p, RCK1 - rck1p, MEK1 - mek1p, PHO85 - pho85p…
GO:0051234	establishment of localization	2.89E-11	7.1E-10	1.28	5561	1195	1710	469	[SEC27 - sec27p, BET3 - bet3p, DUR3 - dur3p, NUP53 - nup53p, DYN1 - dyn1p, STO1 - sto1p, PEX14 - pex14p, OSH2 - osh2p, POM152 - pom152p, ARP2 - arp2p, MYO5 - myo5p, SEH1 - seh1p, VPS73 - vps73p, BIK1 - bik1p, SRM1 - srm1p, LSG1 - lsg1p, AGP1 - agp1p, ARR3 - arr3p, OPT2 - opt2p, GBP2 - gbp2p, QCR2 - qcr2p, SNQ2 - snq2p, NUP133 - nup133p, ATG13 - atg13p, PTR2 - ptr2p, NAB2 - nab2p, SRP40 - srp40p, …
GO:0006810	transport	4.14E-11	1.01E-9	1.28	5561	1165	1710	458	[SEC27 - sec27p, BET3 - bet3p, DUR3 - dur3p, NUP53 - nup53p, DYN1 - dyn1p, PEX14 - pex14p, STO1 - sto1p, OSH2 - osh2p, POM152 - pom152p, ARP2 - arp2p, MYO5 - myo5p, SEH1 - seh1p, VPS73 - vps73p, BIK1 - bik1p, SRM1 - srm1p, LSG1 - lsg1p, AGP1 - agp1p, ARR3 - arr3p, OPT2 - opt2p, GBP2 - gbp2p, QCR2 - qcr2p, SNQ2 - snq2p, NUP133 - nup133p, ATG13 - atg13p, PTR2 - ptr2p, NAB2 - nab2p, SRP40 - srp40p, …
GO:0006405	RNA export from nucleus	5.22E-11	1.27E-9	2.09	5561	86	1884	61	[ZDS1 - zds1p, RPS0B - rps0bp, NUP2 - nup2p, SPT6 - spt6p, NUP120 - nup120p, RPS19B - rps19bp, TEF2 - tef2p, RPS3 - rps3p, SOL2 - sol2p, NUP100 - nup100p, NUP159 - nup159p, MSN5 - msn5p, RPS26B - rps26bp, UTP8 - utp8p, NUP85 - nup85p, YRA1 - yra1p, GLE1 - gle1p, SRM1 - srm1p, NEW1 - new1p, RNA1 - rna1p, RPS18B - rps18bp, RPB4 - rpb4p, MLP2 - mlp2p, SSL2 - ssl2p, SEM1 - sem1p, GBP2 - gbp2p, NUP133…
GO:0006333	chromatin assembly or disassembly	5.61E-11	1.35E-9	2.51	5561	45	1872	38	[SIR2 - sir2p, SPT16 - spt16p, HIR2 - hir2p, RLF2 - rlf2p, HHF2 - hhf2p, HAT2 - hat2p, STH1 - sth1p, TUP1 - tup1p, HHT2 - hht2p, MSI1 - msi1p, RSC3 - rsc3p, HTA1 - hta1p, HTB1 - htb1p, INO80 - ino80p, CYC8 - cyc8p, HTA2 - hta2p, TOP1 - top1p, ISW1 - isw1p, HTB2 - htb2p, RSP5 - rsp5p, TOP2 - top2p, ASF1 - asf1p, SIR3 - sir3p, NHP6A - nhp6ap, RTT106 - rtt106p, ARP9 - arp9p, CHD1 - chd1p, ULS1 - uls…
GO:0007346	regulation of mitotic cell cycle	7.27E-11	1.74E-9	1.99	5561	104	1884	70	[ZDS1 - zds1p, KIN4 - kin4p, HHT2 - hht2p, CCR4 - ccr4p, NUP53 - nup53p, LTE1 - lte1p, BIM1 - bim1p, PPH22 - pph22p, GLC7 - glc7p, CLA4 - cla4p, CLB5 - clb5p, CDC14 - cdc14p, CLB2 - clb2p, MPS1 - mps1p, BFR1 - bfr1p, CDH1 - cdh1p, CDC24 - cdc24p, SDA1 - sda1p, MND2 - mnd2p, MAD3 - mad3p, SWM1 - swm1p, CDC7 - cdc7p, CYS4 - cys4p, FIN1 - fin1p, SMI1 - smi1p, DMA2 - dma2p, DOC1 - doc1p, CDC20 - cdc2…
GO:0006997	nucleus organization	7.99E-11	1.91E-9	2.69	5561	34	1884	31	[NUP2 - nup2p, NUP120 - nup120p, RTN1 - rtn1p, TOF2 - tof2p, NUP170 - nup170p, NUP192 - nup192p, NUP53 - nup53p, YOP1 - yop1p, NUP84 - nup84p, NUP159 - nup159p, TOM1 - tom1p, POM152 - pom152p, SEC13 - sec13p, NUP145 - nup145p, KAP95 - kap95p, NUP85 - nup85p, NUP57 - nup57p, NIC96 - nic96p, NDC1 - ndc1p, NUP157 - nup157p, GSP1 - gsp1p, GSP2 - gsp2p, GLE2 - gle2p, ASM4 - asm4p, POM33 - pom33p, POM3…
GO:0010557	positive regulation of macromolecule biosynthetic process	1.2E-10	2.85E-9	1.59	5561	282	1782	144	[SSN8 - ssn8p, SIR2 - sir2p, CRZ1 - crz1p, SPT6 - spt6p, CKS1 - cks1p, CEG1 - ceg1p, DAL82 - dal82p, PHO4 - pho4p, SSN3 - ssn3p, RPM2 - rpm2p, MSS51 - mss51p, SRB5 - srb5p, SIR4 - sir4p, NUP53 - nup53p, CAM1 - cam1p, SNF6 - snf6p, SWI1 - swi1p, INO80 - ino80p, UTP10 - utp10p, SEC13 - sec13p, SCH9 - sch9p, UTP8 - utp8p, ADR1 - adr1p, IFH1 - ifh1p, SIF2 - sif2p, RSP5 - rsp5p, UTP9 - utp9p, MED2 - m…
GO:0006281	DNA repair	1.64E-10	3.87E-9	1.61	5561	261	1782	135	[SIR2 - sir2p, RFA2 - rfa2p, SRS2 - srs2p, MGM101 - mgm101p, HHT2 - hht2p, SIT4 - sit4p, RSC8 - rsc8p, SIR4 - sir4p, MCK1 - mck1p, SAW1 - saw1p, HTA1 - hta1p, HTB1 - htb1p, SNF6 - snf6p, INO80 - ino80p, RAD16 - rad16p, RAD1 - rad1p, RFC3 - rfc3p, SMC2 - smc2p, MCD1 - mcd1p, NHP10 - nhp10p, SIR3 - sir3p, RAD3 - rad3p, RPS31 - rps31p, SLX5 - slx5p, NHP6B - nhp6bp, RAD4 - rad4p, POL30 - pol30p, RFC5…
GO:0016570	histone modification	1.9E-10	4.46E-9	2.04	5561	93	1843	63	[HHF2 - hhf2p, AHC2 - ahc2p, TRA1 - tra1p, HDA1 - hda1p, SGF11 - sgf11p, GLC7 - glc7p, SAS2 - sas2p, GIS1 - gis1p, YNG2 - yng2p, TAF1 - taf1p, SIF2 - sif2p, FPR3 - fpr3p, HFI1 - hfi1p, ASF1 - asf1p, SWC4 - swc4p, SWD2 - swd2p, TAF9 - taf9p, EAF7 - eaf7p, TAF6 - taf6p, HIF1 - hif1p, GCN5 - gcn5p, FPR4 - fpr4p, SPT7 - spt7p, RTF1 - rtf1p, SGF29 - sgf29p, LGE1 - lge1p, SPT8 - spt8p, UBP8 - ubp8p, RC…
GO:0016569	covalent chromatin modification	1.9E-10	4.43E-9	2.04	5561	93	1843	63	[HHF2 - hhf2p, AHC2 - ahc2p, TRA1 - tra1p, HDA1 - hda1p, SGF11 - sgf11p, GLC7 - glc7p, SAS2 - sas2p, GIS1 - gis1p, YNG2 - yng2p, TAF1 - taf1p, FPR3 - fpr3p, SIF2 - sif2p, HFI1 - hfi1p, ASF1 - asf1p, SWC4 - swc4p, SWD2 - swd2p, TAF9 - taf9p, EAF7 - eaf7p, TAF6 - taf6p, HIF1 - hif1p, GCN5 - gcn5p, FPR4 - fpr4p, SPT7 - spt7p, RTF1 - rtf1p, SGF29 - sgf29p, LGE1 - lge1p, SPT8 - spt8p, UBP8 - ubp8p, RC…
GO:0040029	regulation of gene expression, epigenetic	3.63E-10	8.41E-9	1.94	5561	118	1769	73	[ZDS1 - zds1p, WTM1 - wtm1p, SIR2 - sir2p, NUP2 - nup2p, ITC1 - itc1p, IES3 - ies3p, MSH2 - msh2p, PUF4 - puf4p, SIR4 - sir4p, NPT1 - npt1p, SAS2 - sas2p, INO80 - ino80p, ADR1 - adr1p, IFH1 - ifh1p, PAF1 - paf1p, SCS2 - scs2p, SIF2 - sif2p, YTA7 - yta7p, ASF1 - asf1p, FOB1 - fob1p, SIR3 - sir3p, RXT2 - rxt2p, RNA1 - rna1p, HIF1 - hif1p, POL30 - pol30p, FPR4 - fpr4p, MGA2 - mga2p, POL2 - pol2p, IS…
GO:0000226	microtubule cytoskeleton organization	3.8E-10	8.73E-9	2.18	5561	70	1862	51	[DAM1 - dam1p, CDC5 - cdc5p, STU2 - stu2p, BIM1 - bim1p, SPC110 - spc110p, DYN1 - dyn1p, SPC25 - spc25p, CTF19 - ctf19p, NUF2 - nuf2p, CLB5 - clb5p, MPS1 - mps1p, MYO2 - myo2p, BIK1 - bik1p, SPC24 - spc24p, BNI1 - bni1p, DAD1 - dad1p, STU1 - stu1p, DMA2 - dma2p, DAD2 - dad2p, TID3 - tid3p, CIN8 - cin8p, SPC42 - spc42p, KAR9 - kar9p, AME1 - ame1p, SPC98 - spc98p, RRD1 - rrd1p, ARC35 - arc35p, CDC4…
GO:0051130	positive regulation of cellular component organization	4.46E-10	1.02E-8	2.72	5561	71	1182	41	[SET2 - set2p, MDM38 - mdm38p, SPT16 - spt16p, SGF73 - sgf73p, SBA1 - sba1p, RHO1 - rho1p, SET1 - set1p, BDF1 - bdf1p, BIM1 - bim1p, ESS1 - ess1p, HSP82 - hsp82p, TOR2 - tor2p, HYP2 - hyp2p, CDC73 - cdc73p, SGV1 - sgv1p, CTR9 - ctr9p, ADR1 - adr1p, PAF1 - paf1p, RPT1 - rpt1p, CDH1 - cdh1p, ARP2 - arp2p, ADA2 - ada2p, RSP5 - rsp5p, ASF1 - asf1p, FKS1 - fks1p, RPT4 - rpt4p, ROM2 - rom2p, RPT3 - rpt…
GO:0000375	RNA splicing, via transesterification reactions	7.19E-10	1.64E-8	2.3	5561	88	1429	52	[SNU56 - snu56p, PRP45 - prp45p, MUD1 - mud1p, LSM8 - lsm8p, SNT309 - snt309p, STO1 - sto1p, LSM7 - lsm7p, MSL1 - msl1p, PRP9 - prp9p, NAM8 - nam8p, SMB1 - smb1p, PRP3 - prp3p, CUS1 - cus1p, LSM6 - lsm6p, CWC2 - cwc2p, SNU71 - snu71p, USA1 - usa1p, SNU66 - snu66p, SPP382 - spp382p, LSM3 - lsm3p, LSM5 - lsm5p, CWC21 - cwc21p, HSH49 - hsh49p, LSM2 - lsm2p, SPT5 - spt5p, SMX3 - smx3p, DIB1 - dib1p, …
GO:0045893	positive regulation of transcription, DNA-dependent	9.23E-10	2.09E-8	1.6	5561	247	1820	129	[SSN8 - ssn8p, SIR2 - sir2p, CRZ1 - crz1p, SPT6 - spt6p, CKS1 - cks1p, CEG1 - ceg1p, DAL82 - dal82p, PHO4 - pho4p, SSN3 - ssn3p, RPM2 - rpm2p, SRB5 - srb5p, HDA1 - hda1p, SIR4 - sir4p, NUP53 - nup53p, CAM1 - cam1p, SNF6 - snf6p, SWI1 - swi1p, INO80 - ino80p, UTP10 - utp10p, SEC13 - sec13p, SCH9 - sch9p, UTP8 - utp8p, ADR1 - adr1p, IFH1 - ifh1p, SIF2 - sif2p, RSP5 - rsp5p, UTP9 - utp9p, MED2 - med…
GO:0000027	ribosomal large subunit assembly	1.21E-9	2.73E-8	3.92	5561	33	989	23	[RPP0 - rpp0p, RPL6B - rpl6bp, YVH1 - yvh1p, LSG1 - lsg1p, SSF1 - ssf1p, SPB4 - spb4p, RPL12A - rpl12ap, RPL11B - rpl11bp, RPL10 - rpl10p, MAK21 - mak21p, RPL25 - rpl25p, MDN1 - mdn1p, RPL12B - rpl12bp, MRT4 - mrt4p, RPF2 - rpf2p, RPL5 - rpl5p, RPL6A - rpl6ap, RPL3 - rpl3p, RIX1 - rix1p, RPF1 - rpf1p, BRX1 - brx1p, NIP7 - nip7p, DRS1 - drs1p]
GO:0030950	establishment or maintenance of actin cytoskeleton polarity	1.29E-9	2.87E-8	36.04	5561	12	90	7	[TOR2 - tor2p, AVO1 - avo1p, BIT61 - bit61p, SLM1 - slm1p, AVO2 - avo2p, TSC11 - tsc11p, LST8 - lst8p]
GO:0030952	establishment or maintenance of cytoskeleton polarity	1.29E-9	2.86E-8	36.04	5561	12	90	7	[TOR2 - tor2p, AVO1 - avo1p, SLM1 - slm1p, BIT61 - bit61p, AVO2 - avo2p, TSC11 - tsc11p, LST8 - lst8p]
GO:0010628	positive regulation of gene expression	1.3E-9	2.88E-8	1.59	5561	248	1820	129	[SSN8 - ssn8p, SIR2 - sir2p, CRZ1 - crz1p, SPT6 - spt6p, CKS1 - cks1p, CEG1 - ceg1p, DAL82 - dal82p, PHO4 - pho4p, SSN3 - ssn3p, RPM2 - rpm2p, SRB5 - srb5p, HDA1 - hda1p, SIR4 - sir4p, NUP53 - nup53p, CAM1 - cam1p, SNF6 - snf6p, SWI1 - swi1p, INO80 - ino80p, UTP10 - utp10p, SEC13 - sec13p, SCH9 - sch9p, UTP8 - utp8p, ADR1 - adr1p, IFH1 - ifh1p, SIF2 - sif2p, RSP5 - rsp5p, UTP9 - utp9p, MED2 - med…
GO:0006886	intracellular protein transport	1.78E-9	3.92E-8	1.52	5561	318	1811	157	[SEC27 - sec27p, SEC26 - sec26p, PEP12 - pep12p, PMT2 - pmt2p, VPS16 - vps16p, DRS2 - drs2p, NUP53 - nup53p, MRS6 - mrs6p, ATG18 - atg18p, CMD1 - cmd1p, PEX14 - pex14p, COG6 - cog6p, POM152 - pom152p, COG2 - cog2p, ARP2 - arp2p, NUP57 - nup57p, SEC21 - sec21p, BTN2 - btn2p, DNF1 - dnf1p, AKR1 - akr1p, VPS73 - vps73p, ACC1 - acc1p, TIM23 - tim23p, PBS2 - pbs2p, SSA2 - ssa2p, TLG1 - tlg1p, HSP78 - …
GO:0071156	regulation of cell cycle arrest	2E-9	4.37E-8	2.04	5561	81	1884	56	[ZDS1 - zds1p, GIN4 - gin4p, KIN4 - kin4p, HHT2 - hht2p, CCR4 - ccr4p, NUP53 - nup53p, LTE1 - lte1p, BIM1 - bim1p, PPH22 - pph22p, GLC7 - glc7p, CHK1 - chk1p, MPS1 - mps1p, FPR3 - fpr3p, BMH2 - bmh2p, MEK1 - mek1p, TSA1 - tsa1p, MAD3 - mad3p, KCC4 - kcc4p, FIN1 - fin1p, DMA2 - dma2p, CDC20 - cdc20p, ELM1 - elm1p, DOT1 - dot1p, MAD2 - mad2p, PPH21 - pph21p, NUP170 - nup170p, POL1 - pol1p, DMA1 - d…
GO:0000075	cell cycle checkpoint	2E-9	4.35E-8	2.04	5561	81	1884	56	[ZDS1 - zds1p, GIN4 - gin4p, KIN4 - kin4p, HHT2 - hht2p, CCR4 - ccr4p, NUP53 - nup53p, BIM1 - bim1p, LTE1 - lte1p, PPH22 - pph22p, GLC7 - glc7p, CHK1 - chk1p, MPS1 - mps1p, FPR3 - fpr3p, BMH2 - bmh2p, MEK1 - mek1p, TSA1 - tsa1p, MAD3 - mad3p, KCC4 - kcc4p, FIN1 - fin1p, DMA2 - dma2p, CDC20 - cdc20p, ELM1 - elm1p, DOT1 - dot1p, MAD2 - mad2p, PPH21 - pph21p, NUP170 - nup170p, POL1 - pol1p, DMA1 - d…
GO:0016573	histone acetylation	2.29E-9	4.94E-8	2.75	5561	43	1504	32	[EPL1 - epl1p, EAF3 - eaf3p, HAT2 - hat2p, AHC2 - ahc2p, TRA1 - tra1p, SGF73 - sgf73p, TAF10 - taf10p, ACT1 - act1p, TAF5 - taf5p, SPT20 - spt20p, SAS2 - sas2p, TAF1 - taf1p, TAF12 - taf12p, HFI1 - hfi1p, ASF1 - asf1p, SWC4 - swc4p, ACS2 - acs2p, ARD1 - ard1p, TAF9 - taf9p, EAF7 - eaf7p, TAF6 - taf6p, HIF1 - hif1p, GCN5 - gcn5p, SPT3 - spt3p, HAT1 - hat1p, SPT7 - spt7p, ESA1 - esa1p, SGF29 - sgf2…
GO:0006887	exocytosis	2.37E-9	5.09E-8	2.63	5561	40	1693	32	[SNC1 - snc1p, SEC3 - sec3p, YPT32 - ypt32p, SEC1 - sec1p, SLA2 - sla2p, MYO3 - myo3p, ACT1 - act1p, SEC5 - sec5p, SEC6 - sec6p, MSB3 - msb3p, OSH2 - osh2p, GYL1 - gyl1p, SRO7 - sro7p, TPM1 - tpm1p, KIN2 - kin2p, GYP5 - gyp5p, EXO84 - exo84p, YPT31 - ypt31p, MYO5 - myo5p, SNC2 - snc2p, SEC8 - sec8p, SEC10 - sec10p, KIN1 - kin1p, SEC2 - sec2p, PMR1 - pmr1p, SEC4 - sec4p, KES1 - kes1p, SEM1 - sem1p…
GO:0010608	posttranscriptional regulation of gene expression	2.66E-9	5.68E-8	2.24	5561	128	1126	58	[PAT1 - pat1p, SSN3 - ssn3p, PUB1 - pub1p, PUF4 - puf4p, ZUO1 - zuo1p, PPH22 - pph22p, IGO1 - igo1p, GCD11 - gcd11p, FUN12 - fun12p, GCD6 - gcd6p, SBP1 - sbp1p, PHO85 - pho85p, PAB1 - pab1p, GLE1 - gle1p, SNF1 - snf1p, ASC1 - asc1p, EFT2 - eft2p, MGA2 - mga2p, GCD7 - gcd7p, RPB4 - rpb4p, TIF2 - tif2p, CTK2 - ctk2p, HEK2 - hek2p, PUF6 - puf6p, SSZ1 - ssz1p, GIS2 - gis2p, NAB2 - nab2p, RPS5 - rps5p…
GO:0006342	chromatin silencing	3.06E-9	6.51E-8	1.99	5561	98	1769	62	[ZDS1 - zds1p, SIR2 - sir2p, NUP2 - nup2p, ITC1 - itc1p, IES3 - ies3p, MSH2 - msh2p, SIR4 - sir4p, NPT1 - npt1p, SAS2 - sas2p, INO80 - ino80p, IFH1 - ifh1p, SCS2 - scs2p, PAF1 - paf1p, ASF1 - asf1p, FOB1 - fob1p, SIR3 - sir3p, RNA1 - rna1p, HIF1 - hif1p, POL30 - pol30p, FPR4 - fpr4p, MGA2 - mga2p, POL2 - pol2p, ORC5 - orc5p, ISW2 - isw2p, MCM10 - mcm10p, NUP133 - nup133p, YKU80 - yku80p, DOT1 - d…
GO:0045814	negative regulation of gene expression, epigenetic	3.06E-9	6.47E-8	1.99	5561	98	1769	62	[ZDS1 - zds1p, SIR2 - sir2p, NUP2 - nup2p, ITC1 - itc1p, IES3 - ies3p, MSH2 - msh2p, SIR4 - sir4p, NPT1 - npt1p, INO80 - ino80p, SAS2 - sas2p, IFH1 - ifh1p, SCS2 - scs2p, PAF1 - paf1p, ASF1 - asf1p, FOB1 - fob1p, SIR3 - sir3p, RNA1 - rna1p, HIF1 - hif1p, POL30 - pol30p, FPR4 - fpr4p, MGA2 - mga2p, POL2 - pol2p, ORC5 - orc5p, ISW2 - isw2p, MCM10 - mcm10p, NUP133 - nup133p, YKU80 - yku80p, DOT1 - d…
GO:0007059	chromosome segregation	3.54E-9	7.45E-8	1.93	5561	104	1832	66	[PAT1 - pat1p, MTW1 - mtw1p, DAM1 - dam1p, CSM1 - csm1p, STH1 - sth1p, RTT102 - rtt102p, NSL1 - nsl1p, MCK1 - mck1p, TUB1 - tub1p, DYN1 - dyn1p, SPC25 - spc25p, CTF19 - ctf19p, GLC7 - glc7p, NUF2 - nuf2p, DSN1 - dsn1p, SMC2 - smc2p, IML3 - iml3p, MCD1 - mcd1p, PDS1 - pds1p, SMC4 - smc4p, NNF1 - nnf1p, MND2 - mnd2p, SPC24 - spc24p, MAD3 - mad3p, CBF2 - cbf2p, MCM22 - mcm22p, CHL4 - chl4p, FIN1 - f…
GO:0000956	nuclear-transcribed mRNA catabolic process	3.55E-9	7.42E-8	2.03	5561	80	1879	55	[PAT1 - pat1p, NUP2 - nup2p, SSN3 - ssn3p, PUB1 - pub1p, RAT1 - rat1p, CCR4 - ccr4p, PUF4 - puf4p, STO1 - sto1p, LSM7 - lsm7p, CDC39 - cdc39p, SKI7 - ski7p, NOT3 - not3p, LSM6 - lsm6p, SIR3 - sir3p, LSM1 - lsm1p, NMD2 - nmd2p, DBP2 - dbp2p, RPB4 - rpb4p, NOT5 - not5p, DCP2 - dcp2p, SKI3 - ski3p, LSM5 - lsm5p, LSM3 - lsm3p, LSM2 - lsm2p, NRD1 - nrd1p, HRP1 - hrp1p, RRP42 - rrp42p, SKI8 - ski8p, SU…
GO:0045898	regulation of RNA polymerase II transcriptional preinitiation complex assembly	3.6E-9	7.49E-8	8	5561	12	637	11	[RPT4 - rpt4p, RPT5 - rpt5p, RPT6 - rpt6p, GCN4 - gcn4p, POB3 - pob3p, SPT16 - spt16p, SGF73 - sgf73p, RPT3 - rpt3p, RPT1 - rpt1p, MOT1 - mot1p, ESS1 - ess1p]
GO:0043632	modification-dependent macromolecule catabolic process	3.62E-9	7.49E-8	1.64	5561	194	1872	107	[DDI1 - ddi1p, PRE10 - pre10p, NAS2 - nas2p, PMT2 - pmt2p, PRE8 - pre8p, RPN10 - rpn10p, SEC13 - sec13p, HRD3 - hrd3p, RSP5 - rsp5p, RPT2 - rpt2p, MND2 - mnd2p, HRT1 - hrt1p, RAD4 - rad4p, PRE9 - pre9p, DIA2 - dia2p, SSM4 - ssm4p, SWM1 - swm1p, UBC4 - ubc4p, PRE4 - pre4p, CDC20 - cdc20p, RPN12 - rpn12p, UBP3 - ubp3p, RRP42 - rrp42p, KAR2 - kar2p, RPN2 - rpn2p, UBP14 - ubp14p, DIS3 - dis3p, RPN9 -…
GO:0006417	regulation of translation	3.99E-9	8.22E-8	3.29	5561	109	528	34	[PAT1 - pat1p, RPS9B - rps9bp, SSD1 - ssd1p, PPH21 - pph21p, NPL3 - npl3p, TIF4631 - tif4631p, CTK1 - ctk1p, PPH22 - pph22p, HYP2 - hyp2p, GCD11 - gcd11p, FUN12 - fun12p, SBP1 - sbp1p, GCN2 - gcn2p, DHH1 - dhh1p, RPL30 - rpl30p, PAB1 - pab1p, RPL31A - rpl31ap, STM1 - stm1p, SNF1 - snf1p, CDC33 - cdc33p, ASC1 - asc1p, SSB2 - ssb2p, EFT2 - eft2p, GCD7 - gcd7p, TPD3 - tpd3p, TIF2 - tif2p, GCN1 - gcn…
GO:0000910	cytokinesis	4.57E-9	9.36E-8	2.48	5561	43	1773	34	[CDC10 - cdc10p, SEC3 - sec3p, CDC11 - cdc11p, CDC15 - cdc15p, ACT1 - act1p, ARK1 - ark1p, SEC5 - sec5p, CDC12 - cdc12p, SEC6 - sec6p, END3 - end3p, DBF20 - dbf20p, PAN1 - pan1p, MYO1 - myo1p, YCK2 - yck2p, CLA4 - cla4p, YCK1 - yck1p, SHO1 - sho1p, SEC8 - sec8p, PRK1 - prk1p, SEC10 - sec10p, MLC1 - mlc1p, SEC4 - sec4p, SKP1 - skp1p, CHS3 - chs3p, HOF1 - hof1p, BUD6 - bud6p, SUP45 - sup45p, SHS1 -…
GO:0007017	microtubule-based process	5.07E-9	1.03E-7	1.97	5561	91	1862	60	[DAM1 - dam1p, CDC5 - cdc5p, STU2 - stu2p, TUB1 - tub1p, BIM1 - bim1p, SPC110 - spc110p, DYN1 - dyn1p, SPC25 - spc25p, CTF19 - ctf19p, NUF2 - nuf2p, CLB5 - clb5p, MPS1 - mps1p, MPS3 - mps3p, MYO2 - myo2p, BIK1 - bik1p, SPC24 - spc24p, BNI1 - bni1p, CBF2 - cbf2p, DAD1 - dad1p, STU1 - stu1p, CRN1 - crn1p, DMA2 - dma2p, DAD2 - dad2p, TID3 - tid3p, CIN8 - cin8p, SPC42 - spc42p, KAR9 - kar9p, AME1 - a…
GO:0006475	internal protein amino acid acetylation	6.23E-9	1.26E-7	2.69	5561	44	1504	32	[EPL1 - epl1p, EAF3 - eaf3p, HAT2 - hat2p, AHC2 - ahc2p, TRA1 - tra1p, SGF73 - sgf73p, TAF10 - taf10p, ACT1 - act1p, TAF5 - taf5p, SPT20 - spt20p, SAS2 - sas2p, TAF1 - taf1p, TAF12 - taf12p, HFI1 - hfi1p, ASF1 - asf1p, SWC4 - swc4p, ACS2 - acs2p, ARD1 - ard1p, TAF9 - taf9p, EAF7 - eaf7p, TAF6 - taf6p, HIF1 - hif1p, GCN5 - gcn5p, SPT3 - spt3p, HAT1 - hat1p, SPT7 - spt7p, ESA1 - esa1p, SGF29 - sgf2…
GO:0018394	peptidyl-lysine acetylation	6.23E-9	1.26E-7	2.69	5561	44	1504	32	[EPL1 - epl1p, EAF3 - eaf3p, HAT2 - hat2p, AHC2 - ahc2p, TRA1 - tra1p, SGF73 - sgf73p, TAF10 - taf10p, ACT1 - act1p, TAF5 - taf5p, SPT20 - spt20p, SAS2 - sas2p, TAF1 - taf1p, TAF12 - taf12p, HFI1 - hfi1p, ASF1 - asf1p, SWC4 - swc4p, ACS2 - acs2p, ARD1 - ard1p, TAF9 - taf9p, EAF7 - eaf7p, TAF6 - taf6p, HIF1 - hif1p, GCN5 - gcn5p, SPT3 - spt3p, HAT1 - hat1p, SPT7 - spt7p, ESA1 - esa1p, SGF29 - sgf2…
GO:0018393	internal peptidyl-lysine acetylation	6.23E-9	1.25E-7	2.69	5561	44	1504	32	[EPL1 - epl1p, EAF3 - eaf3p, AHC2 - ahc2p, HAT2 - hat2p, TRA1 - tra1p, SGF73 - sgf73p, ACT1 - act1p, TAF10 - taf10p, TAF5 - taf5p, SPT20 - spt20p, SAS2 - sas2p, TAF1 - taf1p, TAF12 - taf12p, HFI1 - hfi1p, ASF1 - asf1p, SWC4 - swc4p, ACS2 - acs2p, ARD1 - ard1p, TAF9 - taf9p, EAF7 - eaf7p, TAF6 - taf6p, HIF1 - hif1p, HAT1 - hat1p, SPT3 - spt3p, GCN5 - gcn5p, SPT7 - spt7p, ESA1 - esa1p, SGF29 - sgf2…
GO:0043044	ATP-dependent chromatin remodeling	6.82E-9	1.36E-7	2.59	5561	34	1834	29	[SNF2 - snf2p, STH1 - sth1p, TUP1 - tup1p, RSC4 - rsc4p, YAF9 - yaf9p, RSC8 - rsc8p, RVB2 - rvb2p, RSC3 - rsc3p, NPL6 - npl6p, ARP7 - arp7p, SWI1 - swi1p, INO80 - ino80p, SAS2 - sas2p, SWR1 - swr1p, RSC1 - rsc1p, ISW1 - isw1p, ASF1 - asf1p, SWI3 - swi3p, SWC4 - swc4p, ARP6 - arp6p, RSC2 - rsc2p, ARP9 - arp9p, CHD1 - chd1p, ISW2 - isw2p, RSC30 - rsc30p, RSC6 - rsc6p, SFH1 - sfh1p, RVB1 - rvb1p, SW…
GO:0006402	mRNA catabolic process	7.42E-9	1.47E-7	2.01	5561	81	1879	55	[PAT1 - pat1p, NUP2 - nup2p, SSN3 - ssn3p, PUB1 - pub1p, RAT1 - rat1p, CCR4 - ccr4p, PUF4 - puf4p, STO1 - sto1p, LSM7 - lsm7p, CDC39 - cdc39p, SKI7 - ski7p, LSM6 - lsm6p, NOT3 - not3p, SIR3 - sir3p, LSM1 - lsm1p, NMD2 - nmd2p, RPB4 - rpb4p, DBP2 - dbp2p, NOT5 - not5p, DCP2 - dcp2p, SKI3 - ski3p, LSM5 - lsm5p, LSM3 - lsm3p, LSM2 - lsm2p, NRD1 - nrd1p, HRP1 - hrp1p, RRP42 - rrp42p, SKI8 - ski8p, SU…
GO:0007163	establishment or maintenance of cell polarity	7.58E-9	1.5E-7	1.87	5561	107	1888	68	[ZDS1 - zds1p, VRP1 - vrp1p, AVO1 - avo1p, SEC3 - sec3p, BCK1 - bck1p, CHS5 - chs5p, CDC12 - cdc12p, TOR2 - tor2p, OSH2 - osh2p, PAN1 - pan1p, BUD32 - bud32p, CLA4 - cla4p, DNF2 - dnf2p, SHO1 - sho1p, CBK1 - cbk1p, CDC24 - cdc24p, MYO5 - myo5p, DNF1 - dnf1p, RGA2 - rga2p, SEC8 - sec8p, SEC10 - sec10p, BUD20 - bud20p, SPA2 - spa2p, BUD6 - bud6p, BEM2 - bem2p, SAC6 - sac6p, LAS17 - las17p, CDC3 - c…
GO:0006406	mRNA export from nucleus	9.47E-9	1.86E-7	2.31	5561	59	1675	41	[ZDS1 - zds1p, NUP2 - nup2p, SPT6 - spt6p, NUP120 - nup120p, SGF73 - sgf73p, NSP1 - nsp1p, NPL3 - npl3p, NUP84 - nup84p, NUP100 - nup100p, NUP159 - nup159p, SAC3 - sac3p, NUP145 - nup145p, NUP60 - nup60p, NUP85 - nup85p, NUP82 - nup82p, NUP49 - nup49p, YRA1 - yra1p, PSE1 - pse1p, GLE1 - gle1p, NUP42 - nup42p, NEW1 - new1p, SXM1 - sxm1p, GLE2 - gle2p, SUS1 - sus1p, SUB2 - sub2p, CRM1 - crm1p, RPB4…
GO:0033036	macromolecule localization	1.07E-8	2.08E-7	1.87	5561	109	1855	68	[SNX3 - snx3p, SHE3 - she3p, ATG19 - atg19p, MYO4 - myo4p, MTW1 - mtw1p, NUP120 - nup120p, SHE4 - she4p, CSM1 - csm1p, HDA1 - hda1p, PUF4 - puf4p, KSP1 - ksp1p, NUP159 - nup159p, GLC7 - glc7p, SEC13 - sec13p, ABP1 - abp1p, NUP85 - nup85p, IML3 - iml3p, PDS1 - pds1p, FOB1 - fob1p, HSP104 - hsp104p, PPZ1 - ppz1p, MLC1 - mlc1p, CHL4 - chl4p, SGF29 - sgf29p, HEK2 - hek2p, TID3 - tid3p, NUP133 - nup13…
GO:2000142	regulation of transcription initiation, DNA-dependent	1.13E-8	2.19E-7	6.26	5561	16	722	13	[RPT4 - rpt4p, SPT16 - spt16p, SGF73 - sgf73p, RPT3 - rpt3p, MOT1 - mot1p, ESS1 - ess1p, CHD1 - chd1p, RPT6 - rpt6p, RPT5 - rpt5p, POB3 - pob3p, GCN4 - gcn4p, ISW1 - isw1p, RPT1 - rpt1p]
GO:0060260	regulation of transcription initiation from RNA polymerase II promoter	1.13E-8	2.18E-7	6.26	5561	16	722	13	[RPT4 - rpt4p, SPT16 - spt16p, SGF73 - sgf73p, RPT3 - rpt3p, MOT1 - mot1p, ESS1 - ess1p, CHD1 - chd1p, RPT6 - rpt6p, RPT5 - rpt5p, POB3 - pob3p, GCN4 - gcn4p, ISW1 - isw1p, RPT1 - rpt1p]
GO:0006511	ubiquitin-dependent protein catabolic process	1.16E-8	2.24E-7	1.66	5561	174	1872	97	[DDI1 - ddi1p, PRE10 - pre10p, NAS2 - nas2p, PMT2 - pmt2p, PRE8 - pre8p, RPN10 - rpn10p, SEC13 - sec13p, HRD3 - hrd3p, RSP5 - rsp5p, RPT2 - rpt2p, MND2 - mnd2p, HRT1 - hrt1p, RAD4 - rad4p, PRE9 - pre9p, SSM4 - ssm4p, DIA2 - dia2p, SWM1 - swm1p, UBC4 - ubc4p, PRE4 - pre4p, CDC20 - cdc20p, RPN12 - rpn12p, UBP3 - ubp3p, KAR2 - kar2p, RPN2 - rpn2p, UBP14 - ubp14p, RPN9 - rpn9p, RPN6 - rpn6p, HRD1 - h…
GO:0032879	regulation of localization	1.34E-8	2.57E-7	2.15	5561	77	1647	49	[ZDS1 - zds1p, CRZ1 - crz1p, VPS41 - vps41p, TUP1 - tup1p, VPS16 - vps16p, ARK1 - ark1p, TOR2 - tor2p, CYC8 - cyc8p, SCH9 - sch9p, SCS2 - scs2p, RSP5 - rsp5p, RGC1 - rgc1p, PHO85 - pho85p, FKS1 - fks1p, PHO86 - pho86p, SAR1 - sar1p, AKR1 - akr1p, UBP3 - ubp3p, SEC23 - sec23p, BUD14 - bud14p, SEC1 - sec1p, RHO1 - rho1p, AKL1 - akl1p, SKY1 - sky1p, YPK1 - ypk1p, FPK1 - fpk1p, VPS33 - vps33p, GYL1 -…
GO:0019941	modification-dependent protein catabolic process	1.55E-8	2.96E-7	1.65	5561	175	1872	97	[DDI1 - ddi1p, PRE10 - pre10p, NAS2 - nas2p, PMT2 - pmt2p, PRE8 - pre8p, RPN10 - rpn10p, SEC13 - sec13p, HRD3 - hrd3p, RSP5 - rsp5p, RPT2 - rpt2p, MND2 - mnd2p, HRT1 - hrt1p, PRE9 - pre9p, RAD4 - rad4p, DIA2 - dia2p, SSM4 - ssm4p, SWM1 - swm1p, UBC4 - ubc4p, PRE4 - pre4p, CDC20 - cdc20p, RPN12 - rpn12p, UBP3 - ubp3p, KAR2 - kar2p, RPN2 - rpn2p, UBP14 - ubp14p, RPN9 - rpn9p, RPN6 - rpn6p, HRD1 - h…
GO:0044248	cellular catabolic process	1.56E-8	2.96E-7	1.35	5561	600	1798	261	[PRE10 - pre10p, BET3 - bet3p, BCK1 - bck1p, PUB1 - pub1p, DUR3 - dur3p, DYN1 - dyn1p, STO1 - sto1p, SEC13 - sec13p, HRD3 - hrd3p, ARP2 - arp2p, RSP5 - rsp5p, IDH1 - idh1p, RPT2 - rpt2p, LSM1 - lsm1p, HRT1 - hrt1p, URA2 - ura2p, RAD4 - rad4p, RPB4 - rpb4p, COG3 - cog3p, HEF3 - hef3p, CDC20 - cdc20p, SNQ2 - snq2p, SKI3 - ski3p, LSM5 - lsm5p, ATG13 - atg13p, UBP3 - ubp3p, SNA3 - sna3p, SEC23 - sec2…
GO:0016458	gene silencing	1.63E-8	3.09E-7	1.92	5561	103	1769	63	[ZDS1 - zds1p, SIR2 - sir2p, NUP2 - nup2p, ITC1 - itc1p, IES3 - ies3p, MSH2 - msh2p, SIR4 - sir4p, NPT1 - npt1p, INO80 - ino80p, SAS2 - sas2p, IFH1 - ifh1p, SCS2 - scs2p, PAF1 - paf1p, ASF1 - asf1p, FOB1 - fob1p, SIR3 - sir3p, RNA1 - rna1p, HIF1 - hif1p, POL30 - pol30p, FPR4 - fpr4p, MGA2 - mga2p, POL2 - pol2p, ORC5 - orc5p, ISW2 - isw2p, MCM10 - mcm10p, NUP133 - nup133p, YKU80 - yku80p, DOT1 - d…
GO:0022403	cell cycle phase	2E-8	3.77E-7	1.52	5561	258	1884	133	[MTW1 - mtw1p, DAM1 - dam1p, SSN3 - ssn3p, SIT4 - sit4p, MCK1 - mck1p, NUP53 - nup53p, LTE1 - lte1p, RIM4 - rim4p, TOR2 - tor2p, IME2 - ime2p, SPS1 - sps1p, CTF19 - ctf19p, GLC7 - glc7p, PMD1 - pmd1p, DSN1 - dsn1p, SMC2 - smc2p, MEK1 - mek1p, IML3 - iml3p, MCD1 - mcd1p, BIK1 - bik1p, SRM1 - srm1p, YVH1 - yvh1p, NNF1 - nnf1p, MND2 - mnd2p, SPC24 - spc24p, CDC7 - cdc7p, SWM1 - swm1p, CHL4 - chl4p, …
GO:0031123	RNA 3'-end processing	2.46E-8	4.6E-7	2	5561	80	1838	53	[FKH1 - fkh1p, RPS0B - rps0bp, RNH70 - rnh70p, CCR4 - ccr4p, PCF11 - pcf11p, PAF1 - paf1p, CDC39 - cdc39p, SWD2 - swd2p, FIR1 - fir1p, NOT3 - not3p, GSP1 - gsp1p, SPT2 - spt2p, RNT1 - rnt1p, NOP1 - nop1p, SEN1 - sen1p, RTF1 - rtf1p, CTK2 - ctk2p, CBF5 - cbf5p, NOT5 - not5p, HPR1 - hpr1p, NAB2 - nab2p, NRD1 - nrd1p, PFS2 - pfs2p, HRP1 - hrp1p, PAP1 - pap1p, RRP42 - rrp42p, CFT2 - cft2p, DIS3 - dis…
GO:0045899	positive regulation of RNA polymerase II transcriptional preinitiation complex assembly	2.55E-8	4.74E-7	7.94	5561	11	637	10	[RPT6 - rpt6p, RPT5 - rpt5p, RPT4 - rpt4p, SPT16 - spt16p, POB3 - pob3p, GCN4 - gcn4p, SGF73 - sgf73p, RPT3 - rpt3p, RPT1 - rpt1p, ESS1 - ess1p]
GO:0051049	regulation of transport	2.83E-8	5.25E-7	2.1	5561	66	1847	46	[CRZ1 - crz1p, VPS41 - vps41p, TUP1 - tup1p, SEC1 - sec1p, RHO1 - rho1p, VPS16 - vps16p, AKL1 - akl1p, SKY1 - sky1p, AFT1 - aft1p, ARK1 - ark1p, VPS33 - vps33p, FPK1 - fpk1p, YPK1 - ypk1p, TOR2 - tor2p, GYL1 - gyl1p, CYC8 - cyc8p, URE2 - ure2p, UBR1 - ubr1p, SCS2 - scs2p, SLT2 - slt2p, RSP5 - rsp5p, RGC1 - rgc1p, PHO86 - pho86p, FKS1 - fks1p, SAR1 - sar1p, AKR1 - akr1p, ROM2 - rom2p, VAM6 - vam6p…
GO:0070727	cellular macromolecule localization	2.87E-8	5.29E-7	1.95	5561	89	1822	57	[SHE3 - she3p, MYO4 - myo4p, NUP120 - nup120p, MTW1 - mtw1p, SHE4 - she4p, CSM1 - csm1p, HDA1 - hda1p, KSP1 - ksp1p, NUP159 - nup159p, GLC7 - glc7p, SEC13 - sec13p, NUP85 - nup85p, IML3 - iml3p, FOB1 - fob1p, PPZ1 - ppz1p, CHL4 - chl4p, SGF29 - sgf29p, TID3 - tid3p, HEK2 - hek2p, NUP133 - nup133p, MLP1 - mlp1p, AME1 - ame1p, PLC1 - plc1p, SPT5 - spt5p, YKU80 - yku80p, NPA3 - npa3p, MDM38 - mdm38p…
GO:0051123	RNA polymerase II transcriptional preinitiation complex assembly	3.94E-8	7.23E-7	2.82	5561	31	1589	25	[TAF13 - taf13p, PGD1 - pgd1p, SRB2 - srb2p, SRB5 - srb5p, TAF10 - taf10p, TAF4 - taf4p, TAF5 - taf5p, SIN4 - sin4p, TFG1 - tfg1p, TAF12 - taf12p, TAF1 - taf1p, TFG2 - tfg2p, GAL11 - gal11p, MED2 - med2p, NHP6A - nhp6ap, MED11 - med11p, TAF9 - taf9p, TAF2 - taf2p, TAF6 - taf6p, TAF7 - taf7p, SPT15 - spt15p, SUA7 - sua7p, ROX3 - rox3p, TAF14 - taf14p, MED6 - med6p]
GO:0031399	regulation of protein modification process	4.23E-8	7.74E-7	2.38	5561	85	1182	43	[SSN8 - ssn8p, SET2 - set2p, CDC11 - cdc11p, NBP2 - nbp2p, SET1 - set1p, NUP53 - nup53p, CDC12 - cdc12p, ESS1 - ess1p, SWE1 - swe1p, BMH1 - bmh1p, CDC73 - cdc73p, SGV1 - sgv1p, ATG17 - atg17p, CTR9 - ctr9p, PAF1 - paf1p, KAP95 - kap95p, CLB2 - clb2p, CDH1 - cdh1p, ADA2 - ada2p, BMH2 - bmh2p, ASF1 - asf1p, CLN2 - cln2p, SSK2 - ssk2p, STE5 - ste5p, PSE1 - pse1p, CLB3 - clb3p, PTC1 - ptc1p, NCE102 -…
GO:0032784	regulation of transcription elongation, DNA-dependent	4.87E-8	8.86E-7	2.55	5561	32	1843	27	[FKH1 - fkh1p, SPT6 - spt6p, CCR4 - ccr4p, NPL3 - npl3p, CTK1 - ctk1p, CDC73 - cdc73p, MOT2 - mot2p, CTR9 - ctr9p, PAF1 - paf1p, CDC39 - cdc39p, SPT4 - spt4p, CAF40 - caf40p, RPT4 - rpt4p, NOT3 - not3p, CAF130 - caf130p, DST1 - dst1p, CDC36 - cdc36p, GCN5 - gcn5p, LEO1 - leo1p, RPT6 - rpt6p, ESA1 - esa1p, RTF1 - rtf1p, RSC6 - rsc6p, POP2 - pop2p, CTK2 - ctk2p, NOT5 - not5p, SPT5 - spt5p]
GO:0010498	proteasomal protein catabolic process	5.15E-8	9.32E-7	1.83	5561	109	1872	67	[ATG19 - atg19p, PRE10 - pre10p, DSK2 - dsk2p, PMT2 - pmt2p, PRE1 - pre1p, PRE8 - pre8p, PRE2 - pre2p, APC1 - apc1p, SCL1 - scl1p, SEC13 - sec13p, HRD3 - hrd3p, CUE1 - cue1p, UFD2 - ufd2p, RSP5 - rsp5p, VID30 - vid30p, CDC16 - cdc16p, MND2 - mnd2p, HRT1 - hrt1p, PUP2 - pup2p, USA1 - usa1p, PRE9 - pre9p, RAD4 - rad4p, PRE7 - pre7p, APC4 - apc4p, SSM4 - ssm4p, DIA2 - dia2p, SWM1 - swm1p, PRE4 - pre…
GO:0043161	proteasomal ubiquitin-dependent protein catabolic process	5.15E-8	9.28E-7	1.83	5561	109	1872	67	[ATG19 - atg19p, PRE10 - pre10p, DSK2 - dsk2p, PMT2 - pmt2p, PRE1 - pre1p, PRE8 - pre8p, PRE2 - pre2p, APC1 - apc1p, SCL1 - scl1p, SEC13 - sec13p, HRD3 - hrd3p, CUE1 - cue1p, UFD2 - ufd2p, RSP5 - rsp5p, VID30 - vid30p, CDC16 - cdc16p, MND2 - mnd2p, HRT1 - hrt1p, PUP2 - pup2p, USA1 - usa1p, PRE9 - pre9p, RAD4 - rad4p, PRE7 - pre7p, APC4 - apc4p, DIA2 - dia2p, SSM4 - ssm4p, SWM1 - swm1p, PRE4 - pre…
GO:0016050	vesicle organization	6.16E-8	1.11E-6	2.05	5561	66	1889	46	[SNC1 - snc1p, VPS4 - vps4p, ATG19 - atg19p, YIP1 - yip1p, SEC3 - sec3p, CDC48 - cdc48p, VAM7 - vam7p, SEC28 - sec28p, SSO1 - sso1p, EMP24 - emp24p, BET1 - bet1p, YPT1 - ypt1p, SEC5 - sec5p, TLG2 - tlg2p, SEC6 - sec6p, SEC22 - sec22p, VPS33 - vps33p, SEC16 - sec16p, SEC13 - sec13p, ATG27 - atg27p, SEC31 - sec31p, VTI1 - vti1p, SED5 - sed5p, NYV1 - nyv1p, GLO3 - glo3p, GEA2 - gea2p, SEC9 - sec9p, …
GO:0006259	DNA metabolic process	6.28E-8	1.12E-6	1.39	5561	451	1769	200	[SIR2 - sir2p, SRS2 - srs2p, HHT2 - hht2p, SIT4 - sit4p, RIM4 - rim4p, SAK1 - sak1p, SNF6 - snf6p, INO80 - ino80p, GLC7 - glc7p, MCD1 - mcd1p, NHP10 - nhp10p, RAD3 - rad3p, RPS31 - rps31p, SLX5 - slx5p, RAD4 - rad4p, CDC7 - cdc7p, SLD5 - sld5p, RPB4 - rpb4p, GBP2 - gbp2p, NUP133 - nup133p, SOH1 - soh1p, SPT15 - spt15p, YKU80 - yku80p, DOT1 - dot1p, DPB2 - dpb2p, RPB9 - rpb9p, SNF2 - snf2p, LRS4 -…
GO:0048193	Golgi vesicle transport	6.51E-8	1.16E-6	1.62	5561	176	1874	96	[SNC1 - snc1p, SNX3 - snx3p, SEC27 - sec27p, SEC26 - sec26p, SEC3 - sec3p, PEP12 - pep12p, BET3 - bet3p, COG4 - cog4p, SSO1 - sso1p, CHS5 - chs5p, GGA2 - gga2p, YPT7 - ypt7p, VPS16 - vps16p, BET1 - bet1p, DRS2 - drs2p, SVP26 - svp26p, ERV29 - erv29p, TRX1 - trx1p, MRS6 - mrs6p, APL6 - apl6p, COG6 - cog6p, ARF1 - arf1p, YIP3 - yip3p, COG2 - cog2p, GYP5 - gyp5p, SED5 - sed5p, YPT31 - ypt31p, GLO3 -…
GO:0032786	positive regulation of transcription elongation, DNA-dependent	7.42E-8	1.31E-6	2.6	5561	29	1843	25	[NPL3 - npl3p, CCR4 - ccr4p, CTK1 - ctk1p, CDC73 - cdc73p, MOT2 - mot2p, CTR9 - ctr9p, PAF1 - paf1p, SPT4 - spt4p, CDC39 - cdc39p, CAF40 - caf40p, RPT4 - rpt4p, NOT3 - not3p, CAF130 - caf130p, DST1 - dst1p, CDC36 - cdc36p, GCN5 - gcn5p, LEO1 - leo1p, RPT6 - rpt6p, RTF1 - rtf1p, RSC6 - rsc6p, ESA1 - esa1p, POP2 - pop2p, CTK2 - ctk2p, NOT5 - not5p, SPT5 - spt5p]
GO:0042273	ribosomal large subunit biogenesis	8.21E-8	1.45E-6	3.7	5561	35	902	21	[RRS1 - rrs1p, RIX7 - rix7p, RLP24 - rlp24p, LOC1 - loc1p, NOP15 - nop15p, NSA1 - nsa1p, RLI1 - rli1p, TIF4631 - tif4631p, MAK5 - mak5p, PRP43 - prp43p, CIC1 - cic1p, PUF6 - puf6p, MRT4 - mrt4p, YTM1 - ytm1p, ERB1 - erb1p, RLP7 - rlp7p, NOP7 - nop7p, NOG1 - nog1p, TIF6 - tif6p, NIP7 - nip7p, ARX1 - arx1p]
GO:0032269	negative regulation of cellular protein metabolic process	8.27E-8	1.45E-6	4.59	5561	47	490	19	[PAT1 - pat1p, RPL30 - rpl30p, SET2 - set2p, SNF1 - snf1p, PTC1 - ptc1p, NCE102 - nce102p, SSD1 - ssd1p, PIL1 - pil1p, NBP2 - nbp2p, ASC1 - asc1p, LSP1 - lsp1p, NPL3 - npl3p, ESS1 - ess1p, SLN1 - sln1p, BMH1 - bmh1p, PUF6 - puf6p, SCD6 - scd6p, BMH2 - bmh2p, SBP1 - sbp1p]
GO:0051248	negative regulation of protein metabolic process	8.27E-8	1.44E-6	4.59	5561	47	490	19	[PAT1 - pat1p, RPL30 - rpl30p, SET2 - set2p, PTC1 - ptc1p, SNF1 - snf1p, NCE102 - nce102p, SSD1 - ssd1p, PIL1 - pil1p, NBP2 - nbp2p, LSP1 - lsp1p, ASC1 - asc1p, NPL3 - npl3p, ESS1 - ess1p, SLN1 - sln1p, BMH1 - bmh1p, PUF6 - puf6p, SCD6 - scd6p, BMH2 - bmh2p, SBP1 - sbp1p]
GO:0031930	mitochondria-nucleus signaling pathway	9.57E-8	1.66E-6	100.2	5561	6	37	4	[RTG3 - rtg3p, MKS1 - mks1p, LST8 - lst8p, TOR1 - tor1p]
GO:0006808	regulation of nitrogen utilization	1E-7	1.73E-6	4.95	5561	15	973	13	[DAL80 - dal80p, VID30 - vid30p, DAL81 - dal81p, DAL82 - dal82p, MKS1 - mks1p, GLN3 - gln3p, GCN4 - gcn4p, RTG2 - rtg2p, GZF3 - gzf3p, URE2 - ure2p, NPR1 - npr1p, RSP5 - rsp5p, GAT1 - gat1p]
GO:0000447	endonucleolytic cleavage in ITS1 to separate SSU-rRNA from 5.8S rRNA and LSU-rRNA from tricistronic rRNA transcript (SSU-rRNA, 5.8S rRNA, LSU-rRNA)	1.02E-7	1.76E-6	2.74	5561	41	1387	28	[RRS1 - rrs1p, UTP7 - utp7p, RPS0B - rps0bp, KRR1 - krr1p, KRI1 - kri1p, UTP20 - utp20p, TOM1 - tom1p, UTP10 - utp10p, SAS10 - sas10p, UTP13 - utp13p, RPS18A - rps18ap, ENP1 - enp1p, UTP6 - utp6p, NOP14 - nop14p, NOC4 - noc4p, LOC1 - loc1p, UTP18 - utp18p, NOP9 - nop9p, BUD21 - bud21p, DBP8 - dbp8p, RPS0A - rps0ap, ESF2 - esf2p, RRP5 - rrp5p, NOP58 - nop58p, EMG1 - emg1p, DIP2 - dip2p, MPP10 - mp…
GO:0031124	mRNA 3'-end processing	1.02E-7	1.76E-6	2.27	5561	47	1824	35	[NRD1 - nrd1p, PFS2 - pfs2p, HRP1 - hrp1p, PAP1 - pap1p, FKH1 - fkh1p, CFT2 - cft2p, CCR4 - ccr4p, PCF11 - pcf11p, NAB3 - nab3p, CFT1 - cft1p, RNA14 - rna14p, CTK1 - ctk1p, CDC73 - cdc73p, SAC3 - sac3p, YSH1 - ysh1p, PTA1 - pta1p, FIP1 - fip1p, CTR9 - ctr9p, PAF1 - paf1p, SSU72 - ssu72p, PBP1 - pbp1p, CDC39 - cdc39p, SWD2 - swd2p, FIR1 - fir1p, NOT3 - not3p, REF2 - ref2p, CDC36 - cdc36p, SUB2 - s…
GO:0006334	nucleosome assembly	1.26E-7	2.15E-6	2.64	5561	26	1860	23	[SPT16 - spt16p, RLF2 - rlf2p, HIR2 - hir2p, HHF2 - hhf2p, SPT6 - spt6p, HHT2 - hht2p, VPS75 - vps75p, RTT106 - rtt106p, MSI1 - msi1p, NAP1 - nap1p, HIF1 - hif1p, HTA1 - hta1p, FPR4 - fpr4p, HTB1 - htb1p, HTA2 - hta2p, HTZ1 - htz1p, HTB2 - htb2p, HHF1 - hhf1p, HHO1 - hho1p, HHT1 - hht1p, ASF1 - asf1p, CSE4 - cse4p, CAC2 - cac2p]
GO:0006356	regulation of transcription from RNA polymerase I promoter	1.5E-7	2.55E-6	4.4	5561	23	880	16	[CKB2 - ckb2p, HMO1 - hmo1p, RPD3 - rpd3p, CKA1 - cka1p, UTP4 - utp4p, CKB1 - ckb1p, CTK1 - ctk1p, UTP15 - utp15p, UTP10 - utp10p, SCH9 - sch9p, TAP42 - tap42p, UTP8 - utp8p, UTP9 - utp9p, NAN1 - nan1p, SIN3 - sin3p, CKA2 - cka2p]
GO:0000470	maturation of LSU-rRNA	1.56E-7	2.65E-6	2.85	5561	22	1771	20	[MAK11 - mak11p, RPL35B - rpl35bp, NOP53 - nop53p, RRP15 - rrp15p, SPB1 - spb1p, MAK5 - mak5p, RAI1 - rai1p, PRP43 - prp43p, NSA2 - nsa2p, URB1 - urb1p, RPL35A - rpl35ap, DBP9 - dbp9p, RPF2 - rpf2p, NOP12 - nop12p, RLP7 - rlp7p, DBP10 - dbp10p, DBP7 - dbp7p, LAS1 - las1p, RPF1 - rpf1p, TIF6 - tif6p]
GO:0000463	maturation of LSU-rRNA from tricistronic rRNA transcript (SSU-rRNA, 5.8S rRNA, LSU-rRNA)	1.57E-7	2.64E-6	3.01	5561	21	1672	19	[MAK11 - mak11p, RPL35B - rpl35bp, NOP53 - nop53p, RRP15 - rrp15p, SPB1 - spb1p, MAK5 - mak5p, RAI1 - rai1p, PRP43 - prp43p, NSA2 - nsa2p, URB1 - urb1p, RPL35A - rpl35ap, DBP9 - dbp9p, RPF2 - rpf2p, NOP12 - nop12p, DBP10 - dbp10p, RLP7 - rlp7p, DBP7 - dbp7p, TIF6 - tif6p, RPF1 - rpf1p]
GO:0006357	regulation of transcription from RNA polymerase II promoter	1.61E-7	2.71E-6	1.4	5561	390	1843	181	[RTR1 - rtr1p, SSN8 - ssn8p, CRZ1 - crz1p, HIR2 - hir2p, MET31 - met31p, ITC1 - itc1p, SPT6 - spt6p, DAL82 - dal82p, CEG1 - ceg1p, PHO4 - pho4p, SSN3 - ssn3p, RPM2 - rpm2p, CCR4 - ccr4p, SRB5 - srb5p, STD1 - std1p, HDA1 - hda1p, SGF11 - sgf11p, CAM1 - cam1p, HTA1 - hta1p, DIG1 - dig1p, HTB1 - htb1p, SNF6 - snf6p, SWI1 - swi1p, CYC8 - cyc8p, INO80 - ino80p, NUT1 - nut1p, SCH9 - sch9p, GZF3 - gzf3p…
GO:0051603	proteolysis involved in cellular protein catabolic process	1.8E-7	3.01E-6	1.58	5561	186	1872	99	[DDI1 - ddi1p, PRE10 - pre10p, NAS2 - nas2p, PMT2 - pmt2p, PRE8 - pre8p, RPN10 - rpn10p, SEC13 - sec13p, HRD3 - hrd3p, RSP5 - rsp5p, RPT2 - rpt2p, MND2 - mnd2p, HRT1 - hrt1p, PRE9 - pre9p, RAD4 - rad4p, DIA2 - dia2p, SSM4 - ssm4p, SWM1 - swm1p, UBC4 - ubc4p, PRE4 - pre4p, CDC20 - cdc20p, RPN12 - rpn12p, UBP3 - ubp3p, KAR2 - kar2p, RPN2 - rpn2p, UBP14 - ubp14p, RPN9 - rpn9p, RPN6 - rpn6p, HRD1 - h…
GO:0070897	DNA-dependent transcriptional preinitiation complex assembly	1.91E-7	3.19E-6	2.44	5561	35	1823	28	[TAF13 - taf13p, PGD1 - pgd1p, SRB2 - srb2p, SRB5 - srb5p, TAF10 - taf10p, TAF5 - taf5p, TAF4 - taf4p, SIN4 - sin4p, TFG1 - tfg1p, TAF1 - taf1p, TAF12 - taf12p, TFG2 - tfg2p, BRF1 - brf1p, GAL11 - gal11p, MED2 - med2p, NHP6A - nhp6ap, MED11 - med11p, TAF9 - taf9p, TAF2 - taf2p, TAF6 - taf6p, NHP6B - nhp6bp, TAF7 - taf7p, TAF11 - taf11p, SPT15 - spt15p, SUA7 - sua7p, TAF14 - taf14p, ROX3 - rox3p, …
GO:0042797	tRNA transcription from RNA polymerase III promoter	1.96E-7	3.25E-6	3.04	5561	16	1831	16	[RPC34 - rpc34p, RPB5 - rpb5p, RPC17 - rpc17p, DST1 - dst1p, RPB8 - rpb8p, RPO31 - rpo31p, RPC19 - rpc19p, RPC40 - rpc40p, RPC82 - rpc82p, RPC31 - rpc31p, RPO26 - rpo26p, RPC37 - rpc37p, RPC53 - rpc53p, RET1 - ret1p, RPC25 - rpc25p, RPC11 - rpc11p]
GO:0009304	tRNA transcription	1.96E-7	3.24E-6	3.04	5561	16	1831	16	[RPC34 - rpc34p, RPB5 - rpb5p, RPC17 - rpc17p, DST1 - dst1p, RPB8 - rpb8p, RPO31 - rpo31p, RPC19 - rpc19p, RPC40 - rpc40p, RPC82 - rpc82p, RPC31 - rpc31p, RPO26 - rpo26p, RPC37 - rpc37p, RPC53 - rpc53p, RPC25 - rpc25p, RET1 - ret1p, RPC11 - rpc11p]
GO:0071845	cellular component disassembly at cellular level	2.04E-7	3.35E-6	2.48	5561	53	1396	33	[SUP35 - sup35p, RTT102 - rtt102p, STH1 - sth1p, COF1 - cof1p, RSC4 - rsc4p, RLI1 - rli1p, PRP22 - prp22p, RSC8 - rsc8p, CDC5 - cdc5p, NPL3 - npl3p, YPT1 - ypt1p, RSC3 - rsc3p, BIM1 - bim1p, NPL6 - npl6p, ARP7 - arp7p, RSC58 - rsc58p, RSC1 - rsc1p, IPL1 - ipl1p, ASF1 - asf1p, SEC17 - sec17p, RSC2 - rsc2p, RPL10 - rpl10p, NAP1 - nap1p, ARP9 - arp9p, SUP45 - sup45p, SEC18 - sec18p, RSC6 - rsc6p, PR…
GO:0022411	cellular component disassembly	2.04E-7	3.33E-6	2.48	5561	53	1396	33	[SUP35 - sup35p, RTT102 - rtt102p, STH1 - sth1p, COF1 - cof1p, RSC4 - rsc4p, RLI1 - rli1p, PRP22 - prp22p, RSC8 - rsc8p, CDC5 - cdc5p, NPL3 - npl3p, YPT1 - ypt1p, RSC3 - rsc3p, BIM1 - bim1p, NPL6 - npl6p, ARP7 - arp7p, RSC58 - rsc58p, RSC1 - rsc1p, IPL1 - ipl1p, ASF1 - asf1p, SEC17 - sec17p, RSC2 - rsc2p, RPL10 - rpl10p, NAP1 - nap1p, ARP9 - arp9p, SUP45 - sup45p, SEC18 - sec18p, RSC6 - rsc6p, PR…
GO:0006999	nuclear pore organization	2.18E-7	3.55E-6	3.32	5561	19	1498	17	[NUP2 - nup2p, NIC96 - nic96p, RTN1 - rtn1p, NUP157 - nup157p, NDC1 - ndc1p, POM33 - pom33p, NUP170 - nup170p, NUP192 - nup192p, NUP53 - nup53p, YOP1 - yop1p, POM34 - pom34p, POM152 - pom152p, SNL1 - snl1p, KAP95 - kap95p, NUP57 - nup57p, NUP188 - nup188p, NUP116 - nup116p]
GO:0006906	vesicle fusion	2.19E-7	3.56E-6	2.59	5561	39	1544	28	[SNC1 - snc1p, YIP1 - yip1p, CDC48 - cdc48p, VAM7 - vam7p, SEC3 - sec3p, SSO1 - sso1p, BET1 - bet1p, TLG2 - tlg2p, SEC6 - sec6p, SEC22 - sec22p, VPS33 - vps33p, VTI1 - vti1p, SED5 - sed5p, NYV1 - nyv1p, SEC9 - sec9p, SNC2 - snc2p, SEC17 - sec17p, SEC8 - sec8p, SSO2 - sso2p, SEC10 - sec10p, YKT6 - ykt6p, SEC4 - sec4p, TLG1 - tlg1p, BOS1 - bos1p, SEC18 - sec18p, SLY1 - sly1p, SEC15 - sec15p, VAM3 -…
GO:0032968	positive regulation of transcription elongation from RNA polymerase II promoter	2.64E-7	4.27E-6	2.66	5561	25	1843	22	[RPT4 - rpt4p, NOT3 - not3p, CAF130 - caf130p, NPL3 - npl3p, CCR4 - ccr4p, DST1 - dst1p, CDC36 - cdc36p, GCN5 - gcn5p, LEO1 - leo1p, RPT6 - rpt6p, ESA1 - esa1p, RSC6 - rsc6p, RTF1 - rtf1p, POP2 - pop2p, CDC73 - cdc73p, MOT2 - mot2p, NOT5 - not5p, PAF1 - paf1p, SPT5 - spt5p, SPT4 - spt4p, CDC39 - cdc39p, CAF40 - caf40p]
GO:0008380	RNA splicing	2.81E-7	4.52E-6	1.89	5561	132	1429	64	[PRP11 - prp11p, SNU56 - snu56p, PRP45 - prp45p, MUD1 - mud1p, LSM8 - lsm8p, PRP22 - prp22p, SNT309 - snt309p, STO1 - sto1p, LSM7 - lsm7p, MSL1 - msl1p, PRP9 - prp9p, NAM8 - nam8p, SMB1 - smb1p, PRP3 - prp3p, CUS1 - cus1p, PTC1 - ptc1p, LSM6 - lsm6p, CWC2 - cwc2p, SNU71 - snu71p, BRR2 - brr2p, USA1 - usa1p, PRP2 - prp2p, PRP16 - prp16p, PRP43 - prp43p, SNU66 - snu66p, SPP382 - spp382p, LSM5 - lsm…
GO:0000478	endonucleolytic cleavage involved in rRNA processing	2.91E-7	4.66E-6	2.57	5561	43	1458	29	[RRS1 - rrs1p, UTP7 - utp7p, RPS0B - rps0bp, KRR1 - krr1p, KRI1 - kri1p, DBP3 - dbp3p, UTP20 - utp20p, TOM1 - tom1p, UTP10 - utp10p, SAS10 - sas10p, UTP13 - utp13p, RPS18A - rps18ap, ENP1 - enp1p, UTP6 - utp6p, NOP14 - nop14p, NOC4 - noc4p, LOC1 - loc1p, NOP9 - nop9p, UTP18 - utp18p, BUD21 - bud21p, DBP8 - dbp8p, RPS0A - rps0ap, ESF2 - esf2p, RRP5 - rrp5p, NOP58 - nop58p, EMG1 - emg1p, DIP2 - dip…
GO:0000479	endonucleolytic cleavage of tricistronic rRNA transcript (SSU-rRNA, 5.8S rRNA, LSU-rRNA)	2.91E-7	4.64E-6	2.57	5561	43	1458	29	[RRS1 - rrs1p, UTP7 - utp7p, RPS0B - rps0bp, KRR1 - krr1p, KRI1 - kri1p, DBP3 - dbp3p, UTP20 - utp20p, TOM1 - tom1p, UTP10 - utp10p, SAS10 - sas10p, UTP13 - utp13p, RPS18A - rps18ap, ENP1 - enp1p, UTP6 - utp6p, NOP14 - nop14p, NOC4 - noc4p, LOC1 - loc1p, UTP18 - utp18p, NOP9 - nop9p, BUD21 - bud21p, RPS0A - rps0ap, DBP8 - dbp8p, ESF2 - esf2p, RRP5 - rrp5p, NOP58 - nop58p, EMG1 - emg1p, DIP2 - dip…
GO:0070941	eisosome assembly	2.91E-7	4.62E-6	18.33	5561	7	260	6	[SLM1 - slm1p, SLM2 - slm2p, NCE102 - nce102p, PIL1 - pil1p, YPK1 - ypk1p, YPK2 - ypk2p]
GO:0006897	endocytosis	3.14E-7	4.98E-6	1.96	5561	93	1614	53	[SNC1 - snc1p, VRP1 - vrp1p, ENT2 - ent2p, YPT7 - ypt7p, DRS2 - drs2p, CMD1 - cmd1p, SLA1 - sla1p, OSH2 - osh2p, PAN1 - pan1p, DNF2 - dnf2p, RSP5 - rsp5p, MYO5 - myo5p, DNF1 - dnf1p, SNC2 - snc2p, EDE1 - ede1p, RVS167 - rvs167p, TLG1 - tlg1p, FTH1 - fth1p, SAC6 - sac6p, LAS17 - las17p, VPS21 - vps21p, ENT3 - ent3p, ARF3 - arf3p, SWH1 - swh1p, ARC35 - arc35p, VPS1 - vps1p, CHC1 - chc1p, CLC1 - clc…
GO:0010499	proteasomal ubiquitin-independent protein catabolic process	3.41E-7	5.38E-6	3.4	5561	14	1636	14	[PRE10 - pre10p, PUP2 - pup2p, PRE1 - pre1p, PUP1 - pup1p, PRE8 - pre8p, PRE2 - pre2p, PRE7 - pre7p, PRE9 - pre9p, SCL1 - scl1p, PUP3 - pup3p, PRE4 - pre4p, PRE6 - pre6p, PRE5 - pre5p, PRE3 - pre3p]
GO:0032940	secretion by cell	3.67E-7	5.77E-6	2.31	5561	47	1693	33	[SNC1 - snc1p, SEC3 - sec3p, YPT32 - ypt32p, SEC1 - sec1p, SLA2 - sla2p, MYO3 - myo3p, ACT1 - act1p, SEC5 - sec5p, SEC6 - sec6p, MSB3 - msb3p, OSH2 - osh2p, GYL1 - gyl1p, SRO7 - sro7p, TPM1 - tpm1p, KIN2 - kin2p, GYP5 - gyp5p, EXO84 - exo84p, YPT31 - ypt31p, MYO5 - myo5p, SNC2 - snc2p, NCE102 - nce102p, SEC8 - sec8p, SEC10 - sec10p, KIN1 - kin1p, SEC2 - sec2p, PMR1 - pmr1p, KES1 - kes1p, SEC4 - s…
GO:0046903	secretion	3.67E-7	5.74E-6	2.31	5561	47	1693	33	[SNC1 - snc1p, SEC3 - sec3p, YPT32 - ypt32p, SLA2 - sla2p, SEC1 - sec1p, MYO3 - myo3p, ACT1 - act1p, SEC5 - sec5p, SEC6 - sec6p, MSB3 - msb3p, OSH2 - osh2p, GYL1 - gyl1p, SRO7 - sro7p, TPM1 - tpm1p, KIN2 - kin2p, GYP5 - gyp5p, EXO84 - exo84p, YPT31 - ypt31p, MYO5 - myo5p, SNC2 - snc2p, NCE102 - nce102p, SEC8 - sec8p, SEC10 - sec10p, KIN1 - kin1p, PMR1 - pmr1p, SEC2 - sec2p, SEC4 - sec4p, KES1 - k…
GO:0034517	ribophagy	4.02E-7	6.26E-6	158.89	5561	3	35	3	[BRE5 - bre5p, RSP5 - rsp5p, UBP3 - ubp3p]
GO:0034243	regulation of transcription elongation from RNA polymerase II promoter	4.71E-7	7.31E-6	2.57	5561	27	1843	23	[RPT4 - rpt4p, FKH1 - fkh1p, NOT3 - not3p, CAF130 - caf130p, CCR4 - ccr4p, NPL3 - npl3p, CDC36 - cdc36p, DST1 - dst1p, GCN5 - gcn5p, LEO1 - leo1p, RPT6 - rpt6p, ESA1 - esa1p, RSC6 - rsc6p, RTF1 - rtf1p, POP2 - pop2p, MOT2 - mot2p, CDC73 - cdc73p, NOT5 - not5p, PAF1 - paf1p, SPT5 - spt5p, CAF40 - caf40p, CDC39 - cdc39p, SPT4 - spt4p]
GO:0071555	cell wall organization	4.72E-7	7.29E-6	3.66	5561	188	186	23	[AVO1 - avo1p, GAS1 - gas1p, BIT61 - bit61p, AVO2 - avo2p, SLA2 - sla2p, SLG1 - slg1p, GAS3 - gas3p, SIT4 - sit4p, ACT1 - act1p, YPK1 - ypk1p, ECM33 - ecm33p, BEM2 - bem2p, SLA1 - sla1p, GAS5 - gas5p, UTR2 - utr2p, CHS1 - chs1p, TCO89 - tco89p, GSC2 - gsc2p, TSC11 - tsc11p, SLT2 - slt2p, LST8 - lst8p, TOR1 - tor1p, FKS1 - fks1p]
GO:0045229	external encapsulating structure organization	4.72E-7	7.27E-6	3.66	5561	188	186	23	[AVO1 - avo1p, GAS1 - gas1p, BIT61 - bit61p, AVO2 - avo2p, SLA2 - sla2p, SLG1 - slg1p, GAS3 - gas3p, SIT4 - sit4p, ACT1 - act1p, YPK1 - ypk1p, ECM33 - ecm33p, BEM2 - bem2p, SLA1 - sla1p, GAS5 - gas5p, UTR2 - utr2p, CHS1 - chs1p, TCO89 - tco89p, GSC2 - gsc2p, TSC11 - tsc11p, SLT2 - slt2p, LST8 - lst8p, TOR1 - tor1p, FKS1 - fks1p]
GO:0007047	cellular cell wall organization	4.72E-7	7.24E-6	3.66	5561	188	186	23	[AVO1 - avo1p, GAS1 - gas1p, BIT61 - bit61p, AVO2 - avo2p, SLA2 - sla2p, SLG1 - slg1p, GAS3 - gas3p, SIT4 - sit4p, ACT1 - act1p, YPK1 - ypk1p, BEM2 - bem2p, ECM33 - ecm33p, SLA1 - sla1p, GAS5 - gas5p, UTR2 - utr2p, CHS1 - chs1p, TCO89 - tco89p, GSC2 - gsc2p, TSC11 - tsc11p, SLT2 - slt2p, LST8 - lst8p, TOR1 - tor1p, FKS1 - fks1p]
GO:0071554	cell wall organization or biogenesis	4.74E-7	7.24E-6	3.41	5561	219	186	25	[AVO1 - avo1p, AVO2 - avo2p, SLA2 - sla2p, GAS3 - gas3p, SIT4 - sit4p, ACT1 - act1p, YPK1 - ypk1p, BMH1 - bmh1p, SLA1 - sla1p, UTR2 - utr2p, SLT2 - slt2p, BMH2 - bmh2p, FKS1 - fks1p, BIT61 - bit61p, GAS1 - gas1p, SLG1 - slg1p, BEM2 - bem2p, ECM33 - ecm33p, GAS5 - gas5p, CHS1 - chs1p, TCO89 - tco89p, TSC11 - tsc11p, GSC2 - gsc2p, LST8 - lst8p, TOR1 - tor1p]
GO:0070882	cellular cell wall organization or biogenesis	4.74E-7	7.21E-6	3.41	5561	219	186	25	[AVO1 - avo1p, AVO2 - avo2p, SLA2 - sla2p, GAS3 - gas3p, SIT4 - sit4p, ACT1 - act1p, YPK1 - ypk1p, BMH1 - bmh1p, SLA1 - sla1p, UTR2 - utr2p, SLT2 - slt2p, BMH2 - bmh2p, FKS1 - fks1p, BIT61 - bit61p, GAS1 - gas1p, SLG1 - slg1p, BEM2 - bem2p, ECM33 - ecm33p, GAS5 - gas5p, CHS1 - chs1p, TCO89 - tco89p, TSC11 - tsc11p, GSC2 - gsc2p, LST8 - lst8p, TOR1 - tor1p]
GO:0031401	positive regulation of protein modification process	4.76E-7	7.22E-6	3.19	5561	31	1182	21	[SET2 - set2p, CDC11 - cdc11p, STE7 - ste7p, SET1 - set1p, PBS2 - pbs2p, STE11 - ste11p, ESS1 - ess1p, CDC12 - cdc12p, STE20 - ste20p, CDC73 - cdc73p, SGV1 - sgv1p, ATG17 - atg17p, CDC20 - cdc20p, CTR9 - ctr9p, PAF1 - paf1p, ATG13 - atg13p, CDH1 - cdh1p, ADA2 - ada2p, ASF1 - asf1p, STE5 - ste5p, SSK2 - ssk2p]
GO:0006369	termination of RNA polymerase II transcription	5.55E-7	8.39E-6	2.67	5561	24	1824	21	[NRD1 - nrd1p, SWD2 - swd2p, FKH1 - fkh1p, RAT1 - rat1p, REF2 - ref2p, PCF11 - pcf11p, NAB3 - nab3p, RNT1 - rnt1p, ESS1 - ess1p, CHD1 - chd1p, CFT1 - cft1p, SEN1 - sen1p, ISW2 - isw2p, RAI1 - rai1p, GLC7 - glc7p, PTA1 - pta1p, YSH1 - ysh1p, RPB3 - rpb3p, ISW1 - isw1p, RPB11 - rpb11p, SSU72 - ssu72p]
GO:0006353	transcription termination, DNA-dependent	6.38E-7	9.6E-6	2.51	5561	29	1831	24	[NRD1 - nrd1p, SWD2 - swd2p, FKH1 - fkh1p, REF2 - ref2p, RAT1 - rat1p, PCF11 - pcf11p, RNT1 - rnt1p, NAB3 - nab3p, ESS1 - ess1p, CHD1 - chd1p, CFT1 - cft1p, SEN1 - sen1p, ISW2 - isw2p, RAI1 - rai1p, GLC7 - glc7p, YSH1 - ysh1p, PTA1 - pta1p, RPB3 - rpb3p, REB1 - reb1p, ISW1 - isw1p, RPB11 - rpb11p, RPA12 - rpa12p, SSU72 - ssu72p, RPC11 - rpc11p]
GO:0009408	response to heat	6.98E-7	1.05E-5	2.13	5561	50	1884	36	[NUP2 - nup2p, NUP120 - nup120p, HOG1 - hog1p, RPD3 - rpd3p, NBP2 - nbp2p, HSF1 - hsf1p, NUP84 - nup84p, NUP100 - nup100p, GLC7 - glc7p, MDJ1 - mdj1p, SHO1 - sho1p, NUP60 - nup60p, SIN3 - sin3p, GET3 - get3p, UME1 - ume1p, STE50 - ste50p, WSC2 - wsc2p, YDJ1 - ydj1p, HSP104 - hsp104p, SGT2 - sgt2p, NUP42 - nup42p, SLG1 - slg1p, PIL1 - pil1p, ASM4 - asm4p, MSN2 - msn2p, LSP1 - lsp1p, PBS2 - pbs2p, …
GO:0000055	ribosomal large subunit export from nucleus	6.99E-7	1.04E-5	2.75	5561	23	1756	20	[RRS1 - rrs1p, NUP49 - nup49p, NUP82 - nup82p, NUG1 - nug1p, RIX7 - rix7p, SDA1 - sda1p, NIC96 - nic96p, NUP120 - nup120p, NOP53 - nop53p, NSP1 - nsp1p, ECM1 - ecm1p, CRM1 - crm1p, NOG2 - nog2p, NUP159 - nup159p, MEX67 - mex67p, NMD3 - nmd3p, NUP1 - nup1p, NUP85 - nup85p, RPF1 - rpf1p, NUP116 - nup116p]
GO:0060968	regulation of gene silencing	8E-7	1.19E-5	2.29	5561	40	1820	30	[WTM1 - wtm1p, SIR2 - sir2p, FKH1 - fkh1p, CTI6 - cti6p, RPD3 - rpd3p, YRB2 - yrb2p, SIR4 - sir4p, PUF4 - puf4p, HDA1 - hda1p, BDF1 - bdf1p, ESS1 - ess1p, MCM5 - mcm5p, CDC45 - cdc45p, CTR9 - ctr9p, ADR1 - adr1p, PAF1 - paf1p, SIF2 - sif2p, YTA7 - yta7p, SIN3 - sin3p, UME1 - ume1p, RAP1 - rap1p, SIR3 - sir3p, RXT2 - rxt2p, GSP1 - gsp1p, CDC6 - cdc6p, CDC7 - cdc7p, ORC5 - orc5p, RTF1 - rtf1p, SDS3…
GO:0031935	regulation of chromatin silencing	8E-7	1.18E-5	2.29	5561	40	1820	30	[WTM1 - wtm1p, SIR2 - sir2p, FKH1 - fkh1p, CTI6 - cti6p, RPD3 - rpd3p, YRB2 - yrb2p, HDA1 - hda1p, BDF1 - bdf1p, PUF4 - puf4p, SIR4 - sir4p, ESS1 - ess1p, MCM5 - mcm5p, CDC45 - cdc45p, ADR1 - adr1p, CTR9 - ctr9p, PAF1 - paf1p, SIF2 - sif2p, YTA7 - yta7p, SIN3 - sin3p, UME1 - ume1p, RAP1 - rap1p, SIR3 - sir3p, RXT2 - rxt2p, GSP1 - gsp1p, CDC6 - cdc6p, CDC7 - cdc7p, ORC5 - orc5p, RTF1 - rtf1p, SDS3…
GO:0060627	regulation of vesicle-mediated transport	8.11E-7	1.2E-5	2.56	5561	33	1647	25	[VPS41 - vps41p, SEC1 - sec1p, RHO1 - rho1p, AKL1 - akl1p, VPS16 - vps16p, ARK1 - ark1p, VPS33 - vps33p, TOR2 - tor2p, GYL1 - gyl1p, RSP5 - rsp5p, FKS1 - fks1p, SAR1 - sar1p, AKR1 - akr1p, ROM2 - rom2p, VAM6 - vam6p, CDC42 - cdc42p, PRK1 - prk1p, SLG1 - slg1p, PEP3 - pep3p, BRE5 - bre5p, SLY1 - sly1p, ALY2 - aly2p, NPR1 - npr1p, UBP3 - ubp3p, SEC23 - sec23p]
GO:0006302	double-strand break repair	8.34E-7	1.23E-5	1.86	5561	85	1860	53	[SIR2 - sir2p, RFA2 - rfa2p, SRS2 - srs2p, SNF5 - snf5p, NUP120 - nup120p, STH1 - sth1p, RSC8 - rsc8p, SIR4 - sir4p, MCK1 - mck1p, RAD1 - rad1p, MCD1 - mcd1p, NHP10 - nhp10p, SIR3 - sir3p, CDC7 - cdc7p, POL2 - pol2p, SLD5 - sld5p, RSC30 - rsc30p, MMS22 - mms22p, SFH1 - sfh1p, MCM10 - mcm10p, NUP133 - nup133p, MRE11 - mre11p, YKU80 - yku80p, MCM2 - mcm2p, MCM4 - mcm4p, RAD50 - rad50p, SNF2 - snf2p…
GO:0000469	cleavage involved in rRNA processing	8.49E-7	1.24E-5	2	5561	65	1839	43	[RRS1 - rrs1p, UTP7 - utp7p, RPS0B - rps0bp, RRP42 - rrp42p, RNH70 - rnh70p, KRR1 - krr1p, DIS3 - dis3p, KRI1 - kri1p, DBP3 - dbp3p, CSL4 - csl4p, PNO1 - pno1p, UTP20 - utp20p, TOM1 - tom1p, UTP10 - utp10p, SAS10 - sas10p, UTP13 - utp13p, RPS18A - rps18ap, RRP45 - rrp45p, UTP6 - utp6p, ENP1 - enp1p, NOP14 - nop14p, MTR4 - mtr4p, RRP43 - rrp43p, RRP6 - rrp6p, NOC4 - noc4p, LOC1 - loc1p, NHP2 - nhp…
GO:0006607	NLS-bearing substrate import into nucleus	9.57E-7	1.4E-5	3.78	5561	12	1470	12	[CMD1 - cmd1p, NUP100 - nup100p, NUP2 - nup2p, NUP159 - nup159p, KAP123 - kap123p, NUP42 - nup42p, NUP145 - nup145p, NUP1 - nup1p, NSP1 - nsp1p, NUP60 - nup60p, NUP57 - nup57p, NUP53 - nup53p]
GO:0051247	positive regulation of protein metabolic process	1.03E-6	1.5E-5	2.34	5561	69	1242	36	[SET2 - set2p, MDM38 - mdm38p, CDC11 - cdc11p, RPS9B - rps9bp, SET1 - set1p, ESS1 - ess1p, CDC12 - cdc12p, CTK1 - ctk1p, HYP2 - hyp2p, CDC73 - cdc73p, SGV1 - sgv1p, ATG17 - atg17p, CTR9 - ctr9p, PAF1 - paf1p, GCD11 - gcd11p, RPT1 - rpt1p, CDH1 - cdh1p, ADA2 - ada2p, PBP1 - pbp1p, ASF1 - asf1p, MKT1 - mkt1p, SSK2 - ssk2p, STE5 - ste5p, RPB7 - rpb7p, RPT2 - rpt2p, STE7 - ste7p, PBS2 - pbs2p, STE11 …
GO:0034471	ncRNA 5'-end processing	1.25E-6	1.82E-5	2.85	5561	31	1387	22	[UTP7 - utp7p, NOC4 - noc4p, LOC1 - loc1p, UTP18 - utp18p, NOP9 - nop9p, BUD21 - bud21p, DBP8 - dbp8p, UTP20 - utp20p, TOM1 - tom1p, ESF2 - esf2p, UTP10 - utp10p, RRP5 - rrp5p, NOP58 - nop58p, EMG1 - emg1p, SAS10 - sas10p, RLP7 - rlp7p, DIP2 - dip2p, UTP13 - utp13p, UTP6 - utp6p, MPP10 - mpp10p, NOP14 - nop14p, PWP2 - pwp2p]
GO:0000967	rRNA 5'-end processing	1.25E-6	1.81E-5	2.85	5561	31	1387	22	[UTP7 - utp7p, NOC4 - noc4p, LOC1 - loc1p, UTP18 - utp18p, NOP9 - nop9p, BUD21 - bud21p, DBP8 - dbp8p, TOM1 - tom1p, UTP20 - utp20p, ESF2 - esf2p, UTP10 - utp10p, RRP5 - rrp5p, NOP58 - nop58p, EMG1 - emg1p, SAS10 - sas10p, DIP2 - dip2p, RLP7 - rlp7p, UTP13 - utp13p, UTP6 - utp6p, MPP10 - mpp10p, NOP14 - nop14p, PWP2 - pwp2p]
GO:0051493	regulation of cytoskeleton organization	1.3E-6	1.87E-5	2.18	5561	46	1832	33	[ARC35 - arc35p, BUD14 - bud14p, DAM1 - dam1p, CDC5 - cdc5p, BIM1 - bim1p, SWE1 - swe1p, HSK3 - hsk3p, ARC15 - arc15p, CAP1 - cap1p, CLB5 - clb5p, CLB2 - clb2p, ARP2 - arp2p, CDH1 - cdh1p, RSP5 - rsp5p, CDC28 - cdc28p, SPC19 - spc19p, ARC18 - arc18p, BIK1 - bik1p, CLB3 - clb3p, DAD4 - dad4p, BNR1 - bnr1p, SPC34 - spc34p, BNI1 - bni1p, CAP2 - cap2p, ARC40 - arc40p, FIN1 - fin1p, BUD6 - bud6p, DAD1…
GO:0007093	mitotic cell cycle checkpoint	1.32E-6	1.89E-5	2.14	5561	47	1884	34	[ZDS1 - zds1p, KIN4 - kin4p, MAD2 - mad2p, HHT2 - hht2p, PPH21 - pph21p, NUP170 - nup170p, NUP53 - nup53p, BIM1 - bim1p, LTE1 - lte1p, DMA1 - dma1p, SWE1 - swe1p, PPH22 - pph22p, SPC72 - spc72p, BUB1 - bub1p, GLC7 - glc7p, MAD1 - mad1p, MPS1 - mps1p, IPL1 - ipl1p, TOP2 - top2p, BRE1 - bre1p, NUP157 - nup157p, ASM4 - asm4p, MAD3 - mad3p, RTS1 - rts1p, FIN1 - fin1p, TPD3 - tpd3p, ZDS2 - zds2p, DMA2…
GO:0006473	protein acetylation	1.51E-6	2.16E-5	2.16	5561	52	1736	35	[NAT1 - nat1p, EPL1 - epl1p, EAF3 - eaf3p, AHC2 - ahc2p, HAT2 - hat2p, TRA1 - tra1p, SGF73 - sgf73p, EAF6 - eaf6p, ACT1 - act1p, TAF10 - taf10p, TAF5 - taf5p, SPT20 - spt20p, SAS2 - sas2p, YNG2 - yng2p, TAF12 - taf12p, TAF1 - taf1p, HFI1 - hfi1p, ASF1 - asf1p, SWC4 - swc4p, ACS2 - acs2p, ARD1 - ard1p, TAF9 - taf9p, EAF7 - eaf7p, TAF6 - taf6p, HIF1 - hif1p, HAT1 - hat1p, SPT3 - spt3p, GCN5 - gcn5p…
GO:0034623	cellular macromolecular complex disassembly	1.52E-6	2.16E-5	2.44	5561	49	1396	30	[SUP35 - sup35p, RTT102 - rtt102p, STH1 - sth1p, COF1 - cof1p, RSC4 - rsc4p, RLI1 - rli1p, PRP22 - prp22p, RSC8 - rsc8p, NPL3 - npl3p, YPT1 - ypt1p, RSC3 - rsc3p, BIM1 - bim1p, NPL6 - npl6p, ARP7 - arp7p, RSC58 - rsc58p, RSC1 - rsc1p, ASF1 - asf1p, SEC17 - sec17p, RSC2 - rsc2p, RPL10 - rpl10p, NAP1 - nap1p, ARP9 - arp9p, SUP45 - sup45p, SEC18 - sec18p, RSC6 - rsc6p, PRP43 - prp43p, CIN8 - cin8p, …
GO:0032984	macromolecular complex disassembly	1.52E-6	2.15E-5	2.44	5561	49	1396	30	[SUP35 - sup35p, RTT102 - rtt102p, STH1 - sth1p, COF1 - cof1p, RSC4 - rsc4p, RLI1 - rli1p, PRP22 - prp22p, RSC8 - rsc8p, NPL3 - npl3p, YPT1 - ypt1p, RSC3 - rsc3p, BIM1 - bim1p, NPL6 - npl6p, ARP7 - arp7p, RSC58 - rsc58p, RSC1 - rsc1p, ASF1 - asf1p, SEC17 - sec17p, RSC2 - rsc2p, RPL10 - rpl10p, NAP1 - nap1p, ARP9 - arp9p, SUP45 - sup45p, SEC18 - sec18p, RSC6 - rsc6p, PRP43 - prp43p, SPP382 - spp38…
GO:0016973	poly(A)+ mRNA export from nucleus	1.57E-6	2.22E-5	2.62	5561	25	1782	21	[NUP49 - nup49p, NUP2 - nup2p, GLE1 - gle1p, SPT6 - spt6p, NUP42 - nup42p, NEW1 - new1p, NSP1 - nsp1p, GLE2 - gle2p, SUS1 - sus1p, MLP2 - mlp2p, NUP159 - nup159p, SSL2 - ssl2p, GBP2 - gbp2p, NUP133 - nup133p, NUP1 - nup1p, NUP145 - nup145p, MLP1 - mlp1p, NUP60 - nup60p, NAB2 - nab2p, HRB1 - hrb1p, NUP116 - nup116p]
GO:0009266	response to temperature stimulus	1.62E-6	2.28E-5	2.06	5561	53	1884	37	[NUP2 - nup2p, NUP120 - nup120p, HOG1 - hog1p, RPD3 - rpd3p, NBP2 - nbp2p, HSF1 - hsf1p, NUP84 - nup84p, NUP100 - nup100p, GLC7 - glc7p, MDJ1 - mdj1p, SHO1 - sho1p, NUP60 - nup60p, SIN3 - sin3p, GET3 - get3p, UME1 - ume1p, STE50 - ste50p, WSC2 - wsc2p, YDJ1 - ydj1p, HSP104 - hsp104p, SGT2 - sgt2p, NUP42 - nup42p, SLG1 - slg1p, PIL1 - pil1p, ASM4 - asm4p, MSN2 - msn2p, LSP1 - lsp1p, PBS2 - pbs2p, …
GO:0009628	response to abiotic stimulus	1.68E-6	2.36E-5	1.69	5561	122	1886	70	[CRZ1 - crz1p, NUP2 - nup2p, NUP120 - nup120p, SKO1 - sko1p, TUP1 - tup1p, MID2 - mid2p, RGD1 - rgd1p, STD1 - std1p, YAR1 - yar1p, HSP82 - hsp82p, NUP100 - nup100p, STO1 - sto1p, GLC7 - glc7p, CYC8 - cyc8p, SKN7 - skn7p, MSH6 - msh6p, SHO1 - sho1p, RSP5 - rsp5p, MYO5 - myo5p, STE50 - ste50p, WSC2 - wsc2p, HSP104 - hsp104p, PBS2 - pbs2p, HSP78 - hsp78p, MGA2 - mga2p, BUD6 - bud6p, SLN1 - sln1p, YA…
GO:0000966	RNA 5'-end processing	1.98E-6	2.77E-5	2.67	5561	32	1497	23	[UTP7 - utp7p, NOC4 - noc4p, LOC1 - loc1p, UTP18 - utp18p, NOP9 - nop9p, BUD21 - bud21p, PET127 - pet127p, DBP8 - dbp8p, TOM1 - tom1p, UTP20 - utp20p, ESF2 - esf2p, UTP10 - utp10p, RRP5 - rrp5p, NOP58 - nop58p, EMG1 - emg1p, SAS10 - sas10p, DIP2 - dip2p, RLP7 - rlp7p, UTP13 - utp13p, UTP6 - utp6p, MPP10 - mpp10p, NOP14 - nop14p, PWP2 - pwp2p]
GO:0031400	negative regulation of protein modification process	2.11E-6	2.94E-5	9.44	5561	24	221	9	[SET2 - set2p, BMH1 - bmh1p, PTC1 - ptc1p, NCE102 - nce102p, PIL1 - pil1p, NBP2 - nbp2p, LSP1 - lsp1p, BMH2 - bmh2p, ESS1 - ess1p]
GO:0051052	regulation of DNA metabolic process	2.14E-6	2.97E-5	1.9	5561	82	1751	49	[SIR2 - sir2p, MSH2 - msh2p, CCR4 - ccr4p, TRX1 - trx1p, HSP82 - hsp82p, SWI1 - swi1p, CHK1 - chk1p, MSH6 - msh6p, CLB5 - clb5p, PAF1 - paf1p, FOB1 - fob1p, RAD3 - rad3p, CDC16 - cdc16p, POL30 - pol30p, DIA2 - dia2p, CHD1 - chd1p, SFH1 - sfh1p, RTF1 - rtf1p, CDC13 - cdc13p, SSL2 - ssl2p, SPT5 - spt5p, SWI6 - swi6p, RCO1 - rco1p, SET2 - set2p, SNF2 - snf2p, SML1 - sml1p, EAF3 - eaf3p, CTI6 - cti6p…
GO:0043248	proteasome assembly	2.14E-6	2.96E-5	2.55	5561	27	1777	22	[RPT4 - rpt4p, RPT2 - rpt2p, RPN2 - rpn2p, NAS2 - nas2p, RPT3 - rpt3p, PRE2 - pre2p, PRE9 - pre9p, BLM10 - blm10p, RPN9 - rpn9p, HSP82 - hsp82p, RPN6 - rpn6p, UMP1 - ump1p, RPT5 - rpt5p, RPT6 - rpt6p, HSM3 - hsm3p, NOB1 - nob1p, HSC82 - hsc82p, SEM1 - sem1p, PRE4 - pre4p, ECM29 - ecm29p, RPT1 - rpt1p, NAS6 - nas6p]
GO:0032270	positive regulation of cellular protein metabolic process	2.14E-6	2.95E-5	2.34	5561	65	1242	34	[SET2 - set2p, MDM38 - mdm38p, CDC11 - cdc11p, RPS9B - rps9bp, SET1 - set1p, CDC12 - cdc12p, ESS1 - ess1p, CTK1 - ctk1p, HYP2 - hyp2p, CDC73 - cdc73p, SGV1 - sgv1p, ATG17 - atg17p, CTR9 - ctr9p, GCD11 - gcd11p, PAF1 - paf1p, CDH1 - cdh1p, ADA2 - ada2p, PBP1 - pbp1p, ASF1 - asf1p, MKT1 - mkt1p, SSK2 - ssk2p, STE5 - ste5p, RPB7 - rpb7p, STE7 - ste7p, PBS2 - pbs2p, STE11 - ste11p, EFT2 - eft2p, STE2…
GO:0065008	regulation of biological quality	2.15E-6	2.95E-5	1.51	5561	372	1230	124	[VMA2 - vma2p, CRZ1 - crz1p, SSN3 - ssn3p, PUB1 - pub1p, SVP26 - svp26p, DRS2 - drs2p, FRE1 - fre1p, CTF19 - ctf19p, GLC7 - glc7p, GZF3 - gzf3p, SCH9 - sch9p, PDI1 - pdi1p, MPS1 - mps1p, ARP2 - arp2p, RSP5 - rsp5p, PHO85 - pho85p, DNF1 - dnf1p, VMA6 - vma6p, VPS5 - vps5p, BNI1 - bni1p, CAP2 - cap2p, SLX5 - slx5p, FUS1 - fus1p, ASC1 - asc1p, SPA2 - spa2p, KCC4 - kcc4p, MGA2 - mga2p, GBP2 - gbp2p, …
GO:0000003	reproduction	2.33E-6	3.18E-5	4.93	5561	112	161	16	[SET2 - set2p, SLA2 - sla2p, UBA4 - uba4p, RVS161 - rvs161p, SUR7 - sur7p, CMD1 - cmd1p, SPT7 - spt7p, BMH1 - bmh1p, SAC6 - sac6p, LAS17 - las17p, GLC7 - glc7p, CHS1 - chs1p, UBI4 - ubi4p, HHF1 - hhf1p, BMH2 - bmh2p, HHT1 - hht1p]
GO:0006352	transcription initiation, DNA-dependent	2.63E-6	3.58E-5	2.38	5561	32	1824	25	[RPB9 - rpb9p, TAF10 - taf10p, TAF4 - taf4p, SRB4 - srb4p, TFG1 - tfg1p, RPC31 - rpc31p, TAF12 - taf12p, SSU72 - ssu72p, TFG2 - tfg2p, RPC25 - rpc25p, BRF1 - brf1p, RPB7 - rpb7p, TAF9 - taf9p, RPC17 - rpc17p, TAF6 - taf6p, TFA1 - tfa1p, DST1 - dst1p, TAF7 - taf7p, MTF1 - mtf1p, RPB4 - rpb4p, RTF1 - rtf1p, TAF11 - taf11p, SUA7 - sua7p, SPT15 - spt15p, TAF14 - taf14p]
GO:0006413	translational initiation	2.86E-6	3.88E-5	3.16	5561	47	825	22	[NIP1 - nip1p, PRT1 - prt1p, CLU1 - clu1p, TIF34 - tif34p, SUI1 - sui1p, CDC33 - cdc33p, RLI1 - rli1p, TIF4631 - tif4631p, GCD7 - gcd7p, SIS1 - sis1p, TIF4632 - tif4632p, RPG1 - rpg1p, TIF2 - tif2p, YGR054W - hypothetical protein, GCN3 - gcn3p, GCD11 - gcd11p, DED1 - ded1p, SUA7 - sua7p, FUN12 - fun12p, TIF5 - tif5p, TIF6 - tif6p, TIF1 - tif1p]
GO:0007015	actin filament organization	3.1E-6	4.19E-5	2.03	5561	54	1878	37	[VRP1 - vrp1p, SIW14 - siw14p, SLA2 - sla2p, COF1 - cof1p, ENT2 - ent2p, PPH21 - pph21p, ARK1 - ark1p, ACT1 - act1p, BZZ1 - bzz1p, TOR2 - tor2p, PPH22 - pph22p, MSB3 - msb3p, END3 - end3p, ARC19 - arc19p, TPM1 - tpm1p, ARP2 - arp2p, ARC18 - arc18p, SLM1 - slm1p, BNR1 - bnr1p, RGA2 - rga2p, PRK1 - prk1p, BNI1 - bni1p, RGA1 - rga1p, PBS2 - pbs2p, SPA2 - spa2p, YSC84 - ysc84p, ARC40 - arc40p, TPD3 -…
GO:0009056	catabolic process	3.12E-6	4.2E-5	1.27	5561	704	1798	288	[PRE10 - pre10p, BET3 - bet3p, BCK1 - bck1p, PUB1 - pub1p, DUR3 - dur3p, DYN1 - dyn1p, SNF6 - snf6p, STO1 - sto1p, SEC13 - sec13p, HRD3 - hrd3p, ARP2 - arp2p, PYK2 - pyk2p, RSP5 - rsp5p, IDH1 - idh1p, RPT2 - rpt2p, LSM1 - lsm1p, HRT1 - hrt1p, URA2 - ura2p, RAD4 - rad4p, RPB4 - rpb4p, COG3 - cog3p, HEF3 - hef3p, CDC20 - cdc20p, SNQ2 - snq2p, SKI3 - ski3p, LSM5 - lsm5p, ATG13 - atg13p, PGM2 - pgm2p…
GO:0000472	endonucleolytic cleavage to generate mature 5'-end of SSU-rRNA from (SSU-rRNA, 5.8S rRNA, LSU-rRNA)	3.58E-6	4.81E-5	2.81	5561	30	1387	21	[UTP7 - utp7p, NOC4 - noc4p, LOC1 - loc1p, UTP18 - utp18p, NOP9 - nop9p, BUD21 - bud21p, DBP8 - dbp8p, UTP20 - utp20p, TOM1 - tom1p, ESF2 - esf2p, UTP10 - utp10p, RRP5 - rrp5p, NOP58 - nop58p, EMG1 - emg1p, SAS10 - sas10p, DIP2 - dip2p, UTP13 - utp13p, UTP6 - utp6p, MPP10 - mpp10p, NOP14 - nop14p, PWP2 - pwp2p]
GO:0006360	transcription from RNA polymerase I promoter	3.69E-6	4.94E-5	2.92	5561	29	1312	20	[RPA49 - rpa49p, KIN28 - kin28p, RPB5 - rpb5p, GTR1 - gtr1p, MOT1 - mot1p, RPB8 - rpb8p, RPC10 - rpc10p, RPA43 - rpa43p, RPC19 - rpc19p, RPA190 - rpa190p, RPC40 - rpc40p, RPB10 - rpb10p, CTR9 - ctr9p, RPA34 - rpa34p, RPO26 - rpo26p, TFB1 - tfb1p, PAF1 - paf1p, SPT15 - spt15p, RPA135 - rpa135p, TOR1 - tor1p]
GO:0000480	endonucleolytic cleavage in 5'-ETS of tricistronic rRNA transcript (SSU-rRNA, 5.8S rRNA, LSU-rRNA)	3.91E-6	5.22E-5	2.86	5561	28	1387	20	[UTP7 - utp7p, NOC4 - noc4p, LOC1 - loc1p, UTP18 - utp18p, NOP9 - nop9p, UTP20 - utp20p, TOM1 - tom1p, DBP8 - dbp8p, ESF2 - esf2p, UTP10 - utp10p, RRP5 - rrp5p, NOP58 - nop58p, EMG1 - emg1p, SAS10 - sas10p, DIP2 - dip2p, UTP13 - utp13p, UTP6 - utp6p, MPP10 - mpp10p, NOP14 - nop14p, PWP2 - pwp2p]
GO:0006275	regulation of DNA replication	4.06E-6	5.41E-5	2.19	5561	45	1749	31	[SET2 - set2p, RCO1 - rco1p, SIR2 - sir2p, CTI6 - cti6p, EAF3 - eaf3p, SML1 - sml1p, SBA1 - sba1p, RPD3 - rpd3p, MHR1 - mhr1p, CCR4 - ccr4p, RSC3 - rsc3p, TRX1 - trx1p, HSP82 - hsp82p, MCM5 - mcm5p, CHK1 - chk1p, CLB5 - clb5p, MET30 - met30p, DUN1 - dun1p, TOP2 - top2p, SIN3 - sin3p, CDC28 - cdc28p, FOB1 - fob1p, CDC16 - cdc16p, POL30 - pol30p, CDC6 - cdc6p, DIA2 - dia2p, CHD1 - chd1p, SFH1 - sfh…
GO:0010507	negative regulation of autophagy	5.29E-6	7.02E-5	125.44	5561	7	19	3	[KSP1 - ksp1p, TOR2 - tor2p, TOR1 - tor1p]
GO:0006337	nucleosome disassembly	5.57E-6	7.36E-5	2.71	5561	19	1834	17	[STH1 - sth1p, RTT102 - rtt102p, RSC4 - rsc4p, RSC2 - rsc2p, RSC8 - rsc8p, RSC3 - rsc3p, NAP1 - nap1p, ARP9 - arp9p, NPL6 - npl6p, RSC30 - rsc30p, ARP7 - arp7p, SFH1 - sfh1p, RSC58 - rsc58p, HTL1 - htl1p, RSC6 - rsc6p, RSC1 - rsc1p, ASF1 - asf1p]
GO:0032986	protein-DNA complex disassembly	5.57E-6	7.34E-5	2.71	5561	19	1834	17	[STH1 - sth1p, RTT102 - rtt102p, RSC4 - rsc4p, RSC2 - rsc2p, RSC8 - rsc8p, RSC3 - rsc3p, NAP1 - nap1p, ARP9 - arp9p, NPL6 - npl6p, RSC30 - rsc30p, ARP7 - arp7p, HTL1 - htl1p, RSC6 - rsc6p, SFH1 - sfh1p, RSC58 - rsc58p, RSC1 - rsc1p, ASF1 - asf1p]
GO:0018205	peptidyl-lysine modification	6.68E-6	8.77E-5	2.17	5561	58	1504	34	[EPL1 - epl1p, EAF3 - eaf3p, AHC2 - ahc2p, HAT2 - hat2p, TRA1 - tra1p, SGF73 - sgf73p, SET1 - set1p, TAF10 - taf10p, ACT1 - act1p, TAF5 - taf5p, HYP2 - hyp2p, SPT20 - spt20p, SAS2 - sas2p, TAF12 - taf12p, TAF1 - taf1p, HFI1 - hfi1p, ASF1 - asf1p, SWC4 - swc4p, ACS2 - acs2p, ARD1 - ard1p, TAF9 - taf9p, EAF7 - eaf7p, TAF6 - taf6p, HIF1 - hif1p, HAT1 - hat1p, SPT3 - spt3p, GCN5 - gcn5p, SPT7 - spt7p…
GO:0016584	nucleosome positioning	6.75E-6	8.84E-5	3.98	5561	10	1396	10	[ISW2 - isw2p, RSC6 - rsc6p, CYC8 - cyc8p, INO80 - ino80p, TUP1 - tup1p, STH1 - sth1p, ISW1 - isw1p, RSC3 - rsc3p, ARP9 - arp9p, CHD1 - chd1p]
GO:0016567	protein ubiquitination	6.91E-6	9.01E-5	1.82	5561	80	1872	49	[RFA2 - rfa2p, BUL1 - bul1p, ASR1 - asr1p, APC1 - apc1p, RAD16 - rad16p, SGT1 - sgt1p, UFD2 - ufd2p, RSP5 - rsp5p, NOT3 - not3p, PSH1 - psh1p, CDC16 - cdc16p, MND2 - mnd2p, HRT1 - hrt1p, SLX5 - slx5p, APC4 - apc4p, DIA2 - dia2p, SWM1 - swm1p, RPL40A - rpl40ap, UBC4 - ubc4p, DMA2 - dma2p, NOT5 - not5p, LGE1 - lge1p, UBI4 - ubi4p, PRP19 - prp19p, CDC53 - cdc53p, DMA1 - dma1p, CDC27 - cdc27p, GRR1 -…
GO:0048284	organelle fusion	7.14E-6	9.28E-5	2.08	5561	64	1544	37	[SNC1 - snc1p, YIP1 - yip1p, KAR2 - kar2p, SEC3 - sec3p, VAM7 - vam7p, CDC48 - cdc48p, SSO1 - sso1p, BET1 - bet1p, KAR5 - kar5p, SPC110 - spc110p, TLG2 - tlg2p, SEC6 - sec6p, SEC22 - sec22p, VPS33 - vps33p, DYN1 - dyn1p, SPC72 - spc72p, CMD1 - cmd1p, VTI1 - vti1p, SED5 - sed5p, NYV1 - nyv1p, SEC9 - sec9p, SNC2 - snc2p, BIK1 - bik1p, SEC17 - sec17p, SEC8 - sec8p, SSO2 - sso2p, SEC10 - sec10p, YKT6…
GO:0007020	microtubule nucleation	7.44E-6	9.64E-5	2.79	5561	20	1696	17	[SPC19 - spc19p, SPC34 - spc34p, CDC31 - cdc31p, SPC24 - spc24p, STU2 - stu2p, BIM1 - bim1p, SPC110 - spc110p, SPC25 - spc25p, SPC72 - spc72p, SPC97 - spc97p, STU1 - stu1p, TID3 - tid3p, NUF2 - nuf2p, SPC42 - spc42p, CNM67 - cnm67p, SPC98 - spc98p, SPC29 - spc29p]
GO:0045807	positive regulation of endocytosis	7.56E-6	9.76E-5	20.21	5561	8	172	5	[TOR2 - tor2p, RHO1 - rho1p, SLG1 - slg1p, RSP5 - rsp5p, FKS1 - fks1p]
GO:0031577	spindle checkpoint	7.62E-6	9.8E-5	2.21	5561	36	1884	27	[KIN4 - kin4p, MAD2 - mad2p, HHT2 - hht2p, PPH21 - pph21p, NUP170 - nup170p, NUP53 - nup53p, DMA1 - dma1p, LTE1 - lte1p, BIM1 - bim1p, SPC72 - spc72p, PPH22 - pph22p, BIR1 - bir1p, BUB1 - bub1p, GLC7 - glc7p, MAD1 - mad1p, MPS1 - mps1p, IPL1 - ipl1p, NUP157 - nup157p, ASM4 - asm4p, MAD3 - mad3p, RTS1 - rts1p, FIN1 - fin1p, TPD3 - tpd3p, DMA2 - dma2p, CDC20 - cdc20p, CEP3 - cep3p, HHT1 - hht1p]
GO:0034063	stress granule assembly	7.72E-6	9.91E-5	5.36	5561	8	1037	8	[DHH1 - dhh1p, STE20 - ste20p, TIF4632 - tif4632p, DCP2 - dcp2p, PUB1 - pub1p, TIF4631 - tif4631p, SCD6 - scd6p, PBP1 - pbp1p]
GO:0070647	protein modification by small protein conjugation or removal	7.95E-6	1.02E-4	1.63	5561	131	1872	72	[RFA2 - rfa2p, BUL1 - bul1p, ASR1 - asr1p, SMT3 - smt3p, UBA4 - uba4p, APC1 - apc1p, SGF11 - sgf11p, SGT1 - sgt1p, RAD16 - rad16p, UFD2 - ufd2p, RSP5 - rsp5p, NOT3 - not3p, PSH1 - psh1p, CDC16 - cdc16p, MND2 - mnd2p, HRT1 - hrt1p, SLX5 - slx5p, APC4 - apc4p, DIA2 - dia2p, SWM1 - swm1p, RPL40A - rpl40ap, UBC4 - ubc4p, DMA2 - dma2p, NOT5 - not5p, NCS2 - ncs2p, LGE1 - lge1p, UBP7 - ubp7p, RUB1 - rub…
GO:0031056	regulation of histone modification	7.99E-6	1.02E-4	2.8	5561	16	1860	15	[SET2 - set2p, SPT6 - spt6p, VPS75 - vps75p, SET1 - set1p, ESS1 - ess1p, LEO1 - leo1p, CHD1 - chd1p, FPR4 - fpr4p, RTF1 - rtf1p, CDC73 - cdc73p, SGV1 - sgv1p, CTR9 - ctr9p, PAF1 - paf1p, ADA2 - ada2p, ASF1 - asf1p]
GO:0007243	intracellular protein kinase cascade	8E-6	1.02E-4	3.14	5561	18	1476	15	[STE50 - ste50p, KSS1 - kss1p, FUS3 - fus3p, STE7 - ste7p, SMK1 - smk1p, BCK1 - bck1p, HOG1 - hog1p, SIT4 - sit4p, CDC37 - cdc37p, PKH3 - pkh3p, STE11 - ste11p, PKH2 - pkh2p, PKC1 - pkc1p, SLT2 - slt2p, SSK2 - ssk2p]
GO:0042026	protein refolding	8E-6	1.01E-4	2.98	5561	17	1645	15	[SSC1 - ssc1p, SSE1 - sse1p, HSP104 - hsp104p, HSP60 - hsp60p, MGE1 - mge1p, YDJ1 - ydj1p, HSP78 - hsp78p, HSP82 - hsp82p, CPR7 - cpr7p, HSC82 - hsc82p, MDJ1 - mdj1p, SSE2 - sse2p, SSA1 - ssa1p, ECM10 - ecm10p, CPR6 - cpr6p]
GO:0090305	nucleic acid phosphodiester bond hydrolysis	8.06E-6	1.02E-4	1.64	5561	133	1839	72	[RPS0B - rps0bp, RNH70 - rnh70p, KRR1 - krr1p, MSH2 - msh2p, PCF11 - pcf11p, KRI1 - kri1p, SAW1 - saw1p, UTP20 - utp20p, UTP10 - utp10p, RAD1 - rad1p, UTP13 - utp13p, ENP1 - enp1p, RAD3 - rad3p, NHP2 - nhp2p, GSP1 - gsp1p, NOP9 - nop9p, BUD21 - bud21p, RNT1 - rnt1p, RPS18B - rps18bp, MUS81 - mus81p, SSL2 - ssl2p, RRP5 - rrp5p, NOT5 - not5p, DCP2 - dcp2p, NOP58 - nop58p, EMG1 - emg1p, RLP7 - rlp7p…
GO:0048610	cellular process involved in reproduction	8.38E-6	1.05E-4	1.63	5561	212	1269	79	[RIM11 - rim11p, FKH1 - fkh1p, SHE3 - she3p, MYO4 - myo4p, HHF2 - hhf2p, FUS3 - fus3p, SHE4 - she4p, ADY3 - ady3p, TUP1 - tup1p, HHT2 - hht2p, CHS5 - chs5p, SSO1 - sso1p, MSH2 - msh2p, MCK1 - mck1p, SAW1 - saw1p, TUB1 - tub1p, SPC110 - spc110p, STE4 - ste4p, CMD1 - cmd1p, GPA2 - gpa2p, SPS1 - sps1p, GLC7 - glc7p, RAD1 - rad1p, ARP2 - arp2p, BMH2 - bmh2p, CLN2 - cln2p, CDC39 - cdc39p, STE5 - ste5p…
GO:0007088	regulation of mitosis	8.68E-6	1.09E-4	2.17	5561	38	1884	28	[MAD2 - mad2p, HHT2 - hht2p, PPH21 - pph21p, NUP170 - nup170p, NUP53 - nup53p, DMA1 - dma1p, BIM1 - bim1p, PPH22 - pph22p, BUB1 - bub1p, GLC7 - glc7p, MAD1 - mad1p, NIS1 - nis1p, BFR1 - bfr1p, MPS1 - mps1p, CDH1 - cdh1p, PSE1 - pse1p, MND2 - mnd2p, NUP157 - nup157p, ASM4 - asm4p, MAD3 - mad3p, SWM1 - swm1p, TPD3 - tpd3p, DMA2 - dma2p, DOC1 - doc1p, CDC20 - cdc20p, CEP3 - cep3p, CDC23 - cdc23p, HH…
GO:0051783	regulation of nuclear division	8.68E-6	1.09E-4	2.17	5561	38	1884	28	[MAD2 - mad2p, HHT2 - hht2p, PPH21 - pph21p, NUP170 - nup170p, NUP53 - nup53p, BIM1 - bim1p, DMA1 - dma1p, PPH22 - pph22p, BUB1 - bub1p, GLC7 - glc7p, MAD1 - mad1p, NIS1 - nis1p, BFR1 - bfr1p, MPS1 - mps1p, CDH1 - cdh1p, PSE1 - pse1p, MND2 - mnd2p, NUP157 - nup157p, ASM4 - asm4p, MAD3 - mad3p, SWM1 - swm1p, TPD3 - tpd3p, DMA2 - dma2p, CDC20 - cdc20p, DOC1 - doc1p, CEP3 - cep3p, CDC23 - cdc23p, HH…
GO:0042766	nucleosome mobilization	8.9E-6	1.11E-4	3.88	5561	10	1434	10	[NHP10 - nhp10p, ARP7 - arp7p, INO80 - ino80p, SNF2 - snf2p, IES1 - ies1p, IES3 - ies3p, TAF14 - taf14p, ARP5 - arp5p, ARP9 - arp9p, CHD1 - chd1p]
GO:0030100	regulation of endocytosis	8.99E-6	1.12E-4	3.52	5561	13	1459	12	[TOR2 - tor2p, AKR1 - akr1p, ROM2 - rom2p, PRK1 - prk1p, RHO1 - rho1p, SLG1 - slg1p, ALY2 - aly2p, AKL1 - akl1p, RSP5 - rsp5p, NPR1 - npr1p, ARK1 - ark1p, FKS1 - fks1p]
GO:0030010	establishment of cell polarity	9.11E-6	1.13E-4	1.8	5561	80	1888	49	[ZDS1 - zds1p, VRP1 - vrp1p, SEC3 - sec3p, BCK1 - bck1p, CHS5 - chs5p, PAN1 - pan1p, BUD32 - bud32p, CLA4 - cla4p, SHO1 - sho1p, CDC24 - cdc24p, MYO5 - myo5p, RGA2 - rga2p, SEC8 - sec8p, SEC10 - sec10p, BUD20 - bud20p, SPA2 - spa2p, BUD6 - bud6p, BEM2 - bem2p, SAC6 - sac6p, LAS17 - las17p, BUD3 - bud3p, SEC15 - sec15p, GIC1 - gic1p, ARF3 - arf3p, ELM1 - elm1p, BOI1 - boi1p, SLA2 - sla2p, BEM1 - b…
GO:0006448	regulation of translational elongation	1.08E-5	1.34E-4	5.46	5561	22	509	11	[CTK1 - ctk1p, HYP2 - hyp2p, RPL31A - rpl31ap, GCN1 - gcn1p, RPS9B - rps9bp, GCD11 - gcd11p, SSZ1 - ssz1p, SSB2 - ssb2p, RPS5 - rps5p, SSB1 - ssb1p, EFT2 - eft2p]
GO:0008298	intracellular mRNA localization	1.11E-5	1.37E-4	2.84	5561	24	1470	18	[RRP6 - rrp6p, SHE3 - she3p, MYO4 - myo4p, LOC1 - loc1p, SHE4 - she4p, SSD1 - ssd1p, SHE2 - she2p, SUS1 - sus1p, PUF3 - puf3p, TPM1 - tpm1p, SAC3 - sac3p, HEK2 - hek2p, NAM7 - nam7p, NUP60 - nup60p, SPT5 - spt5p, SPT4 - spt4p, SCP160 - scp160p, MTR4 - mtr4p]
GO:0034401	regulation of transcription by chromatin organization	1.28E-5	1.57E-4	2.72	5561	18	1820	16	[RAP1 - rap1p, SPT16 - spt16p, HMO1 - hmo1p, SPT6 - spt6p, RPD3 - rpd3p, HDA1 - hda1p, BDF1 - bdf1p, GCN5 - gcn5p, CHD1 - chd1p, FPR4 - fpr4p, ESA1 - esa1p, POB3 - pob3p, CTR9 - ctr9p, ADR1 - adr1p, PAF1 - paf1p, ISW1 - isw1p]
GO:0030071	regulation of mitotic metaphase/anaphase transition	1.4E-5	1.71E-4	2.24	5561	33	1884	25	[MAD2 - mad2p, HHT2 - hht2p, PPH21 - pph21p, NUP170 - nup170p, NUP53 - nup53p, BIM1 - bim1p, DMA1 - dma1p, PPH22 - pph22p, BUB1 - bub1p, GLC7 - glc7p, MAD1 - mad1p, MPS1 - mps1p, CDH1 - cdh1p, MND2 - mnd2p, NUP157 - nup157p, ASM4 - asm4p, MAD3 - mad3p, SWM1 - swm1p, TPD3 - tpd3p, DMA2 - dma2p, CDC20 - cdc20p, DOC1 - doc1p, CEP3 - cep3p, CDC23 - cdc23p, HHT1 - hht1p]
GO:0008104	protein localization	1.45E-5	1.77E-4	1.79	5561	82	1855	49	[SNX3 - snx3p, ATG19 - atg19p, MTW1 - mtw1p, NUP120 - nup120p, CSM1 - csm1p, PUF4 - puf4p, HDA1 - hda1p, KSP1 - ksp1p, NUP159 - nup159p, GLC7 - glc7p, SEC13 - sec13p, ABP1 - abp1p, NUP85 - nup85p, IML3 - iml3p, PDS1 - pds1p, FOB1 - fob1p, HSP104 - hsp104p, PPZ1 - ppz1p, MLC1 - mlc1p, CHL4 - chl4p, SGF29 - sgf29p, TID3 - tid3p, NUP133 - nup133p, MLP1 - mlp1p, VPS13 - vps13p, AME1 - ame1p, PLC1 - p…
GO:0000028	ribosomal small subunit assembly	1.48E-5	1.79E-4	3.62	5561	14	1316	12	[RPS0B - rps0bp, RPS0A - rps0ap, NSR1 - nsr1p, RPS14A - rps14ap, RPS11B - rps11bp, RRP7 - rrp7p, RPS11A - rps11ap, RPS31 - rps31p, DRS2 - drs2p, RPS17B - rps17bp, RPS14B - rps14bp, RPS17A - rps17ap]
GO:0051318	G1 phase	1.64E-5	1.99E-4	617.89	5561	9	2	2	[TOR2 - tor2p, TOR1 - tor1p]
GO:0009895	negative regulation of catabolic process	1.64E-5	1.98E-4	617.89	5561	9	2	2	[TOR2 - tor2p, TOR1 - tor1p]
GO:0031330	negative regulation of cellular catabolic process	1.64E-5	1.98E-4	617.89	5561	9	2	2	[TOR2 - tor2p, TOR1 - tor1p]
GO:0000080	G1 phase of mitotic cell cycle	1.64E-5	1.97E-4	617.89	5561	9	2	2	[TOR2 - tor2p, TOR1 - tor1p]
GO:0031532	actin cytoskeleton reorganization	1.66E-5	1.98E-4	29.19	5561	6	127	4	[TOR2 - tor2p, RHO1 - rho1p, RVS161 - rvs161p, ACT1 - act1p]
GO:0032535	regulation of cellular component size	1.72E-5	2.05E-4	2.11	5561	44	1799	30	[ARC35 - arc35p, SFP1 - sfp1p, BUD14 - bud14p, RPA49 - rpa49p, PRS3 - prs3p, RHO1 - rho1p, SKY1 - sky1p, KAP122 - kap122p, SWE1 - swe1p, GPA2 - gpa2p, TOM1 - tom1p, ARC15 - arc15p, SCH9 - sch9p, SKN7 - skn7p, CAP1 - cap1p, ARP2 - arp2p, CDH1 - cdh1p, RSP5 - rsp5p, SLT2 - slt2p, FKS1 - fks1p, ARC18 - arc18p, BNR1 - bnr1p, SSF1 - ssf1p, CAP2 - cap2p, BNI1 - bni1p, ARC40 - arc40p, WHI3 - whi3p, LGE1…
GO:0090066	regulation of anatomical structure size	1.72E-5	2.04E-4	2.11	5561	44	1799	30	[ARC35 - arc35p, BUD14 - bud14p, SFP1 - sfp1p, RPA49 - rpa49p, PRS3 - prs3p, RHO1 - rho1p, SKY1 - sky1p, KAP122 - kap122p, SWE1 - swe1p, GPA2 - gpa2p, TOM1 - tom1p, ARC15 - arc15p, SCH9 - sch9p, SKN7 - skn7p, CAP1 - cap1p, ARP2 - arp2p, CDH1 - cdh1p, RSP5 - rsp5p, SLT2 - slt2p, FKS1 - fks1p, ARC18 - arc18p, BNR1 - bnr1p, SSF1 - ssf1p, BNI1 - bni1p, CAP2 - cap2p, ARC40 - arc40p, WHI3 - whi3p, LGE1…
GO:0006401	RNA catabolic process	1.76E-5	2.09E-4	1.7	5561	99	1879	57	[PAT1 - pat1p, NUP2 - nup2p, SSN3 - ssn3p, PUB1 - pub1p, RAT1 - rat1p, CCR4 - ccr4p, PUF4 - puf4p, STO1 - sto1p, MRPL3 - mrpl3p, LSM7 - lsm7p, CDC39 - cdc39p, SKI7 - ski7p, SIR3 - sir3p, NOT3 - not3p, LSM6 - lsm6p, LSM1 - lsm1p, NMD2 - nmd2p, RNT1 - rnt1p, RPB4 - rpb4p, DBP2 - dbp2p, NOT5 - not5p, DCP2 - dcp2p, SKI3 - ski3p, LSM5 - lsm5p, LSM3 - lsm3p, LSM2 - lsm2p, NRD1 - nrd1p, HRP1 - hrp1p, RR…
GO:0070925	organelle assembly	1.96E-5	2.31E-4	2.37	5561	29	1780	22	[SEC7 - sec7p, BMS1 - bms1p, VAC8 - vac8p, ATG8 - atg8p, SDO1 - sdo1p, CDC5 - cdc5p, SKP1 - skp1p, SEC18 - sec18p, CHL4 - chl4p, SGT1 - sgt1p, ATG17 - atg17p, CLB5 - clb5p, ATG27 - atg27p, ATG9 - atg9p, MPS1 - mps1p, SHP1 - shp1p, TIF5 - tif5p, ATG12 - atg12p, TIF6 - tif6p, NIP7 - nip7p, ARP4 - arp4p, NOC2 - noc2p]
GO:0007096	regulation of exit from mitosis	1.97E-5	2.32E-4	3.79	5561	24	856	14	[KEL1 - kel1p, MOB1 - mob1p, SPO12 - spo12p, CDC15 - cdc15p, CDC42 - cdc42p, SKP1 - skp1p, LTE1 - lte1p, STE20 - ste20p, NET1 - net1p, CLA4 - cla4p, TEM1 - tem1p, CDC14 - cdc14p, CDC24 - cdc24p, CDC55 - cdc55p]
GO:0010562	positive regulation of phosphorus metabolic process	2.21E-5	2.59E-4	2.57	5561	22	1773	18	[CDC11 - cdc11p, STE7 - ste7p, PHO4 - pho4p, PBS2 - pbs2p, STE11 - ste11p, ESS1 - ess1p, CDC12 - cdc12p, STE20 - ste20p, RTF1 - rtf1p, CDC73 - cdc73p, ATG17 - atg17p, CTR9 - ctr9p, PHO2 - pho2p, PAF1 - paf1p, ATG13 - atg13p, STE5 - ste5p, ELM1 - elm1p, SSK2 - ssk2p]
GO:0045937	positive regulation of phosphate metabolic process	2.21E-5	2.58E-4	2.57	5561	22	1773	18	[CDC11 - cdc11p, STE7 - ste7p, PHO4 - pho4p, PBS2 - pbs2p, STE11 - ste11p, ESS1 - ess1p, CDC12 - cdc12p, STE20 - ste20p, RTF1 - rtf1p, CDC73 - cdc73p, ATG17 - atg17p, CTR9 - ctr9p, PAF1 - paf1p, PHO2 - pho2p, ATG13 - atg13p, SSK2 - ssk2p, ELM1 - elm1p, STE5 - ste5p]
GO:0006888	ER to Golgi vesicle-mediated transport	2.27E-5	2.65E-4	1.85	5561	80	1692	45	[SEC27 - sec27p, YIP1 - yip1p, SEC26 - sec26p, SEC7 - sec7p, SEC28 - sec28p, BET3 - bet3p, EMP24 - emp24p, ATG8 - atg8p, BET1 - bet1p, YPT1 - ypt1p, SVP26 - svp26p, ERV29 - erv29p, TRX1 - trx1p, SEC22 - sec22p, MRS6 - mrs6p, HRR25 - hrr25p, SMY2 - smy2p, GYL1 - gyl1p, CHS7 - chs7p, ARF1 - arf1p, ARF2 - arf2p, YIP3 - yip3p, COG2 - cog2p, SED5 - sed5p, GYP5 - gyp5p, ERP1 - erp1p, COP1 - cop1p, GLO3…
GO:0045786	negative regulation of cell cycle	2.32E-5	2.7E-4	2.06	5561	43	1884	30	[FUS3 - fus3p, MAD2 - mad2p, HHT2 - hht2p, PPH21 - pph21p, NUP170 - nup170p, CCR4 - ccr4p, NUP53 - nup53p, FAR1 - far1p, BIM1 - bim1p, DMA1 - dma1p, POL1 - pol1p, GRR1 - grr1p, PPH22 - pph22p, BUB1 - bub1p, GLC7 - glc7p, MAD1 - mad1p, MPS1 - mps1p, CDC28 - cdc28p, STE50 - ste50p, NUP157 - nup157p, ASM4 - asm4p, MAD3 - mad3p, PSY2 - psy2p, TPD3 - tpd3p, DMA2 - dma2p, CEP3 - cep3p, HHT1 - hht1p, CS…
GO:0006446	regulation of translational initiation	2.38E-5	2.76E-4	3.2	5561	21	1242	15	[PAT1 - pat1p, RPB7 - rpb7p, PAB1 - pab1p, GLE1 - gle1p, STM1 - stm1p, GCD7 - gcd7p, RPB4 - rpb4p, HYP2 - hyp2p, TIF2 - tif2p, GCN3 - gcn3p, GCD6 - gcd6p, FUN12 - fun12p, TIF5 - tif5p, SCD6 - scd6p, GCN2 - gcn2p]
GO:0000973	posttranscriptional tethering of RNA polymerase II gene DNA at nuclear periphery	2.53E-5	2.93E-4	2.93	5561	16	1660	14	[RRP6 - rrp6p, NUP2 - nup2p, NUP120 - nup120p, NUP157 - nup157p, NUP42 - nup42p, GLE2 - gle2p, SUS1 - sus1p, NUP84 - nup84p, NUP100 - nup100p, MLP2 - mlp2p, SAC3 - sac3p, NUP133 - nup133p, NUP145 - nup145p, NUP60 - nup60p]
GO:0006094	gluconeogenesis	2.62E-5	3.02E-4	21.16	5561	18	73	5	[ENO2 - eno2p, PCK1 - pck1p, FBP1 - fbp1p, PGK1 - pgk1p, MDH2 - mdh2p]
GO:0090329	regulation of DNA-dependent DNA replication	2.81E-5	3.24E-4	2.45	5561	26	1749	20	[CDC28 - cdc28p, RCO1 - rco1p, SET2 - set2p, EAF3 - eaf3p, CTI6 - cti6p, CDC16 - cdc16p, RPD3 - rpd3p, MHR1 - mhr1p, CCR4 - ccr4p, CDC6 - cdc6p, RSC3 - rsc3p, CHD1 - chd1p, MCM5 - mcm5p, SFH1 - sfh1p, CHK1 - chk1p, MET30 - met30p, DUN1 - dun1p, TOP2 - top2p, CSM3 - csm3p, SIN3 - sin3p]
GO:0034605	cellular response to heat	3E-5	3.44E-4	2.21	5561	32	1884	24	[UME1 - ume1p, STE50 - ste50p, NUP2 - nup2p, NUP120 - nup120p, HSP104 - hsp104p, HOG1 - hog1p, NUP42 - nup42p, RPD3 - rpd3p, MSN2 - msn2p, ASM4 - asm4p, PBS2 - pbs2p, HSP78 - hsp78p, STE11 - ste11p, NUP84 - nup84p, STE20 - ste20p, RPB4 - rpb4p, NUP100 - nup100p, NUP133 - nup133p, SHO1 - sho1p, NUP60 - nup60p, SDS3 - sds3p, NUP188 - nup188p, SIN3 - sin3p, SWI6 - swi6p]
GO:0010506	regulation of autophagy	3.01E-5	3.44E-4	505.55	5561	11	2	2	[TOR2 - tor2p, TOR1 - tor1p]
GO:0009205	purine ribonucleoside triphosphate metabolic process	3.47E-5	3.96E-4	2.56	5561	106	573	28	[SNU114 - snu114p, VMA2 - vma2p, YOR1 - yor1p, SUP35 - sup35p, TEF2 - tef2p, TUB1 - tub1p, PDR5 - pdr5p, TUB2 - tub2p, VMA1 - vma1p, PMA1 - pma1p, ENA5 - ena5p, ENA2 - ena2p, GCD11 - gcd11p, ENA1 - ena1p, FUN12 - fun12p, ARP2 - arp2p, GET3 - get3p, EFT1 - eft1p, ARB1 - arb1p, GSP1 - gsp1p, EFT2 - eft2p, HEF3 - hef3p, PDR12 - pdr12p, SNQ2 - snq2p, YEF3 - yef3p, TEF1 - tef1p, IMD3 - imd3p, SEC23 - …
GO:0032446	protein modification by small protein conjugation	3.61E-5	4.11E-4	1.68	5561	101	1872	57	[RFA2 - rfa2p, BUL1 - bul1p, ASR1 - asr1p, SMT3 - smt3p, UBA4 - uba4p, APC1 - apc1p, RAD16 - rad16p, SGT1 - sgt1p, UFD2 - ufd2p, RSP5 - rsp5p, NOT3 - not3p, PSH1 - psh1p, CDC16 - cdc16p, MND2 - mnd2p, HRT1 - hrt1p, SLX5 - slx5p, APC4 - apc4p, DIA2 - dia2p, SWM1 - swm1p, RPL40A - rpl40ap, UBC4 - ubc4p, DMA2 - dma2p, NOT5 - not5p, LGE1 - lge1p, NCS2 - ncs2p, RUB1 - rub1p, UBI4 - ubi4p, PRP19 - prp1…
GO:0051666	actin cortical patch localization	3.71E-5	4.2E-4	9.01	5561	15	288	7	[MYO5 - myo5p, CRN1 - crn1p, LAS17 - las17p, LSB3 - lsb3p, RVS167 - rvs167p, RVS161 - rvs161p, YSC84 - ysc84p]
GO:0090293	nitrogen catabolite regulation of transcription	3.82E-5	4.32E-4	5.67	5561	10	784	8	[GCN4 - gcn4p, DAL80 - dal80p, RTG2 - rtg2p, DAL81 - dal81p, GZF3 - gzf3p, DAL82 - dal82p, GLN3 - gln3p, GAT1 - gat1p]
GO:0000972	transcription-dependent tethering of RNA polymerase II gene DNA at nuclear periphery	3.86E-5	4.35E-4	2.79	5561	18	1660	15	[RRP6 - rrp6p, NUP2 - nup2p, NUP120 - nup120p, NUP157 - nup157p, NUP42 - nup42p, GLE2 - gle2p, SUS1 - sus1p, NUP84 - nup84p, NUP100 - nup100p, MLP2 - mlp2p, SAC3 - sac3p, NUP133 - nup133p, NUP145 - nup145p, NUP1 - nup1p, NUP60 - nup60p]
GO:0051129	negative regulation of cellular component organization	4.12E-5	4.63E-4	5.12	5561	59	221	12	[TPD3 - tpd3p, SET2 - set2p, BUD14 - bud14p, CRN1 - crn1p, GLC7 - glc7p, HHT2 - hht2p, PPH21 - pph21p, NPL3 - npl3p, NPR1 - npr1p, HHT1 - hht1p, ESS1 - ess1p, YPK1 - ypk1p]
GO:0045943	positive regulation of transcription from RNA polymerase I promoter	4.17E-5	4.68E-4	4.12	5561	12	1126	10	[CTK1 - ctk1p, UTP15 - utp15p, UTP10 - utp10p, CTK2 - ctk2p, TAP42 - tap42p, SCH9 - sch9p, UTP8 - utp8p, UTP4 - utp4p, NAN1 - nan1p, UTP9 - utp9p]
GO:0032386	regulation of intracellular transport	4.38E-5	4.89E-4	18.84	5561	18	82	5	[BRE5 - bre5p, URE2 - ure2p, SLT2 - slt2p, RSP5 - rsp5p, UBP3 - ubp3p]
GO:0042325	regulation of phosphorylation	4.41E-5	4.92E-4	2.24	5561	63	1182	30	[SSN8 - ssn8p, CDC11 - cdc11p, NBP2 - nbp2p, GAL80 - gal80p, CDC12 - cdc12p, SWE1 - swe1p, CDC73 - cdc73p, ATG17 - atg17p, CTR9 - ctr9p, CLB2 - clb2p, PAF1 - paf1p, CLN2 - cln2p, STE5 - ste5p, SSK2 - ssk2p, PTC1 - ptc1p, CLB3 - clb3p, NCE102 - nce102p, STE7 - ste7p, BCY1 - bcy1p, PIL1 - pil1p, MIH1 - mih1p, LSP1 - lsp1p, PBS2 - pbs2p, STE11 - ste11p, SIC1 - sic1p, STE20 - ste20p, SLN1 - sln1p, VA…
GO:0006944	cellular membrane fusion	4.42E-5	4.91E-4	1.87	5561	72	1693	41	[SNC1 - snc1p, YIP1 - yip1p, SEC3 - sec3p, VAM7 - vam7p, CDC48 - cdc48p, VPS41 - vps41p, SSO1 - sso1p, VPS16 - vps16p, ATG8 - atg8p, BET1 - bet1p, TRX1 - trx1p, SEC5 - sec5p, TLG2 - tlg2p, SEC6 - sec6p, SEC22 - sec22p, VPS33 - vps33p, CMD1 - cmd1p, VTI1 - vti1p, SED5 - sed5p, NYV1 - nyv1p, KEL1 - kel1p, SEC9 - sec9p, SNC2 - snc2p, SEC17 - sec17p, VAM6 - vam6p, SEC8 - sec8p, VAC8 - vac8p, SSO2 - s…
GO:0061025	membrane fusion	4.42E-5	4.9E-4	1.87	5561	72	1693	41	[SNC1 - snc1p, YIP1 - yip1p, SEC3 - sec3p, VAM7 - vam7p, CDC48 - cdc48p, VPS41 - vps41p, SSO1 - sso1p, VPS16 - vps16p, ATG8 - atg8p, BET1 - bet1p, TRX1 - trx1p, SEC5 - sec5p, TLG2 - tlg2p, SEC22 - sec22p, VPS33 - vps33p, SEC6 - sec6p, CMD1 - cmd1p, VTI1 - vti1p, SED5 - sed5p, NYV1 - nyv1p, KEL1 - kel1p, SEC9 - sec9p, SNC2 - snc2p, SEC17 - sec17p, VAM6 - vam6p, SEC8 - sec8p, SSO2 - sso2p, VAC8 - v…
GO:0006267	pre-replicative complex assembly	4.55E-5	5.02E-4	2.8	5561	16	1739	14	[MCM4 - mcm4p, ORC2 - orc2p, MCM6 - mcm6p, ORC6 - orc6p, MCM7 - mcm7p, CDC6 - cdc6p, MCM5 - mcm5p, CDC45 - cdc45p, ORC5 - orc5p, ORC3 - orc3p, BMH2 - bmh2p, ORC1 - orc1p, MCM3 - mcm3p, MCM2 - mcm2p]
GO:0006403	RNA localization	4.57E-5	5.03E-4	2.38	5561	26	1801	20	[RRP6 - rrp6p, SHE3 - she3p, MYO4 - myo4p, LOC1 - loc1p, SHE4 - she4p, MTR10 - mtr10p, SSD1 - ssd1p, SHE2 - she2p, SUS1 - sus1p, PUF3 - puf3p, TPM1 - tpm1p, SAC3 - sac3p, HEK2 - hek2p, MLP1 - mlp1p, NAM7 - nam7p, NUP60 - nup60p, SPT5 - spt5p, SCP160 - scp160p, SPT4 - spt4p, MTR4 - mtr4p]
GO:0008645	hexose transport	4.57E-5	5.03E-4	9.73	5561	23	174	7	[HXT2 - hxt2p, HXT5 - hxt5p, HXT3 - hxt3p, HXT4 - hxt4p, HXT1 - hxt1p, HXT6 - hxt6p, HXT7 - hxt7p]
GO:0015749	monosaccharide transport	4.57E-5	5.01E-4	9.73	5561	23	174	7	[HXT2 - hxt2p, HXT5 - hxt5p, HXT4 - hxt4p, HXT3 - hxt3p, HXT6 - hxt6p, HXT1 - hxt1p, HXT7 - hxt7p]
GO:0009199	ribonucleoside triphosphate metabolic process	4.62E-5	5.05E-4	2.32	5561	108	709	32	[SNU114 - snu114p, VPS1 - vps1p, VMA2 - vma2p, YOR1 - yor1p, SUP35 - sup35p, TEF2 - tef2p, TUB1 - tub1p, PDR5 - pdr5p, TUB2 - tub2p, VMA1 - vma1p, PMC1 - pmc1p, PMA1 - pma1p, ENA5 - ena5p, ENA2 - ena2p, GCD11 - gcd11p, ENA1 - ena1p, ARP2 - arp2p, FUN12 - fun12p, GET3 - get3p, EFT1 - eft1p, BMS1 - bms1p, ARB1 - arb1p, GSP1 - gsp1p, EFT2 - eft2p, URA7 - ura7p, HEF3 - hef3p, PDR12 - pdr12p, SNQ2 - s…
GO:0000082	G1/S transition of mitotic cell cycle	4.91E-5	5.35E-4	3.27	5561	31	879	16	[SAT4 - sat4p, SAP185 - sap185p, HRT1 - hrt1p, PPH21 - pph21p, SIT4 - sit4p, RSC8 - rsc8p, CDC53 - cdc53p, RSC3 - rsc3p, SKP1 - skp1p, SIC1 - sic1p, GRR1 - grr1p, PPH22 - pph22p, VHS1 - vhs1p, MET30 - met30p, SAP4 - sap4p, RRD1 - rrd1p]
GO:0009144	purine nucleoside triphosphate metabolic process	5.13E-5	5.57E-4	2.52	5561	108	573	28	[SNU114 - snu114p, VMA2 - vma2p, YOR1 - yor1p, SUP35 - sup35p, TEF2 - tef2p, TUB1 - tub1p, PDR5 - pdr5p, TUB2 - tub2p, VMA1 - vma1p, PMA1 - pma1p, ENA5 - ena5p, ENA2 - ena2p, GCD11 - gcd11p, ENA1 - ena1p, FUN12 - fun12p, ARP2 - arp2p, GET3 - get3p, EFT1 - eft1p, ARB1 - arb1p, GSP1 - gsp1p, EFT2 - eft2p, PDR12 - pdr12p, HEF3 - hef3p, SNQ2 - snq2p, YEF3 - yef3p, TEF1 - tef1p, IMD3 - imd3p, SEC23 - …
GO:0009141	nucleoside triphosphate metabolic process	5.34E-5	5.78E-4	2.47	5561	114	573	29	[SNU114 - snu114p, VMA2 - vma2p, YOR1 - yor1p, SUP35 - sup35p, TEF2 - tef2p, TUB1 - tub1p, PDR5 - pdr5p, TUB2 - tub2p, VMA1 - vma1p, PMA1 - pma1p, ENA5 - ena5p, ENA2 - ena2p, GCD11 - gcd11p, ENA1 - ena1p, FUN12 - fun12p, ARP2 - arp2p, GET3 - get3p, EFT1 - eft1p, RAD53 - rad53p, ARB1 - arb1p, GSP1 - gsp1p, EFT2 - eft2p, PDR12 - pdr12p, HEF3 - hef3p, SNQ2 - snq2p, YEF3 - yef3p, TEF1 - tef1p, IMD3 -…
GO:0031505	fungal-type cell wall organization	5.87E-5	6.35E-4	3.52	5561	153	186	18	[AVO1 - avo1p, GAS1 - gas1p, BIT61 - bit61p, AVO2 - avo2p, SLA2 - sla2p, SLG1 - slg1p, SIT4 - sit4p, ACT1 - act1p, BEM2 - bem2p, ECM33 - ecm33p, SLA1 - sla1p, UTR2 - utr2p, TCO89 - tco89p, TSC11 - tsc11p, GSC2 - gsc2p, SLT2 - slt2p, LST8 - lst8p, TOR1 - tor1p]
GO:0060341	regulation of cellular localization	5.91E-5	6.37E-4	12.71	5561	25	105	6	[BRE5 - bre5p, URE2 - ure2p, RHO1 - rho1p, RSP5 - rsp5p, SLT2 - slt2p, UBP3 - ubp3p]
GO:0006383	transcription from RNA polymerase III promoter	6.04E-5	6.49E-4	2.34	5561	26	1831	20	[RPC34 - rpc34p, RPB5 - rpb5p, RPC17 - rpc17p, GTR1 - gtr1p, DST1 - dst1p, RPB8 - rpb8p, TFC4 - tfc4p, RPC10 - rpc10p, RPO31 - rpo31p, RPC19 - rpc19p, RPC40 - rpc40p, RPB10 - rpb10p, RPC82 - rpc82p, RPC31 - rpc31p, RPO26 - rpo26p, RPC37 - rpc37p, RPC53 - rpc53p, RPC25 - rpc25p, RET1 - ret1p, RPC11 - rpc11p]
GO:0019319	hexose biosynthetic process	6.18E-5	6.62E-4	18.14	5561	21	73	5	[ENO2 - eno2p, PCK1 - pck1p, FBP1 - fbp1p, PGK1 - pgk1p, MDH2 - mdh2p]
GO:0006348	chromatin silencing at telomere	6.61E-5	7.07E-4	1.94	5561	55	1769	34	[SIR2 - sir2p, DOT1 - dot1p, NUP2 - nup2p, ITC1 - itc1p, HAT2 - hat2p, ORC2 - orc2p, IES3 - ies3p, SET1 - set1p, YAF9 - yaf9p, MCM7 - mcm7p, MCM5 - mcm5p, NPT1 - npt1p, SWD3 - swd3p, SAS2 - sas2p, INO80 - ino80p, IFH1 - ifh1p, SCS2 - scs2p, ADA2 - ada2p, ASF1 - asf1p, MCM3 - mcm3p, RAP1 - rap1p, BRE1 - bre1p, RNA1 - rna1p, GTR1 - gtr1p, HIF1 - hif1p, POL30 - pol30p, HAT1 - hat1p, SUB2 - sub2p, PO…
GO:0071174	mitotic cell cycle spindle checkpoint	7.14E-5	7.61E-4	2.15	5561	33	1884	24	[KIN4 - kin4p, MAD2 - mad2p, HHT2 - hht2p, NUP157 - nup157p, ASM4 - asm4p, PPH21 - pph21p, NUP170 - nup170p, MAD3 - mad3p, NUP53 - nup53p, RTS1 - rts1p, DMA1 - dma1p, LTE1 - lte1p, BIM1 - bim1p, FIN1 - fin1p, TPD3 - tpd3p, SPC72 - spc72p, PPH22 - pph22p, BUB1 - bub1p, DMA2 - dma2p, GLC7 - glc7p, MAD1 - mad1p, CEP3 - cep3p, MPS1 - mps1p, HHT1 - hht1p]
GO:0051338	regulation of transferase activity	7.24E-5	7.69E-4	2.34	5561	53	1166	26	[SSN8 - ssn8p, CDC11 - cdc11p, SBA1 - sba1p, NBP2 - nbp2p, GAL80 - gal80p, CDC12 - cdc12p, SWE1 - swe1p, ATG17 - atg17p, CLB2 - clb2p, CLN2 - cln2p, SSK2 - ssk2p, PTC1 - ptc1p, CLB3 - clb3p, STE7 - ste7p, MIH1 - mih1p, PIL1 - pil1p, PBS2 - pbs2p, LSP1 - lsp1p, STE11 - ste11p, SIC1 - sic1p, SLN1 - sln1p, STE20 - ste20p, VAC14 - vac14p, CDC13 - cdc13p, CTK2 - ctk2p, ATG13 - atg13p]
GO:0018193	peptidyl-amino acid modification	7.69E-5	8.15E-4	1.78	5561	98	1528	48	[EPL1 - epl1p, EAF3 - eaf3p, HAT2 - hat2p, AHC2 - ahc2p, TRA1 - tra1p, SGF73 - sgf73p, TAE1 - tae1p, SET1 - set1p, SWP1 - swp1p, ACT1 - act1p, TAF10 - taf10p, ESS1 - ess1p, TAF5 - taf5p, CTK1 - ctk1p, CPR1 - cpr1p, SPT20 - spt20p, HYP2 - hyp2p, SAS2 - sas2p, TAF12 - taf12p, TAF1 - taf1p, FPR3 - fpr3p, HFI1 - hfi1p, ASF1 - asf1p, CPR6 - cpr6p, SWC4 - swc4p, ACS2 - acs2p, ARD1 - ard1p, RRD2 - rrd2p…
GO:0000724	double-strand break repair via homologous recombination	7.94E-5	8.4E-4	2.07	5561	43	1751	28	[MCM4 - mcm4p, RFA2 - rfa2p, SNF5 - snf5p, RAD50 - rad50p, MCM6 - mcm6p, MCM7 - mcm7p, MCM5 - mcm5p, SGS1 - sgs1p, CDC45 - cdc45p, RAD1 - rad1p, RAD52 - rad52p, RFA3 - rfa3p, RFA1 - rfa1p, MCM3 - mcm3p, BRE1 - bre1p, RSC2 - rsc2p, CDC7 - cdc7p, SLD5 - sld5p, RAD59 - rad59p, MCM10 - mcm10p, CTF4 - ctf4p, YKU70 - yku70p, RAD6 - rad6p, YKU80 - yku80p, MRE11 - mre11p, MCM2 - mcm2p, SLD2 - sld2p, PPH3…
GO:0046777	protein autophosphorylation	8.04E-5	8.47E-4	3.14	5561	10	1773	10	[SLN1 - sln1p, GIN4 - gin4p, HSL1 - hsl1p, KIN2 - kin2p, KIN1 - kin1p, KNS1 - kns1p, YPK1 - ypk1p, ELM1 - elm1p, SSK2 - ssk2p, FPK1 - fpk1p]
GO:0010948	negative regulation of cell cycle process	8.24E-5	8.67E-4	1.85	5561	59	1884	37	[SET2 - set2p, DOT1 - dot1p, MAD2 - mad2p, HHT2 - hht2p, RPD3 - rpd3p, MSH2 - msh2p, PPH21 - pph21p, CCR4 - ccr4p, NUP170 - nup170p, NUP53 - nup53p, BIM1 - bim1p, POL1 - pol1p, DMA1 - dma1p, SGS1 - sgs1p, SWE1 - swe1p, PPH22 - pph22p, BUB1 - bub1p, GLC7 - glc7p, MAD1 - mad1p, MPS1 - mps1p, FPR3 - fpr3p, SIF2 - sif2p, CDH1 - cdh1p, MEK1 - mek1p, KEL1 - kel1p, SNT1 - snt1p, NUP157 - nup157p, ASM4 -…
GO:0032271	regulation of protein polymerization	8.41E-5	8.82E-4	3.28	5561	15	1357	12	[ARC35 - arc35p, ARC18 - arc18p, BUD14 - bud14p, ARC15 - arc15p, BIK1 - bik1p, CAP1 - cap1p, ARP3 - arp3p, BNI1 - bni1p, CAP2 - cap2p, ARP2 - arp2p, BIM1 - bim1p, ARC40 - arc40p]
GO:0006892	post-Golgi vesicle-mediated transport	8.46E-5	8.85E-4	1.8	5561	68	1867	41	[SNC1 - snc1p, SEC3 - sec3p, PEP12 - pep12p, VPS53 - vps53p, CHS5 - chs5p, SSO1 - sso1p, APL5 - apl5p, GGA2 - gga2p, VPS54 - vps54p, VPS16 - vps16p, YPT7 - ypt7p, DRS2 - drs2p, SEC5 - sec5p, TLG2 - tlg2p, SEC6 - sec6p, VPS33 - vps33p, APL4 - apl4p, APL6 - apl6p, SRO7 - sro7p, APL2 - apl2p, ARF1 - arf1p, VTI1 - vti1p, SEC9 - sec9p, SUR4 - sur4p, SNC2 - snc2p, SEC8 - sec8p, SSO2 - sso2p, SEC10 - se…
GO:0019220	regulation of phosphate metabolic process	8.52E-5	8.88E-4	2.08	5561	77	1182	34	[SSN8 - ssn8p, CDC11 - cdc11p, PHO4 - pho4p, NBP2 - nbp2p, GAL80 - gal80p, CDC12 - cdc12p, ESS1 - ess1p, SWE1 - swe1p, CDC73 - cdc73p, ATG17 - atg17p, CTR9 - ctr9p, PAF1 - paf1p, CLB2 - clb2p, RSP5 - rsp5p, CLN2 - cln2p, PHO85 - pho85p, STE5 - ste5p, SSK2 - ssk2p, CLB3 - clb3p, PTC1 - ptc1p, NCE102 - nce102p, STE7 - ste7p, BCY1 - bcy1p, PIL1 - pil1p, MIH1 - mih1p, LSP1 - lsp1p, PBS2 - pbs2p, STE1…
GO:0051174	regulation of phosphorus metabolic process	8.52E-5	8.86E-4	2.08	5561	77	1182	34	[SSN8 - ssn8p, CDC11 - cdc11p, PHO4 - pho4p, NBP2 - nbp2p, GAL80 - gal80p, CDC12 - cdc12p, ESS1 - ess1p, SWE1 - swe1p, CDC73 - cdc73p, ATG17 - atg17p, CTR9 - ctr9p, CLB2 - clb2p, PAF1 - paf1p, RSP5 - rsp5p, CLN2 - cln2p, PHO85 - pho85p, STE5 - ste5p, SSK2 - ssk2p, CLB3 - clb3p, PTC1 - ptc1p, STE7 - ste7p, NCE102 - nce102p, BCY1 - bcy1p, PIL1 - pil1p, MIH1 - mih1p, LSP1 - lsp1p, PBS2 - pbs2p, STE1…
GO:0000086	G2/M transition of mitotic cell cycle	8.83E-5	9.17E-4	2.15	5561	34	1827	24	[CDC34 - cdc34p, CLB3 - clb3p, MAD2 - mad2p, STH1 - sth1p, HRT1 - hrt1p, RSC4 - rsc4p, MIH1 - mih1p, MAD3 - mad3p, SKP1 - skp1p, CDC53 - cdc53p, RSC3 - rsc3p, SWE1 - swe1p, SFH1 - sfh1p, RSC6 - rsc6p, CDC4 - cdc4p, SCM3 - scm3p, HSL1 - hsl1p, MAD1 - mad1p, CLB5 - clb5p, CLB2 - clb2p, UBC9 - ubc9p, IPL1 - ipl1p, TOP2 - top2p, YBP2 - ybp2p]
GO:0006457	protein folding	9.51E-5	9.85E-4	1.77	5561	112	1402	50	[EGD1 - egd1p, CCT2 - cct2p, ZUO1 - zuo1p, ESS1 - ess1p, HSP82 - hsp82p, AHA1 - aha1p, CCT7 - cct7p, TCP1 - tcp1p, PDI1 - pdi1p, EGD2 - egd2p, FPR3 - fpr3p, CPR6 - cpr6p, PHO86 - pho86p, HSP104 - hsp104p, FPR1 - fpr1p, FLC1 - flc1p, SHR3 - shr3p, SSA2 - ssa2p, TSA1 - tsa1p, FPR4 - fpr4p, CCT3 - cct3p, SIS1 - sis1p, PHB2 - phb2p, CCT8 - cct8p, SNL1 - snl1p, HSP26 - hsp26p, RRD1 - rrd1p, SSE1 - sse…
GO:0045944	positive regulation of transcription from RNA polymerase II promoter	9.55E-5	9.85E-4	1.43	5561	207	1820	97	[SSN8 - ssn8p, CRZ1 - crz1p, SPT6 - spt6p, CEG1 - ceg1p, PHO4 - pho4p, SSN3 - ssn3p, RPM2 - rpm2p, SRB5 - srb5p, HDA1 - hda1p, CAM1 - cam1p, SNF6 - snf6p, SWI1 - swi1p, INO80 - ino80p, SCH9 - sch9p, ADR1 - adr1p, IFH1 - ifh1p, RSP5 - rsp5p, MED2 - med2p, MED11 - med11p, MED7 - med7p, CSE2 - cse2p, YAP6 - yap6p, MGA2 - mga2p, SGF29 - sgf29p, TEC1 - tec1p, NUP133 - nup133p, MLP1 - mlp1p, SWI6 - swi…
GO:0009203	ribonucleoside triphosphate catabolic process	9.67E-5	9.96E-4	2.77	5561	77	573	22	[EFT1 - eft1p, SNU114 - snu114p, YOR1 - yor1p, SUP35 - sup35p, ARB1 - arb1p, TEF2 - tef2p, GSP1 - gsp1p, TUB1 - tub1p, PDR5 - pdr5p, EFT2 - eft2p, TUB2 - tub2p, HEF3 - hef3p, PDR12 - pdr12p, SNQ2 - snq2p, PMA1 - pma1p, GCD11 - gcd11p, YEF3 - yef3p, FUN12 - fun12p, ARP2 - arp2p, TEF1 - tef1p, GET3 - get3p, SEC23 - sec23p]
GO:0009207	purine ribonucleoside triphosphate catabolic process	9.67E-5	9.93E-4	2.77	5561	77	573	22	[EFT1 - eft1p, SNU114 - snu114p, YOR1 - yor1p, SUP35 - sup35p, ARB1 - arb1p, TEF2 - tef2p, GSP1 - gsp1p, TUB1 - tub1p, PDR5 - pdr5p, EFT2 - eft2p, TUB2 - tub2p, HEF3 - hef3p, PDR12 - pdr12p, SNQ2 - snq2p, PMA1 - pma1p, GCD11 - gcd11p, YEF3 - yef3p, ARP2 - arp2p, FUN12 - fun12p, TEF1 - tef1p, GET3 - get3p, SEC23 - sec23p]
GO:0009261	ribonucleotide catabolic process	9.67E-5	9.9E-4	2.77	5561	77	573	22	[EFT1 - eft1p, SNU114 - snu114p, YOR1 - yor1p, SUP35 - sup35p, ARB1 - arb1p, TEF2 - tef2p, GSP1 - gsp1p, TUB1 - tub1p, PDR5 - pdr5p, EFT2 - eft2p, TUB2 - tub2p, HEF3 - hef3p, PDR12 - pdr12p, SNQ2 - snq2p, PMA1 - pma1p, GCD11 - gcd11p, YEF3 - yef3p, ARP2 - arp2p, FUN12 - fun12p, TEF1 - tef1p, GET3 - get3p, SEC23 - sec23p]
GO:0009154	purine ribonucleotide catabolic process	9.67E-5	9.88E-4	2.77	5561	77	573	22	[EFT1 - eft1p, SNU114 - snu114p, YOR1 - yor1p, SUP35 - sup35p, ARB1 - arb1p, TEF2 - tef2p, GSP1 - gsp1p, TUB1 - tub1p, PDR5 - pdr5p, EFT2 - eft2p, TUB2 - tub2p, HEF3 - hef3p, PDR12 - pdr12p, SNQ2 - snq2p, PMA1 - pma1p, GCD11 - gcd11p, YEF3 - yef3p, FUN12 - fun12p, ARP2 - arp2p, TEF1 - tef1p, GET3 - get3p, SEC23 - sec23p]
GO:0001932	regulation of protein phosphorylation	9.71E-5	9.9E-4	2.23	5561	59	1182	28	[SSN8 - ssn8p, CDC11 - cdc11p, NBP2 - nbp2p, CDC12 - cdc12p, SWE1 - swe1p, CDC73 - cdc73p, ATG17 - atg17p, CTR9 - ctr9p, CLB2 - clb2p, PAF1 - paf1p, CLN2 - cln2p, STE5 - ste5p, SSK2 - ssk2p, PTC1 - ptc1p, CLB3 - clb3p, STE7 - ste7p, NCE102 - nce102p, BCY1 - bcy1p, MIH1 - mih1p, PIL1 - pil1p, LSP1 - lsp1p, PBS2 - pbs2p, STE11 - ste11p, SIC1 - sic1p, STE20 - ste20p, SLN1 - sln1p, CTK2 - ctk2p, ATG1…
GO:0043543	protein acylation	9.86E-5	1E-3	1.89	5561	61	1736	36	[NAT1 - nat1p, EPL1 - epl1p, EAF3 - eaf3p, AHC2 - ahc2p, HAT2 - hat2p, TRA1 - tra1p, SGF73 - sgf73p, EAF6 - eaf6p, ACT1 - act1p, TAF10 - taf10p, TAF5 - taf5p, SPT20 - spt20p, SAS2 - sas2p, YNG2 - yng2p, TAF12 - taf12p, TAF1 - taf1p, HFI1 - hfi1p, ASF1 - asf1p, SWC4 - swc4p, ACS2 - acs2p, AKR1 - akr1p, ARD1 - ard1p, TAF9 - taf9p, EAF7 - eaf7p, TAF6 - taf6p, HIF1 - hif1p, HAT1 - hat1p, SPT3 - spt3p…
GO:0017038	protein import	1.07E-4	1.08E-3	1.63	5561	109	1811	58	[WTM1 - wtm1p, NUP2 - nup2p, NUP120 - nup120p, MGE1 - mge1p, NUP53 - nup53p, KAP122 - kap122p, HSP82 - hsp82p, PEX12 - pex12p, CMD1 - cmd1p, NUP100 - nup100p, PEX14 - pex14p, NUP159 - nup159p, POM152 - pom152p, KAP95 - kap95p, NUP57 - nup57p, NUP85 - nup85p, TOM22 - tom22p, RNA1 - rna1p, ACC1 - acc1p, PBS2 - pbs2p, TIM23 - tim23p, HSP78 - hsp78p, MLP2 - mlp2p, NMD5 - nmd5p, NUP133 - nup133p, NUP1…
GO:0007117	budding cell bud growth	1.09E-4	1.1E-3	3.84	5561	31	608	13	[BOI1 - boi1p, GIN4 - gin4p, MYO2 - myo2p, RHO1 - rho1p, PPH21 - pph21p, ACT1 - act1p, NAP1 - nap1p, KCC4 - kcc4p, PPH22 - pph22p, TPD3 - tpd3p, TPM1 - tpm1p, CLA4 - cla4p, CBK1 - cbk1p]
GO:0016579	protein deubiquitination	1.14E-4	1.15E-3	27.63	5561	23	35	4	[BRE5 - bre5p, RPN11 - rpn11p, UBI4 - ubi4p, UBP3 - ubp3p]
GO:0006450	regulation of translational fidelity	1.2E-4	1.21E-3	3.62	5561	15	1126	11	[CTK1 - ctk1p, RPL31A - rpl31ap, CTK2 - ctk2p, RPS9B - rps9bp, SSZ1 - ssz1p, GCD11 - gcd11p, SSB2 - ssb2p, RPS5 - rps5p, RPS2 - rps2p, ZUO1 - zuo1p, SSB1 - ssb1p]
GO:0006469	negative regulation of protein kinase activity	1.24E-4	1.24E-3	24.07	5561	12	77	4	[PTC1 - ptc1p, PIL1 - pil1p, NBP2 - nbp2p, LSP1 - lsp1p]
GO:0071495	cellular response to endogenous stimulus	1.24E-4	1.24E-3	5.16	5561	11	784	8	[GCN4 - gcn4p, DAL80 - dal80p, RTG2 - rtg2p, DAL81 - dal81p, GZF3 - gzf3p, DAL82 - dal82p, GLN3 - gln3p, GAT1 - gat1p]
GO:0071417	cellular response to organic nitrogen	1.24E-4	1.24E-3	5.16	5561	11	784	8	[DAL80 - dal80p, GCN4 - gcn4p, RTG2 - rtg2p, DAL81 - dal81p, GZF3 - gzf3p, DAL82 - dal82p, GLN3 - gln3p, GAT1 - gat1p]
GO:0001934	positive regulation of protein phosphorylation	1.32E-4	1.31E-3	3.22	5561	19	1182	13	[CDC11 - cdc11p, STE7 - ste7p, PBS2 - pbs2p, STE11 - ste11p, CDC12 - cdc12p, STE20 - ste20p, CDC73 - cdc73p, ATG17 - atg17p, CTR9 - ctr9p, PAF1 - paf1p, ATG13 - atg13p, STE5 - ste5p, SSK2 - ssk2p]
GO:0042327	positive regulation of phosphorylation	1.32E-4	1.31E-3	3.22	5561	19	1182	13	[CDC11 - cdc11p, STE7 - ste7p, PBS2 - pbs2p, STE11 - ste11p, CDC12 - cdc12p, STE20 - ste20p, CDC73 - cdc73p, ATG17 - atg17p, CTR9 - ctr9p, PAF1 - paf1p, ATG13 - atg13p, SSK2 - ssk2p, STE5 - ste5p]
GO:0033962	cytoplasmic mRNA processing body assembly	1.36E-4	1.35E-3	5.28	5561	8	921	7	[PAT1 - pat1p, DHH1 - dhh1p, PKH2 - pkh2p, PKC1 - pkc1p, LSM4 - lsm4p, EDC3 - edc3p, SCD6 - scd6p]
GO:0000147	actin cortical patch assembly	1.4E-4	1.38E-3	2.95	5561	14	1614	12	[AIM3 - aim3p, END3 - end3p, ARC19 - arc19p, SLA1 - sla1p, PAN1 - pan1p, ARC15 - arc15p, SYP1 - syp1p, PRK1 - prk1p, ABP1 - abp1p, ENT2 - ent2p, ENT3 - ent3p, ARK1 - ark1p]
GO:0031938	regulation of chromatin silencing at telomere	1.4E-4	1.38E-3	2.26	5561	27	1820	20	[WTM1 - wtm1p, UME1 - ume1p, CTI6 - cti6p, RXT2 - rxt2p, GSP1 - gsp1p, RPD3 - rpd3p, YRB2 - yrb2p, HDA1 - hda1p, BDF1 - bdf1p, CDC6 - cdc6p, CDC7 - cdc7p, MCM5 - mcm5p, ORC5 - orc5p, CDC45 - cdc45p, RTF1 - rtf1p, CTR9 - ctr9p, PAF1 - paf1p, SIF2 - sif2p, SDS3 - sds3p, SIN3 - sin3p]
GO:0034613	cellular protein localization	1.45E-4	1.43E-3	1.8	5561	66	1822	39	[NPA3 - npa3p, MDM38 - mdm38p, SAT4 - sat4p, MTW1 - mtw1p, NUP120 - nup120p, LRS4 - lrs4p, CSM1 - csm1p, RPD3 - rpd3p, GSF2 - gsf2p, TOF2 - tof2p, HDA1 - hda1p, NUP84 - nup84p, KSP1 - ksp1p, BUB1 - bub1p, JSN1 - jsn1p, NUP159 - nup159p, SCM3 - scm3p, GLC7 - glc7p, SEC13 - sec13p, NUP145 - nup145p, ATG27 - atg27p, NUP85 - nup85p, ATG11 - atg11p, GET3 - get3p, IML3 - iml3p, FOB1 - fob1p, PPZ1 - ppz…
GO:0031990	mRNA export from nucleus in response to heat stress	1.46E-4	1.43E-3	2.95	5561	10	1884	10	[RPB4 - rpb4p, NUP100 - nup100p, NUP2 - nup2p, NUP120 - nup120p, NUP133 - nup133p, NUP42 - nup42p, ASM4 - asm4p, NUP60 - nup60p, NUP84 - nup84p, NUP188 - nup188p]
GO:0009146	purine nucleoside triphosphate catabolic process	1.51E-4	1.47E-3	2.7	5561	79	573	22	[EFT1 - eft1p, SNU114 - snu114p, YOR1 - yor1p, SUP35 - sup35p, ARB1 - arb1p, TEF2 - tef2p, GSP1 - gsp1p, TUB1 - tub1p, PDR5 - pdr5p, EFT2 - eft2p, TUB2 - tub2p, HEF3 - hef3p, PDR12 - pdr12p, SNQ2 - snq2p, PMA1 - pma1p, GCD11 - gcd11p, YEF3 - yef3p, FUN12 - fun12p, ARP2 - arp2p, TEF1 - tef1p, GET3 - get3p, SEC23 - sec23p]
GO:0009143	nucleoside triphosphate catabolic process	1.51E-4	1.47E-3	2.7	5561	79	573	22	[EFT1 - eft1p, SNU114 - snu114p, YOR1 - yor1p, SUP35 - sup35p, ARB1 - arb1p, TEF2 - tef2p, GSP1 - gsp1p, TUB1 - tub1p, PDR5 - pdr5p, EFT2 - eft2p, TUB2 - tub2p, HEF3 - hef3p, PDR12 - pdr12p, SNQ2 - snq2p, PMA1 - pma1p, GCD11 - gcd11p, YEF3 - yef3p, ARP2 - arp2p, FUN12 - fun12p, TEF1 - tef1p, GET3 - get3p, SEC23 - sec23p]
GO:0010639	negative regulation of organelle organization	1.62E-4	1.58E-3	1.86	5561	54	1884	34	[SET2 - set2p, BUD14 - bud14p, MAD2 - mad2p, HHT2 - hht2p, PPH21 - pph21p, NUP170 - nup170p, BDF1 - bdf1p, NUP53 - nup53p, BIM1 - bim1p, ESS1 - ess1p, DMA1 - dma1p, PPH22 - pph22p, BUB1 - bub1p, RTG2 - rtg2p, GLC7 - glc7p, MAD1 - mad1p, CAP1 - cap1p, MPS1 - mps1p, BIK1 - bik1p, BNR1 - bnr1p, NUP157 - nup157p, CAP2 - cap2p, BNI1 - bni1p, ASM4 - asm4p, MAD3 - mad3p, FPR4 - fpr4p, CHD1 - chd1p, FIN1…
GO:0071852	fungal-type cell wall organization or biogenesis	1.65E-4	1.6E-3	3.26	5561	165	186	18	[AVO1 - avo1p, GAS1 - gas1p, BIT61 - bit61p, AVO2 - avo2p, SLA2 - sla2p, SLG1 - slg1p, SIT4 - sit4p, ACT1 - act1p, ECM33 - ecm33p, BEM2 - bem2p, SLA1 - sla1p, UTR2 - utr2p, TCO89 - tco89p, TSC11 - tsc11p, GSC2 - gsc2p, SLT2 - slt2p, LST8 - lst8p, TOR1 - tor1p]
GO:0032880	regulation of protein localization	1.78E-4	1.72E-3	6.3	5561	21	336	8	[BUD14 - bud14p, URE2 - ure2p, SCH9 - sch9p, RHO1 - rho1p, SKY1 - sky1p, SLT2 - slt2p, RSP5 - rsp5p, SUS1 - sus1p]
GO:0000288	nuclear-transcribed mRNA catabolic process, deadenylation-dependent decay	1.8E-4	1.74E-3	3.96	5561	11	1148	9	[RPB4 - rpb4p, PUF3 - puf3p, JSN1 - jsn1p, SUP35 - sup35p, LSM1 - lsm1p, CCR4 - ccr4p, PUF4 - puf4p, CDC36 - cdc36p, CDC39 - cdc39p]
GO:0033673	negative regulation of kinase activity	1.82E-4	1.75E-3	22.22	5561	13	77	4	[PTC1 - ptc1p, PIL1 - pil1p, NBP2 - nbp2p, LSP1 - lsp1p]
GO:0006195	purine nucleotide catabolic process	1.84E-4	1.77E-3	2.67	5561	80	573	22	[EFT1 - eft1p, SNU114 - snu114p, YOR1 - yor1p, SUP35 - sup35p, ARB1 - arb1p, TEF2 - tef2p, GSP1 - gsp1p, TUB1 - tub1p, PDR5 - pdr5p, EFT2 - eft2p, TUB2 - tub2p, HEF3 - hef3p, PDR12 - pdr12p, SNQ2 - snq2p, PMA1 - pma1p, GCD11 - gcd11p, YEF3 - yef3p, ARP2 - arp2p, FUN12 - fun12p, TEF1 - tef1p, GET3 - get3p, SEC23 - sec23p]
GO:0001402	signal transduction involved in filamentous growth	1.93E-4	1.85E-3	3.62	5561	10	1384	9	[STE20 - ste20p, STE50 - ste50p, BMH1 - bmh1p, KSS1 - kss1p, STE7 - ste7p, PLC1 - plc1p, SHO1 - sho1p, BMH2 - bmh2p, STE11 - ste11p]
GO:0045860	positive regulation of protein kinase activity	1.95E-4	1.86E-3	3.92	5561	11	1161	9	[STE20 - ste20p, ATG17 - atg17p, CDC11 - cdc11p, STE7 - ste7p, PBS2 - pbs2p, ATG13 - atg13p, STE11 - ste11p, CDC12 - cdc12p, SSK2 - ssk2p]
GO:0033674	positive regulation of kinase activity	1.97E-4	1.88E-3	3.67	5561	13	1166	10	[STE20 - ste20p, VAC14 - vac14p, ATG17 - atg17p, CDC11 - cdc11p, STE7 - ste7p, ATG13 - atg13p, PBS2 - pbs2p, STE11 - ste11p, CDC12 - cdc12p, SSK2 - ssk2p]
GO:0051347	positive regulation of transferase activity	1.97E-4	1.87E-3	3.67	5561	13	1166	10	[STE20 - ste20p, VAC14 - vac14p, ATG17 - atg17p, CDC11 - cdc11p, STE7 - ste7p, ATG13 - atg13p, PBS2 - pbs2p, STE11 - ste11p, CDC12 - cdc12p, SSK2 - ssk2p]
GO:2001252	positive regulation of chromosome organization	2E-4	1.9E-3	3.45	5561	15	1182	11	[SET2 - set2p, CDC73 - cdc73p, SGV1 - sgv1p, CTR9 - ctr9p, SBA1 - sba1p, PAF1 - paf1p, SET1 - set1p, ADA2 - ada2p, BDF1 - bdf1p, ASF1 - asf1p, HSP82 - hsp82p]
GO:0000725	recombinational repair	2.04E-4	1.93E-3	1.89	5561	55	1769	33	[MCM4 - mcm4p, RFA2 - rfa2p, SNF5 - snf5p, DOT1 - dot1p, RAD50 - rad50p, MGM101 - mgm101p, MCM6 - mcm6p, MCM7 - mcm7p, SGS1 - sgs1p, MCM5 - mcm5p, CDC45 - cdc45p, RAD1 - rad1p, RAD52 - rad52p, RFA3 - rfa3p, RFA1 - rfa1p, MCM3 - mcm3p, PDS1 - pds1p, BRE1 - bre1p, RSC2 - rsc2p, CDC7 - cdc7p, RAD59 - rad59p, SLD5 - sld5p, MMS22 - mms22p, MCM10 - mcm10p, CTF4 - ctf4p, SMC5 - smc5p, YKU70 - yku70p, RA…
GO:0032005	signal transduction involved in conjugation with cellular fusion	2.04E-4	1.93E-3	2.68	5561	24	1384	16	[STE2 - ste2p, STE50 - ste50p, KSS1 - kss1p, PTC1 - ptc1p, FUS3 - fus3p, STE7 - ste7p, CDC42 - cdc42p, RGA1 - rga1p, FAR1 - far1p, STE11 - ste11p, STE20 - ste20p, STE4 - ste4p, SCP160 - scp160p, GPA1 - gpa1p, GET3 - get3p, STE5 - ste5p]
GO:0019953	sexual reproduction	2.05E-4	1.93E-3	4.41	5561	71	213	12	[SET2 - set2p, SPT7 - spt7p, BMH1 - bmh1p, FMP45 - fmp45p, GLC7 - glc7p, HHT2 - hht2p, HHF1 - hhf1p, RVS161 - rvs161p, UBI4 - ubi4p, BMH2 - bmh2p, HHT1 - hht1p, SUR7 - sur7p]
GO:0017148	negative regulation of translation	2.06E-4	1.93E-3	5.11	5561	20	490	9	[RPL30 - rpl30p, PAT1 - pat1p, SNF1 - snf1p, PUF6 - puf6p, SSD1 - ssd1p, ASC1 - asc1p, NPL3 - npl3p, SCD6 - scd6p, SBP1 - sbp1p]
GO:0000165	MAPK cascade	2.07E-4	1.94E-3	3.01	5561	15	1476	12	[STE50 - ste50p, PKH2 - pkh2p, KSS1 - kss1p, FUS3 - fus3p, SMK1 - smk1p, STE7 - ste7p, HOG1 - hog1p, SLT2 - slt2p, PKH3 - pkh3p, CDC37 - cdc37p, STE11 - ste11p, SSK2 - ssk2p]
GO:0001933	negative regulation of protein phosphorylation	2.24E-4	2.1E-3	12.65	5561	14	157	5	[PTC1 - ptc1p, NCE102 - nce102p, PIL1 - pil1p, NBP2 - nbp2p, LSP1 - lsp1p]
GO:0006605	protein targeting	2.31E-4	2.15E-3	1.39	5561	235	1811	106	[VPS16 - vps16p, NUP53 - nup53p, MRS6 - mrs6p, ATG18 - atg18p, CMD1 - cmd1p, PEX14 - pex14p, COG6 - cog6p, POM152 - pom152p, COG2 - cog2p, ARP2 - arp2p, NUP57 - nup57p, AKR1 - akr1p, VPS73 - vps73p, ACC1 - acc1p, PBS2 - pbs2p, TIM23 - tim23p, HSP78 - hsp78p, COG3 - cog3p, NMD5 - nmd5p, NUP133 - nup133p, VPS21 - vps21p, NUP1 - nup1p, MLP1 - mlp1p, ATG13 - atg13p, VPS13 - vps13p, SEC65 - sec65p, NU…
GO:0009166	nucleotide catabolic process	2.36E-4	2.2E-3	2.64	5561	81	573	22	[EFT1 - eft1p, SNU114 - snu114p, YOR1 - yor1p, SUP35 - sup35p, ARB1 - arb1p, TEF2 - tef2p, GSP1 - gsp1p, TUB1 - tub1p, PDR5 - pdr5p, EFT2 - eft2p, TUB2 - tub2p, HEF3 - hef3p, PDR12 - pdr12p, SNQ2 - snq2p, PMA1 - pma1p, GCD11 - gcd11p, YEF3 - yef3p, FUN12 - fun12p, ARP2 - arp2p, TEF1 - tef1p, GET3 - get3p, SEC23 - sec23p]
GO:0032507	maintenance of protein location in cell	2.44E-4	2.27E-3	2	5561	39	1850	26	[WTM1 - wtm1p, VPS4 - vps4p, VPS1 - vps1p, CDC48 - cdc48p, EMP24 - emp24p, SVP26 - svp26p, FAR1 - far1p, HRR25 - hrr25p, BIR1 - bir1p, CTF19 - ctf19p, BUB1 - bub1p, GZF3 - gzf3p, URE2 - ure2p, MPS1 - mps1p, OKP1 - okp1p, SHP1 - shp1p, IPL1 - ipl1p, NUM1 - num1p, VPS5 - vps5p, FUS1 - fus1p, SDS22 - sds22p, WHI3 - whi3p, ERD1 - erd1p, AME1 - ame1p, VPS13 - vps13p, VPS35 - vps35p]
GO:0051348	negative regulation of transferase activity	2.47E-4	2.29E-3	20.63	5561	14	77	4	[PTC1 - ptc1p, PIL1 - pil1p, NBP2 - nbp2p, LSP1 - lsp1p]
GO:0042126	nitrate metabolic process	2.99E-4	2.76E-3	18.54	5561	3	300	3	[DAL80 - dal80p, URE2 - ure2p, GLN3 - gln3p]
GO:0042128	nitrate assimilation	2.99E-4	2.76E-3	18.54	5561	3	300	3	[DAL80 - dal80p, URE2 - ure2p, GLN3 - gln3p]
GO:0015988	energy coupled proton transport, against electrochemical gradient	3E-4	2.76E-3	3.13	5561	17	1255	12	[VMA2 - vma2p, VMA6 - vma6p, VMA8 - vma8p, VMA1 - vma1p, STV1 - stv1p, VMA13 - vma13p, VMA16 - vma16p, VMA4 - vma4p, VPH1 - vph1p, VMA5 - vma5p, VMA7 - vma7p, ATP2 - atp2p]
GO:0015991	ATP hydrolysis coupled proton transport	3E-4	2.76E-3	3.13	5561	17	1255	12	[VMA2 - vma2p, VMA6 - vma6p, VMA8 - vma8p, VMA1 - vma1p, STV1 - stv1p, VMA13 - vma13p, VMA16 - vma16p, VMA4 - vma4p, VPH1 - vph1p, VMA5 - vma5p, VMA7 - vma7p, ATP2 - atp2p]
GO:0065009	regulation of molecular function	3.12E-4	2.86E-3	1.72	5561	144	1166	52	[SSN8 - ssn8p, CDC12 - cdc12p, MRS6 - mrs6p, STE4 - ste4p, RPN3 - rpn3p, SEC13 - sec13p, AHA1 - aha1p, GYP5 - gyp5p, CLB2 - clb2p, CDH1 - cdh1p, BMH2 - bmh2p, CLN2 - cln2p, PHO85 - pho85p, PTC1 - ptc1p, TAF6 - taf6p, PBS2 - pbs2p, ARC1 - arc1p, SIC1 - sic1p, SLN1 - sln1p, CDC13 - cdc13p, CTK2 - ctk2p, CDC20 - cdc20p, SUA7 - sua7p, ATG13 - atg13p, RAD50 - rad50p, KSS1 - kss1p, CDC11 - cdc11p, RPN2…
GO:0034293	sexual sporulation	3.18E-4	2.91E-3	3.8	5561	55	346	13	[SET2 - set2p, HHF2 - hhf2p, HHT2 - hht2p, MCK1 - mck1p, SUR7 - sur7p, GPA2 - gpa2p, BMH1 - bmh1p, GLC7 - glc7p, FMP45 - fmp45p, BMH2 - bmh2p, UBI4 - ubi4p, HHF1 - hhf1p, HHT1 - hht1p]
GO:0043935	sexual sporulation resulting in formation of a cellular spore	3.18E-4	2.9E-3	3.8	5561	55	346	13	[SET2 - set2p, HHF2 - hhf2p, HHT2 - hht2p, MCK1 - mck1p, SUR7 - sur7p, GPA2 - gpa2p, BMH1 - bmh1p, GLC7 - glc7p, FMP45 - fmp45p, BMH2 - bmh2p, UBI4 - ubi4p, HHF1 - hhf1p, HHT1 - hht1p]
GO:0007264	small GTPase mediated signal transduction	3.34E-4	3.04E-3	1.69	5561	78	1854	44	[BOI1 - boi1p, YPT6 - ypt6p, TPK1 - tpk1p, YPT32 - ypt32p, RHO1 - rho1p, YPT7 - ypt7p, YPT1 - ypt1p, RHO5 - rho5p, YPT52 - ypt52p, LTE1 - lte1p, TOR2 - tor2p, TPK2 - tpk2p, BMH1 - bmh1p, SRO7 - sro7p, ARF1 - arf1p, CLA4 - cla4p, ARF2 - arf2p, YPT53 - ypt53p, BMH2 - bmh2p, CDC24 - cdc24p, YPT31 - ypt31p, BOI2 - boi2p, WSC2 - wsc2p, ROM2 - rom2p, RGA2 - rga2p, CDC42 - cdc42p, SLG1 - slg1p, GSP2 - g…
GO:0042326	negative regulation of phosphorylation	3.39E-4	3.08E-3	11.81	5561	15	157	5	[PTC1 - ptc1p, NCE102 - nce102p, PIL1 - pil1p, NBP2 - nbp2p, LSP1 - lsp1p]
GO:0072523	purine-containing compound catabolic process	3.47E-4	3.14E-3	2.57	5561	83	573	22	[EFT1 - eft1p, SNU114 - snu114p, YOR1 - yor1p, SUP35 - sup35p, ARB1 - arb1p, TEF2 - tef2p, GSP1 - gsp1p, TUB1 - tub1p, PDR5 - pdr5p, EFT2 - eft2p, TUB2 - tub2p, HEF3 - hef3p, PDR12 - pdr12p, SNQ2 - snq2p, PMA1 - pma1p, GCD11 - gcd11p, YEF3 - yef3p, FUN12 - fun12p, ARP2 - arp2p, TEF1 - tef1p, GET3 - get3p, SEC23 - sec23p]
GO:0010033	response to organic substance	3.59E-4	3.25E-3	1.54	5561	136	1747	66	[CRZ1 - crz1p, FKH1 - fkh1p, ITC1 - itc1p, ASR1 - asr1p, DAL82 - dal82p, BCK1 - bck1p, PMT2 - pmt2p, DIG1 - dig1p, STE4 - ste4p, GPA2 - gpa2p, STE12 - ste12p, CLA4 - cla4p, YCK2 - yck2p, GZF3 - gzf3p, ADR1 - adr1p, ORM2 - orm2p, CLN2 - cln2p, CDC39 - cdc39p, STE5 - ste5p, STE50 - ste50p, STE24 - ste24p, RPL28 - rpl28p, DAL81 - dal81p, SRM1 - srm1p, EDE1 - ede1p, ASC1 - asc1p, GLN3 - gln3p, SST2 -…
GO:0000466	maturation of 5.8S rRNA from tricistronic rRNA transcript (SSU-rRNA, 5.8S rRNA, LSU-rRNA)	3.64E-4	3.28E-3	3.25	5561	15	1256	11	[MAK5 - mak5p, PRP43 - prp43p, RAI1 - rai1p, URB1 - urb1p, NSA2 - nsa2p, MAK11 - mak11p, RPF2 - rpf2p, DBP10 - dbp10p, RRP15 - rrp15p, TIF6 - tif6p, RPF1 - rpf1p]
GO:0043549	regulation of kinase activity	3.65E-4	3.28E-3	2.24	5561	51	1166	24	[SSN8 - ssn8p, CLB3 - clb3p, PTC1 - ptc1p, CDC11 - cdc11p, STE7 - ste7p, MIH1 - mih1p, PIL1 - pil1p, NBP2 - nbp2p, LSP1 - lsp1p, PBS2 - pbs2p, GAL80 - gal80p, STE11 - ste11p, CDC12 - cdc12p, SIC1 - sic1p, STE20 - ste20p, SWE1 - swe1p, SLN1 - sln1p, VAC14 - vac14p, ATG17 - atg17p, CTK2 - ctk2p, CLB2 - clb2p, ATG13 - atg13p, CLN2 - cln2p, SSK2 - ssk2p]
GO:0007051	spindle organization	3.8E-4	3.41E-3	2.17	5561	28	1832	20	[SPC19 - spc19p, MIF2 - mif2p, BIK1 - bik1p, RRD2 - rrd2p, DAD4 - dad4p, SPC34 - spc34p, DAM1 - dam1p, CDC5 - cdc5p, STU2 - stu2p, DAD1 - dad1p, HSK3 - hsk3p, DAD2 - dad2p, CIN8 - cin8p, CLB5 - clb5p, CNM67 - cnm67p, MPS1 - mps1p, IPL1 - ipl1p, SPC98 - spc98p, RRD1 - rrd1p, DUO1 - duo1p]
GO:0031667	response to nutrient levels	3.91E-4	3.5E-3	1.96	5561	105	975	36	[SSN8 - ssn8p, KOG1 - kog1p, SNF5 - snf5p, CDC48 - cdc48p, SNF2 - snf2p, PHO4 - pho4p, DAL82 - dal82p, BCK1 - bck1p, TUP1 - tup1p, REG1 - reg1p, SSN3 - ssn3p, YPT1 - ypt1p, RVS161 - rvs161p, ATG18 - atg18p, SWI1 - swi1p, RTG2 - rtg2p, ARF1 - arf1p, GZF3 - gzf3p, GAL4 - gal4p, ADR1 - adr1p, COG2 - cog2p, ENA1 - ena1p, SWI3 - swi3p, GAT1 - gat1p, DAL80 - dal80p, SNF1 - snf1p, DAL81 - dal81p, VAC8 -…
GO:0031126	snoRNA 3'-end processing	3.97E-4	3.55E-3	2.16	5561	28	1838	20	[NRD1 - nrd1p, RRP43 - rrp43p, SWD2 - swd2p, RRP6 - rrp6p, PAP2 - pap2p, RRP42 - rrp42p, SKI6 - ski6p, REF2 - ref2p, DIS3 - dis3p, NAB3 - nab3p, NOP1 - nop1p, SEN1 - sen1p, RTF1 - rtf1p, CSL4 - csl4p, YSH1 - ysh1p, CBF5 - cbf5p, CTR9 - ctr9p, PAF1 - paf1p, RRP45 - rrp45p, MTR4 - mtr4p]
GO:0006270	DNA-dependent DNA replication initiation	4.11E-4	3.66E-3	2.07	5561	35	1765	23	[MCM4 - mcm4p, RAD53 - rad53p, CLF1 - clf1p, ORC2 - orc2p, MCM6 - mcm6p, ORC6 - orc6p, MCM7 - mcm7p, ADK1 - adk1p, POL1 - pol1p, CDC7 - cdc7p, MCM5 - mcm5p, ORC5 - orc5p, CDC45 - cdc45p, POL12 - pol12p, MCM10 - mcm10p, CTF4 - ctf4p, ORC3 - orc3p, BMH2 - bmh2p, NOC3 - noc3p, ORC1 - orc1p, SLD2 - sld2p, MCM2 - mcm2p, MCM3 - mcm3p]
GO:0000491	small nucleolar ribonucleoprotein complex assembly	4.12E-4	3.66E-3	9.12	5561	8	381	5	[HSC82 - hsc82p, RVB1 - rvb1p, RVB2 - rvb2p, NAF1 - naf1p, HSP82 - hsp82p]
GO:0043488	regulation of mRNA stability	4.3E-4	3.82E-3	154.47	5561	9	8	2	[HEK2 - hek2p, NAB2 - nab2p]
GO:0046364	monosaccharide biosynthetic process	4.3E-4	3.81E-3	12.7	5561	30	73	5	[ENO2 - eno2p, PCK1 - pck1p, FBP1 - fbp1p, PGK1 - pgk1p, MDH2 - mdh2p]
GO:0070646	protein modification by small protein removal	4.36E-4	3.85E-3	20.5	5561	31	35	4	[BRE5 - bre5p, RPN11 - rpn11p, UBI4 - ubi4p, UBP3 - ubp3p]
GO:0031497	chromatin assembly	4.47E-4	3.94E-3	2.45	5561	17	1872	14	[SIR3 - sir3p, STH1 - sth1p, TUP1 - tup1p, RTT106 - rtt106p, RSC3 - rsc3p, ARP9 - arp9p, CHD1 - chd1p, ISW2 - isw2p, RSC6 - rsc6p, INO80 - ino80p, CYC8 - cyc8p, DOC1 - doc1p, ISW1 - isw1p, APC5 - apc5p]
GO:0007033	vacuole organization	4.58E-4	4.03E-3	1.83	5561	61	1692	34	[SEC7 - sec7p, SFK1 - sfk1p, VAM7 - vam7p, PEP12 - pep12p, VPS41 - vps41p, YPT7 - ypt7p, VPS16 - vps16p, ATG8 - atg8p, ACT1 - act1p, TRX1 - trx1p, VPS33 - vps33p, CMD1 - cmd1p, TPM1 - tpm1p, CLA4 - cla4p, ATG17 - atg17p, ATG27 - atg27p, VTI1 - vti1p, ATG9 - atg9p, NYV1 - nyv1p, SHP1 - shp1p, MYO2 - myo2p, SEC17 - sec17p, VAM6 - vam6p, VAC8 - vac8p, YKT6 - ykt6p, PEP3 - pep3p, STE20 - ste20p, SEC1…
GO:0010638	positive regulation of organelle organization	4.59E-4	4.02E-3	1.88	5561	46	1860	29	[SET2 - set2p, MDM38 - mdm38p, VPS75 - vps75p, SBA1 - sba1p, SEC1 - sec1p, SET1 - set1p, MSS51 - mss51p, BDF1 - bdf1p, BIM1 - bim1p, HSP82 - hsp82p, CDC73 - cdc73p, SGV1 - sgv1p, CTR9 - ctr9p, ADR1 - adr1p, PAF1 - paf1p, ARP2 - arp2p, CDH1 - cdh1p, ADA2 - ada2p, ASF1 - asf1p, BNI1 - bni1p, HSP78 - hsp78p, ARC40 - arc40p, BUD6 - bud6p, CRN1 - crn1p, LAS17 - las17p, CDC20 - cdc20p, DOC1 - doc1p, SL…
GO:0001080	nitrogen catabolite activation of transcription from RNA polymerase II promoter	4.71E-4	4.12E-3	7.27	5561	6	637	5	[GCN4 - gcn4p, DAL81 - dal81p, DAL82 - dal82p, GLN3 - gln3p, GAT1 - gat1p]
GO:0090294	nitrogen catabolite activation of transcription	4.71E-4	4.11E-3	7.27	5561	6	637	5	[GCN4 - gcn4p, DAL81 - dal81p, DAL82 - dal82p, GLN3 - gln3p, GAT1 - gat1p]
GO:0048308	organelle inheritance	4.79E-4	4.18E-3	2.03	5561	51	1449	27	[ARC35 - arc35p, SHE3 - she3p, BUL1 - bul1p, ABF2 - abf2p, MYO4 - myo4p, PEP12 - pep12p, ADY3 - ady3p, YPT7 - ypt7p, ACT1 - act1p, ARC19 - arc19p, TPM1 - tpm1p, ARC15 - arc15p, CLA4 - cla4p, SCS2 - scs2p, ARP2 - arp2p, ARC18 - arc18p, MYO2 - myo2p, PTC1 - ptc1p, VAC8 - vac8p, ARC40 - arc40p, STE20 - ste20p, PHB2 - phb2p, RET2 - ret2p, VPS21 - vps21p, ARP3 - arp3p, PEX19 - pex19p, TRX2 - trx2p]
GO:0006914	autophagy	4.83E-4	4.2E-3	1.66	5561	95	1692	48	[ATG19 - atg19p, PTC6 - ptc6p, VAM7 - vam7p, CDC48 - cdc48p, VPS41 - vps41p, MKK1 - mkk1p, MID2 - mid2p, BCK1 - bck1p, BET3 - bet3p, MEH1 - meh1p, COG4 - cog4p, ATG8 - atg8p, YPT7 - ypt7p, GTR2 - gtr2p, YPT1 - ypt1p, SNX4 - snx4p, VPS33 - vps33p, ATG18 - atg18p, CMD1 - cmd1p, SEC16 - sec16p, ATG17 - atg17p, ARF1 - arf1p, ARF2 - arf2p, ATG27 - atg27p, COG2 - cog2p, ATG9 - atg9p, SHP1 - shp1p, SLT2…
GO:0000750	pheromone-dependent signal transduction involved in conjugation with cellular fusion	5.15E-4	4.46E-3	2.62	5561	23	1384	15	[STE2 - ste2p, STE50 - ste50p, KSS1 - kss1p, PTC1 - ptc1p, FUS3 - fus3p, CDC42 - cdc42p, RGA1 - rga1p, STE11 - ste11p, FAR1 - far1p, STE20 - ste20p, STE4 - ste4p, SCP160 - scp160p, STE5 - ste5p, GET3 - get3p, GPA1 - gpa1p]
GO:0043487	regulation of RNA stability	5.19E-4	4.49E-3	139.02	5561	10	8	2	[HEK2 - hek2p, NAB2 - nab2p]
GO:0071173	spindle assembly checkpoint	5.22E-4	4.51E-3	2.16	5561	26	1884	19	[MAD2 - mad2p, HHT2 - hht2p, NUP157 - nup157p, ASM4 - asm4p, PPH21 - pph21p, NUP170 - nup170p, MAD3 - mad3p, NUP53 - nup53p, BIM1 - bim1p, DMA1 - dma1p, TPD3 - tpd3p, PPH22 - pph22p, BUB1 - bub1p, DMA2 - dma2p, GLC7 - glc7p, MAD1 - mad1p, CEP3 - cep3p, MPS1 - mps1p, HHT1 - hht1p]
GO:0045839	negative regulation of mitosis	5.22E-4	4.5E-3	2.16	5561	26	1884	19	[MAD2 - mad2p, HHT2 - hht2p, NUP157 - nup157p, ASM4 - asm4p, PPH21 - pph21p, NUP170 - nup170p, MAD3 - mad3p, NUP53 - nup53p, DMA1 - dma1p, BIM1 - bim1p, TPD3 - tpd3p, PPH22 - pph22p, BUB1 - bub1p, DMA2 - dma2p, GLC7 - glc7p, MAD1 - mad1p, CEP3 - cep3p, MPS1 - mps1p, HHT1 - hht1p]
GO:0045841	negative regulation of mitotic metaphase/anaphase transition	5.22E-4	4.49E-3	2.16	5561	26	1884	19	[MAD2 - mad2p, HHT2 - hht2p, NUP157 - nup157p, ASM4 - asm4p, PPH21 - pph21p, NUP170 - nup170p, MAD3 - mad3p, NUP53 - nup53p, BIM1 - bim1p, DMA1 - dma1p, TPD3 - tpd3p, PPH22 - pph22p, BUB1 - bub1p, DMA2 - dma2p, GLC7 - glc7p, MAD1 - mad1p, CEP3 - cep3p, MPS1 - mps1p, HHT1 - hht1p]
GO:0007094	mitotic cell cycle spindle assembly checkpoint	5.22E-4	4.48E-3	2.16	5561	26	1884	19	[MAD2 - mad2p, HHT2 - hht2p, NUP157 - nup157p, ASM4 - asm4p, PPH21 - pph21p, NUP170 - nup170p, MAD3 - mad3p, NUP53 - nup53p, DMA1 - dma1p, BIM1 - bim1p, TPD3 - tpd3p, PPH22 - pph22p, BUB1 - bub1p, DMA2 - dma2p, GLC7 - glc7p, MAD1 - mad1p, CEP3 - cep3p, MPS1 - mps1p, HHT1 - hht1p]
GO:0051784	negative regulation of nuclear division	5.22E-4	4.47E-3	2.16	5561	26	1884	19	[MAD2 - mad2p, HHT2 - hht2p, NUP157 - nup157p, ASM4 - asm4p, PPH21 - pph21p, NUP170 - nup170p, MAD3 - mad3p, NUP53 - nup53p, BIM1 - bim1p, DMA1 - dma1p, TPD3 - tpd3p, PPH22 - pph22p, BUB1 - bub1p, DMA2 - dma2p, GLC7 - glc7p, MAD1 - mad1p, CEP3 - cep3p, MPS1 - mps1p, HHT1 - hht1p]
GO:0042274	ribosomal small subunit biogenesis	5.43E-4	4.64E-3	2.25	5561	29	1618	19	[KRE33 - kre33p, NOC4 - noc4p, UTP21 - utp21p, RPS7B - rps7bp, ENP2 - enp2p, NEW1 - new1p, RPS19B - rps19bp, KRR1 - krr1p, NOP6 - nop6p, HRR25 - hrr25p, RPS6A - rps6ap, SAC3 - sac3p, NOB1 - nob1p, EMG1 - emg1p, LTV1 - ltv1p, NOP14 - nop14p, RPS7A - rps7ap, RPS6B - rps6bp, UTP30 - utp30p]
GO:0000460	maturation of 5.8S rRNA	5.5E-4	4.69E-3	2.55	5561	16	1771	13	[MAK11 - mak11p, RRP15 - rrp15p, SPB1 - spb1p, MAK5 - mak5p, RAI1 - rai1p, PRP43 - prp43p, NSA2 - nsa2p, URB1 - urb1p, RPF2 - rpf2p, DBP10 - dbp10p, LAS1 - las1p, TIF6 - tif6p, RPF1 - rpf1p]
GO:0045851	pH reduction	5.53E-4	4.7E-3	2.15	5561	26	1893	19	[VMA2 - vma2p, VMA6 - vma6p, VMA8 - vma8p, VPH2 - vph2p, MEH1 - meh1p, VMA10 - vma10p, VMA4 - vma4p, VMA11 - vma11p, VPH1 - vph1p, VMA7 - vma7p, SKP1 - skp1p, DBF2 - dbf2p, VMA1 - vma1p, NHX1 - nhx1p, STV1 - stv1p, VMA13 - vma13p, VMA16 - vma16p, VMA5 - vma5p, VMA22 - vma22p]
GO:0007035	vacuolar acidification	5.53E-4	4.69E-3	2.15	5561	26	1893	19	[VMA2 - vma2p, VMA6 - vma6p, VMA8 - vma8p, VPH2 - vph2p, MEH1 - meh1p, VMA10 - vma10p, VMA4 - vma4p, VMA11 - vma11p, VPH1 - vph1p, VMA7 - vma7p, SKP1 - skp1p, DBF2 - dbf2p, VMA1 - vma1p, NHX1 - nhx1p, STV1 - stv1p, VMA13 - vma13p, VMA16 - vma16p, VMA5 - vma5p, VMA22 - vma22p]
GO:0051452	intracellular pH reduction	5.53E-4	4.68E-3	2.15	5561	26	1893	19	[VMA2 - vma2p, VMA6 - vma6p, VMA8 - vma8p, VPH2 - vph2p, VMA10 - vma10p, MEH1 - meh1p, VMA4 - vma4p, VMA11 - vma11p, VPH1 - vph1p, VMA7 - vma7p, SKP1 - skp1p, DBF2 - dbf2p, VMA1 - vma1p, NHX1 - nhx1p, STV1 - stv1p, VMA13 - vma13p, VMA16 - vma16p, VMA5 - vma5p, VMA22 - vma22p]
GO:0006359	regulation of transcription from RNA polymerase III promoter	5.59E-4	4.72E-3	8.52	5561	8	408	5	[SCH9 - sch9p, MAF1 - maf1p, CKA1 - cka1p, CKB1 - ckb1p, CKA2 - cka2p]
GO:0071941	nitrogen cycle metabolic process	6.09E-4	5.14E-3	11.77	5561	6	315	4	[DAL80 - dal80p, DAL81 - dal81p, URE2 - ure2p, GLN3 - gln3p]
GO:0000492	box C/D snoRNP assembly	6.14E-4	5.16E-3	11.73	5561	6	316	4	[HSC82 - hsc82p, RVB1 - rvb1p, RVB2 - rvb2p, HSP82 - hsp82p]
GO:0051320	S phase	6.2E-4	5.2E-3	2.78	5561	13	1690	11	[MCM5 - mcm5p, MCM4 - mcm4p, CDC45 - cdc45p, MCM10 - mcm10p, RIO1 - rio1p, CLB3 - clb3p, MCM6 - mcm6p, MCM7 - mcm7p, POL1 - pol1p, MCM3 - mcm3p, MCM2 - mcm2p]
GO:0000084	S phase of mitotic cell cycle	6.2E-4	5.19E-3	2.78	5561	13	1690	11	[MCM5 - mcm5p, MCM4 - mcm4p, CDC45 - cdc45p, MCM10 - mcm10p, RIO1 - rio1p, CLB3 - clb3p, MCM6 - mcm6p, MCM7 - mcm7p, POL1 - pol1p, MCM3 - mcm3p, MCM2 - mcm2p]
GO:0034398	telomere tethering at nuclear periphery	6.41E-4	5.36E-3	3.12	5561	8	1782	8	[MPS3 - mps3p, MLP2 - mlp2p, NUP120 - nup120p, NUP133 - nup133p, NUP145 - nup145p, MLP1 - mlp1p, NUP60 - nup60p, NUP84 - nup84p]
GO:0032147	activation of protein kinase activity	6.49E-4	5.42E-3	4.19	5561	8	1161	7	[STE20 - ste20p, ATG17 - atg17p, STE7 - ste7p, PBS2 - pbs2p, ATG13 - atg13p, STE11 - ste11p, SSK2 - ssk2p]
GO:0090068	positive regulation of cell cycle process	6.52E-4	5.43E-3	2.46	5561	18	1758	14	[ZDS1 - zds1p, CDC28 - cdc28p, UME6 - ume6p, CLB3 - clb3p, CDC5 - cdc5p, ZDS2 - zds2p, CPR1 - cpr1p, DOC1 - doc1p, CDC20 - cdc20p, CLB5 - clb5p, CLB2 - clb2p, CDH1 - cdh1p, CDC55 - cdc55p, SWI6 - swi6p]
GO:0007166	cell surface receptor signaling pathway	6.92E-4	5.75E-3	2.29	5561	32	1440	19	[STE2 - ste2p, STE50 - ste50p, KSS1 - kss1p, FUS3 - fus3p, PTC1 - ptc1p, LEM3 - lem3p, CDC42 - cdc42p, RGA1 - rga1p, ASC1 - asc1p, STE11 - ste11p, FAR1 - far1p, STE20 - ste20p, STE4 - ste4p, GPA2 - gpa2p, CYR1 - cyr1p, SCP160 - scp160p, GPA1 - gpa1p, GET3 - get3p, STE5 - ste5p]
GO:0043628	ncRNA 3'-end processing	7.03E-4	5.82E-3	1.9	5561	43	1838	27	[NRD1 - nrd1p, PAP1 - pap1p, RRP42 - rrp42p, RPS0B - rps0bp, RNH70 - rnh70p, DIS3 - dis3p, NAB3 - nab3p, CSL4 - csl4p, YSH1 - ysh1p, CTR9 - ctr9p, PAF1 - paf1p, RRP45 - rrp45p, MTR4 - mtr4p, RRP43 - rrp43p, SWD2 - swd2p, PAP2 - pap2p, RRP6 - rrp6p, SKI6 - ski6p, GSP1 - gsp1p, REF2 - ref2p, RNT1 - rnt1p, NOP1 - nop1p, SEN1 - sen1p, RTF1 - rtf1p, RPS0A - rps0ap, AIR2 - air2p, CBF5 - cbf5p]
GO:0043631	RNA polyadenylation	7.13E-4	5.9E-3	2.19	5561	25	1828	18	[PAP2 - pap2p, FIR1 - fir1p, PAP1 - pap1p, HRP1 - hrp1p, PFS2 - pfs2p, CFT2 - cft2p, PCF11 - pcf11p, SPT2 - spt2p, CFT1 - cft1p, RNA14 - rna14p, SEN1 - sen1p, AIR2 - air2p, YSH1 - ysh1p, PTA1 - pta1p, FIP1 - fip1p, NAB2 - nab2p, PBP1 - pbp1p, MTR4 - mtr4p]
GO:0030832	regulation of actin filament length	7.25E-4	5.99E-3	3.15	5561	13	1357	10	[ARC35 - arc35p, ARC18 - arc18p, BUD14 - bud14p, ARC15 - arc15p, ARP3 - arp3p, CAP1 - cap1p, CAP2 - cap2p, BNI1 - bni1p, ARP2 - arp2p, ARC40 - arc40p]
GO:0030833	regulation of actin filament polymerization	7.25E-4	5.97E-3	3.15	5561	13	1357	10	[ARC35 - arc35p, ARC18 - arc18p, BUD14 - bud14p, ARC15 - arc15p, ARP3 - arp3p, CAP1 - cap1p, CAP2 - cap2p, BNI1 - bni1p, ARP2 - arp2p, ARC40 - arc40p]
GO:0008064	regulation of actin polymerization or depolymerization	7.25E-4	5.96E-3	3.15	5561	13	1357	10	[ARC35 - arc35p, ARC18 - arc18p, BUD14 - bud14p, ARC15 - arc15p, ARP3 - arp3p, CAP1 - cap1p, CAP2 - cap2p, BNI1 - bni1p, ARP2 - arp2p, ARC40 - arc40p]
GO:0034655	nucleobase-containing compound catabolic process	7.26E-4	5.95E-3	2.45	5561	87	573	22	[EFT1 - eft1p, SNU114 - snu114p, YOR1 - yor1p, SUP35 - sup35p, ARB1 - arb1p, TEF2 - tef2p, GSP1 - gsp1p, TUB1 - tub1p, PDR5 - pdr5p, EFT2 - eft2p, TUB2 - tub2p, HEF3 - hef3p, PDR12 - pdr12p, SNQ2 - snq2p, PMA1 - pma1p, GCD11 - gcd11p, YEF3 - yef3p, ARP2 - arp2p, FUN12 - fun12p, TEF1 - tef1p, GET3 - get3p, SEC23 - sec23p]
GO:0044270	cellular nitrogen compound catabolic process	7.49E-4	6.13E-3	2.3	5561	103	587	25	[SNU114 - snu114p, YOR1 - yor1p, SUP35 - sup35p, DAL82 - dal82p, TEF2 - tef2p, TUB1 - tub1p, PDR5 - pdr5p, PDC1 - pdc1p, TUB2 - tub2p, PMA1 - pma1p, GCD11 - gcd11p, FUN12 - fun12p, ARP2 - arp2p, GET3 - get3p, EFT1 - eft1p, DAL81 - dal81p, ARB1 - arb1p, GSP1 - gsp1p, EFT2 - eft2p, PDR12 - pdr12p, HEF3 - hef3p, SNQ2 - snq2p, YEF3 - yef3p, TEF1 - tef1p, SEC23 - sec23p]
GO:0031058	positive regulation of histone modification	7.69E-4	6.28E-3	3.76	5561	10	1182	8	[SET2 - set2p, CDC73 - cdc73p, SGV1 - sgv1p, CTR9 - ctr9p, PAF1 - paf1p, SET1 - set1p, ADA2 - ada2p, ASF1 - asf1p]
GO:0010563	negative regulation of phosphorus metabolic process	7.75E-4	6.32E-3	16.05	5561	18	77	4	[PTC1 - ptc1p, PIL1 - pil1p, NBP2 - nbp2p, LSP1 - lsp1p]
GO:0045936	negative regulation of phosphate metabolic process	7.75E-4	6.31E-3	16.05	5561	18	77	4	[PTC1 - ptc1p, PIL1 - pil1p, NBP2 - nbp2p, LSP1 - lsp1p]
GO:0032273	positive regulation of protein polymerization	7.77E-4	6.3E-3	5.4	5561	5	1029	5	[ARP3 - arp3p, BNI1 - bni1p, ARP2 - arp2p, BIM1 - bim1p, ARC40 - arc40p]
GO:0006367	transcription initiation from RNA polymerase II promoter	7.81E-4	6.33E-3	2.48	5561	16	1824	13	[RPB7 - rpb7p, RPB9 - rpb9p, TFA1 - tfa1p, DST1 - dst1p, TAF7 - taf7p, RPB4 - rpb4p, SRB4 - srb4p, TFG1 - tfg1p, TAF11 - taf11p, SPT15 - spt15p, TAF14 - taf14p, SSU72 - ssu72p, TFG2 - tfg2p]
GO:0006260	DNA replication	7.85E-4	6.34E-3	1.61	5561	98	1765	50	[RFA2 - rfa2p, CCR4 - ccr4p, RFC1 - rfc1p, RFC4 - rfc4p, SAK1 - sak1p, RIM4 - rim4p, SWI1 - swi1p, CLB5 - clb5p, RFC3 - rfc3p, RNR2 - rnr2p, POL30 - pol30p, RFC5 - rfc5p, SLD5 - sld5p, POL2 - pol2p, ORC5 - orc5p, POL12 - pol12p, CDC13 - cdc13p, MCM10 - mcm10p, HEK2 - hek2p, LGE1 - lge1p, MCM2 - mcm2p, MCM4 - mcm4p, DPB2 - dpb2p, SPT16 - spt16p, SNF2 - snf2p, ORC2 - orc2p, MCM6 - mcm6p, MUM2 - mum…
GO:0006458	'de novo' protein folding	8.45E-4	6.82E-3	3.27	5561	11	1390	9	[EGD1 - egd1p, HSC82 - hsc82p, MDJ1 - mdj1p, YDJ1 - ydj1p, HSP60 - hsp60p, EGD2 - egd2p, SSB2 - ssb2p, SSB1 - ssb1p, HSP82 - hsp82p]
GO:0030050	vesicle transport along actin filament	8.69E-4	7E-3	43.79	5561	2	127	2	[MYO2 - myo2p, ACT1 - act1p]
GO:0051648	vesicle localization	8.69E-4	6.98E-3	43.79	5561	2	127	2	[MYO2 - myo2p, ACT1 - act1p]
GO:0032505	reproduction of a single-celled organism	8.8E-4	7.06E-3	1.88	5561	43	1854	27	[VRP1 - vrp1p, TAO3 - tao3p, SEC3 - sec3p, SLA2 - sla2p, UBA4 - uba4p, MYO3 - myo3p, SEC5 - sec5p, SEC6 - sec6p, CMD1 - cmd1p, END3 - end3p, BUD4 - bud4p, PAN1 - pan1p, GLC7 - glc7p, MYO5 - myo5p, SEC8 - sec8p, SEC10 - sec10p, SPA2 - spa2p, SEC4 - sec4p, BUD6 - bud6p, SAC6 - sac6p, LAS17 - las17p, CHS1 - chs1p, BUD3 - bud3p, GIC2 - gic2p, SEC15 - sec15p, GIC1 - gic1p, ELM1 - elm1p]
GO:0007114	cell budding	8.8E-4	7.04E-3	1.88	5561	43	1854	27	[VRP1 - vrp1p, SEC3 - sec3p, TAO3 - tao3p, SLA2 - sla2p, UBA4 - uba4p, MYO3 - myo3p, SEC5 - sec5p, SEC6 - sec6p, END3 - end3p, CMD1 - cmd1p, BUD4 - bud4p, PAN1 - pan1p, GLC7 - glc7p, MYO5 - myo5p, SEC8 - sec8p, SEC10 - sec10p, SPA2 - spa2p, SEC4 - sec4p, BUD6 - bud6p, SAC6 - sac6p, CHS1 - chs1p, LAS17 - las17p, BUD3 - bud3p, GIC2 - gic2p, SEC15 - sec15p, GIC1 - gic1p, ELM1 - elm1p]
GO:0019954	asexual reproduction	8.8E-4	7.03E-3	1.88	5561	43	1854	27	[VRP1 - vrp1p, TAO3 - tao3p, SEC3 - sec3p, SLA2 - sla2p, UBA4 - uba4p, MYO3 - myo3p, SEC5 - sec5p, SEC6 - sec6p, CMD1 - cmd1p, END3 - end3p, BUD4 - bud4p, PAN1 - pan1p, GLC7 - glc7p, MYO5 - myo5p, SEC8 - sec8p, SEC10 - sec10p, SPA2 - spa2p, SEC4 - sec4p, BUD6 - bud6p, SAC6 - sac6p, LAS17 - las17p, CHS1 - chs1p, BUD3 - bud3p, GIC2 - gic2p, SEC15 - sec15p, GIC1 - gic1p, ELM1 - elm1p]
GO:0000078	cell shape checkpoint	8.91E-4	7.1E-3	5.26	5561	5	1057	5	[SWE1 - swe1p, ZDS1 - zds1p, ZDS2 - zds2p, HSL1 - hsl1p, CDC55 - cdc55p]
GO:0046039	GTP metabolic process	8.92E-4	7.09E-3	2.91	5561	41	700	15	[SNU114 - snu114p, EFT1 - eft1p, VPS1 - vps1p, BMS1 - bms1p, SUP35 - sup35p, TEF2 - tef2p, GSP1 - gsp1p, TUB1 - tub1p, EFT2 - eft2p, TUB2 - tub2p, GCD11 - gcd11p, FUN12 - fun12p, TEF1 - tef1p, IMD3 - imd3p, SEC23 - sec23p]
GO:0043086	negative regulation of catalytic activity	8.98E-4	7.13E-3	7.96	5561	32	131	6	[BMH1 - bmh1p, PTC1 - ptc1p, PIL1 - pil1p, NBP2 - nbp2p, LSP1 - lsp1p, BMH2 - bmh2p]
GO:0007266	Rho protein signal transduction	9.19E-4	7.28E-3	2.44	5561	16	1854	13	[BOI2 - boi2p, BOI1 - boi1p, WSC2 - wsc2p, CDC42 - cdc42p, SLG1 - slg1p, SPA2 - spa2p, RHO5 - rho5p, BEM4 - bem4p, BUD6 - bud6p, TOR2 - tor2p, CLA4 - cla4p, GIC2 - gic2p, GIC1 - gic1p]
GO:0031204	posttranslational protein targeting to membrane, translocation	9.35E-4	7.39E-3	3.37	5561	9	1465	8	[KAR2 - kar2p, SEC63 - sec63p, SEC66 - sec66p, SEC61 - sec61p, SSS1 - sss1p, SBH1 - sbh1p, SEC72 - sec72p, SEC62 - sec62p]
GO:0032956	regulation of actin cytoskeleton organization	9.37E-4	7.39E-3	2.33	5561	20	1792	15	[ARC35 - arc35p, BUD14 - bud14p, ARC18 - arc18p, BNR1 - bnr1p, CAP2 - cap2p, BNI1 - bni1p, ARC40 - arc40p, BUD6 - bud6p, CRN1 - crn1p, ARC15 - arc15p, LAS17 - las17p, ARP3 - arp3p, CAP1 - cap1p, ARP2 - arp2p, RSP5 - rsp5p]
GO:0032970	regulation of actin filament-based process	9.37E-4	7.38E-3	2.33	5561	20	1792	15	[ARC35 - arc35p, BUD14 - bud14p, ARC18 - arc18p, BNR1 - bnr1p, CAP2 - cap2p, BNI1 - bni1p, ARC40 - arc40p, BUD6 - bud6p, CRN1 - crn1p, LAS17 - las17p, ARC15 - arc15p, CAP1 - cap1p, ARP3 - arp3p, ARP2 - arp2p, RSP5 - rsp5p]
GO:0000726	non-recombinational repair	9.58E-4	7.52E-3	2.1	5561	27	1860	19	[SIR2 - sir2p, SRS2 - srs2p, RAD50 - rad50p, SIR3 - sir3p, VPS75 - vps75p, RSC2 - rsc2p, RSC8 - rsc8p, MCK1 - mck1p, SIR4 - sir4p, POL2 - pol2p, RAD59 - rad59p, RSC30 - rsc30p, RSC1 - rsc1p, DOA1 - doa1p, RAD52 - rad52p, YKU70 - yku70p, YKU80 - yku80p, MRE11 - mre11p, SIN3 - sin3p]
GO:0001079	nitrogen catabolite regulation of transcription from RNA polymerase II promoter	9.75E-4	7.64E-3	5.32	5561	8	784	6	[GCN4 - gcn4p, RTG2 - rtg2p, DAL81 - dal81p, DAL82 - dal82p, GLN3 - gln3p, GAT1 - gat1p]
GO:0050790	regulation of catalytic activity	9.94E-4	7.78E-3	1.71	5561	128	1166	46	[SSN8 - ssn8p, RAD50 - rad50p, CDC11 - cdc11p, RPN2 - rpn2p, SBA1 - sba1p, NBP2 - nbp2p, DCS1 - dcs1p, GAL80 - gal80p, CDC12 - cdc12p, MRS6 - mrs6p, SWE1 - swe1p, STE4 - ste4p, BMH1 - bmh1p, ATG17 - atg17p, RPN3 - rpn3p, SEC13 - sec13p, AHA1 - aha1p, RPN1 - rpn1p, GYP5 - gyp5p, CLB2 - clb2p, CDH1 - cdh1p, BMH2 - bmh2p, HSP30 - hsp30p, CLN2 - cln2p, SSK2 - ssk2p, SSC1 - ssc1p, ROM2 - rom2p, CLB3 -…
GO:0009150	purine ribonucleotide metabolic process	9.95E-4	7.77E-3	1.99	5561	127	727	33	[SNU114 - snu114p, VPS1 - vps1p, VMA2 - vma2p, YOR1 - yor1p, IMD4 - imd4p, SUP35 - sup35p, TEF2 - tef2p, TUB1 - tub1p, PDR5 - pdr5p, TUB2 - tub2p, VMA1 - vma1p, PMC1 - pmc1p, PMA1 - pma1p, ENA5 - ena5p, ENA2 - ena2p, GCD11 - gcd11p, ENA1 - ena1p, ARP2 - arp2p, FUN12 - fun12p, GET3 - get3p, EFT1 - eft1p, BMS1 - bms1p, ARB1 - arb1p, GSP1 - gsp1p, ADE17 - ade17p, EFT2 - eft2p, PDR12 - pdr12p, HEF3 -…
