# Supplementary material for: Inferring the effective TOR-dependent network: a computational study in yeast
Source: BMC Syst Biol. 2013 Aug 30;7:84. doi: 10.1186/1752-0509-7-84 (PMC4016608; doi:10.1186/1752-0509-7-84)
Supplement: Additional file 3 — Enrichment map of the significant GO terms. Cytoscape file (*.zip) containing the final enrichment map. Each node represents a GO term and the corresponding geneset and enrichment p-value are encoded in its attributes. Edges are computed based on the geneset overlap among GO terms (please see http://www.cytoscape.org for more information about loading the file). [file 1752-0509-7-84-S3.zip]

Archive with 18 entries (18 files):
- CytoscapeSession-2012_07_21-07_18/EM1_Enrichment Map.xgmml
- CytoscapeSession-2012_07_21-07_18/cysession.xml
- CytoscapeSession-2012_07_21-07_18/session_vizmap.props
- CytoscapeSession-2012_07_21-07_18/session_cytoscape.props
- CytoscapeSession-2012_07_21-07_18/session_bookmarks.xml
- CytoscapeSession-2012_07_21-07_18/plugins/CsFilter/old_filters.props
- CytoscapeSession-2012_07_21-07_18/plugins/FilterPlugin/session_filters.props
- CytoscapeSession-2012_07_21-07_18/plugins/AttributeBrowserPlugin/attributeBrowser.props
- CytoscapeSession-2012_07_21-07_18/plugins/BiogridPlugin/biogrid_properties_CurrentSettings
- CytoscapeSession-2012_07_21-07_18/plugins/BiogridPlugin/biogrid_properties_FilterAttributes
- CytoscapeSession-2012_07_21-07_18/plugins/Enrichment_Map_Plugin/EM1_Enrichment Map.gmt
- CytoscapeSession-2012_07_21-07_18/plugins/Enrichment_Map_Plugin/EM1_Enrichment Map.genes.txt
- CytoscapeSession-2012_07_21-07_18/plugins/Enrichment_Map_Plugin/EM1_Enrichment Map.hashkey2genes.txt
- CytoscapeSession-2012_07_21-07_18/plugins/Enrichment_Map_Plugin/EM1_Enrichment Map.ENR1.txt
- CytoscapeSession-2012_07_21-07_18/plugins/Enrichment_Map_Plugin/EM1_Enrichment Map.SubENR1.txt
- CytoscapeSession-2012_07_21-07_18/plugins/Enrichment_Map_Plugin/EM1_Enrichment Map.expression1.txt
- CytoscapeSession-2012_07_21-07_18/plugins/Enrichment_Map_Plugin/EM1_Enrichment Map.props
- CytoscapeSession-2012_07_21-07_18/images/image_metadata.props
