# Supplementary material for: Inferring the effective TOR-dependent network: a computational study in yeast
Source: BMC Syst Biol. 2013 Aug 30;7:84. doi: 10.1186/1752-0509-7-84 (PMC4016608; doi:10.1186/1752-0509-7-84)
Supplement: Additional file 3 — Enrichment map of the significant GO terms. Cytoscape file (*.zip) containing the final enrichment map. Each node represents a GO term and the corresponding geneset and enrichment p-value are encoded in its attributes. Edges are computed based on the geneset overlap among GO terms (please see http://www.cytoscape.org for more information about loading the file). [file 1752-0509-7-84-S3.zip › CytoscapeSession-2012_07_21-07_18/EM1_Enrichment Map.xgmml]

<?xml version="1.0" encoding="UTF-8" standalone="yes"?>
<graph label="EM1_Enrichment Map" xmlns:dc="http://purl.org/dc/elements/1.1/" xmlns:xlink="http://www.w3.org/1999/xlink" xmlns:rdf="http://www.w3.org/1999/02/22-rdf-syntax-ns#" xmlns:cy="http://www.cytoscape.org" xmlns="http://www.cs.rpi.edu/XGMML"  directed="1">
  <att name="documentVersion" value="1.1"/>
  <att name="networkMetadata">
    <rdf:RDF>
      <rdf:Description rdf:about="http://www.cytoscape.org/">
        <dc:type>Protein-Protein Interaction</dc:type>
        <dc:description>N/A</dc:description>
        <dc:identifier>N/A</dc:identifier>
        <dc:date>2012-07-21 07:18:05</dc:date>
        <dc:title>EM1_Enrichment Map</dc:title>
        <dc:source>http://www.cytoscape.org/</dc:source>
        <dc:format>Cytoscape-XGMML</dc:format>
      </rdf:Description>
    </rdf:RDF>
  </att>
  <att type="string" name="backgroundColor" value="#ffffff"/>
  <att type="real" name="GRAPH_VIEW_ZOOM" value="0.42650452705513286"/>
  <att type="real" name="GRAPH_VIEW_CENTER_X" value="903.7191009521484"/>
  <att type="real" name="GRAPH_VIEW_CENTER_Y" value="593.3090238571167"/>
  <att type="boolean" name="NODE_SIZE_LOCKED" value="true"/>
  <att type="string" name="__layoutAlgorithm" value="force-directed" cy:hidden="true"/>
  <node label="GO:0000054" id="-80">
    <att type="real" name="Color Intensity" value="=LOG(${EM1_fdr_qvalue_dataset1})" cy:equation="true"/>
    <att type="real" name="EM1_Colouring_dataset1" value="0.99999999999446"/>
    <att type="string" name="EM1_Formatted_name" value="GO:0000054\n"/>
    <att type="string" name="EM1_GS_DESCR" value="ribosomal subunit export from nucleus"/>
    <att type="string" name="EM1_GS_Type" value="ENR"/>
    <att type="list" name="EM1_Genes">
      <att type="string" name="EM1_Genes" value="ARB1"/>
      <att type="string" name="EM1_Genes" value="CRM1"/>
      <att type="string" name="EM1_Genes" value="LSG1"/>
      <att type="string" name="EM1_Genes" value="LTV1"/>
      <att type="string" name="EM1_Genes" value="MEX67"/>
      <att type="string" name="EM1_Genes" value="NIC96"/>
      <att type="string" name="EM1_Genes" value="NMD3"/>
      <att type="string" name="EM1_Genes" value="NOC2"/>
      <att type="string" name="EM1_Genes" value="NOG1"/>
      <att type="string" name="EM1_Genes" value="NOG2"/>
      <att type="string" name="EM1_Genes" value="NOP53"/>
      <att type="string" name="EM1_Genes" value="NOP9"/>
      <att type="string" name="EM1_Genes" value="NSP1"/>
      <att type="string" name="EM1_Genes" value="NUG1"/>
      <att type="string" name="EM1_Genes" value="NUP1"/>
      <att type="string" name="EM1_Genes" value="NUP116"/>
      <att type="string" name="EM1_Genes" value="NUP49"/>
      <att type="string" name="EM1_Genes" value="NUP159"/>
      <att type="string" name="EM1_Genes" value="NUP85"/>
      <att type="string" name="EM1_Genes" value="NUP82"/>
      <att type="string" name="EM1_Genes" value="RIX7"/>
      <att type="string" name="EM1_Genes" value="RIX1"/>
      <att type="string" name="EM1_Genes" value="RPF1"/>
      <att type="string" name="EM1_Genes" value="RLI1"/>
      <att type="string" name="EM1_Genes" value="SDA1"/>
      <att type="string" name="EM1_Genes" value="RRS1"/>
      <att type="string" name="EM1_Genes" value="SSB1"/>
      <att type="string" name="EM1_Genes" value="SRM1"/>
      <att type="string" name="EM1_Genes" value="TIF6"/>
      <att type="string" name="EM1_Genes" value="SSB2"/>
      <att type="string" name="EM1_Genes" value="ZUO1"/>
      <att type="string" name="EM1_Genes" value="YRB2"/>
    </att>
    <att type="string" name="EM1_Name" value="GO:0000054"/>
    <att type="real" name="EM1_fdr_qvalue_dataset1" value="1.45E-10"/>
    <att type="integer" name="EM1_gs_size_dataset1" value="32"/>
    <att type="real" name="EM1_pvalue_dataset1" value="5.54E-12"/>
    <att type="string" name="Namespace" value="Biological Process"/>
    <att type="string" name="canonicalName" value="GO:0000054"/>
    <graphics type="ELLIPSE" h="22.1336669921875" w="22.1337890625" x="794.699951171875" y="740.2216186523438" fill="#cd1010" width="4" outline="#bebebe"/>
  </node>
  <node label="GO:0048193" id="-79">
    <att type="real" name="Color Intensity" value="=LOG(${EM1_fdr_qvalue_dataset1})" cy:equation="true"/>
    <att type="real" name="EM1_Colouring_dataset1" value="0.9999999349"/>
    <att type="string" name="EM1_Formatted_name" value="GO:0048193\n"/>
    <att type="string" name="EM1_GS_DESCR" value="Golgi vesicle transport"/>
    <att type="string" name="EM1_GS_Type" value="ENR"/>
    <att type="list" name="EM1_Genes">
      <att type="string" name="EM1_Genes" value="ATG8"/>
      <att type="string" name="EM1_Genes" value="COG4"/>
      <att type="string" name="EM1_Genes" value="COG3"/>
      <att type="string" name="EM1_Genes" value="GET3"/>
      <att type="string" name="EM1_Genes" value="COG6"/>
      <att type="string" name="EM1_Genes" value="COG2"/>
      <att type="string" name="EM1_Genes" value="YPT7"/>
      <att type="string" name="EM1_Genes" value="TLG1"/>
      <att type="string" name="EM1_Genes" value="SSO2"/>
      <att type="string" name="EM1_Genes" value="ENT3"/>
      <att type="string" name="EM1_Genes" value="SYS1"/>
      <att type="string" name="EM1_Genes" value="SLY1"/>
      <att type="string" name="EM1_Genes" value="SSO1"/>
      <att type="string" name="EM1_Genes" value="SEC9"/>
      <att type="string" name="EM1_Genes" value="DRS2"/>
      <att type="string" name="EM1_Genes" value="SED5"/>
      <att type="string" name="EM1_Genes" value="SEC28"/>
      <att type="string" name="EM1_Genes" value="SEC22"/>
      <att type="string" name="EM1_Genes" value="GLO3"/>
      <att type="string" name="EM1_Genes" value="BOS1"/>
      <att type="string" name="EM1_Genes" value="EMP24"/>
      <att type="string" name="EM1_Genes" value="YPT31"/>
      <att type="string" name="EM1_Genes" value="BET1"/>
      <att type="string" name="EM1_Genes" value="YPT32"/>
      <att type="string" name="EM1_Genes" value="SRO7"/>
      <att type="string" name="EM1_Genes" value="SNC2"/>
      <att type="string" name="EM1_Genes" value="SNC1"/>
      <att type="string" name="EM1_Genes" value="SEC3"/>
      <att type="string" name="EM1_Genes" value="SEC15"/>
      <att type="string" name="EM1_Genes" value="SEC10"/>
      <att type="string" name="EM1_Genes" value="SEC8"/>
      <att type="string" name="EM1_Genes" value="SEC6"/>
      <att type="string" name="EM1_Genes" value="RCY1"/>
      <att type="string" name="EM1_Genes" value="SEC5"/>
      <att type="string" name="EM1_Genes" value="SEC4"/>
      <att type="string" name="EM1_Genes" value="YIP1"/>
      <att type="string" name="EM1_Genes" value="USE1"/>
      <att type="string" name="EM1_Genes" value="HRR25"/>
      <att type="string" name="EM1_Genes" value="VPS16"/>
      <att type="string" name="EM1_Genes" value="VPS33"/>
      <att type="string" name="EM1_Genes" value="YPT1"/>
      <att type="string" name="EM1_Genes" value="GYL1"/>
      <att type="string" name="EM1_Genes" value="PEP5"/>
      <att type="string" name="EM1_Genes" value="SEC23"/>
      <att type="string" name="EM1_Genes" value="KES1"/>
      <att type="string" name="EM1_Genes" value="GYP5"/>
      <att type="string" name="EM1_Genes" value="GEA2"/>
      <att type="string" name="EM1_Genes" value="PEP3"/>
      <att type="string" name="EM1_Genes" value="PEP12"/>
      <att type="string" name="EM1_Genes" value="GCS1"/>
      <att type="string" name="EM1_Genes" value="SEC18"/>
      <att type="string" name="EM1_Genes" value="SNX4"/>
      <att type="string" name="EM1_Genes" value="TRX1"/>
      <att type="string" name="EM1_Genes" value="APL2"/>
      <att type="string" name="EM1_Genes" value="SEC7"/>
      <att type="string" name="EM1_Genes" value="APL4"/>
      <att type="string" name="EM1_Genes" value="APL5"/>
      <att type="string" name="EM1_Genes" value="APL6"/>
      <att type="string" name="EM1_Genes" value="APM1"/>
      <att type="string" name="EM1_Genes" value="ARF1"/>
      <att type="string" name="EM1_Genes" value="ARF2"/>
      <att type="string" name="EM1_Genes" value="TLG2"/>
      <att type="string" name="EM1_Genes" value="BET3"/>
      <att type="string" name="EM1_Genes" value="CHS5"/>
      <att type="string" name="EM1_Genes" value="EMP47"/>
      <att type="string" name="EM1_Genes" value="DOP1"/>
      <att type="string" name="EM1_Genes" value="COP1"/>
      <att type="string" name="EM1_Genes" value="CHS7"/>
      <att type="string" name="EM1_Genes" value="ERV25"/>
      <att type="string" name="EM1_Genes" value="ERP4"/>
      <att type="string" name="EM1_Genes" value="PHO86"/>
      <att type="string" name="EM1_Genes" value="ERP2"/>
      <att type="string" name="EM1_Genes" value="ERP1"/>
      <att type="string" name="EM1_Genes" value="SEC21"/>
      <att type="string" name="EM1_Genes" value="RET2"/>
      <att type="string" name="EM1_Genes" value="ERV41"/>
      <att type="string" name="EM1_Genes" value="TRX2"/>
      <att type="string" name="EM1_Genes" value="ERV29"/>
      <att type="string" name="EM1_Genes" value="SFT2"/>
      <att type="string" name="EM1_Genes" value="VTI1"/>
      <att type="string" name="EM1_Genes" value="SEC27"/>
      <att type="string" name="EM1_Genes" value="YKT6"/>
      <att type="string" name="EM1_Genes" value="SEC26"/>
      <att type="string" name="EM1_Genes" value="SEC24"/>
      <att type="string" name="EM1_Genes" value="SUR4"/>
      <att type="string" name="EM1_Genes" value="SVP26"/>
      <att type="string" name="EM1_Genes" value="GGA2"/>
      <att type="string" name="EM1_Genes" value="SMY2"/>
      <att type="string" name="EM1_Genes" value="SNX3"/>
      <att type="string" name="EM1_Genes" value="VPS54"/>
      <att type="string" name="EM1_Genes" value="YIF1"/>
      <att type="string" name="EM1_Genes" value="VPS52"/>
      <att type="string" name="EM1_Genes" value="VPS53"/>
      <att type="string" name="EM1_Genes" value="SHR3"/>
      <att type="string" name="EM1_Genes" value="YIP3"/>
      <att type="string" name="EM1_Genes" value="MRS6"/>
    </att>
    <att type="string" name="EM1_Name" value="GO:0048193"/>
    <att type="real" name="EM1_fdr_qvalue_dataset1" value="1.16E-6"/>
    <att type="integer" name="EM1_gs_size_dataset1" value="96"/>
    <att type="real" name="EM1_pvalue_dataset1" value="6.51E-8"/>
    <att type="string" name="Namespace" value="Biological Process"/>
    <att type="string" name="canonicalName" value="GO:0048193"/>
    <graphics type="ELLIPSE" h="28.340591430664062" w="28.340576171875" x="738.8399047851562" y="26.476802825927734" fill="#cd1010" width="4" outline="#bebebe"/>
  </node>
  <node label="GO:0006468" id="-78">
    <att type="real" name="Color Intensity" value="=LOG(${EM1_fdr_qvalue_dataset1})" cy:equation="true"/>
    <att type="real" name="EM1_Colouring_dataset1" value="1.0"/>
    <att type="string" name="EM1_Formatted_name" value="GO:0006468\n"/>
    <att type="string" name="EM1_GS_DESCR" value="protein phosphorylation"/>
    <att type="string" name="EM1_GS_Type" value="ENR"/>
    <att type="list" name="EM1_Genes">
      <att type="string" name="EM1_Genes" value="SSL2"/>
      <att type="string" name="EM1_Genes" value="TFB1"/>
      <att type="string" name="EM1_Genes" value="STE7"/>
      <att type="string" name="EM1_Genes" value="SWE1"/>
      <att type="string" name="EM1_Genes" value="TPK1"/>
      <att type="string" name="EM1_Genes" value="TPK2"/>
      <att type="string" name="EM1_Genes" value="SPS1"/>
      <att type="string" name="EM1_Genes" value="SSK2"/>
      <att type="string" name="EM1_Genes" value="STE11"/>
      <att type="string" name="EM1_Genes" value="STE20"/>
      <att type="string" name="EM1_Genes" value="YPK2"/>
      <att type="string" name="EM1_Genes" value="CTK2"/>
      <att type="string" name="EM1_Genes" value="YPL150W"/>
      <att type="string" name="EM1_Genes" value="CTK1"/>
      <att type="string" name="EM1_Genes" value="VHS1"/>
      <att type="string" name="EM1_Genes" value="YAK1"/>
      <att type="string" name="EM1_Genes" value="YGK3"/>
      <att type="string" name="EM1_Genes" value="YPK1"/>
      <att type="string" name="EM1_Genes" value="CDC28"/>
      <att type="string" name="EM1_Genes" value="SCH9"/>
      <att type="string" name="EM1_Genes" value="SAT4"/>
      <att type="string" name="EM1_Genes" value="RTK1"/>
      <att type="string" name="EM1_Genes" value="ARK1"/>
      <att type="string" name="EM1_Genes" value="RIM11"/>
      <att type="string" name="EM1_Genes" value="RIO1"/>
      <att type="string" name="EM1_Genes" value="RCK2"/>
      <att type="string" name="EM1_Genes" value="RCK1"/>
      <att type="string" name="EM1_Genes" value="CDC15"/>
      <att type="string" name="EM1_Genes" value="PSK2"/>
      <att type="string" name="EM1_Genes" value="PKH3"/>
      <att type="string" name="EM1_Genes" value="SNF4"/>
      <att type="string" name="EM1_Genes" value="CLA4"/>
      <att type="string" name="EM1_Genes" value="SMK1"/>
      <att type="string" name="EM1_Genes" value="DBF20"/>
      <att type="string" name="EM1_Genes" value="SLN1"/>
      <att type="string" name="EM1_Genes" value="SLI15"/>
      <att type="string" name="EM1_Genes" value="SKY1"/>
      <att type="string" name="EM1_Genes" value="RIO2"/>
      <att type="string" name="EM1_Genes" value="SKM1"/>
      <att type="string" name="EM1_Genes" value="SIP2"/>
      <att type="string" name="EM1_Genes" value="SGV1"/>
      <att type="string" name="EM1_Genes" value="PRK1"/>
      <att type="string" name="EM1_Genes" value="MKK1"/>
      <att type="string" name="EM1_Genes" value="MKK2"/>
      <att type="string" name="EM1_Genes" value="KSS1"/>
      <att type="string" name="EM1_Genes" value="MEK1"/>
      <att type="string" name="EM1_Genes" value="KNS1"/>
      <att type="string" name="EM1_Genes" value="KSP1"/>
      <att type="string" name="EM1_Genes" value="KIN4"/>
      <att type="string" name="EM1_Genes" value="KKQ8"/>
      <att type="string" name="EM1_Genes" value="PKC1"/>
      <att type="string" name="EM1_Genes" value="PKH2"/>
      <att type="string" name="EM1_Genes" value="PBS2"/>
      <att type="string" name="EM1_Genes" value="PHO85"/>
      <att type="string" name="EM1_Genes" value="NNK1"/>
      <att type="string" name="EM1_Genes" value="NPR1"/>
      <att type="string" name="EM1_Genes" value="MOB1"/>
      <att type="string" name="EM1_Genes" value="MPS1"/>
      <att type="string" name="EM1_Genes" value="YCK1"/>
      <att type="string" name="EM1_Genes" value="SLT2"/>
      <att type="string" name="EM1_Genes" value="GCN2"/>
      <att type="string" name="EM1_Genes" value="MEC1"/>
      <att type="string" name="EM1_Genes" value="SNF1"/>
      <att type="string" name="EM1_Genes" value="KIN28"/>
      <att type="string" name="EM1_Genes" value="CDC7"/>
      <att type="string" name="EM1_Genes" value="SAK1"/>
      <att type="string" name="EM1_Genes" value="SSN3"/>
      <att type="string" name="EM1_Genes" value="HRR25"/>
      <att type="string" name="EM1_Genes" value="DBF2"/>
      <att type="string" name="EM1_Genes" value="CMK2"/>
      <att type="string" name="EM1_Genes" value="CMK1"/>
      <att type="string" name="EM1_Genes" value="CKB2"/>
      <att type="string" name="EM1_Genes" value="FRK1"/>
      <att type="string" name="EM1_Genes" value="FPK1"/>
      <att type="string" name="EM1_Genes" value="FMP48"/>
      <att type="string" name="EM1_Genes" value="DUN1"/>
      <att type="string" name="EM1_Genes" value="CDC5"/>
      <att type="string" name="EM1_Genes" value="CBK1"/>
      <att type="string" name="EM1_Genes" value="BUD32"/>
      <att type="string" name="EM1_Genes" value="BCK1"/>
      <att type="string" name="EM1_Genes" value="CKB1"/>
      <att type="string" name="EM1_Genes" value="CKA2"/>
      <att type="string" name="EM1_Genes" value="CKA1"/>
      <att type="string" name="EM1_Genes" value="CHK1"/>
      <att type="string" name="EM1_Genes" value="KCC4"/>
      <att type="string" name="EM1_Genes" value="KDX1"/>
      <att type="string" name="EM1_Genes" value="IPL1"/>
      <att type="string" name="EM1_Genes" value="ISR1"/>
      <att type="string" name="EM1_Genes" value="KIN2"/>
      <att type="string" name="EM1_Genes" value="KIN3"/>
      <att type="string" name="EM1_Genes" value="KIC1"/>
      <att type="string" name="EM1_Genes" value="KIN1"/>
      <att type="string" name="EM1_Genes" value="GIN4"/>
      <att type="string" name="EM1_Genes" value="MCK1"/>
      <att type="string" name="EM1_Genes" value="HOG1"/>
      <att type="string" name="EM1_Genes" value="FUS3"/>
      <att type="string" name="EM1_Genes" value="GAL83"/>
      <att type="string" name="EM1_Genes" value="IKS1"/>
      <att type="string" name="EM1_Genes" value="IME2"/>
      <att type="string" name="EM1_Genes" value="HRK1"/>
      <att type="string" name="EM1_Genes" value="HSL1"/>
      <att type="string" name="EM1_Genes" value="AKL1"/>
      <att type="string" name="EM1_Genes" value="ALK2"/>
      <att type="string" name="EM1_Genes" value="RAD53"/>
      <att type="string" name="EM1_Genes" value="RAD3"/>
    </att>
    <att type="string" name="EM1_Name" value="GO:0006468"/>
    <att type="real" name="EM1_fdr_qvalue_dataset1" value="6.73E-24"/>
    <att type="integer" name="EM1_gs_size_dataset1" value="105"/>
    <att type="real" name="EM1_pvalue_dataset1" value="7.22E-26"/>
    <att type="string" name="Namespace" value="Biological Process"/>
    <att type="string" name="canonicalName" value="GO:0006468"/>
    <graphics type="ELLIPSE" h="29.21337890625" w="29.21337890625" x="1385.6336669921875" y="59.12351989746094" fill="#cd1010" width="4" outline="#bebebe"/>
  </node>
  <node label="GO:0005840" id="-77">
    <att type="real" name="Color Intensity" value="=LOG(${EM1_fdr_qvalue_dataset1})" cy:equation="true"/>
    <att type="real" name="EM1_Colouring_dataset1" value="0.999999999614"/>
    <att type="string" name="EM1_Formatted_name" value="GO:0005840\n"/>
    <att type="string" name="EM1_GS_DESCR" value="ribosome"/>
    <att type="string" name="EM1_GS_Type" value="ENR"/>
    <att type="list" name="EM1_Genes">
      <att type="string" name="EM1_Genes" value="ARB1"/>
      <att type="string" name="EM1_Genes" value="HYP2"/>
      <att type="string" name="EM1_Genes" value="GIS2"/>
      <att type="string" name="EM1_Genes" value="GCN2"/>
      <att type="string" name="EM1_Genes" value="GCN1"/>
      <att type="string" name="EM1_Genes" value="EFT2"/>
      <att type="string" name="EM1_Genes" value="TIF4631"/>
      <att type="string" name="EM1_Genes" value="TIF2"/>
      <att type="string" name="EM1_Genes" value="TIF1"/>
      <att type="string" name="EM1_Genes" value="TEF1"/>
      <att type="string" name="EM1_Genes" value="TEF2"/>
      <att type="string" name="EM1_Genes" value="BUD27"/>
      <att type="string" name="EM1_Genes" value="STM1"/>
      <att type="string" name="EM1_Genes" value="CDC28"/>
      <att type="string" name="EM1_Genes" value="CDC33"/>
      <att type="string" name="EM1_Genes" value="TEF4"/>
      <att type="string" name="EM1_Genes" value="RRP12"/>
      <att type="string" name="EM1_Genes" value="YEF3"/>
      <att type="string" name="EM1_Genes" value="YET1"/>
      <att type="string" name="EM1_Genes" value="GCD11"/>
      <att type="string" name="EM1_Genes" value="EFT1"/>
      <att type="string" name="EM1_Genes" value="HEF3"/>
      <att type="string" name="EM1_Genes" value="LSM12"/>
      <att type="string" name="EM1_Genes" value="RPS9B"/>
      <att type="string" name="EM1_Genes" value="RPL13A"/>
      <att type="string" name="EM1_Genes" value="RPL13B"/>
      <att type="string" name="EM1_Genes" value="RPL14B"/>
      <att type="string" name="EM1_Genes" value="RPL10"/>
      <att type="string" name="EM1_Genes" value="RPL11B"/>
      <att type="string" name="EM1_Genes" value="RPL17B"/>
      <att type="string" name="EM1_Genes" value="RPL15A"/>
      <att type="string" name="EM1_Genes" value="RPL16A"/>
      <att type="string" name="EM1_Genes" value="RPL16B"/>
      <att type="string" name="EM1_Genes" value="RPL17A"/>
      <att type="string" name="EM1_Genes" value="RPL26B"/>
      <att type="string" name="EM1_Genes" value="RPL25"/>
      <att type="string" name="EM1_Genes" value="RPL27B"/>
      <att type="string" name="EM1_Genes" value="RPL27A"/>
      <att type="string" name="EM1_Genes" value="RPL31A"/>
      <att type="string" name="EM1_Genes" value="RPL30"/>
      <att type="string" name="EM1_Genes" value="RPL36A"/>
      <att type="string" name="EM1_Genes" value="RPL28"/>
      <att type="string" name="EM1_Genes" value="RPL3"/>
      <att type="string" name="EM1_Genes" value="RPL7A"/>
      <att type="string" name="EM1_Genes" value="RPL7B"/>
      <att type="string" name="EM1_Genes" value="RPL6A"/>
      <att type="string" name="EM1_Genes" value="RPL6B"/>
      <att type="string" name="EM1_Genes" value="RPL4B"/>
      <att type="string" name="EM1_Genes" value="RPL5"/>
      <att type="string" name="EM1_Genes" value="RPL36B"/>
      <att type="string" name="EM1_Genes" value="RPL4A"/>
      <att type="string" name="EM1_Genes" value="RPS13"/>
      <att type="string" name="EM1_Genes" value="RPP2B"/>
      <att type="string" name="EM1_Genes" value="NOP1"/>
      <att type="string" name="EM1_Genes" value="RPP0"/>
      <att type="string" name="EM1_Genes" value="RPL8A"/>
      <att type="string" name="EM1_Genes" value="RPL8B"/>
      <att type="string" name="EM1_Genes" value="RPS22A"/>
      <att type="string" name="EM1_Genes" value="RPS1B"/>
      <att type="string" name="EM1_Genes" value="RPS1A"/>
      <att type="string" name="EM1_Genes" value="RPS17B"/>
      <att type="string" name="EM1_Genes" value="RPS14A"/>
      <att type="string" name="EM1_Genes" value="RPS7A"/>
      <att type="string" name="EM1_Genes" value="PAB1"/>
      <att type="string" name="EM1_Genes" value="RPS5"/>
      <att type="string" name="EM1_Genes" value="RPS3"/>
    </att>
    <att type="string" name="EM1_Name" value="GO:0005840"/>
    <att type="real" name="EM1_fdr_qvalue_dataset1" value="4.39E-9"/>
    <att type="integer" name="EM1_gs_size_dataset1" value="66"/>
    <att type="real" name="EM1_pvalue_dataset1" value="3.86E-10"/>
    <att type="string" name="Namespace" value="Cellular Component"/>
    <att type="string" name="canonicalName" value="GO:0005840"/>
    <graphics type="ELLIPSE" h="25.43121337890625" w="25.43096923828125" x="456.30035400390625" y="564.9855041503906" fill="#0000ff" width="4" outline="#bebebe"/>
  </node>
  <node label="GO:0005198" id="-76">
    <att type="real" name="Color Intensity" value="=LOG(${EM1_fdr_qvalue_dataset1})" cy:equation="true"/>
    <att type="real" name="EM1_Colouring_dataset1" value="1.0"/>
    <att type="string" name="EM1_Formatted_name" value="GO:0005198\n"/>
    <att type="string" name="EM1_GS_DESCR" value="structural molecule activity"/>
    <att type="string" name="EM1_GS_Type" value="ENR"/>
    <att type="list" name="EM1_Genes">
      <att type="string" name="EM1_Genes" value="MEX67"/>
      <att type="string" name="EM1_Genes" value="NIC96"/>
      <att type="string" name="EM1_Genes" value="NSP1"/>
      <att type="string" name="EM1_Genes" value="NUP1"/>
      <att type="string" name="EM1_Genes" value="NUP116"/>
      <att type="string" name="EM1_Genes" value="NUP49"/>
      <att type="string" name="EM1_Genes" value="NUP85"/>
      <att type="string" name="EM1_Genes" value="NUP82"/>
      <att type="string" name="EM1_Genes" value="SEH1"/>
      <att type="string" name="EM1_Genes" value="RPS19B"/>
      <att type="string" name="EM1_Genes" value="RPS15"/>
      <att type="string" name="EM1_Genes" value="RPS26B"/>
      <att type="string" name="EM1_Genes" value="RPS10B"/>
      <att type="string" name="EM1_Genes" value="ACT1"/>
      <att type="string" name="EM1_Genes" value="CDC12"/>
      <att type="string" name="EM1_Genes" value="CDC10"/>
      <att type="string" name="EM1_Genes" value="SEC28"/>
      <att type="string" name="EM1_Genes" value="CDC11"/>
      <att type="string" name="EM1_Genes" value="SEC31"/>
      <att type="string" name="EM1_Genes" value="RPS0B"/>
      <att type="string" name="EM1_Genes" value="RPS14B"/>
      <att type="string" name="EM1_Genes" value="RPS2"/>
      <att type="string" name="EM1_Genes" value="CDC3"/>
      <att type="string" name="EM1_Genes" value="RPS20"/>
      <att type="string" name="EM1_Genes" value="RLP7"/>
      <att type="string" name="EM1_Genes" value="RPS0A"/>
      <att type="string" name="EM1_Genes" value="RPS9A"/>
      <att type="string" name="EM1_Genes" value="RPS23A"/>
      <att type="string" name="EM1_Genes" value="RPS9B"/>
      <att type="string" name="EM1_Genes" value="SHO1"/>
      <att type="string" name="EM1_Genes" value="SPC29"/>
      <att type="string" name="EM1_Genes" value="RPL12B"/>
      <att type="string" name="EM1_Genes" value="SPC34"/>
      <att type="string" name="EM1_Genes" value="RPL13A"/>
      <att type="string" name="EM1_Genes" value="SPC42"/>
      <att type="string" name="EM1_Genes" value="RPL13B"/>
      <att type="string" name="EM1_Genes" value="SPC72"/>
      <att type="string" name="EM1_Genes" value="RPL14B"/>
      <att type="string" name="EM1_Genes" value="SPC97"/>
      <att type="string" name="EM1_Genes" value="SPC98"/>
      <att type="string" name="EM1_Genes" value="RPL10"/>
      <att type="string" name="EM1_Genes" value="STU1"/>
      <att type="string" name="EM1_Genes" value="RPL11B"/>
      <att type="string" name="EM1_Genes" value="RPL17B"/>
      <att type="string" name="EM1_Genes" value="RPL18A"/>
      <att type="string" name="EM1_Genes" value="RPL19B"/>
      <att type="string" name="EM1_Genes" value="RPL1A"/>
      <att type="string" name="EM1_Genes" value="SPC110"/>
      <att type="string" name="EM1_Genes" value="RPL15A"/>
      <att type="string" name="EM1_Genes" value="RPL16A"/>
      <att type="string" name="EM1_Genes" value="SPC19"/>
      <att type="string" name="EM1_Genes" value="RPL16B"/>
      <att type="string" name="EM1_Genes" value="SPC24"/>
      <att type="string" name="EM1_Genes" value="RPL17A"/>
      <att type="string" name="EM1_Genes" value="SPC25"/>
      <att type="string" name="EM1_Genes" value="RPL26B"/>
      <att type="string" name="EM1_Genes" value="RPL25"/>
      <att type="string" name="EM1_Genes" value="RPL27B"/>
      <att type="string" name="EM1_Genes" value="RPL27A"/>
      <att type="string" name="EM1_Genes" value="RPL20A"/>
      <att type="string" name="EM1_Genes" value="RPL1B"/>
      <att type="string" name="EM1_Genes" value="RPL24A"/>
      <att type="string" name="EM1_Genes" value="RPL20B"/>
      <att type="string" name="EM1_Genes" value="RPL31A"/>
      <att type="string" name="EM1_Genes" value="RPL30"/>
      <att type="string" name="EM1_Genes" value="STU2"/>
      <att type="string" name="EM1_Genes" value="RPL36A"/>
      <att type="string" name="EM1_Genes" value="RPL35B"/>
      <att type="string" name="EM1_Genes" value="TID3"/>
      <att type="string" name="EM1_Genes" value="RPL2A"/>
      <att type="string" name="EM1_Genes" value="RPL28"/>
      <att type="string" name="EM1_Genes" value="RPL3"/>
      <att type="string" name="EM1_Genes" value="RPL2B"/>
      <att type="string" name="EM1_Genes" value="ATG17"/>
      <att type="string" name="EM1_Genes" value="RPL7A"/>
      <att type="string" name="EM1_Genes" value="CHL4"/>
      <att type="string" name="EM1_Genes" value="RPL7B"/>
      <att type="string" name="EM1_Genes" value="RPL6A"/>
      <att type="string" name="EM1_Genes" value="RPL6B"/>
      <att type="string" name="EM1_Genes" value="RPL4B"/>
      <att type="string" name="EM1_Genes" value="RPL5"/>
      <att type="string" name="EM1_Genes" value="RPL36B"/>
      <att type="string" name="EM1_Genes" value="RPL4A"/>
      <att type="string" name="EM1_Genes" value="RPS11B"/>
      <att type="string" name="EM1_Genes" value="RPS13"/>
      <att type="string" name="EM1_Genes" value="RPP2B"/>
      <att type="string" name="EM1_Genes" value="RPS11A"/>
      <att type="string" name="EM1_Genes" value="RPL9A"/>
      <att type="string" name="EM1_Genes" value="RPP0"/>
      <att type="string" name="EM1_Genes" value="RPL8A"/>
      <att type="string" name="EM1_Genes" value="RPL8B"/>
      <att type="string" name="EM1_Genes" value="RPS24A"/>
      <att type="string" name="EM1_Genes" value="TUB1"/>
      <att type="string" name="EM1_Genes" value="RPS22A"/>
      <att type="string" name="EM1_Genes" value="RPS1B"/>
      <att type="string" name="EM1_Genes" value="RPS1A"/>
      <att type="string" name="EM1_Genes" value="RPS18A"/>
      <att type="string" name="EM1_Genes" value="RPS17B"/>
      <att type="string" name="EM1_Genes" value="TUB3"/>
      <att type="string" name="EM1_Genes" value="RPS16B"/>
      <att type="string" name="EM1_Genes" value="TUB2"/>
      <att type="string" name="EM1_Genes" value="RPS14A"/>
      <att type="string" name="EM1_Genes" value="RPS7A"/>
      <att type="string" name="EM1_Genes" value="RPS6B"/>
      <att type="string" name="EM1_Genes" value="RPS6A"/>
      <att type="string" name="EM1_Genes" value="RPS5"/>
      <att type="string" name="EM1_Genes" value="RPS4B"/>
      <att type="string" name="EM1_Genes" value="RPS4A"/>
      <att type="string" name="EM1_Genes" value="RPS3"/>
      <att type="string" name="EM1_Genes" value="RPS24B"/>
      <att type="string" name="EM1_Genes" value="RPS8A"/>
      <att type="string" name="EM1_Genes" value="RPS7B"/>
      <att type="string" name="EM1_Genes" value="RPS8B"/>
      <att type="string" name="EM1_Genes" value="SCS2"/>
      <att type="string" name="EM1_Genes" value="MRPL3"/>
      <att type="string" name="EM1_Genes" value="RPS18B"/>
      <att type="string" name="EM1_Genes" value="USA1"/>
      <att type="string" name="EM1_Genes" value="RPN10"/>
      <att type="string" name="EM1_Genes" value="STE5"/>
      <att type="string" name="EM1_Genes" value="HPR1"/>
      <att type="string" name="EM1_Genes" value="CIC1"/>
      <att type="string" name="EM1_Genes" value="UTP30"/>
      <att type="string" name="EM1_Genes" value="MRE11"/>
      <att type="string" name="EM1_Genes" value="COP1"/>
      <att type="string" name="EM1_Genes" value="SEC21"/>
      <att type="string" name="EM1_Genes" value="NUP84"/>
      <att type="string" name="EM1_Genes" value="NUP60"/>
      <att type="string" name="EM1_Genes" value="NUP145"/>
      <att type="string" name="EM1_Genes" value="NUP133"/>
      <att type="string" name="EM1_Genes" value="NUP120"/>
      <att type="string" name="EM1_Genes" value="SEC27"/>
      <att type="string" name="EM1_Genes" value="SEC26"/>
      <att type="string" name="EM1_Genes" value="RPL40A"/>
      <att type="string" name="EM1_Genes" value="RPS31"/>
      <att type="string" name="EM1_Genes" value="ATG11"/>
      <att type="string" name="EM1_Genes" value="SIR3"/>
      <att type="string" name="EM1_Genes" value="SIR4"/>
      <att type="string" name="EM1_Genes" value="BEM1"/>
      <att type="string" name="EM1_Genes" value="SPO21"/>
      <att type="string" name="EM1_Genes" value="MPS2"/>
      <att type="string" name="EM1_Genes" value="PBS2"/>
      <att type="string" name="EM1_Genes" value="SSS1"/>
      <att type="string" name="EM1_Genes" value="RPN9"/>
      <att type="string" name="EM1_Genes" value="RPN6"/>
      <att type="string" name="EM1_Genes" value="RPN7"/>
      <att type="string" name="EM1_Genes" value="NUP188"/>
      <att type="string" name="EM1_Genes" value="NUP170"/>
      <att type="string" name="EM1_Genes" value="NUP100"/>
      <att type="string" name="EM1_Genes" value="SGF73"/>
      <att type="string" name="EM1_Genes" value="NUP57"/>
      <att type="string" name="EM1_Genes" value="NUP42"/>
      <att type="string" name="EM1_Genes" value="SWR1"/>
      <att type="string" name="EM1_Genes" value="SPT7"/>
      <att type="string" name="EM1_Genes" value="POM34"/>
      <att type="string" name="EM1_Genes" value="POM152"/>
      <att type="string" name="EM1_Genes" value="KAP120"/>
      <att type="string" name="EM1_Genes" value="POM33"/>
      <att type="string" name="EM1_Genes" value="RPS30A"/>
      <att type="string" name="EM1_Genes" value="RSM18"/>
      <att type="string" name="EM1_Genes" value="RPS22B"/>
      <att type="string" name="EM1_Genes" value="SEC13"/>
      <att type="string" name="EM1_Genes" value="RPS25A"/>
      <att type="string" name="EM1_Genes" value="NDC1"/>
      <att type="string" name="EM1_Genes" value="RPP2A"/>
      <att type="string" name="EM1_Genes" value="RPS17A"/>
      <att type="string" name="EM1_Genes" value="NUP157"/>
      <att type="string" name="EM1_Genes" value="RPL38"/>
      <att type="string" name="EM1_Genes" value="NUP192"/>
      <att type="string" name="EM1_Genes" value="RPL42B"/>
      <att type="string" name="EM1_Genes" value="YML6"/>
      <att type="string" name="EM1_Genes" value="SRB4"/>
      <att type="string" name="EM1_Genes" value="RSM23"/>
      <att type="string" name="EM1_Genes" value="RSM24"/>
      <att type="string" name="EM1_Genes" value="RPL18B"/>
      <att type="string" name="EM1_Genes" value="UBP8"/>
      <att type="string" name="EM1_Genes" value="RPL14A"/>
      <att type="string" name="EM1_Genes" value="RPL12A"/>
      <att type="string" name="EM1_Genes" value="RPL11A"/>
      <att type="string" name="EM1_Genes" value="MRPS35"/>
      <att type="string" name="EM1_Genes" value="MRPS28"/>
      <att type="string" name="EM1_Genes" value="MRPS18"/>
      <att type="string" name="EM1_Genes" value="MRPS16"/>
      <att type="string" name="EM1_Genes" value="RPL35A"/>
      <att type="string" name="EM1_Genes" value="TAF12"/>
      <att type="string" name="EM1_Genes" value="RPL33B"/>
      <att type="string" name="EM1_Genes" value="TAF10"/>
      <att type="string" name="EM1_Genes" value="RPL33A"/>
      <att type="string" name="EM1_Genes" value="TAF1"/>
      <att type="string" name="EM1_Genes" value="RPL32"/>
      <att type="string" name="EM1_Genes" value="RPL29"/>
      <att type="string" name="EM1_Genes" value="TAF9"/>
      <att type="string" name="EM1_Genes" value="RPL26A"/>
      <att type="string" name="EM1_Genes" value="RPL23A"/>
      <att type="string" name="EM1_Genes" value="TAF6"/>
      <att type="string" name="EM1_Genes" value="RPL21A"/>
      <att type="string" name="EM1_Genes" value="TAF5"/>
      <att type="string" name="EM1_Genes" value="CLC1"/>
      <att type="string" name="EM1_Genes" value="CHC1"/>
      <att type="string" name="EM1_Genes" value="MFT1"/>
      <att type="string" name="EM1_Genes" value="ARC35"/>
      <att type="string" name="EM1_Genes" value="NUD1"/>
      <att type="string" name="EM1_Genes" value="NUF2"/>
      <att type="string" name="EM1_Genes" value="FIN1"/>
      <att type="string" name="EM1_Genes" value="CSE2"/>
      <att type="string" name="EM1_Genes" value="DAD1"/>
      <att type="string" name="EM1_Genes" value="DAD2"/>
      <att type="string" name="EM1_Genes" value="MED8"/>
      <att type="string" name="EM1_Genes" value="DAM1"/>
      <att type="string" name="EM1_Genes" value="DUO1"/>
      <att type="string" name="EM1_Genes" value="CDC31"/>
      <att type="string" name="EM1_Genes" value="ECM29"/>
      <att type="string" name="EM1_Genes" value="IMG1"/>
      <att type="string" name="EM1_Genes" value="MRP1"/>
      <att type="string" name="EM1_Genes" value="MRP13"/>
      <att type="string" name="EM1_Genes" value="MRP51"/>
      <att type="string" name="EM1_Genes" value="MRP7"/>
      <att type="string" name="EM1_Genes" value="MRPL1"/>
      <att type="string" name="EM1_Genes" value="CNM67"/>
      <att type="string" name="EM1_Genes" value="MRPL10"/>
      <att type="string" name="EM1_Genes" value="MRPL13"/>
      <att type="string" name="EM1_Genes" value="MRPL17"/>
      <att type="string" name="EM1_Genes" value="MRPL24"/>
      <att type="string" name="EM1_Genes" value="BIM1"/>
      <att type="string" name="EM1_Genes" value="MRPL35"/>
      <att type="string" name="EM1_Genes" value="MRPL36"/>
      <att type="string" name="EM1_Genes" value="MRPL4"/>
      <att type="string" name="EM1_Genes" value="MRPL9"/>
      <att type="string" name="EM1_Genes" value="ARC19"/>
      <att type="string" name="EM1_Genes" value="MRP4"/>
      <att type="string" name="EM1_Genes" value="MRPS5"/>
      <att type="string" name="EM1_Genes" value="MRPL16"/>
      <att type="string" name="EM1_Genes" value="ARC15"/>
    </att>
    <att type="string" name="EM1_Name" value="GO:0005198"/>
    <att type="real" name="EM1_fdr_qvalue_dataset1" value="1.56E-28"/>
    <att type="integer" name="EM1_gs_size_dataset1" value="232"/>
    <att type="real" name="EM1_pvalue_dataset1" value="2.19E-31"/>
    <att type="string" name="Namespace" value="Molecular Function"/>
    <att type="string" name="canonicalName" value="GO:0005198"/>
    <graphics type="ELLIPSE" h="41.53009033203125" w="41.530029296875" x="902.4437255859375" y="633.0949401855469" fill="#07cd07" width="4" outline="#bebebe"/>
  </node>
  <node label="GO:0006260" id="-75">
    <att type="real" name="Color Intensity" value="=LOG(${EM1_fdr_qvalue_dataset1})" cy:equation="true"/>
    <att type="real" name="EM1_Colouring_dataset1" value="0.999215"/>
    <att type="string" name="EM1_Formatted_name" value="GO:0006260\n"/>
    <att type="string" name="EM1_GS_DESCR" value="DNA replication"/>
    <att type="string" name="EM1_GS_Type" value="ENR"/>
    <att type="list" name="EM1_Genes">
      <att type="string" name="EM1_Genes" value="CDC34"/>
      <att type="string" name="EM1_Genes" value="CDC13"/>
      <att type="string" name="EM1_Genes" value="CDC6"/>
      <att type="string" name="EM1_Genes" value="CDC45"/>
      <att type="string" name="EM1_Genes" value="CTF4"/>
      <att type="string" name="EM1_Genes" value="CLB5"/>
      <att type="string" name="EM1_Genes" value="EST1"/>
      <att type="string" name="EM1_Genes" value="DPB2"/>
      <att type="string" name="EM1_Genes" value="CCR4"/>
      <att type="string" name="EM1_Genes" value="MCM7"/>
      <att type="string" name="EM1_Genes" value="MEC1"/>
      <att type="string" name="EM1_Genes" value="MUM2"/>
      <att type="string" name="EM1_Genes" value="NOC3"/>
      <att type="string" name="EM1_Genes" value="ORC1"/>
      <att type="string" name="EM1_Genes" value="ORC2"/>
      <att type="string" name="EM1_Genes" value="ORC3"/>
      <att type="string" name="EM1_Genes" value="ORC5"/>
      <att type="string" name="EM1_Genes" value="HEK2"/>
      <att type="string" name="EM1_Genes" value="LGE1"/>
      <att type="string" name="EM1_Genes" value="MCM10"/>
      <att type="string" name="EM1_Genes" value="MCM2"/>
      <att type="string" name="EM1_Genes" value="MCM3"/>
      <att type="string" name="EM1_Genes" value="MCM4"/>
      <att type="string" name="EM1_Genes" value="MCM5"/>
      <att type="string" name="EM1_Genes" value="MCM6"/>
      <att type="string" name="EM1_Genes" value="RFC3"/>
      <att type="string" name="EM1_Genes" value="RFC2"/>
      <att type="string" name="EM1_Genes" value="RFC1"/>
      <att type="string" name="EM1_Genes" value="RFA3"/>
      <att type="string" name="EM1_Genes" value="RIM4"/>
      <att type="string" name="EM1_Genes" value="RIM1"/>
      <att type="string" name="EM1_Genes" value="RFC5"/>
      <att type="string" name="EM1_Genes" value="RFC4"/>
      <att type="string" name="EM1_Genes" value="POL12"/>
      <att type="string" name="EM1_Genes" value="POL1"/>
      <att type="string" name="EM1_Genes" value="POB3"/>
      <att type="string" name="EM1_Genes" value="ORC6"/>
      <att type="string" name="EM1_Genes" value="RFA2"/>
      <att type="string" name="EM1_Genes" value="RFA1"/>
      <att type="string" name="EM1_Genes" value="POL30"/>
      <att type="string" name="EM1_Genes" value="POL2"/>
      <att type="string" name="EM1_Genes" value="SWI1"/>
      <att type="string" name="EM1_Genes" value="SAK1"/>
      <att type="string" name="EM1_Genes" value="SGS1"/>
      <att type="string" name="EM1_Genes" value="RNR2"/>
      <att type="string" name="EM1_Genes" value="RNR4"/>
      <att type="string" name="EM1_Genes" value="SNF2"/>
      <att type="string" name="EM1_Genes" value="SPT16"/>
      <att type="string" name="EM1_Genes" value="SLD2"/>
      <att type="string" name="EM1_Genes" value="SLD5"/>
    </att>
    <att type="string" name="EM1_Name" value="GO:0006260"/>
    <att type="real" name="EM1_fdr_qvalue_dataset1" value="0.00634"/>
    <att type="integer" name="EM1_gs_size_dataset1" value="50"/>
    <att type="real" name="EM1_pvalue_dataset1" value="7.85E-4"/>
    <att type="string" name="Namespace" value="Biological Process"/>
    <att type="string" name="canonicalName" value="GO:0006260"/>
    <graphics type="ELLIPSE" h="23.8795166015625" w="23.8795166015625" x="1261.6027221679688" y="974.3615112304688" fill="#cd1010" width="4" outline="#bebebe"/>
  </node>
  <node label="GO:0006417" id="-74">
    <att type="real" name="Color Intensity" value="=LOG(${EM1_fdr_qvalue_dataset1})" cy:equation="true"/>
    <att type="real" name="EM1_Colouring_dataset1" value="0.99999999601"/>
    <att type="string" name="EM1_Formatted_name" value="GO:0006417\n"/>
    <att type="string" name="EM1_GS_DESCR" value="regulation of translation"/>
    <att type="string" name="EM1_GS_Type" value="ENR"/>
    <att type="list" name="EM1_Genes">
      <att type="string" name="EM1_Genes" value="PPH22"/>
      <att type="string" name="EM1_Genes" value="PPH21"/>
      <att type="string" name="EM1_Genes" value="HYP2"/>
      <att type="string" name="EM1_Genes" value="GIS2"/>
      <att type="string" name="EM1_Genes" value="GCN2"/>
      <att type="string" name="EM1_Genes" value="GCN1"/>
      <att type="string" name="EM1_Genes" value="EFT2"/>
      <att type="string" name="EM1_Genes" value="ASC1"/>
      <att type="string" name="EM1_Genes" value="TIF4631"/>
      <att type="string" name="EM1_Genes" value="SSZ1"/>
      <att type="string" name="EM1_Genes" value="TIF2"/>
      <att type="string" name="EM1_Genes" value="HEK2"/>
      <att type="string" name="EM1_Genes" value="TPD3"/>
      <att type="string" name="EM1_Genes" value="RPL31A"/>
      <att type="string" name="EM1_Genes" value="RPL30"/>
      <att type="string" name="EM1_Genes" value="SSD1"/>
      <att type="string" name="EM1_Genes" value="SSB1"/>
      <att type="string" name="EM1_Genes" value="CTK1"/>
      <att type="string" name="EM1_Genes" value="STM1"/>
      <att type="string" name="EM1_Genes" value="SCD6"/>
      <att type="string" name="EM1_Genes" value="SSB2"/>
      <att type="string" name="EM1_Genes" value="SNF1"/>
      <att type="string" name="EM1_Genes" value="PUF6"/>
      <att type="string" name="EM1_Genes" value="SBP1"/>
      <att type="string" name="EM1_Genes" value="DHH1"/>
      <att type="string" name="EM1_Genes" value="NPL3"/>
      <att type="string" name="EM1_Genes" value="CDC33"/>
      <att type="string" name="EM1_Genes" value="FUN12"/>
      <att type="string" name="EM1_Genes" value="GCD11"/>
      <att type="string" name="EM1_Genes" value="GCD7"/>
      <att type="string" name="EM1_Genes" value="RPS9B"/>
      <att type="string" name="EM1_Genes" value="PAB1"/>
      <att type="string" name="EM1_Genes" value="RPS5"/>
      <att type="string" name="EM1_Genes" value="PAT1"/>
    </att>
    <att type="string" name="EM1_Name" value="GO:0006417"/>
    <att type="real" name="EM1_fdr_qvalue_dataset1" value="8.22E-8"/>
    <att type="integer" name="EM1_gs_size_dataset1" value="34"/>
    <att type="real" name="EM1_pvalue_dataset1" value="3.99E-9"/>
    <att type="string" name="Namespace" value="Biological Process"/>
    <att type="string" name="canonicalName" value="GO:0006417"/>
    <graphics type="ELLIPSE" h="22.327728271484375" w="22.32763671875" x="352.8871765136719" y="514.9685211181641" fill="#cd1010" width="4" outline="#bebebe"/>
  </node>
  <node label="GO:0006974" id="-73">
    <att type="real" name="Color Intensity" value="=LOG(${EM1_fdr_qvalue_dataset1})" cy:equation="true"/>
    <att type="real" name="EM1_Colouring_dataset1" value="0.9999999999999665"/>
    <att type="string" name="EM1_Formatted_name" value="GO:0006974\n"/>
    <att type="string" name="EM1_GS_DESCR" value="response to DNA damage stimulus"/>
    <att type="string" name="EM1_GS_Type" value="ENR"/>
    <att type="list" name="EM1_Genes">
      <att type="string" name="EM1_Genes" value="SNF5"/>
      <att type="string" name="EM1_Genes" value="SMC5"/>
      <att type="string" name="EM1_Genes" value="SMC4"/>
      <att type="string" name="EM1_Genes" value="SMC2"/>
      <att type="string" name="EM1_Genes" value="SSL2"/>
      <att type="string" name="EM1_Genes" value="SRS2"/>
      <att type="string" name="EM1_Genes" value="SOH1"/>
      <att type="string" name="EM1_Genes" value="SNF6"/>
      <att type="string" name="EM1_Genes" value="TFB1"/>
      <att type="string" name="EM1_Genes" value="SWC4"/>
      <att type="string" name="EM1_Genes" value="SUB2"/>
      <att type="string" name="EM1_Genes" value="STH1"/>
      <att type="string" name="EM1_Genes" value="YAF9"/>
      <att type="string" name="EM1_Genes" value="UBI4"/>
      <att type="string" name="EM1_Genes" value="TRA1"/>
      <att type="string" name="EM1_Genes" value="TFB4"/>
      <att type="string" name="EM1_Genes" value="RTF1"/>
      <att type="string" name="EM1_Genes" value="RTT107"/>
      <att type="string" name="EM1_Genes" value="RSC2"/>
      <att type="string" name="EM1_Genes" value="RSC8"/>
      <att type="string" name="EM1_Genes" value="SAC3"/>
      <att type="string" name="EM1_Genes" value="SAW1"/>
      <att type="string" name="EM1_Genes" value="RVB1"/>
      <att type="string" name="EM1_Genes" value="RVB2"/>
      <att type="string" name="EM1_Genes" value="SIR2"/>
      <att type="string" name="EM1_Genes" value="CTK2"/>
      <att type="string" name="EM1_Genes" value="SIR3"/>
      <att type="string" name="EM1_Genes" value="CTK1"/>
      <att type="string" name="EM1_Genes" value="SFH1"/>
      <att type="string" name="EM1_Genes" value="SIN3"/>
      <att type="string" name="EM1_Genes" value="SLX5"/>
      <att type="string" name="EM1_Genes" value="SMC1"/>
      <att type="string" name="EM1_Genes" value="SIR4"/>
      <att type="string" name="EM1_Genes" value="SIT4"/>
      <att type="string" name="EM1_Genes" value="ACT1"/>
      <att type="string" name="EM1_Genes" value="HOF1"/>
      <att type="string" name="EM1_Genes" value="YKU70"/>
      <att type="string" name="EM1_Genes" value="YKU80"/>
      <att type="string" name="EM1_Genes" value="YNG2"/>
      <att type="string" name="EM1_Genes" value="YRA1"/>
      <att type="string" name="EM1_Genes" value="PHO85"/>
      <att type="string" name="EM1_Genes" value="ARP8"/>
      <att type="string" name="EM1_Genes" value="RAP1"/>
      <att type="string" name="EM1_Genes" value="NPL6"/>
      <att type="string" name="EM1_Genes" value="GLC7"/>
      <att type="string" name="EM1_Genes" value="HTL1"/>
      <att type="string" name="EM1_Genes" value="CDC45"/>
      <att type="string" name="EM1_Genes" value="CTF4"/>
      <att type="string" name="EM1_Genes" value="GCN2"/>
      <att type="string" name="EM1_Genes" value="DPB2"/>
      <att type="string" name="EM1_Genes" value="UMP1"/>
      <att type="string" name="EM1_Genes" value="GRR1"/>
      <att type="string" name="EM1_Genes" value="PLM2"/>
      <att type="string" name="EM1_Genes" value="PSY2"/>
      <att type="string" name="EM1_Genes" value="SML1"/>
      <att type="string" name="EM1_Genes" value="MCM7"/>
      <att type="string" name="EM1_Genes" value="MEC1"/>
      <att type="string" name="EM1_Genes" value="BMH2"/>
      <att type="string" name="EM1_Genes" value="BMH1"/>
      <att type="string" name="EM1_Genes" value="MCM10"/>
      <att type="string" name="EM1_Genes" value="MCM2"/>
      <att type="string" name="EM1_Genes" value="MCM3"/>
      <att type="string" name="EM1_Genes" value="MCM4"/>
      <att type="string" name="EM1_Genes" value="MCM5"/>
      <att type="string" name="EM1_Genes" value="MCM6"/>
      <att type="string" name="EM1_Genes" value="RFC3"/>
      <att type="string" name="EM1_Genes" value="RFC2"/>
      <att type="string" name="EM1_Genes" value="RFC1"/>
      <att type="string" name="EM1_Genes" value="RFA3"/>
      <att type="string" name="EM1_Genes" value="RFC5"/>
      <att type="string" name="EM1_Genes" value="RFC4"/>
      <att type="string" name="EM1_Genes" value="POB3"/>
      <att type="string" name="EM1_Genes" value="RFA2"/>
      <att type="string" name="EM1_Genes" value="RFA1"/>
      <att type="string" name="EM1_Genes" value="POL30"/>
      <att type="string" name="EM1_Genes" value="POL2"/>
      <att type="string" name="EM1_Genes" value="BDF1"/>
      <att type="string" name="EM1_Genes" value="BDF2"/>
      <att type="string" name="EM1_Genes" value="ARP4"/>
      <att type="string" name="EM1_Genes" value="CSM3"/>
      <att type="string" name="EM1_Genes" value="DEF1"/>
      <att type="string" name="EM1_Genes" value="BRE1"/>
      <att type="string" name="EM1_Genes" value="CDC7"/>
      <att type="string" name="EM1_Genes" value="SGS1"/>
      <att type="string" name="EM1_Genes" value="SNF2"/>
      <att type="string" name="EM1_Genes" value="SPT16"/>
      <att type="string" name="EM1_Genes" value="SLD2"/>
      <att type="string" name="EM1_Genes" value="SLD5"/>
      <att type="string" name="EM1_Genes" value="HRR25"/>
      <att type="string" name="EM1_Genes" value="HPR1"/>
      <att type="string" name="EM1_Genes" value="HTA1"/>
      <att type="string" name="EM1_Genes" value="HSM3"/>
      <att type="string" name="EM1_Genes" value="CKB2"/>
      <att type="string" name="EM1_Genes" value="HAT2"/>
      <att type="string" name="EM1_Genes" value="HAT1"/>
      <att type="string" name="EM1_Genes" value="HHT2"/>
      <att type="string" name="EM1_Genes" value="DUN1"/>
      <att type="string" name="EM1_Genes" value="HHT1"/>
      <att type="string" name="EM1_Genes" value="EAF7"/>
      <att type="string" name="EM1_Genes" value="EAF6"/>
      <att type="string" name="EM1_Genes" value="ESA1"/>
      <att type="string" name="EM1_Genes" value="EPL1"/>
      <att type="string" name="EM1_Genes" value="DOT1"/>
      <att type="string" name="EM1_Genes" value="CKB1"/>
      <att type="string" name="EM1_Genes" value="DOA1"/>
      <att type="string" name="EM1_Genes" value="CKA2"/>
      <att type="string" name="EM1_Genes" value="CKA1"/>
      <att type="string" name="EM1_Genes" value="EAF3"/>
      <att type="string" name="EM1_Genes" value="CHK1"/>
      <att type="string" name="EM1_Genes" value="EAF1"/>
      <att type="string" name="EM1_Genes" value="MSH2"/>
      <att type="string" name="EM1_Genes" value="MSH6"/>
      <att type="string" name="EM1_Genes" value="MUS81"/>
      <att type="string" name="EM1_Genes" value="NHP10"/>
      <att type="string" name="EM1_Genes" value="MKT1"/>
      <att type="string" name="EM1_Genes" value="MLP1"/>
      <att type="string" name="EM1_Genes" value="MMS22"/>
      <att type="string" name="EM1_Genes" value="MRE11"/>
      <att type="string" name="EM1_Genes" value="MCK1"/>
      <att type="string" name="EM1_Genes" value="MET18"/>
      <att type="string" name="EM1_Genes" value="TOR1"/>
      <att type="string" name="EM1_Genes" value="MGM101"/>
      <att type="string" name="EM1_Genes" value="MGT1"/>
      <att type="string" name="EM1_Genes" value="HTA2"/>
      <att type="string" name="EM1_Genes" value="HTB1"/>
      <att type="string" name="EM1_Genes" value="INO80"/>
      <att type="string" name="EM1_Genes" value="MCD1"/>
      <att type="string" name="EM1_Genes" value="RAD26"/>
      <att type="string" name="EM1_Genes" value="RAD23"/>
      <att type="string" name="EM1_Genes" value="RAD16"/>
      <att type="string" name="EM1_Genes" value="RAD1"/>
      <att type="string" name="EM1_Genes" value="PRP19"/>
      <att type="string" name="EM1_Genes" value="PPH3"/>
      <att type="string" name="EM1_Genes" value="PDS1"/>
      <att type="string" name="EM1_Genes" value="PAP2"/>
      <att type="string" name="EM1_Genes" value="PAF1"/>
      <att type="string" name="EM1_Genes" value="NUP84"/>
      <att type="string" name="EM1_Genes" value="NUP60"/>
      <att type="string" name="EM1_Genes" value="NUP145"/>
      <att type="string" name="EM1_Genes" value="NUP133"/>
      <att type="string" name="EM1_Genes" value="NUP120"/>
      <att type="string" name="EM1_Genes" value="NHP6B"/>
      <att type="string" name="EM1_Genes" value="NHP6A"/>
      <att type="string" name="EM1_Genes" value="RRD1"/>
      <att type="string" name="EM1_Genes" value="RSC1"/>
      <att type="string" name="EM1_Genes" value="RPT4"/>
      <att type="string" name="EM1_Genes" value="RPT6"/>
      <att type="string" name="EM1_Genes" value="RPL40A"/>
      <att type="string" name="EM1_Genes" value="TSA1"/>
      <att type="string" name="EM1_Genes" value="RPS31"/>
      <att type="string" name="EM1_Genes" value="RPB4"/>
      <att type="string" name="EM1_Genes" value="ALK2"/>
      <att type="string" name="EM1_Genes" value="RPB9"/>
      <att type="string" name="EM1_Genes" value="RAD59"/>
      <att type="string" name="EM1_Genes" value="RAD6"/>
      <att type="string" name="EM1_Genes" value="RAD52"/>
      <att type="string" name="EM1_Genes" value="RAD53"/>
      <att type="string" name="EM1_Genes" value="RAD50"/>
      <att type="string" name="EM1_Genes" value="RAD51"/>
      <att type="string" name="EM1_Genes" value="RAD3"/>
      <att type="string" name="EM1_Genes" value="RAD4"/>
    </att>
    <att type="string" name="EM1_Name" value="GO:0006974"/>
    <att type="real" name="EM1_fdr_qvalue_dataset1" value="1.17E-12"/>
    <att type="integer" name="EM1_gs_size_dataset1" value="161"/>
    <att type="real" name="EM1_pvalue_dataset1" value="3.35E-14"/>
    <att type="string" name="Namespace" value="Biological Process"/>
    <att type="string" name="canonicalName" value="GO:0006974"/>
    <graphics type="ELLIPSE" h="34.6446533203125" w="34.64404296875" x="1256.9210205078125" y="878.4324340820312" fill="#cd1010" width="4" outline="#bebebe"/>
  </node>
  <node label="GO:0005624" id="-72">
    <att type="real" name="Color Intensity" value="=LOG(${EM1_fdr_qvalue_dataset1})" cy:equation="true"/>
    <att type="real" name="EM1_Colouring_dataset1" value="1.0"/>
    <att type="string" name="EM1_Formatted_name" value="GO:0005624\n"/>
    <att type="string" name="EM1_GS_DESCR" value="membrane fraction"/>
    <att type="string" name="EM1_GS_Type" value="ENR"/>
    <att type="list" name="EM1_Genes">
      <att type="string" name="EM1_Genes" value="RHO1"/>
      <att type="string" name="EM1_Genes" value="SLG1"/>
      <att type="string" name="EM1_Genes" value="YOR1"/>
      <att type="string" name="EM1_Genes" value="GYP5"/>
      <att type="string" name="EM1_Genes" value="TPO3"/>
      <att type="string" name="EM1_Genes" value="STE2"/>
      <att type="string" name="EM1_Genes" value="FKS1"/>
      <att type="string" name="EM1_Genes" value="TAP42"/>
      <att type="string" name="EM1_Genes" value="PMA1"/>
      <att type="string" name="EM1_Genes" value="PTR2"/>
      <att type="string" name="EM1_Genes" value="KOG1"/>
      <att type="string" name="EM1_Genes" value="MRH1"/>
      <att type="string" name="EM1_Genes" value="SUR7"/>
      <att type="string" name="EM1_Genes" value="HXT6"/>
      <att type="string" name="EM1_Genes" value="LST8"/>
      <att type="string" name="EM1_Genes" value="HXT7"/>
      <att type="string" name="EM1_Genes" value="HXT4"/>
      <att type="string" name="EM1_Genes" value="TOR1"/>
      <att type="string" name="EM1_Genes" value="HXT5"/>
      <att type="string" name="EM1_Genes" value="TOR2"/>
      <att type="string" name="EM1_Genes" value="HXT2"/>
      <att type="string" name="EM1_Genes" value="HXT3"/>
      <att type="string" name="EM1_Genes" value="FRE1"/>
      <att type="string" name="EM1_Genes" value="TSC11"/>
      <att type="string" name="EM1_Genes" value="HXT1"/>
      <att type="string" name="EM1_Genes" value="ENA2"/>
      <att type="string" name="EM1_Genes" value="ENA5"/>
      <att type="string" name="EM1_Genes" value="GAS3"/>
      <att type="string" name="EM1_Genes" value="SSO2"/>
      <att type="string" name="EM1_Genes" value="CDC48"/>
      <att type="string" name="EM1_Genes" value="GSC2"/>
      <att type="string" name="EM1_Genes" value="GAS5"/>
      <att type="string" name="EM1_Genes" value="DNF2"/>
      <att type="string" name="EM1_Genes" value="UTR2"/>
      <att type="string" name="EM1_Genes" value="ENA1"/>
      <att type="string" name="EM1_Genes" value="CTR1"/>
      <att type="string" name="EM1_Genes" value="ECM33"/>
      <att type="string" name="EM1_Genes" value="NCE102"/>
      <att type="string" name="EM1_Genes" value="CHS1"/>
    </att>
    <att type="string" name="EM1_Name" value="GO:0005624"/>
    <att type="real" name="EM1_fdr_qvalue_dataset1" value="2.06E-22"/>
    <att type="integer" name="EM1_gs_size_dataset1" value="39"/>
    <att type="real" name="EM1_pvalue_dataset1" value="4.91E-24"/>
    <att type="string" name="Namespace" value="Cellular Component"/>
    <att type="string" name="canonicalName" value="GO:0005624"/>
    <graphics type="ELLIPSE" h="22.81250286102295" w="22.8125" x="1199.595703125" y="-5.5734639167785645" fill="#0000ff" width="4" outline="#bebebe"/>
  </node>
  <node label="GO:0016570" id="-71">
    <att type="real" name="Color Intensity" value="=LOG(${EM1_fdr_qvalue_dataset1})" cy:equation="true"/>
    <att type="real" name="EM1_Colouring_dataset1" value="0.99999999981"/>
    <att type="string" name="EM1_Formatted_name" value="GO:0016570\n"/>
    <att type="string" name="EM1_GS_DESCR" value="histone modification"/>
    <att type="string" name="EM1_GS_Type" value="ENR"/>
    <att type="list" name="EM1_Genes">
      <att type="string" name="EM1_Genes" value="SWC4"/>
      <att type="string" name="EM1_Genes" value="TRA1"/>
      <att type="string" name="EM1_Genes" value="RTF1"/>
      <att type="string" name="EM1_Genes" value="UBP8"/>
      <att type="string" name="EM1_Genes" value="MEC1"/>
      <att type="string" name="EM1_Genes" value="ORC2"/>
      <att type="string" name="EM1_Genes" value="TAF14"/>
      <att type="string" name="EM1_Genes" value="TAF12"/>
      <att type="string" name="EM1_Genes" value="LGE1"/>
      <att type="string" name="EM1_Genes" value="TAF10"/>
      <att type="string" name="EM1_Genes" value="TAF1"/>
      <att type="string" name="EM1_Genes" value="SIN3"/>
      <att type="string" name="EM1_Genes" value="TAF9"/>
      <att type="string" name="EM1_Genes" value="TAF6"/>
      <att type="string" name="EM1_Genes" value="TAF5"/>
      <att type="string" name="EM1_Genes" value="ACT1"/>
      <att type="string" name="EM1_Genes" value="CPR1"/>
      <att type="string" name="EM1_Genes" value="FPR4"/>
      <att type="string" name="EM1_Genes" value="FPR3"/>
      <att type="string" name="EM1_Genes" value="YNG2"/>
      <att type="string" name="EM1_Genes" value="ARP4"/>
      <att type="string" name="EM1_Genes" value="ACS2"/>
      <att type="string" name="EM1_Genes" value="BRE1"/>
      <att type="string" name="EM1_Genes" value="AHC2"/>
      <att type="string" name="EM1_Genes" value="ARD1"/>
      <att type="string" name="EM1_Genes" value="ASF1"/>
      <att type="string" name="EM1_Genes" value="NGG1"/>
      <att type="string" name="EM1_Genes" value="HAT2"/>
      <att type="string" name="EM1_Genes" value="LEO1"/>
      <att type="string" name="EM1_Genes" value="HAT1"/>
      <att type="string" name="EM1_Genes" value="EAF7"/>
      <att type="string" name="EM1_Genes" value="EAF6"/>
      <att type="string" name="EM1_Genes" value="ESA1"/>
      <att type="string" name="EM1_Genes" value="RCO1"/>
      <att type="string" name="EM1_Genes" value="EPL1"/>
      <att type="string" name="EM1_Genes" value="DOT1"/>
      <att type="string" name="EM1_Genes" value="EAF3"/>
      <att type="string" name="EM1_Genes" value="HHF2"/>
      <att type="string" name="EM1_Genes" value="HFI1"/>
      <att type="string" name="EM1_Genes" value="HHF1"/>
      <att type="string" name="EM1_Genes" value="GLC7"/>
      <att type="string" name="EM1_Genes" value="HDA1"/>
      <att type="string" name="EM1_Genes" value="GCN5"/>
      <att type="string" name="EM1_Genes" value="GIS1"/>
      <att type="string" name="EM1_Genes" value="HIF1"/>
      <att type="string" name="EM1_Genes" value="SPT3"/>
      <att type="string" name="EM1_Genes" value="SPT20"/>
      <att type="string" name="EM1_Genes" value="SIF2"/>
      <att type="string" name="EM1_Genes" value="SGF73"/>
      <att type="string" name="EM1_Genes" value="SNT1"/>
      <att type="string" name="EM1_Genes" value="SWD3"/>
      <att type="string" name="EM1_Genes" value="SWD2"/>
      <att type="string" name="EM1_Genes" value="SPT8"/>
      <att type="string" name="EM1_Genes" value="SPT7"/>
      <att type="string" name="EM1_Genes" value="SUS1"/>
      <att type="string" name="EM1_Genes" value="RPD3"/>
      <att type="string" name="EM1_Genes" value="SET1"/>
      <att type="string" name="EM1_Genes" value="SET2"/>
      <att type="string" name="EM1_Genes" value="RAD6"/>
      <att type="string" name="EM1_Genes" value="SGF11"/>
      <att type="string" name="EM1_Genes" value="SGF29"/>
      <att type="string" name="EM1_Genes" value="SAS2"/>
      <att type="string" name="EM1_Genes" value="SDS3"/>
    </att>
    <att type="string" name="EM1_Name" value="GO:0016570"/>
    <att type="real" name="EM1_fdr_qvalue_dataset1" value="4.46E-9"/>
    <att type="integer" name="EM1_gs_size_dataset1" value="63"/>
    <att type="real" name="EM1_pvalue_dataset1" value="1.9E-10"/>
    <att type="string" name="Namespace" value="Biological Process"/>
    <att type="string" name="canonicalName" value="GO:0016570"/>
    <graphics type="ELLIPSE" h="25.14013671875" w="25.14013671875" x="1488.2418212890625" y="807.0739135742188" fill="#cd1010" width="4" outline="#bebebe"/>
  </node>
  <node label="GO:0004386" id="-70">
    <att type="real" name="Color Intensity" value="=LOG(${EM1_fdr_qvalue_dataset1})" cy:equation="true"/>
    <att type="real" name="EM1_Colouring_dataset1" value="0.9999663"/>
    <att type="string" name="EM1_Formatted_name" value="GO:0004386\n"/>
    <att type="string" name="EM1_GS_DESCR" value="helicase activity"/>
    <att type="string" name="EM1_GS_Type" value="ENR"/>
    <att type="list" name="EM1_Genes">
      <att type="string" name="EM1_Genes" value="HAS1"/>
      <att type="string" name="EM1_Genes" value="HCA4"/>
      <att type="string" name="EM1_Genes" value="PRP22"/>
      <att type="string" name="EM1_Genes" value="SRS2"/>
      <att type="string" name="EM1_Genes" value="TFG2"/>
      <att type="string" name="EM1_Genes" value="SPB4"/>
      <att type="string" name="EM1_Genes" value="ISW1"/>
      <att type="string" name="EM1_Genes" value="ECM16"/>
      <att type="string" name="EM1_Genes" value="SUB2"/>
      <att type="string" name="EM1_Genes" value="STH1"/>
      <att type="string" name="EM1_Genes" value="DRS1"/>
      <att type="string" name="EM1_Genes" value="TIF2"/>
      <att type="string" name="EM1_Genes" value="TIF1"/>
      <att type="string" name="EM1_Genes" value="DBP9"/>
      <att type="string" name="EM1_Genes" value="DBP8"/>
      <att type="string" name="EM1_Genes" value="DBP2"/>
      <att type="string" name="EM1_Genes" value="DBP10"/>
      <att type="string" name="EM1_Genes" value="RVB1"/>
      <att type="string" name="EM1_Genes" value="RVB2"/>
      <att type="string" name="EM1_Genes" value="MCM2"/>
      <att type="string" name="EM1_Genes" value="MCM4"/>
      <att type="string" name="EM1_Genes" value="INO80"/>
      <att type="string" name="EM1_Genes" value="MCM5"/>
      <att type="string" name="EM1_Genes" value="MCM6"/>
      <att type="string" name="EM1_Genes" value="SPP382"/>
      <att type="string" name="EM1_Genes" value="BRR2"/>
      <att type="string" name="EM1_Genes" value="PRP43"/>
      <att type="string" name="EM1_Genes" value="MOT1"/>
      <att type="string" name="EM1_Genes" value="CHD1"/>
      <att type="string" name="EM1_Genes" value="NAM7"/>
      <att type="string" name="EM1_Genes" value="DHH1"/>
      <att type="string" name="EM1_Genes" value="MTR4"/>
      <att type="string" name="EM1_Genes" value="MAK5"/>
      <att type="string" name="EM1_Genes" value="YKU80"/>
      <att type="string" name="EM1_Genes" value="ARP4"/>
      <att type="string" name="EM1_Genes" value="SEN1"/>
      <att type="string" name="EM1_Genes" value="ARP5"/>
      <att type="string" name="EM1_Genes" value="DED1"/>
      <att type="string" name="EM1_Genes" value="SNF2"/>
      <att type="string" name="EM1_Genes" value="ARP8"/>
      <att type="string" name="EM1_Genes" value="PRP2"/>
      <att type="string" name="EM1_Genes" value="RAD3"/>
    </att>
    <att type="string" name="EM1_Name" value="GO:0004386"/>
    <att type="real" name="EM1_fdr_qvalue_dataset1" value="9.08E-4"/>
    <att type="integer" name="EM1_gs_size_dataset1" value="42"/>
    <att type="real" name="EM1_pvalue_dataset1" value="3.37E-5"/>
    <att type="string" name="Namespace" value="Molecular Function"/>
    <att type="string" name="canonicalName" value="GO:0004386"/>
    <graphics type="ELLIPSE" h="23.103515625" w="23.1033935546875" x="1107.7081909179688" y="873.0205078125" fill="#07cd07" width="4" outline="#bebebe"/>
  </node>
  <node label="GO:0005730" id="-69">
    <att type="real" name="Color Intensity" value="=LOG(${EM1_fdr_qvalue_dataset1})" cy:equation="true"/>
    <att type="real" name="EM1_Colouring_dataset1" value="1.0"/>
    <att type="string" name="EM1_Formatted_name" value="GO:0005730\n"/>
    <att type="string" name="EM1_GS_DESCR" value="nucleolus"/>
    <att type="string" name="EM1_GS_Type" value="ENR"/>
    <att type="list" name="EM1_Genes">
      <att type="string" name="EM1_Genes" value="LOC1"/>
      <att type="string" name="EM1_Genes" value="RSA3"/>
      <att type="string" name="EM1_Genes" value="UTP15"/>
      <att type="string" name="EM1_Genes" value="PNO1"/>
      <att type="string" name="EM1_Genes" value="UTP18"/>
      <att type="string" name="EM1_Genes" value="NOP8"/>
      <att type="string" name="EM1_Genes" value="UTP10"/>
      <att type="string" name="EM1_Genes" value="NOP13"/>
      <att type="string" name="EM1_Genes" value="UTP13"/>
      <att type="string" name="EM1_Genes" value="NCL1"/>
      <att type="string" name="EM1_Genes" value="TSR1"/>
      <att type="string" name="EM1_Genes" value="MAK21"/>
      <att type="string" name="EM1_Genes" value="URB1"/>
      <att type="string" name="EM1_Genes" value="SPB4"/>
      <att type="string" name="EM1_Genes" value="MAF1"/>
      <att type="string" name="EM1_Genes" value="TOM1"/>
      <att type="string" name="EM1_Genes" value="LHP1"/>
      <att type="string" name="EM1_Genes" value="NOC2"/>
      <att type="string" name="EM1_Genes" value="UTP8"/>
      <att type="string" name="EM1_Genes" value="IMP4"/>
      <att type="string" name="EM1_Genes" value="NOG1"/>
      <att type="string" name="EM1_Genes" value="UTP9"/>
      <att type="string" name="EM1_Genes" value="IFH1"/>
      <att type="string" name="EM1_Genes" value="NOG2"/>
      <att type="string" name="EM1_Genes" value="NOP53"/>
      <att type="string" name="EM1_Genes" value="DBP7"/>
      <att type="string" name="EM1_Genes" value="UTP6"/>
      <att type="string" name="EM1_Genes" value="NOP9"/>
      <att type="string" name="EM1_Genes" value="DBP3"/>
      <att type="string" name="EM1_Genes" value="UTP7"/>
      <att type="string" name="EM1_Genes" value="BRX1"/>
      <att type="string" name="EM1_Genes" value="UTP22"/>
      <att type="string" name="EM1_Genes" value="NUG1"/>
      <att type="string" name="EM1_Genes" value="UTP4"/>
      <att type="string" name="EM1_Genes" value="UTP20"/>
      <att type="string" name="EM1_Genes" value="UTP21"/>
      <att type="string" name="EM1_Genes" value="RIX7"/>
      <att type="string" name="EM1_Genes" value="SHE2"/>
      <att type="string" name="EM1_Genes" value="RPF1"/>
      <att type="string" name="EM1_Genes" value="YTM1"/>
      <att type="string" name="EM1_Genes" value="SDA1"/>
      <att type="string" name="EM1_Genes" value="SIR2"/>
      <att type="string" name="EM1_Genes" value="CTK2"/>
      <att type="string" name="EM1_Genes" value="RRS1"/>
      <att type="string" name="EM1_Genes" value="SIR3"/>
      <att type="string" name="EM1_Genes" value="CTK1"/>
      <att type="string" name="EM1_Genes" value="SLX5"/>
      <att type="string" name="EM1_Genes" value="TIF6"/>
      <att type="string" name="EM1_Genes" value="ZUO1"/>
      <att type="string" name="EM1_Genes" value="NSR1"/>
      <att type="string" name="EM1_Genes" value="PWP1"/>
      <att type="string" name="EM1_Genes" value="NOP7"/>
      <att type="string" name="EM1_Genes" value="NPL3"/>
      <att type="string" name="EM1_Genes" value="NSA1"/>
      <att type="string" name="EM1_Genes" value="NSA2"/>
      <att type="string" name="EM1_Genes" value="RPS14B"/>
      <att type="string" name="EM1_Genes" value="RPS2"/>
      <att type="string" name="EM1_Genes" value="RLP7"/>
      <att type="string" name="EM1_Genes" value="FOB1"/>
      <att type="string" name="EM1_Genes" value="RPF2"/>
      <att type="string" name="EM1_Genes" value="FPR4"/>
      <att type="string" name="EM1_Genes" value="FPR3"/>
      <att type="string" name="EM1_Genes" value="RRP15"/>
      <att type="string" name="EM1_Genes" value="RRP12"/>
      <att type="string" name="EM1_Genes" value="RRP45"/>
      <att type="string" name="EM1_Genes" value="RRP17"/>
      <att type="string" name="EM1_Genes" value="RPS9A"/>
      <att type="string" name="EM1_Genes" value="ACS2"/>
      <att type="string" name="EM1_Genes" value="RRP1"/>
      <att type="string" name="EM1_Genes" value="RPS9B"/>
      <att type="string" name="EM1_Genes" value="PWP2"/>
      <att type="string" name="EM1_Genes" value="UTP5"/>
      <att type="string" name="EM1_Genes" value="SNU13"/>
      <att type="string" name="EM1_Genes" value="SAS10"/>
      <att type="string" name="EM1_Genes" value="SOF1"/>
      <att type="string" name="EM1_Genes" value="RSA4"/>
      <att type="string" name="EM1_Genes" value="RRP6"/>
      <att type="string" name="EM1_Genes" value="SPB1"/>
      <att type="string" name="EM1_Genes" value="RRP5"/>
      <att type="string" name="EM1_Genes" value="SSF1"/>
      <att type="string" name="EM1_Genes" value="RRP9"/>
      <att type="string" name="EM1_Genes" value="URB2"/>
      <att type="string" name="EM1_Genes" value="RRP7"/>
      <att type="string" name="EM1_Genes" value="CDC14"/>
      <att type="string" name="EM1_Genes" value="RNT1"/>
      <att type="string" name="EM1_Genes" value="GLC7"/>
      <att type="string" name="EM1_Genes" value="HMO1"/>
      <att type="string" name="EM1_Genes" value="RPL7B"/>
      <att type="string" name="EM1_Genes" value="CSM1"/>
      <att type="string" name="EM1_Genes" value="LRS4"/>
      <att type="string" name="EM1_Genes" value="RPS24A"/>
      <att type="string" name="EM1_Genes" value="SPO12"/>
      <att type="string" name="EM1_Genes" value="RPS14A"/>
      <att type="string" name="EM1_Genes" value="RPS7A"/>
      <att type="string" name="EM1_Genes" value="RPS24B"/>
      <att type="string" name="EM1_Genes" value="TOF2"/>
      <att type="string" name="EM1_Genes" value="NET1"/>
      <att type="string" name="EM1_Genes" value="EST1"/>
      <att type="string" name="EM1_Genes" value="RPS7B"/>
      <att type="string" name="EM1_Genes" value="ULS1"/>
      <att type="string" name="EM1_Genes" value="NOC3"/>
      <att type="string" name="EM1_Genes" value="TOP1"/>
      <att type="string" name="EM1_Genes" value="PUF6"/>
      <att type="string" name="EM1_Genes" value="SBP1"/>
      <att type="string" name="EM1_Genes" value="RRP43"/>
      <att type="string" name="EM1_Genes" value="RRP42"/>
      <att type="string" name="EM1_Genes" value="RPA135"/>
      <att type="string" name="EM1_Genes" value="SRP40"/>
      <att type="string" name="EM1_Genes" value="RPA190"/>
      <att type="string" name="EM1_Genes" value="RPA43"/>
      <att type="string" name="EM1_Genes" value="ECM1"/>
      <att type="string" name="EM1_Genes" value="RPB10"/>
      <att type="string" name="EM1_Genes" value="CSL4"/>
      <att type="string" name="EM1_Genes" value="RPA34"/>
      <att type="string" name="EM1_Genes" value="AIR2"/>
      <att type="string" name="EM1_Genes" value="RPA49"/>
      <att type="string" name="EM1_Genes" value="RPA12"/>
      <att type="string" name="EM1_Genes" value="SGS1"/>
      <att type="string" name="EM1_Genes" value="SKI6"/>
      <att type="string" name="EM1_Genes" value="HAS1"/>
      <att type="string" name="EM1_Genes" value="HRR25"/>
      <att type="string" name="EM1_Genes" value="HCA4"/>
      <att type="string" name="EM1_Genes" value="GAR1"/>
      <att type="string" name="EM1_Genes" value="ESF2"/>
      <att type="string" name="EM1_Genes" value="FAF1"/>
      <att type="string" name="EM1_Genes" value="ERB1"/>
      <att type="string" name="EM1_Genes" value="ESF1"/>
      <att type="string" name="EM1_Genes" value="ENP1"/>
      <att type="string" name="EM1_Genes" value="ENP2"/>
      <att type="string" name="EM1_Genes" value="ECM16"/>
      <att type="string" name="EM1_Genes" value="EMG1"/>
      <att type="string" name="EM1_Genes" value="DRS1"/>
      <att type="string" name="EM1_Genes" value="EBP2"/>
      <att type="string" name="EM1_Genes" value="DIP2"/>
      <att type="string" name="EM1_Genes" value="DIS3"/>
      <att type="string" name="EM1_Genes" value="DIM1"/>
      <att type="string" name="EM1_Genes" value="DBP9"/>
      <att type="string" name="EM1_Genes" value="DBP8"/>
      <att type="string" name="EM1_Genes" value="CIC1"/>
      <att type="string" name="EM1_Genes" value="RLP24"/>
      <att type="string" name="EM1_Genes" value="DBP10"/>
      <att type="string" name="EM1_Genes" value="KRE33"/>
      <att type="string" name="EM1_Genes" value="CBF5"/>
      <att type="string" name="EM1_Genes" value="UTP30"/>
      <att type="string" name="EM1_Genes" value="BUD21"/>
      <att type="string" name="EM1_Genes" value="BMS1"/>
      <att type="string" name="EM1_Genes" value="BFR2"/>
      <att type="string" name="EM1_Genes" value="RPC40"/>
      <att type="string" name="EM1_Genes" value="RPC19"/>
      <att type="string" name="EM1_Genes" value="RPC10"/>
      <att type="string" name="EM1_Genes" value="NOP4"/>
      <att type="string" name="EM1_Genes" value="NOP56"/>
      <att type="string" name="EM1_Genes" value="NOP58"/>
      <att type="string" name="EM1_Genes" value="NOP6"/>
      <att type="string" name="EM1_Genes" value="NOP12"/>
      <att type="string" name="EM1_Genes" value="NOP14"/>
      <att type="string" name="EM1_Genes" value="NOP15"/>
      <att type="string" name="EM1_Genes" value="PAP2"/>
      <att type="string" name="EM1_Genes" value="NOP2"/>
      <att type="string" name="EM1_Genes" value="NIP7"/>
      <att type="string" name="EM1_Genes" value="NOB1"/>
      <att type="string" name="EM1_Genes" value="NOC4"/>
      <att type="string" name="EM1_Genes" value="NOP1"/>
      <att type="string" name="EM1_Genes" value="MTR4"/>
      <att type="string" name="EM1_Genes" value="NAN1"/>
      <att type="string" name="EM1_Genes" value="NHP2"/>
      <att type="string" name="EM1_Genes" value="MAK5"/>
      <att type="string" name="EM1_Genes" value="MRT4"/>
      <att type="string" name="EM1_Genes" value="MPP10"/>
      <att type="string" name="EM1_Genes" value="LSM7"/>
      <att type="string" name="EM1_Genes" value="LSM6"/>
      <att type="string" name="EM1_Genes" value="MAK11"/>
      <att type="string" name="EM1_Genes" value="LSM8"/>
      <att type="string" name="EM1_Genes" value="LSM3"/>
      <att type="string" name="EM1_Genes" value="LSM2"/>
      <att type="string" name="EM1_Genes" value="LSM5"/>
      <att type="string" name="EM1_Genes" value="LSM4"/>
      <att type="string" name="EM1_Genes" value="IMP3"/>
      <att type="string" name="EM1_Genes" value="KRR1"/>
      <att type="string" name="EM1_Genes" value="KRI1"/>
    </att>
    <att type="string" name="EM1_Name" value="GO:0005730"/>
    <att type="real" name="EM1_fdr_qvalue_dataset1" value="8.43E-31"/>
    <att type="integer" name="EM1_gs_size_dataset1" value="180"/>
    <att type="real" name="EM1_pvalue_dataset1" value="1.59E-32"/>
    <att type="string" name="Namespace" value="Cellular Component"/>
    <att type="string" name="canonicalName" value="GO:0005730"/>
    <att type="string" name="node.labelPosition" value="S,N,c,0.00,0.00"/>
    <graphics type="ELLIPSE" h="36.487060546875" w="36.48712158203125" x="559.7215881347656" y="949.535888671875" fill="#0000ff" width="4" outline="#bebebe"/>
  </node>
  <node label="GO:0003735" id="-68">
    <att type="real" name="Color Intensity" value="=LOG(${EM1_fdr_qvalue_dataset1})" cy:equation="true"/>
    <att type="real" name="EM1_Colouring_dataset1" value="0.9999999999999317"/>
    <att type="string" name="EM1_Formatted_name" value="GO:0003735\n"/>
    <att type="string" name="EM1_GS_DESCR" value="structural constituent of ribosome"/>
    <att type="string" name="EM1_GS_Type" value="ENR"/>
    <att type="list" name="EM1_Genes">
      <att type="string" name="EM1_Genes" value="RPS8A"/>
      <att type="string" name="EM1_Genes" value="RPS7B"/>
      <att type="string" name="EM1_Genes" value="RPS8B"/>
      <att type="string" name="EM1_Genes" value="RLP7"/>
      <att type="string" name="EM1_Genes" value="RPS9B"/>
      <att type="string" name="EM1_Genes" value="RPL12B"/>
      <att type="string" name="EM1_Genes" value="RPL13A"/>
      <att type="string" name="EM1_Genes" value="RPL13B"/>
      <att type="string" name="EM1_Genes" value="RPL14B"/>
      <att type="string" name="EM1_Genes" value="RPL10"/>
      <att type="string" name="EM1_Genes" value="RPL11B"/>
      <att type="string" name="EM1_Genes" value="RPL17B"/>
      <att type="string" name="EM1_Genes" value="RPL18A"/>
      <att type="string" name="EM1_Genes" value="RPL19B"/>
      <att type="string" name="EM1_Genes" value="RPL1A"/>
      <att type="string" name="EM1_Genes" value="RPL15A"/>
      <att type="string" name="EM1_Genes" value="RPL16A"/>
      <att type="string" name="EM1_Genes" value="RPL16B"/>
      <att type="string" name="EM1_Genes" value="RPL17A"/>
      <att type="string" name="EM1_Genes" value="RPL26B"/>
      <att type="string" name="EM1_Genes" value="RPL25"/>
      <att type="string" name="EM1_Genes" value="CIC1"/>
      <att type="string" name="EM1_Genes" value="RPL27B"/>
      <att type="string" name="EM1_Genes" value="RPL27A"/>
      <att type="string" name="EM1_Genes" value="RPL20A"/>
      <att type="string" name="EM1_Genes" value="RPL1B"/>
      <att type="string" name="EM1_Genes" value="RPL24A"/>
      <att type="string" name="EM1_Genes" value="RPL20B"/>
      <att type="string" name="EM1_Genes" value="RPL31A"/>
      <att type="string" name="EM1_Genes" value="RPL30"/>
      <att type="string" name="EM1_Genes" value="RPL36A"/>
      <att type="string" name="EM1_Genes" value="RPL35B"/>
      <att type="string" name="EM1_Genes" value="RPL2A"/>
      <att type="string" name="EM1_Genes" value="RPL28"/>
      <att type="string" name="EM1_Genes" value="RPL3"/>
      <att type="string" name="EM1_Genes" value="RPL2B"/>
      <att type="string" name="EM1_Genes" value="RPL7A"/>
      <att type="string" name="EM1_Genes" value="RPL7B"/>
      <att type="string" name="EM1_Genes" value="RPL6A"/>
      <att type="string" name="EM1_Genes" value="RPL6B"/>
      <att type="string" name="EM1_Genes" value="RPL4B"/>
      <att type="string" name="EM1_Genes" value="RPL5"/>
      <att type="string" name="EM1_Genes" value="RPL36B"/>
      <att type="string" name="EM1_Genes" value="RPL4A"/>
      <att type="string" name="EM1_Genes" value="RPS11B"/>
      <att type="string" name="EM1_Genes" value="RPS13"/>
      <att type="string" name="EM1_Genes" value="RPP2B"/>
      <att type="string" name="EM1_Genes" value="RPS11A"/>
      <att type="string" name="EM1_Genes" value="RPL9A"/>
      <att type="string" name="EM1_Genes" value="RPP0"/>
      <att type="string" name="EM1_Genes" value="RPL8A"/>
      <att type="string" name="EM1_Genes" value="RPL8B"/>
      <att type="string" name="EM1_Genes" value="RPS24A"/>
      <att type="string" name="EM1_Genes" value="RPS22A"/>
      <att type="string" name="EM1_Genes" value="RPS1B"/>
      <att type="string" name="EM1_Genes" value="RPS1A"/>
      <att type="string" name="EM1_Genes" value="RPS18A"/>
      <att type="string" name="EM1_Genes" value="RPS17B"/>
      <att type="string" name="EM1_Genes" value="MRP4"/>
      <att type="string" name="EM1_Genes" value="RPS16B"/>
      <att type="string" name="EM1_Genes" value="RPS14A"/>
      <att type="string" name="EM1_Genes" value="RPS7A"/>
      <att type="string" name="EM1_Genes" value="RPS6B"/>
      <att type="string" name="EM1_Genes" value="RPS6A"/>
      <att type="string" name="EM1_Genes" value="RPS5"/>
      <att type="string" name="EM1_Genes" value="RPS4B"/>
      <att type="string" name="EM1_Genes" value="RPS4A"/>
      <att type="string" name="EM1_Genes" value="RPS3"/>
      <att type="string" name="EM1_Genes" value="RPS24B"/>
    </att>
    <att type="string" name="EM1_Name" value="GO:0003735"/>
    <att type="real" name="EM1_fdr_qvalue_dataset1" value="6.33E-12"/>
    <att type="integer" name="EM1_gs_size_dataset1" value="69"/>
    <att type="real" name="EM1_pvalue_dataset1" value="6.83E-14"/>
    <att type="string" name="Namespace" value="Molecular Function"/>
    <att type="string" name="canonicalName" value="GO:0003735"/>
    <graphics type="ELLIPSE" h="25.721923828125" w="25.72186279296875" x="543.9932556152344" y="619.5895385742188" fill="#07cd07" width="4" outline="#bebebe"/>
  </node>
  <node label="GO:0006354" id="-67">
    <att type="real" name="Color Intensity" value="=LOG(${EM1_fdr_qvalue_dataset1})" cy:equation="true"/>
    <att type="real" name="EM1_Colouring_dataset1" value="0.9999999999999769"/>
    <att type="string" name="EM1_Formatted_name" value="GO:0006354\n"/>
    <att type="string" name="EM1_GS_DESCR" value="transcription elongation, DNA-dependent"/>
    <att type="string" name="EM1_GS_Type" value="ENR"/>
    <att type="list" name="EM1_Genes">
      <att type="string" name="EM1_Genes" value="HPR1"/>
      <att type="string" name="EM1_Genes" value="SSU72"/>
      <att type="string" name="EM1_Genes" value="LEO1"/>
      <att type="string" name="EM1_Genes" value="TFG1"/>
      <att type="string" name="EM1_Genes" value="TFG2"/>
      <att type="string" name="EM1_Genes" value="ISW1"/>
      <att type="string" name="EM1_Genes" value="RCO1"/>
      <att type="string" name="EM1_Genes" value="DST1"/>
      <att type="string" name="EM1_Genes" value="ESA1"/>
      <att type="string" name="EM1_Genes" value="SUB2"/>
      <att type="string" name="EM1_Genes" value="STH1"/>
      <att type="string" name="EM1_Genes" value="CCR4"/>
      <att type="string" name="EM1_Genes" value="EAF3"/>
      <att type="string" name="EM1_Genes" value="NPL6"/>
      <att type="string" name="EM1_Genes" value="RTF1"/>
      <att type="string" name="EM1_Genes" value="RSC2"/>
      <att type="string" name="EM1_Genes" value="RSC8"/>
      <att type="string" name="EM1_Genes" value="TAF14"/>
      <att type="string" name="EM1_Genes" value="SFH1"/>
      <att type="string" name="EM1_Genes" value="HTL1"/>
      <att type="string" name="EM1_Genes" value="TOP1"/>
      <att type="string" name="EM1_Genes" value="HIR2"/>
      <att type="string" name="EM1_Genes" value="THP2"/>
      <att type="string" name="EM1_Genes" value="CHD1"/>
      <att type="string" name="EM1_Genes" value="SPT2"/>
      <att type="string" name="EM1_Genes" value="PAF1"/>
      <att type="string" name="EM1_Genes" value="CDC36"/>
      <att type="string" name="EM1_Genes" value="CDC39"/>
      <att type="string" name="EM1_Genes" value="CTR9"/>
      <att type="string" name="EM1_Genes" value="CDC73"/>
      <att type="string" name="EM1_Genes" value="MFT1"/>
      <att type="string" name="EM1_Genes" value="NOT5"/>
      <att type="string" name="EM1_Genes" value="POP2"/>
      <att type="string" name="EM1_Genes" value="RPA34"/>
      <att type="string" name="EM1_Genes" value="RPA49"/>
      <att type="string" name="EM1_Genes" value="SUS1"/>
      <att type="string" name="EM1_Genes" value="RSC58"/>
      <att type="string" name="EM1_Genes" value="RSC1"/>
      <att type="string" name="EM1_Genes" value="RTT102"/>
      <att type="string" name="EM1_Genes" value="RPD3"/>
      <att type="string" name="EM1_Genes" value="RSC3"/>
      <att type="string" name="EM1_Genes" value="RSC30"/>
      <att type="string" name="EM1_Genes" value="RSC4"/>
      <att type="string" name="EM1_Genes" value="SET2"/>
      <att type="string" name="EM1_Genes" value="ARP7"/>
      <att type="string" name="EM1_Genes" value="RTT106"/>
      <att type="string" name="EM1_Genes" value="SPT16"/>
      <att type="string" name="EM1_Genes" value="ARP9"/>
    </att>
    <att type="string" name="EM1_Name" value="GO:0006354"/>
    <att type="real" name="EM1_fdr_qvalue_dataset1" value="8.46E-13"/>
    <att type="integer" name="EM1_gs_size_dataset1" value="48"/>
    <att type="real" name="EM1_pvalue_dataset1" value="2.31E-14"/>
    <att type="string" name="Namespace" value="Biological Process"/>
    <att type="string" name="canonicalName" value="GO:0006354"/>
    <graphics type="ELLIPSE" h="23.6851806640625" w="23.685302734375" x="1575.3114013671875" y="945.9281005859375" fill="#cd1010" width="4" outline="#bebebe"/>
  </node>
  <node label="GO:0006352" id="-66">
    <att type="real" name="Color Intensity" value="=LOG(${EM1_fdr_qvalue_dataset1})" cy:equation="true"/>
    <att type="real" name="EM1_Colouring_dataset1" value="0.99999737"/>
    <att type="string" name="EM1_Formatted_name" value="GO:0006352\n"/>
    <att type="string" name="EM1_GS_DESCR" value="transcription initiation, DNA-dependent"/>
    <att type="string" name="EM1_GS_Type" value="ENR"/>
    <att type="list" name="EM1_Genes">
      <att type="string" name="EM1_Genes" value="TAF11"/>
      <att type="string" name="EM1_Genes" value="TAF4"/>
      <att type="string" name="EM1_Genes" value="SSU72"/>
      <att type="string" name="EM1_Genes" value="SUA7"/>
      <att type="string" name="EM1_Genes" value="TFG1"/>
      <att type="string" name="EM1_Genes" value="TFG2"/>
      <att type="string" name="EM1_Genes" value="TAF7"/>
      <att type="string" name="EM1_Genes" value="TFA1"/>
      <att type="string" name="EM1_Genes" value="RPB7"/>
      <att type="string" name="EM1_Genes" value="RPC17"/>
      <att type="string" name="EM1_Genes" value="DST1"/>
      <att type="string" name="EM1_Genes" value="MTF1"/>
      <att type="string" name="EM1_Genes" value="SPT15"/>
      <att type="string" name="EM1_Genes" value="SRB4"/>
      <att type="string" name="EM1_Genes" value="RPC25"/>
      <att type="string" name="EM1_Genes" value="RPC31"/>
      <att type="string" name="EM1_Genes" value="RTF1"/>
      <att type="string" name="EM1_Genes" value="BRF1"/>
      <att type="string" name="EM1_Genes" value="TAF14"/>
      <att type="string" name="EM1_Genes" value="TAF12"/>
      <att type="string" name="EM1_Genes" value="TAF10"/>
      <att type="string" name="EM1_Genes" value="TAF9"/>
      <att type="string" name="EM1_Genes" value="TAF6"/>
      <att type="string" name="EM1_Genes" value="RPB4"/>
      <att type="string" name="EM1_Genes" value="RPB9"/>
    </att>
    <att type="string" name="EM1_Name" value="GO:0006352"/>
    <att type="real" name="EM1_fdr_qvalue_dataset1" value="3.58E-5"/>
    <att type="integer" name="EM1_gs_size_dataset1" value="25"/>
    <att type="real" name="EM1_pvalue_dataset1" value="2.63E-6"/>
    <att type="string" name="Namespace" value="Biological Process"/>
    <att type="string" name="canonicalName" value="GO:0006352"/>
    <graphics type="ELLIPSE" h="21.454345703125" w="21.45458984375" x="1594.9315185546875" y="1130.1429443359375" fill="#cd1010" width="4" outline="#bebebe"/>
  </node>
  <node label="GO:0005773" id="-65">
    <att type="real" name="Color Intensity" value="=LOG(${EM1_fdr_qvalue_dataset1})" cy:equation="true"/>
    <att type="real" name="EM1_Colouring_dataset1" value="0.999999342"/>
    <att type="string" name="EM1_Formatted_name" value="GO:0005773\n"/>
    <att type="string" name="EM1_GS_DESCR" value="vacuole"/>
    <att type="string" name="EM1_GS_Type" value="ENR"/>
    <att type="list" name="EM1_Genes">
      <att type="string" name="EM1_Genes" value="KOG1"/>
      <att type="string" name="EM1_Genes" value="TCO89"/>
      <att type="string" name="EM1_Genes" value="LST8"/>
      <att type="string" name="EM1_Genes" value="TOR1"/>
      <att type="string" name="EM1_Genes" value="TOR2"/>
    </att>
    <att type="string" name="EM1_Name" value="GO:0005773"/>
    <att type="real" name="EM1_fdr_qvalue_dataset1" value="5.82E-6"/>
    <att type="integer" name="EM1_gs_size_dataset1" value="5"/>
    <att type="real" name="EM1_pvalue_dataset1" value="6.58E-7"/>
    <att type="string" name="Namespace" value="Cellular Component"/>
    <att type="string" name="canonicalName" value="GO:0005773"/>
    <graphics type="ELLIPSE" h="20.0" w="20.0" x="1206.6260986328125" y="193.88058471679688" fill="#0000ff" width="4" outline="#bebebe"/>
  </node>
  <node label="GO:0006397" id="-64">
    <att type="real" name="Color Intensity" value="=LOG(${EM1_fdr_qvalue_dataset1})" cy:equation="true"/>
    <att type="real" name="EM1_Colouring_dataset1" value="0.999999999999854"/>
    <att type="string" name="EM1_Formatted_name" value="GO:0006397\n"/>
    <att type="string" name="EM1_GS_DESCR" value="mRNA processing"/>
    <att type="string" name="EM1_GS_Type" value="ENR"/>
    <att type="list" name="EM1_Genes">
      <att type="string" name="EM1_Genes" value="SUB2"/>
      <att type="string" name="EM1_Genes" value="SAC3"/>
      <att type="string" name="EM1_Genes" value="CUS1"/>
      <att type="string" name="EM1_Genes" value="CTK2"/>
      <att type="string" name="EM1_Genes" value="CTK1"/>
      <att type="string" name="EM1_Genes" value="CLF1"/>
      <att type="string" name="EM1_Genes" value="CEG1"/>
      <att type="string" name="EM1_Genes" value="CEF1"/>
      <att type="string" name="EM1_Genes" value="CBC2"/>
      <att type="string" name="EM1_Genes" value="BRR2"/>
      <att type="string" name="EM1_Genes" value="PRP43"/>
      <att type="string" name="EM1_Genes" value="NPL3"/>
      <att type="string" name="EM1_Genes" value="CTR9"/>
      <att type="string" name="EM1_Genes" value="FKH1"/>
      <att type="string" name="EM1_Genes" value="SNU13"/>
      <att type="string" name="EM1_Genes" value="SNU66"/>
      <att type="string" name="EM1_Genes" value="PRP3"/>
      <att type="string" name="EM1_Genes" value="PRP31"/>
      <att type="string" name="EM1_Genes" value="PRP21"/>
      <att type="string" name="EM1_Genes" value="PRP22"/>
      <att type="string" name="EM1_Genes" value="PRP40"/>
      <att type="string" name="EM1_Genes" value="PRP45"/>
      <att type="string" name="EM1_Genes" value="PRP39"/>
      <att type="string" name="EM1_Genes" value="PRP4"/>
      <att type="string" name="EM1_Genes" value="RNT1"/>
      <att type="string" name="EM1_Genes" value="PRP8"/>
      <att type="string" name="EM1_Genes" value="PRP9"/>
      <att type="string" name="EM1_Genes" value="PRP46"/>
      <att type="string" name="EM1_Genes" value="PRP6"/>
      <att type="string" name="EM1_Genes" value="RSE1"/>
      <att type="string" name="EM1_Genes" value="SLT2"/>
      <att type="string" name="EM1_Genes" value="RNA14"/>
      <att type="string" name="EM1_Genes" value="RPM2"/>
      <att type="string" name="EM1_Genes" value="SMD3"/>
      <att type="string" name="EM1_Genes" value="SMD2"/>
      <att type="string" name="EM1_Genes" value="SMD1"/>
      <att type="string" name="EM1_Genes" value="SMB1"/>
      <att type="string" name="EM1_Genes" value="SNP1"/>
      <att type="string" name="EM1_Genes" value="GLC7"/>
      <att type="string" name="EM1_Genes" value="SMX3"/>
      <att type="string" name="EM1_Genes" value="SMX2"/>
      <att type="string" name="EM1_Genes" value="SME1"/>
      <att type="string" name="EM1_Genes" value="SNU71"/>
      <att type="string" name="EM1_Genes" value="SNU56"/>
      <att type="string" name="EM1_Genes" value="SNU114"/>
      <att type="string" name="EM1_Genes" value="SNT309"/>
      <att type="string" name="EM1_Genes" value="SYF1"/>
      <att type="string" name="EM1_Genes" value="STO1"/>
      <att type="string" name="EM1_Genes" value="SPT5"/>
      <att type="string" name="EM1_Genes" value="SPP382"/>
      <att type="string" name="EM1_Genes" value="CWC2"/>
      <att type="string" name="EM1_Genes" value="SPT20"/>
      <att type="string" name="EM1_Genes" value="CWC21"/>
      <att type="string" name="EM1_Genes" value="DCP1"/>
      <att type="string" name="EM1_Genes" value="SPT4"/>
      <att type="string" name="EM1_Genes" value="DCP2"/>
      <att type="string" name="EM1_Genes" value="DHH1"/>
      <att type="string" name="EM1_Genes" value="DIB1"/>
      <att type="string" name="EM1_Genes" value="ECM2"/>
      <att type="string" name="EM1_Genes" value="FIP1"/>
      <att type="string" name="EM1_Genes" value="FIR1"/>
      <att type="string" name="EM1_Genes" value="SWD2"/>
      <att type="string" name="EM1_Genes" value="GLE1"/>
      <att type="string" name="EM1_Genes" value="HRP1"/>
      <att type="string" name="EM1_Genes" value="HSH155"/>
      <att type="string" name="EM1_Genes" value="HSH49"/>
      <att type="string" name="EM1_Genes" value="LEA1"/>
      <att type="string" name="EM1_Genes" value="LSM1"/>
      <att type="string" name="EM1_Genes" value="LUC7"/>
      <att type="string" name="EM1_Genes" value="MSL1"/>
      <att type="string" name="EM1_Genes" value="MID2"/>
      <att type="string" name="EM1_Genes" value="MSS51"/>
      <att type="string" name="EM1_Genes" value="MSL5"/>
      <att type="string" name="EM1_Genes" value="NAB2"/>
      <att type="string" name="EM1_Genes" value="MUD1"/>
      <att type="string" name="EM1_Genes" value="NOT3"/>
      <att type="string" name="EM1_Genes" value="NAM8"/>
      <att type="string" name="EM1_Genes" value="PAP1"/>
      <att type="string" name="EM1_Genes" value="PAB1"/>
      <att type="string" name="EM1_Genes" value="PBP1"/>
      <att type="string" name="EM1_Genes" value="PAT1"/>
      <att type="string" name="EM1_Genes" value="PRP11"/>
      <att type="string" name="EM1_Genes" value="PFS2"/>
      <att type="string" name="EM1_Genes" value="PRP2"/>
      <att type="string" name="EM1_Genes" value="PRP16"/>
      <att type="string" name="EM1_Genes" value="CCR4"/>
      <att type="string" name="EM1_Genes" value="CDC36"/>
      <att type="string" name="EM1_Genes" value="CDC39"/>
      <att type="string" name="EM1_Genes" value="CDC73"/>
      <att type="string" name="EM1_Genes" value="USA1"/>
      <att type="string" name="EM1_Genes" value="NOT5"/>
      <att type="string" name="EM1_Genes" value="URN1"/>
      <att type="string" name="EM1_Genes" value="POP2"/>
      <att type="string" name="EM1_Genes" value="REF2"/>
      <att type="string" name="EM1_Genes" value="SEN1"/>
      <att type="string" name="EM1_Genes" value="CFT1"/>
      <att type="string" name="EM1_Genes" value="NRD1"/>
      <att type="string" name="EM1_Genes" value="NAB3"/>
      <att type="string" name="EM1_Genes" value="PTA1"/>
      <att type="string" name="EM1_Genes" value="RAI1"/>
      <att type="string" name="EM1_Genes" value="HPR1"/>
      <att type="string" name="EM1_Genes" value="PRP19"/>
      <att type="string" name="EM1_Genes" value="PAF1"/>
      <att type="string" name="EM1_Genes" value="LSM7"/>
      <att type="string" name="EM1_Genes" value="LSM6"/>
      <att type="string" name="EM1_Genes" value="RPB4"/>
      <att type="string" name="EM1_Genes" value="LSM8"/>
      <att type="string" name="EM1_Genes" value="LSM3"/>
      <att type="string" name="EM1_Genes" value="LSM2"/>
      <att type="string" name="EM1_Genes" value="LSM5"/>
      <att type="string" name="EM1_Genes" value="LSM4"/>
    </att>
    <att type="string" name="EM1_Name" value="GO:0006397"/>
    <att type="real" name="EM1_fdr_qvalue_dataset1" value="4.5E-12"/>
    <att type="integer" name="EM1_gs_size_dataset1" value="111"/>
    <att type="real" name="EM1_pvalue_dataset1" value="1.46E-13"/>
    <att type="string" name="Namespace" value="Biological Process"/>
    <att type="string" name="canonicalName" value="GO:0006397"/>
    <graphics type="ELLIPSE" h="29.7947998046875" w="29.795166015625" x="405.1585693359375" y="1025.4085083007812" fill="#cd1010" width="4" outline="#bebebe"/>
  </node>
  <node label="GO:0006353" id="-63">
    <att type="real" name="Color Intensity" value="=LOG(${EM1_fdr_qvalue_dataset1})" cy:equation="true"/>
    <att type="real" name="EM1_Colouring_dataset1" value="0.999999362"/>
    <att type="string" name="EM1_Formatted_name" value="GO:0006353\n"/>
    <att type="string" name="EM1_GS_DESCR" value="transcription termination, DNA-dependent"/>
    <att type="string" name="EM1_GS_Type" value="ENR"/>
    <att type="list" name="EM1_Genes">
      <att type="string" name="EM1_Genes" value="SSU72"/>
      <att type="string" name="EM1_Genes" value="CHD1"/>
      <att type="string" name="EM1_Genes" value="ISW2"/>
      <att type="string" name="EM1_Genes" value="ISW1"/>
      <att type="string" name="EM1_Genes" value="RNT1"/>
      <att type="string" name="EM1_Genes" value="SWD2"/>
      <att type="string" name="EM1_Genes" value="FKH1"/>
      <att type="string" name="EM1_Genes" value="REF2"/>
      <att type="string" name="EM1_Genes" value="REB1"/>
      <att type="string" name="EM1_Genes" value="RPB11"/>
      <att type="string" name="EM1_Genes" value="RPA12"/>
      <att type="string" name="EM1_Genes" value="RPC11"/>
      <att type="string" name="EM1_Genes" value="GLC7"/>
      <att type="string" name="EM1_Genes" value="RPB3"/>
      <att type="string" name="EM1_Genes" value="YSH1"/>
      <att type="string" name="EM1_Genes" value="SEN1"/>
      <att type="string" name="EM1_Genes" value="ESS1"/>
      <att type="string" name="EM1_Genes" value="CFT1"/>
      <att type="string" name="EM1_Genes" value="NRD1"/>
      <att type="string" name="EM1_Genes" value="NAB3"/>
      <att type="string" name="EM1_Genes" value="PTA1"/>
      <att type="string" name="EM1_Genes" value="PCF11"/>
      <att type="string" name="EM1_Genes" value="RAT1"/>
      <att type="string" name="EM1_Genes" value="RAI1"/>
    </att>
    <att type="string" name="EM1_Name" value="GO:0006353"/>
    <att type="real" name="EM1_fdr_qvalue_dataset1" value="9.6E-6"/>
    <att type="integer" name="EM1_gs_size_dataset1" value="24"/>
    <att type="real" name="EM1_pvalue_dataset1" value="6.38E-7"/>
    <att type="string" name="Namespace" value="Biological Process"/>
    <att type="string" name="canonicalName" value="GO:0006353"/>
    <graphics type="ELLIPSE" h="21.3577880859375" w="21.3577880859375" x="814.7145385742188" y="1088.8651733398438" fill="#cd1010" width="4" outline="#bebebe"/>
  </node>
  <node label="GO:0051052" id="-62">
    <att type="real" name="Color Intensity" value="=LOG(${EM1_fdr_qvalue_dataset1})" cy:equation="true"/>
    <att type="real" name="EM1_Colouring_dataset1" value="0.99999786"/>
    <att type="string" name="EM1_Formatted_name" value="GO:0051052\n"/>
    <att type="string" name="EM1_GS_DESCR" value="regulation of DNA metabolic process"/>
    <att type="string" name="EM1_GS_Type" value="ENR"/>
    <att type="list" name="EM1_Genes">
      <att type="string" name="EM1_Genes" value="CDC13"/>
      <att type="string" name="EM1_Genes" value="CDC6"/>
      <att type="string" name="EM1_Genes" value="SSL2"/>
      <att type="string" name="EM1_Genes" value="SWI6"/>
      <att type="string" name="EM1_Genes" value="CDC16"/>
      <att type="string" name="EM1_Genes" value="CLB5"/>
      <att type="string" name="EM1_Genes" value="CCR4"/>
      <att type="string" name="EM1_Genes" value="SML1"/>
      <att type="string" name="EM1_Genes" value="RTF1"/>
      <att type="string" name="EM1_Genes" value="TOP2"/>
      <att type="string" name="EM1_Genes" value="SIR2"/>
      <att type="string" name="EM1_Genes" value="DIA2"/>
      <att type="string" name="EM1_Genes" value="SFH1"/>
      <att type="string" name="EM1_Genes" value="MET30"/>
      <att type="string" name="EM1_Genes" value="SWI5"/>
      <att type="string" name="EM1_Genes" value="SIN3"/>
      <att type="string" name="EM1_Genes" value="TOP1"/>
      <att type="string" name="EM1_Genes" value="MCM5"/>
      <att type="string" name="EM1_Genes" value="CDC28"/>
      <att type="string" name="EM1_Genes" value="CHD1"/>
      <att type="string" name="EM1_Genes" value="CTI6"/>
      <att type="string" name="EM1_Genes" value="CTR9"/>
      <att type="string" name="EM1_Genes" value="CDC73"/>
      <att type="string" name="EM1_Genes" value="FOB1"/>
      <att type="string" name="EM1_Genes" value="POL30"/>
      <att type="string" name="EM1_Genes" value="SWI1"/>
      <att type="string" name="EM1_Genes" value="CSM3"/>
      <att type="string" name="EM1_Genes" value="SGS1"/>
      <att type="string" name="EM1_Genes" value="SNF2"/>
      <att type="string" name="EM1_Genes" value="DUN1"/>
      <att type="string" name="EM1_Genes" value="MHR1"/>
      <att type="string" name="EM1_Genes" value="RCO1"/>
      <att type="string" name="EM1_Genes" value="EAF3"/>
      <att type="string" name="EM1_Genes" value="CHK1"/>
      <att type="string" name="EM1_Genes" value="MSH2"/>
      <att type="string" name="EM1_Genes" value="MSH6"/>
      <att type="string" name="EM1_Genes" value="HHO1"/>
      <att type="string" name="EM1_Genes" value="TRX1"/>
      <att type="string" name="EM1_Genes" value="SPT5"/>
      <att type="string" name="EM1_Genes" value="HSP82"/>
      <att type="string" name="EM1_Genes" value="SPT4"/>
      <att type="string" name="EM1_Genes" value="PAF1"/>
      <att type="string" name="EM1_Genes" value="TRX2"/>
      <att type="string" name="EM1_Genes" value="SWI3"/>
      <att type="string" name="EM1_Genes" value="RPD3"/>
      <att type="string" name="EM1_Genes" value="RSC3"/>
      <att type="string" name="EM1_Genes" value="SBA1"/>
      <att type="string" name="EM1_Genes" value="SET2"/>
      <att type="string" name="EM1_Genes" value="RAD3"/>
    </att>
    <att type="string" name="EM1_Name" value="GO:0051052"/>
    <att type="real" name="EM1_fdr_qvalue_dataset1" value="2.97E-5"/>
    <att type="integer" name="EM1_gs_size_dataset1" value="49"/>
    <att type="real" name="EM1_pvalue_dataset1" value="2.14E-6"/>
    <att type="string" name="Namespace" value="Biological Process"/>
    <att type="string" name="canonicalName" value="GO:0051052"/>
    <graphics type="ELLIPSE" h="23.78240966796875" w="23.7823486328125" x="1511.8927612304688" y="655.8291931152344" fill="#cd1010" width="4" outline="#bebebe"/>
  </node>
  <node label="GO:0016887" id="-61">
    <att type="real" name="Color Intensity" value="=LOG(${EM1_fdr_qvalue_dataset1})" cy:equation="true"/>
    <att type="real" name="EM1_Colouring_dataset1" value="0.9999999999999505"/>
    <att type="string" name="EM1_Formatted_name" value="GO:0016887\n"/>
    <att type="string" name="EM1_GS_DESCR" value="ATPase activity"/>
    <att type="string" name="EM1_GS_Type" value="ENR"/>
    <att type="list" name="EM1_Genes">
      <att type="string" name="EM1_Genes" value="ARB1"/>
      <att type="string" name="EM1_Genes" value="SMC5"/>
      <att type="string" name="EM1_Genes" value="SMC4"/>
      <att type="string" name="EM1_Genes" value="NEW1"/>
      <att type="string" name="EM1_Genes" value="SMC2"/>
      <att type="string" name="EM1_Genes" value="SSL2"/>
      <att type="string" name="EM1_Genes" value="ARP2"/>
      <att type="string" name="EM1_Genes" value="SRS2"/>
      <att type="string" name="EM1_Genes" value="SPB4"/>
      <att type="string" name="EM1_Genes" value="DBP7"/>
      <att type="string" name="EM1_Genes" value="GET3"/>
      <att type="string" name="EM1_Genes" value="SUB2"/>
      <att type="string" name="EM1_Genes" value="STH1"/>
      <att type="string" name="EM1_Genes" value="DBP3"/>
      <att type="string" name="EM1_Genes" value="DMC1"/>
      <att type="string" name="EM1_Genes" value="YOR1"/>
      <att type="string" name="EM1_Genes" value="PMA1"/>
      <att type="string" name="EM1_Genes" value="RSC2"/>
      <att type="string" name="EM1_Genes" value="RSC8"/>
      <att type="string" name="EM1_Genes" value="RIX7"/>
      <att type="string" name="EM1_Genes" value="RVB1"/>
      <att type="string" name="EM1_Genes" value="RVB2"/>
      <att type="string" name="EM1_Genes" value="RLI1"/>
      <att type="string" name="EM1_Genes" value="SSB1"/>
      <att type="string" name="EM1_Genes" value="SFH1"/>
      <att type="string" name="EM1_Genes" value="SMC1"/>
      <att type="string" name="EM1_Genes" value="SSB2"/>
      <att type="string" name="EM1_Genes" value="ENA2"/>
      <att type="string" name="EM1_Genes" value="BRR2"/>
      <att type="string" name="EM1_Genes" value="ENA5"/>
      <att type="string" name="EM1_Genes" value="PRP43"/>
      <att type="string" name="EM1_Genes" value="CHD1"/>
      <att type="string" name="EM1_Genes" value="SNQ2"/>
      <att type="string" name="EM1_Genes" value="PDR5"/>
      <att type="string" name="EM1_Genes" value="YKU70"/>
      <att type="string" name="EM1_Genes" value="YEF3"/>
      <att type="string" name="EM1_Genes" value="YKU80"/>
      <att type="string" name="EM1_Genes" value="HEF3"/>
      <att type="string" name="EM1_Genes" value="ARP5"/>
      <att type="string" name="EM1_Genes" value="ARP7"/>
      <att type="string" name="EM1_Genes" value="ARP8"/>
      <att type="string" name="EM1_Genes" value="ARP9"/>
      <att type="string" name="EM1_Genes" value="PRP22"/>
      <att type="string" name="EM1_Genes" value="ISW2"/>
      <att type="string" name="EM1_Genes" value="ISW1"/>
      <att type="string" name="EM1_Genes" value="NPL6"/>
      <att type="string" name="EM1_Genes" value="RPT3"/>
      <att type="string" name="EM1_Genes" value="RPT5"/>
      <att type="string" name="EM1_Genes" value="RPT1"/>
      <att type="string" name="EM1_Genes" value="RPT2"/>
      <att type="string" name="EM1_Genes" value="SEC18"/>
      <att type="string" name="EM1_Genes" value="SPP382"/>
      <att type="string" name="EM1_Genes" value="DHH1"/>
      <att type="string" name="EM1_Genes" value="ENA1"/>
      <att type="string" name="EM1_Genes" value="VMA6"/>
      <att type="string" name="EM1_Genes" value="VMA7"/>
      <att type="string" name="EM1_Genes" value="VMA8"/>
      <att type="string" name="EM1_Genes" value="VPH1"/>
      <att type="string" name="EM1_Genes" value="HSP78"/>
      <att type="string" name="EM1_Genes" value="RSC6"/>
      <att type="string" name="EM1_Genes" value="RSC3"/>
      <att type="string" name="EM1_Genes" value="RSC4"/>
      <att type="string" name="EM1_Genes" value="PRP2"/>
      <att type="string" name="EM1_Genes" value="PRP16"/>
      <att type="string" name="EM1_Genes" value="CDC6"/>
      <att type="string" name="EM1_Genes" value="TIF2"/>
      <att type="string" name="EM1_Genes" value="SSA1"/>
      <att type="string" name="EM1_Genes" value="TIF1"/>
      <att type="string" name="EM1_Genes" value="SMC3"/>
      <att type="string" name="EM1_Genes" value="ULS1"/>
      <att type="string" name="EM1_Genes" value="MCM7"/>
      <att type="string" name="EM1_Genes" value="TOP2"/>
      <att type="string" name="EM1_Genes" value="ORC1"/>
      <att type="string" name="EM1_Genes" value="TOP1"/>
      <att type="string" name="EM1_Genes" value="MCM3"/>
      <att type="string" name="EM1_Genes" value="MCM4"/>
      <att type="string" name="EM1_Genes" value="MCM6"/>
      <att type="string" name="EM1_Genes" value="OLA1"/>
      <att type="string" name="EM1_Genes" value="RFC3"/>
      <att type="string" name="EM1_Genes" value="PDR12"/>
      <att type="string" name="EM1_Genes" value="RFC2"/>
      <att type="string" name="EM1_Genes" value="PMC1"/>
      <att type="string" name="EM1_Genes" value="RFC1"/>
      <att type="string" name="EM1_Genes" value="SAP1"/>
      <att type="string" name="EM1_Genes" value="MOT1"/>
      <att type="string" name="EM1_Genes" value="DNF2"/>
      <att type="string" name="EM1_Genes" value="ATP4"/>
      <att type="string" name="EM1_Genes" value="NAM7"/>
      <att type="string" name="EM1_Genes" value="DRS2"/>
      <att type="string" name="EM1_Genes" value="AUS1"/>
      <att type="string" name="EM1_Genes" value="GCN20"/>
      <att type="string" name="EM1_Genes" value="NPA3"/>
      <att type="string" name="EM1_Genes" value="RFC5"/>
      <att type="string" name="EM1_Genes" value="DNF1"/>
      <att type="string" name="EM1_Genes" value="LEM3"/>
      <att type="string" name="EM1_Genes" value="RFC4"/>
      <att type="string" name="EM1_Genes" value="VMA16"/>
      <att type="string" name="EM1_Genes" value="VMA2"/>
      <att type="string" name="EM1_Genes" value="VMA4"/>
      <att type="string" name="EM1_Genes" value="VMA5"/>
      <att type="string" name="EM1_Genes" value="STV1"/>
      <att type="string" name="EM1_Genes" value="VMA1"/>
      <att type="string" name="EM1_Genes" value="VMA10"/>
      <att type="string" name="EM1_Genes" value="VMA13"/>
      <att type="string" name="EM1_Genes" value="ARP4"/>
      <att type="string" name="EM1_Genes" value="SEN1"/>
      <att type="string" name="EM1_Genes" value="ATP14"/>
      <att type="string" name="EM1_Genes" value="ATP1"/>
      <att type="string" name="EM1_Genes" value="PMR1"/>
      <att type="string" name="EM1_Genes" value="ATP3"/>
      <att type="string" name="EM1_Genes" value="DED1"/>
      <att type="string" name="EM1_Genes" value="ATP2"/>
      <att type="string" name="EM1_Genes" value="SNF2"/>
      <att type="string" name="EM1_Genes" value="HAS1"/>
      <att type="string" name="EM1_Genes" value="HCA4"/>
      <att type="string" name="EM1_Genes" value="ECM16"/>
      <att type="string" name="EM1_Genes" value="DRS1"/>
      <att type="string" name="EM1_Genes" value="MSH2"/>
      <att type="string" name="EM1_Genes" value="MSH6"/>
      <att type="string" name="EM1_Genes" value="DBP9"/>
      <att type="string" name="EM1_Genes" value="DYN1"/>
      <att type="string" name="EM1_Genes" value="DBP8"/>
      <att type="string" name="EM1_Genes" value="DBP2"/>
      <att type="string" name="EM1_Genes" value="DBP10"/>
      <att type="string" name="EM1_Genes" value="INO80"/>
      <att type="string" name="EM1_Genes" value="RAD26"/>
      <att type="string" name="EM1_Genes" value="CDC48"/>
      <att type="string" name="EM1_Genes" value="HSP104"/>
      <att type="string" name="EM1_Genes" value="RAD16"/>
      <att type="string" name="EM1_Genes" value="HSP82"/>
      <att type="string" name="EM1_Genes" value="HSP60"/>
      <att type="string" name="EM1_Genes" value="MTR4"/>
      <att type="string" name="EM1_Genes" value="HSC82"/>
      <att type="string" name="EM1_Genes" value="MDN1"/>
      <att type="string" name="EM1_Genes" value="RSC1"/>
      <att type="string" name="EM1_Genes" value="MAK5"/>
      <att type="string" name="EM1_Genes" value="RPT4"/>
      <att type="string" name="EM1_Genes" value="RPT6"/>
      <att type="string" name="EM1_Genes" value="KAR2"/>
      <att type="string" name="EM1_Genes" value="RAD50"/>
      <att type="string" name="EM1_Genes" value="SSA2"/>
      <att type="string" name="EM1_Genes" value="RAD51"/>
      <att type="string" name="EM1_Genes" value="SSA3"/>
      <att type="string" name="EM1_Genes" value="RAD3"/>
      <att type="string" name="EM1_Genes" value="SSA4"/>
      <att type="string" name="EM1_Genes" value="SSC1"/>
    </att>
    <att type="string" name="EM1_Name" value="GO:0016887"/>
    <att type="real" name="EM1_fdr_qvalue_dataset1" value="4.8E-12"/>
    <att type="integer" name="EM1_gs_size_dataset1" value="146"/>
    <att type="real" name="EM1_pvalue_dataset1" value="4.95E-14"/>
    <att type="string" name="Namespace" value="Molecular Function"/>
    <att type="string" name="canonicalName" value="GO:0016887"/>
    <graphics type="ELLIPSE" h="33.189453125" w="33.189453125" x="1326.249267578125" y="1099.63671875" fill="#07cd07" width="4" outline="#bebebe"/>
  </node>
  <node label="GO:0004871" id="-60">
    <att type="real" name="Color Intensity" value="=LOG(${EM1_fdr_qvalue_dataset1})" cy:equation="true"/>
    <att type="real" name="EM1_Colouring_dataset1" value="0.999699"/>
    <att type="string" name="EM1_Formatted_name" value="GO:0004871\n"/>
    <att type="string" name="EM1_GS_DESCR" value="signal transducer activity"/>
    <att type="string" name="EM1_GS_Type" value="ENR"/>
    <att type="list" name="EM1_Genes">
      <att type="string" name="EM1_Genes" value="STE4"/>
      <att type="string" name="EM1_Genes" value="RHO1"/>
      <att type="string" name="EM1_Genes" value="CDC42"/>
      <att type="string" name="EM1_Genes" value="ASC1"/>
      <att type="string" name="EM1_Genes" value="SLG1"/>
      <att type="string" name="EM1_Genes" value="SMK1"/>
      <att type="string" name="EM1_Genes" value="SLN1"/>
      <att type="string" name="EM1_Genes" value="GPA2"/>
      <att type="string" name="EM1_Genes" value="BCK1"/>
      <att type="string" name="EM1_Genes" value="SLT2"/>
      <att type="string" name="EM1_Genes" value="STE2"/>
      <att type="string" name="EM1_Genes" value="MID2"/>
      <att type="string" name="EM1_Genes" value="KSS1"/>
      <att type="string" name="EM1_Genes" value="SSK2"/>
      <att type="string" name="EM1_Genes" value="STE11"/>
      <att type="string" name="EM1_Genes" value="STE20"/>
      <att type="string" name="EM1_Genes" value="HOG1"/>
      <att type="string" name="EM1_Genes" value="FUS3"/>
      <att type="string" name="EM1_Genes" value="GPA1"/>
      <att type="string" name="EM1_Genes" value="SRM1"/>
      <att type="string" name="EM1_Genes" value="ROM2"/>
      <att type="string" name="EM1_Genes" value="PLC1"/>
      <att type="string" name="EM1_Genes" value="SHO1"/>
    </att>
    <att type="string" name="EM1_Name" value="GO:0004871"/>
    <att type="real" name="EM1_fdr_qvalue_dataset1" value="0.00636"/>
    <att type="integer" name="EM1_gs_size_dataset1" value="23"/>
    <att type="real" name="EM1_pvalue_dataset1" value="3.01E-4"/>
    <att type="string" name="Namespace" value="Molecular Function"/>
    <att type="string" name="canonicalName" value="GO:0004871"/>
    <graphics type="ELLIPSE" h="21.26104736328125" w="21.2607421875" x="1277.5911865234375" y="135.32131958007812" fill="#07cd07" width="4" outline="#bebebe"/>
  </node>
  <node label="GO:0071554" id="-59">
    <att type="real" name="Color Intensity" value="=LOG(${EM1_fdr_qvalue_dataset1})" cy:equation="true"/>
    <att type="real" name="EM1_Colouring_dataset1" value="0.999999526"/>
    <att type="string" name="EM1_Formatted_name" value="GO:0071554\n"/>
    <att type="string" name="EM1_GS_DESCR" value="cell wall organization or biogenesis"/>
    <att type="string" name="EM1_GS_Type" value="ENR"/>
    <att type="list" name="EM1_Genes">
      <att type="string" name="EM1_Genes" value="SLG1"/>
      <att type="string" name="EM1_Genes" value="SLT2"/>
      <att type="string" name="EM1_Genes" value="FKS1"/>
      <att type="string" name="EM1_Genes" value="BMH2"/>
      <att type="string" name="EM1_Genes" value="BMH1"/>
      <att type="string" name="EM1_Genes" value="LST8"/>
      <att type="string" name="EM1_Genes" value="TOR1"/>
      <att type="string" name="EM1_Genes" value="SLA1"/>
      <att type="string" name="EM1_Genes" value="TSC11"/>
      <att type="string" name="EM1_Genes" value="YPK1"/>
      <att type="string" name="EM1_Genes" value="SIT4"/>
      <att type="string" name="EM1_Genes" value="GAS3"/>
      <att type="string" name="EM1_Genes" value="GAS1"/>
      <att type="string" name="EM1_Genes" value="ACT1"/>
      <att type="string" name="EM1_Genes" value="GSC2"/>
      <att type="string" name="EM1_Genes" value="GAS5"/>
      <att type="string" name="EM1_Genes" value="UTR2"/>
      <att type="string" name="EM1_Genes" value="TCO89"/>
      <att type="string" name="EM1_Genes" value="BIT61"/>
      <att type="string" name="EM1_Genes" value="ECM33"/>
      <att type="string" name="EM1_Genes" value="AVO1"/>
      <att type="string" name="EM1_Genes" value="CHS1"/>
      <att type="string" name="EM1_Genes" value="BEM2"/>
      <att type="string" name="EM1_Genes" value="SLA2"/>
      <att type="string" name="EM1_Genes" value="AVO2"/>
    </att>
    <att type="string" name="EM1_Name" value="GO:0071554"/>
    <att type="real" name="EM1_fdr_qvalue_dataset1" value="7.24E-6"/>
    <att type="integer" name="EM1_gs_size_dataset1" value="25"/>
    <att type="real" name="EM1_pvalue_dataset1" value="4.74E-7"/>
    <att type="string" name="Namespace" value="Biological Process"/>
    <att type="string" name="canonicalName" value="GO:0071554"/>
    <graphics type="ELLIPSE" h="21.454864501953125" w="21.45458984375" x="1121.9210205078125" y="152.3958740234375" fill="#cd1010" width="4" outline="#bebebe"/>
  </node>
  <node label="GO:0030234" id="-58">
    <att type="real" name="Color Intensity" value="=LOG(${EM1_fdr_qvalue_dataset1})" cy:equation="true"/>
    <att type="real" name="EM1_Colouring_dataset1" value="0.999811"/>
    <att type="string" name="EM1_Formatted_name" value="GO:0030234\n"/>
    <att type="string" name="EM1_GS_DESCR" value="enzyme regulator activity"/>
    <att type="string" name="EM1_GS_Type" value="ENR"/>
    <att type="list" name="EM1_Genes">
      <att type="string" name="EM1_Genes" value="ATG13"/>
      <att type="string" name="EM1_Genes" value="GET3"/>
      <att type="string" name="EM1_Genes" value="STE50"/>
      <att type="string" name="EM1_Genes" value="GIC1"/>
      <att type="string" name="EM1_Genes" value="GIC2"/>
      <att type="string" name="EM1_Genes" value="NUP159"/>
      <att type="string" name="EM1_Genes" value="SRM1"/>
      <att type="string" name="EM1_Genes" value="YRB2"/>
      <att type="string" name="EM1_Genes" value="RGD1"/>
      <att type="string" name="EM1_Genes" value="BUD3"/>
      <att type="string" name="EM1_Genes" value="RGD2"/>
      <att type="string" name="EM1_Genes" value="CKS1"/>
      <att type="string" name="EM1_Genes" value="BEM3"/>
      <att type="string" name="EM1_Genes" value="SNF4"/>
      <att type="string" name="EM1_Genes" value="GLO3"/>
      <att type="string" name="EM1_Genes" value="DOC1"/>
      <att type="string" name="EM1_Genes" value="SLI15"/>
      <att type="string" name="EM1_Genes" value="ZDS1"/>
      <att type="string" name="EM1_Genes" value="SIC1"/>
      <att type="string" name="EM1_Genes" value="CLN2"/>
      <att type="string" name="EM1_Genes" value="CLB3"/>
      <att type="string" name="EM1_Genes" value="CLB2"/>
      <att type="string" name="EM1_Genes" value="CDH1"/>
      <att type="string" name="EM1_Genes" value="CDC20"/>
      <att type="string" name="EM1_Genes" value="BCY1"/>
      <att type="string" name="EM1_Genes" value="MOB1"/>
      <att type="string" name="EM1_Genes" value="CDC24"/>
      <att type="string" name="EM1_Genes" value="GYL1"/>
      <att type="string" name="EM1_Genes" value="GYP5"/>
      <att type="string" name="EM1_Genes" value="SEC17"/>
      <att type="string" name="EM1_Genes" value="SEC7"/>
      <att type="string" name="EM1_Genes" value="RPN3"/>
      <att type="string" name="EM1_Genes" value="SRP54"/>
      <att type="string" name="EM1_Genes" value="RPN2"/>
      <att type="string" name="EM1_Genes" value="TSC11"/>
      <att type="string" name="EM1_Genes" value="ATG17"/>
      <att type="string" name="EM1_Genes" value="PIG2"/>
      <att type="string" name="EM1_Genes" value="REG1"/>
      <att type="string" name="EM1_Genes" value="SBH1"/>
      <att type="string" name="EM1_Genes" value="DCP1"/>
      <att type="string" name="EM1_Genes" value="SST2"/>
      <att type="string" name="EM1_Genes" value="GIP2"/>
      <att type="string" name="EM1_Genes" value="SGF73"/>
      <att type="string" name="EM1_Genes" value="GYP1"/>
      <att type="string" name="EM1_Genes" value="MUK1"/>
      <att type="string" name="EM1_Genes" value="PHO81"/>
      <att type="string" name="EM1_Genes" value="BLM10"/>
      <att type="string" name="EM1_Genes" value="GLE1"/>
      <att type="string" name="EM1_Genes" value="VAM6"/>
      <att type="string" name="EM1_Genes" value="CSG2"/>
      <att type="string" name="EM1_Genes" value="GCD1"/>
      <att type="string" name="EM1_Genes" value="GDI1"/>
      <att type="string" name="EM1_Genes" value="RNA1"/>
      <att type="string" name="EM1_Genes" value="VPS41"/>
      <att type="string" name="EM1_Genes" value="SUS1"/>
      <att type="string" name="EM1_Genes" value="SDS22"/>
      <att type="string" name="EM1_Genes" value="KAP95"/>
      <att type="string" name="EM1_Genes" value="CDC55"/>
      <att type="string" name="EM1_Genes" value="FAR1"/>
      <att type="string" name="EM1_Genes" value="SGF11"/>
      <att type="string" name="EM1_Genes" value="MGE1"/>
      <att type="string" name="EM1_Genes" value="STD1"/>
      <att type="string" name="EM1_Genes" value="MRS6"/>
      <att type="string" name="EM1_Genes" value="RTS1"/>
      <att type="string" name="EM1_Genes" value="LTE1"/>
      <att type="string" name="EM1_Genes" value="CDC13"/>
      <att type="string" name="EM1_Genes" value="TOF2"/>
      <att type="string" name="EM1_Genes" value="TFG1"/>
      <att type="string" name="EM1_Genes" value="CDC25"/>
      <att type="string" name="EM1_Genes" value="CLB5"/>
      <att type="string" name="EM1_Genes" value="ASC1"/>
      <att type="string" name="EM1_Genes" value="TIF5"/>
      <att type="string" name="EM1_Genes" value="GAL80"/>
      <att type="string" name="EM1_Genes" value="SML1"/>
      <att type="string" name="EM1_Genes" value="VPS75"/>
      <att type="string" name="EM1_Genes" value="AHA1"/>
      <att type="string" name="EM1_Genes" value="ROM2"/>
      <att type="string" name="EM1_Genes" value="GTS1"/>
      <att type="string" name="EM1_Genes" value="CUE1"/>
      <att type="string" name="EM1_Genes" value="DCS1"/>
      <att type="string" name="EM1_Genes" value="POL30"/>
      <att type="string" name="EM1_Genes" value="GCD7"/>
      <att type="string" name="EM1_Genes" value="PRE1"/>
      <att type="string" name="EM1_Genes" value="GCN3"/>
      <att type="string" name="EM1_Genes" value="SEC2"/>
      <att type="string" name="EM1_Genes" value="PUP3"/>
      <att type="string" name="EM1_Genes" value="RPN1"/>
      <att type="string" name="EM1_Genes" value="MSB3"/>
      <att type="string" name="EM1_Genes" value="RAI1"/>
      <att type="string" name="EM1_Genes" value="RGA1"/>
      <att type="string" name="EM1_Genes" value="SSN8"/>
      <att type="string" name="EM1_Genes" value="RGA2"/>
      <att type="string" name="EM1_Genes" value="CKB2"/>
      <att type="string" name="EM1_Genes" value="RRD2"/>
      <att type="string" name="EM1_Genes" value="ESF2"/>
      <att type="string" name="EM1_Genes" value="SHP1"/>
      <att type="string" name="EM1_Genes" value="CKB1"/>
      <att type="string" name="EM1_Genes" value="SEC23"/>
      <att type="string" name="EM1_Genes" value="GEA2"/>
      <att type="string" name="EM1_Genes" value="GCS1"/>
      <att type="string" name="EM1_Genes" value="LST8"/>
      <att type="string" name="EM1_Genes" value="BET3"/>
      <att type="string" name="EM1_Genes" value="MDJ1"/>
      <att type="string" name="EM1_Genes" value="BUD14"/>
      <att type="string" name="EM1_Genes" value="SSE1"/>
      <att type="string" name="EM1_Genes" value="RRD1"/>
      <att type="string" name="EM1_Genes" value="ARC1"/>
      <att type="string" name="EM1_Genes" value="SSE2"/>
      <att type="string" name="EM1_Genes" value="GCD6"/>
      <att type="string" name="EM1_Genes" value="STI1"/>
      <att type="string" name="EM1_Genes" value="BEM4"/>
      <att type="string" name="EM1_Genes" value="BEM2"/>
      <att type="string" name="EM1_Genes" value="YDJ1"/>
      <att type="string" name="EM1_Genes" value="SSC1"/>
    </att>
    <att type="string" name="EM1_Name" value="GO:0030234"/>
    <att type="real" name="EM1_fdr_qvalue_dataset1" value="0.00424"/>
    <att type="integer" name="EM1_gs_size_dataset1" value="114"/>
    <att type="real" name="EM1_pvalue_dataset1" value="1.89E-4"/>
    <att type="string" name="Namespace" value="Molecular Function"/>
    <att type="string" name="canonicalName" value="GO:0030234"/>
    <graphics type="ELLIPSE" h="30.08642578125" w="30.086181640625" x="1472.4500732421875" y="346.2546081542969" fill="#07cd07" width="4" outline="#bebebe"/>
  </node>
  <node label="GO:0061025" id="-57">
    <att type="real" name="Color Intensity" value="=LOG(${EM1_fdr_qvalue_dataset1})" cy:equation="true"/>
    <att type="real" name="EM1_Colouring_dataset1" value="0.9999558"/>
    <att type="string" name="EM1_Formatted_name" value="GO:0061025\n"/>
    <att type="string" name="EM1_GS_DESCR" value="membrane fusion"/>
    <att type="string" name="EM1_GS_Type" value="ENR"/>
    <att type="list" name="EM1_Genes">
      <att type="string" name="EM1_Genes" value="ATG8"/>
      <att type="string" name="EM1_Genes" value="VPS16"/>
      <att type="string" name="EM1_Genes" value="VPS33"/>
      <att type="string" name="EM1_Genes" value="CMD1"/>
      <att type="string" name="EM1_Genes" value="PAH1"/>
      <att type="string" name="EM1_Genes" value="OPT2"/>
      <att type="string" name="EM1_Genes" value="PEP3"/>
      <att type="string" name="EM1_Genes" value="SEC18"/>
      <att type="string" name="EM1_Genes" value="TLG1"/>
      <att type="string" name="EM1_Genes" value="SEC17"/>
      <att type="string" name="EM1_Genes" value="TRX1"/>
      <att type="string" name="EM1_Genes" value="TLG2"/>
      <att type="string" name="EM1_Genes" value="NYV1"/>
      <att type="string" name="EM1_Genes" value="SSO2"/>
      <att type="string" name="EM1_Genes" value="CDC48"/>
      <att type="string" name="EM1_Genes" value="SLY1"/>
      <att type="string" name="EM1_Genes" value="SSO1"/>
      <att type="string" name="EM1_Genes" value="SEC9"/>
      <att type="string" name="EM1_Genes" value="SED5"/>
      <att type="string" name="EM1_Genes" value="VAM3"/>
      <att type="string" name="EM1_Genes" value="VAM6"/>
      <att type="string" name="EM1_Genes" value="SEC22"/>
      <att type="string" name="EM1_Genes" value="TRX2"/>
      <att type="string" name="EM1_Genes" value="VAC8"/>
      <att type="string" name="EM1_Genes" value="BOS1"/>
      <att type="string" name="EM1_Genes" value="VTI1"/>
      <att type="string" name="EM1_Genes" value="YKT6"/>
      <att type="string" name="EM1_Genes" value="VAM7"/>
      <att type="string" name="EM1_Genes" value="BET1"/>
      <att type="string" name="EM1_Genes" value="VPS41"/>
      <att type="string" name="EM1_Genes" value="SNC2"/>
      <att type="string" name="EM1_Genes" value="SNC1"/>
      <att type="string" name="EM1_Genes" value="SEC3"/>
      <att type="string" name="EM1_Genes" value="SEC15"/>
      <att type="string" name="EM1_Genes" value="SEC10"/>
      <att type="string" name="EM1_Genes" value="SEC8"/>
      <att type="string" name="EM1_Genes" value="SEC6"/>
      <att type="string" name="EM1_Genes" value="SEC5"/>
      <att type="string" name="EM1_Genes" value="SEC4"/>
      <att type="string" name="EM1_Genes" value="KEL1"/>
      <att type="string" name="EM1_Genes" value="YIP1"/>
    </att>
    <att type="string" name="EM1_Name" value="GO:0061025"/>
    <att type="real" name="EM1_fdr_qvalue_dataset1" value="4.9E-4"/>
    <att type="integer" name="EM1_gs_size_dataset1" value="41"/>
    <att type="real" name="EM1_pvalue_dataset1" value="4.42E-5"/>
    <att type="string" name="Namespace" value="Biological Process"/>
    <att type="string" name="canonicalName" value="GO:0061025"/>
    <graphics type="ELLIPSE" h="23.006349205970764" w="23.00634765625" x="827.2371215820312" y="-12.41454428434372" fill="#cd1010" width="4" outline="#bebebe"/>
  </node>
  <node label="GO:0051726" id="-56">
    <att type="real" name="Color Intensity" value="=LOG(${EM1_fdr_qvalue_dataset1})" cy:equation="true"/>
    <att type="real" name="EM1_Colouring_dataset1" value="0.9999999999999989"/>
    <att type="string" name="EM1_Formatted_name" value="GO:0051726\n"/>
    <att type="string" name="EM1_GS_DESCR" value="regulation of cell cycle"/>
    <att type="string" name="EM1_GS_Type" value="ENR"/>
    <att type="list" name="EM1_Genes">
      <att type="string" name="EM1_Genes" value="SWI6"/>
      <att type="string" name="EM1_Genes" value="STE50"/>
      <att type="string" name="EM1_Genes" value="GIC1"/>
      <att type="string" name="EM1_Genes" value="GIC2"/>
      <att type="string" name="EM1_Genes" value="SWE1"/>
      <att type="string" name="EM1_Genes" value="STE20"/>
      <att type="string" name="EM1_Genes" value="SDA1"/>
      <att type="string" name="EM1_Genes" value="CTK2"/>
      <att type="string" name="EM1_Genes" value="SFH1"/>
      <att type="string" name="EM1_Genes" value="CDC28"/>
      <att type="string" name="EM1_Genes" value="RIO1"/>
      <att type="string" name="EM1_Genes" value="RCK2"/>
      <att type="string" name="EM1_Genes" value="CPR1"/>
      <att type="string" name="EM1_Genes" value="CKS1"/>
      <att type="string" name="EM1_Genes" value="CDC15"/>
      <att type="string" name="EM1_Genes" value="RCK1"/>
      <att type="string" name="EM1_Genes" value="CLA4"/>
      <att type="string" name="EM1_Genes" value="DOC1"/>
      <att type="string" name="EM1_Genes" value="ZDS1"/>
      <att type="string" name="EM1_Genes" value="ELM1"/>
      <att type="string" name="EM1_Genes" value="FPR3"/>
      <att type="string" name="EM1_Genes" value="SIC1"/>
      <att type="string" name="EM1_Genes" value="MIH1"/>
      <att type="string" name="EM1_Genes" value="CLN2"/>
      <att type="string" name="EM1_Genes" value="MEK1"/>
      <att type="string" name="EM1_Genes" value="CLB3"/>
      <att type="string" name="EM1_Genes" value="CLB2"/>
      <att type="string" name="EM1_Genes" value="KIN4"/>
      <att type="string" name="EM1_Genes" value="CDH1"/>
      <att type="string" name="EM1_Genes" value="CDC20"/>
      <att type="string" name="EM1_Genes" value="SKP1"/>
      <att type="string" name="EM1_Genes" value="MOB1"/>
      <att type="string" name="EM1_Genes" value="MPS1"/>
      <att type="string" name="EM1_Genes" value="SPC72"/>
      <att type="string" name="EM1_Genes" value="CDC37"/>
      <att type="string" name="EM1_Genes" value="CDC24"/>
      <att type="string" name="EM1_Genes" value="CDC14"/>
      <att type="string" name="EM1_Genes" value="GLC7"/>
      <att type="string" name="EM1_Genes" value="HTL1"/>
      <att type="string" name="EM1_Genes" value="TOR2"/>
      <att type="string" name="EM1_Genes" value="NUP170"/>
      <att type="string" name="EM1_Genes" value="SIF2"/>
      <att type="string" name="EM1_Genes" value="MAD3"/>
      <att type="string" name="EM1_Genes" value="NUP53"/>
      <att type="string" name="EM1_Genes" value="SNT1"/>
      <att type="string" name="EM1_Genes" value="PSE1"/>
      <att type="string" name="EM1_Genes" value="SMI1"/>
      <att type="string" name="EM1_Genes" value="SPO12"/>
      <att type="string" name="EM1_Genes" value="ZDS2"/>
      <att type="string" name="EM1_Genes" value="RPD3"/>
      <att type="string" name="EM1_Genes" value="RSC3"/>
      <att type="string" name="EM1_Genes" value="CDC55"/>
      <att type="string" name="EM1_Genes" value="MND2"/>
      <att type="string" name="EM1_Genes" value="SET2"/>
      <att type="string" name="EM1_Genes" value="CYS4"/>
      <att type="string" name="EM1_Genes" value="FAR1"/>
      <att type="string" name="EM1_Genes" value="KEL1"/>
      <att type="string" name="EM1_Genes" value="PTC3"/>
      <att type="string" name="EM1_Genes" value="RAD24"/>
      <att type="string" name="EM1_Genes" value="RTS1"/>
      <att type="string" name="EM1_Genes" value="SGT1"/>
      <att type="string" name="EM1_Genes" value="LTE1"/>
      <att type="string" name="EM1_Genes" value="PPH22"/>
      <att type="string" name="EM1_Genes" value="PPH21"/>
      <att type="string" name="EM1_Genes" value="CDC25"/>
      <att type="string" name="EM1_Genes" value="GCN2"/>
      <att type="string" name="EM1_Genes" value="CLB5"/>
      <att type="string" name="EM1_Genes" value="NET1"/>
      <att type="string" name="EM1_Genes" value="NUP157"/>
      <att type="string" name="EM1_Genes" value="TEM1"/>
      <att type="string" name="EM1_Genes" value="ASM4"/>
      <att type="string" name="EM1_Genes" value="GRR1"/>
      <att type="string" name="EM1_Genes" value="CCR4"/>
      <att type="string" name="EM1_Genes" value="PSY2"/>
      <att type="string" name="EM1_Genes" value="MEC1"/>
      <att type="string" name="EM1_Genes" value="BMH2"/>
      <att type="string" name="EM1_Genes" value="TOP2"/>
      <att type="string" name="EM1_Genes" value="BMH1"/>
      <att type="string" name="EM1_Genes" value="UME6"/>
      <att type="string" name="EM1_Genes" value="UME1"/>
      <att type="string" name="EM1_Genes" value="TPD3"/>
      <att type="string" name="EM1_Genes" value="RFC2"/>
      <att type="string" name="EM1_Genes" value="CDC36"/>
      <att type="string" name="EM1_Genes" value="CDC39"/>
      <att type="string" name="EM1_Genes" value="POL1"/>
      <att type="string" name="EM1_Genes" value="CDC33"/>
      <att type="string" name="EM1_Genes" value="CSM3"/>
      <att type="string" name="EM1_Genes" value="SEM1"/>
      <att type="string" name="EM1_Genes" value="BRE1"/>
      <att type="string" name="EM1_Genes" value="CDC7"/>
      <att type="string" name="EM1_Genes" value="SGS1"/>
      <att type="string" name="EM1_Genes" value="SLD2"/>
      <att type="string" name="EM1_Genes" value="SSN8"/>
      <att type="string" name="EM1_Genes" value="CDC23"/>
      <att type="string" name="EM1_Genes" value="BFR1"/>
      <att type="string" name="EM1_Genes" value="CEP3"/>
      <att type="string" name="EM1_Genes" value="CDC42"/>
      <att type="string" name="EM1_Genes" value="HHT2"/>
      <att type="string" name="EM1_Genes" value="ERB1"/>
      <att type="string" name="EM1_Genes" value="HHT1"/>
      <att type="string" name="EM1_Genes" value="DUN1"/>
      <att type="string" name="EM1_Genes" value="MAD2"/>
      <att type="string" name="EM1_Genes" value="CDC5"/>
      <att type="string" name="EM1_Genes" value="MAD1"/>
      <att type="string" name="EM1_Genes" value="ESA1"/>
      <att type="string" name="EM1_Genes" value="DOT1"/>
      <att type="string" name="EM1_Genes" value="NIS1"/>
      <att type="string" name="EM1_Genes" value="CHK1"/>
      <att type="string" name="EM1_Genes" value="MSH2"/>
      <att type="string" name="EM1_Genes" value="KCC4"/>
      <att type="string" name="EM1_Genes" value="FIN1"/>
      <att type="string" name="EM1_Genes" value="SWM1"/>
      <att type="string" name="EM1_Genes" value="IPL1"/>
      <att type="string" name="EM1_Genes" value="GIN4"/>
      <att type="string" name="EM1_Genes" value="TOR1"/>
      <att type="string" name="EM1_Genes" value="FUS3"/>
      <att type="string" name="EM1_Genes" value="DMA1"/>
      <att type="string" name="EM1_Genes" value="IME2"/>
      <att type="string" name="EM1_Genes" value="HSL1"/>
      <att type="string" name="EM1_Genes" value="DMA2"/>
      <att type="string" name="EM1_Genes" value="PPH3"/>
      <att type="string" name="EM1_Genes" value="BIR1"/>
      <att type="string" name="EM1_Genes" value="BIM1"/>
      <att type="string" name="EM1_Genes" value="BUB1"/>
      <att type="string" name="EM1_Genes" value="TSA1"/>
      <att type="string" name="EM1_Genes" value="RAD6"/>
      <att type="string" name="EM1_Genes" value="RAD53"/>
    </att>
    <att type="string" name="EM1_Name" value="GO:0051726"/>
    <att type="real" name="EM1_fdr_qvalue_dataset1" value="4.7E-14"/>
    <att type="integer" name="EM1_gs_size_dataset1" value="127"/>
    <att type="real" name="EM1_pvalue_dataset1" value="1.08E-15"/>
    <att type="string" name="Namespace" value="Biological Process"/>
    <att type="string" name="canonicalName" value="GO:0051726"/>
    <graphics type="ELLIPSE" h="31.3470458984375" w="31.3470458984375" x="1265.7417602539062" y="470.776611328125" fill="#cd1010" width="4" outline="#bebebe"/>
  </node>
  <node label="GO:0007010" id="-55">
    <att type="real" name="Color Intensity" value="=LOG(${EM1_fdr_qvalue_dataset1})" cy:equation="true"/>
    <att type="real" name="EM1_Colouring_dataset1" value="1.0"/>
    <att type="string" name="EM1_Formatted_name" value="GO:0007010\n"/>
    <att type="string" name="EM1_GS_DESCR" value="cytoskeleton organization"/>
    <att type="string" name="EM1_GS_Type" value="ENR"/>
    <att type="list" name="EM1_Genes">
      <att type="string" name="EM1_Genes" value="ARP2"/>
      <att type="string" name="EM1_Genes" value="STH1"/>
      <att type="string" name="EM1_Genes" value="CMD1"/>
      <att type="string" name="EM1_Genes" value="SSK2"/>
      <att type="string" name="EM1_Genes" value="SDA1"/>
      <att type="string" name="EM1_Genes" value="SIT4"/>
      <att type="string" name="EM1_Genes" value="ACT1"/>
      <att type="string" name="EM1_Genes" value="ARK1"/>
      <att type="string" name="EM1_Genes" value="LAS17"/>
      <att type="string" name="EM1_Genes" value="END3"/>
      <att type="string" name="EM1_Genes" value="PRK1"/>
      <att type="string" name="EM1_Genes" value="PAN1"/>
      <att type="string" name="EM1_Genes" value="MYO1"/>
      <att type="string" name="EM1_Genes" value="MLC1"/>
      <att type="string" name="EM1_Genes" value="PKC1"/>
      <att type="string" name="EM1_Genes" value="PBS2"/>
      <att type="string" name="EM1_Genes" value="SHS1"/>
      <att type="string" name="EM1_Genes" value="MPS1"/>
      <att type="string" name="EM1_Genes" value="SPC29"/>
      <att type="string" name="EM1_Genes" value="VPS1"/>
      <att type="string" name="EM1_Genes" value="SPC34"/>
      <att type="string" name="EM1_Genes" value="SPC42"/>
      <att type="string" name="EM1_Genes" value="SPC72"/>
      <att type="string" name="EM1_Genes" value="SPC97"/>
      <att type="string" name="EM1_Genes" value="SPC98"/>
      <att type="string" name="EM1_Genes" value="SRV2"/>
      <att type="string" name="EM1_Genes" value="STU1"/>
      <att type="string" name="EM1_Genes" value="SLG1"/>
      <att type="string" name="EM1_Genes" value="SLM1"/>
      <att type="string" name="EM1_Genes" value="SLM2"/>
      <att type="string" name="EM1_Genes" value="SPA2"/>
      <att type="string" name="EM1_Genes" value="SPC110"/>
      <att type="string" name="EM1_Genes" value="SPC19"/>
      <att type="string" name="EM1_Genes" value="SPC24"/>
      <att type="string" name="EM1_Genes" value="SPC25"/>
      <att type="string" name="EM1_Genes" value="SYP1"/>
      <att type="string" name="EM1_Genes" value="STU2"/>
      <att type="string" name="EM1_Genes" value="TOR2"/>
      <att type="string" name="EM1_Genes" value="TID3"/>
      <att type="string" name="EM1_Genes" value="WSC2"/>
      <att type="string" name="EM1_Genes" value="TSC11"/>
      <att type="string" name="EM1_Genes" value="PPH22"/>
      <att type="string" name="EM1_Genes" value="PPH21"/>
      <att type="string" name="EM1_Genes" value="CLB5"/>
      <att type="string" name="EM1_Genes" value="YSC84"/>
      <att type="string" name="EM1_Genes" value="VRP1"/>
      <att type="string" name="EM1_Genes" value="TPD3"/>
      <att type="string" name="EM1_Genes" value="RVS161"/>
      <att type="string" name="EM1_Genes" value="SLA1"/>
      <att type="string" name="EM1_Genes" value="SAC6"/>
      <att type="string" name="EM1_Genes" value="ENT3"/>
      <att type="string" name="EM1_Genes" value="ENT2"/>
      <att type="string" name="EM1_Genes" value="BZZ1"/>
      <att type="string" name="EM1_Genes" value="ARF3"/>
      <att type="string" name="EM1_Genes" value="ARC35"/>
      <att type="string" name="EM1_Genes" value="TPM1"/>
      <att type="string" name="EM1_Genes" value="SLA2"/>
      <att type="string" name="EM1_Genes" value="MSB3"/>
      <att type="string" name="EM1_Genes" value="HRR25"/>
      <att type="string" name="EM1_Genes" value="RGA1"/>
      <att type="string" name="EM1_Genes" value="RGA2"/>
      <att type="string" name="EM1_Genes" value="RHO1"/>
      <att type="string" name="EM1_Genes" value="RRD2"/>
      <att type="string" name="EM1_Genes" value="SFK1"/>
      <att type="string" name="EM1_Genes" value="SHE4"/>
      <att type="string" name="EM1_Genes" value="SHP1"/>
      <att type="string" name="EM1_Genes" value="SIW14"/>
      <att type="string" name="EM1_Genes" value="CDC5"/>
      <att type="string" name="EM1_Genes" value="MIF2"/>
      <att type="string" name="EM1_Genes" value="CBK1"/>
      <att type="string" name="EM1_Genes" value="MYO2"/>
      <att type="string" name="EM1_Genes" value="NIP100"/>
      <att type="string" name="EM1_Genes" value="NUD1"/>
      <att type="string" name="EM1_Genes" value="NUF2"/>
      <att type="string" name="EM1_Genes" value="NUM1"/>
      <att type="string" name="EM1_Genes" value="OKP1"/>
      <att type="string" name="EM1_Genes" value="PIN3"/>
      <att type="string" name="EM1_Genes" value="FIN1"/>
      <att type="string" name="EM1_Genes" value="DYN1"/>
      <att type="string" name="EM1_Genes" value="GEA2"/>
      <att type="string" name="EM1_Genes" value="IPL1"/>
      <att type="string" name="EM1_Genes" value="GCS1"/>
      <att type="string" name="EM1_Genes" value="HSP42"/>
      <att type="string" name="EM1_Genes" value="HSK3"/>
      <att type="string" name="EM1_Genes" value="LST8"/>
      <att type="string" name="EM1_Genes" value="KAR9"/>
      <att type="string" name="EM1_Genes" value="DAD1"/>
      <att type="string" name="EM1_Genes" value="CTF19"/>
      <att type="string" name="EM1_Genes" value="DAD4"/>
      <att type="string" name="EM1_Genes" value="DAD2"/>
      <att type="string" name="EM1_Genes" value="DMA1"/>
      <att type="string" name="EM1_Genes" value="DAM1"/>
      <att type="string" name="EM1_Genes" value="DUO1"/>
      <att type="string" name="EM1_Genes" value="DMA2"/>
      <att type="string" name="EM1_Genes" value="CDC31"/>
      <att type="string" name="EM1_Genes" value="CDC48"/>
      <att type="string" name="EM1_Genes" value="CAP1"/>
      <att type="string" name="EM1_Genes" value="CAP2"/>
      <att type="string" name="EM1_Genes" value="COF1"/>
      <att type="string" name="EM1_Genes" value="CRN1"/>
      <att type="string" name="EM1_Genes" value="NOP15"/>
      <att type="string" name="EM1_Genes" value="CIN8"/>
      <att type="string" name="EM1_Genes" value="CNM67"/>
      <att type="string" name="EM1_Genes" value="BIR1"/>
      <att type="string" name="EM1_Genes" value="BIT61"/>
      <att type="string" name="EM1_Genes" value="BIK1"/>
      <att type="string" name="EM1_Genes" value="BIM1"/>
      <att type="string" name="EM1_Genes" value="BUB1"/>
      <att type="string" name="EM1_Genes" value="BUD14"/>
      <att type="string" name="EM1_Genes" value="BNI1"/>
      <att type="string" name="EM1_Genes" value="BNR1"/>
      <att type="string" name="EM1_Genes" value="RRD1"/>
      <att type="string" name="EM1_Genes" value="AVO1"/>
      <att type="string" name="EM1_Genes" value="ARP3"/>
      <att type="string" name="EM1_Genes" value="ARC40"/>
      <att type="string" name="EM1_Genes" value="ARC19"/>
      <att type="string" name="EM1_Genes" value="BEM4"/>
      <att type="string" name="EM1_Genes" value="BEM2"/>
      <att type="string" name="EM1_Genes" value="BBC1"/>
      <att type="string" name="EM1_Genes" value="AKL1"/>
      <att type="string" name="EM1_Genes" value="AVO2"/>
      <att type="string" name="EM1_Genes" value="AIM3"/>
      <att type="string" name="EM1_Genes" value="ACF2"/>
      <att type="string" name="EM1_Genes" value="ABP1"/>
      <att type="string" name="EM1_Genes" value="ARC18"/>
      <att type="string" name="EM1_Genes" value="ARC15"/>
      <att type="string" name="EM1_Genes" value="APP1"/>
      <att type="string" name="EM1_Genes" value="AME1"/>
    </att>
    <att type="string" name="EM1_Name" value="GO:0007010"/>
    <att type="real" name="EM1_fdr_qvalue_dataset1" value="1.69E-21"/>
    <att type="integer" name="EM1_gs_size_dataset1" value="128"/>
    <att type="real" name="EM1_pvalue_dataset1" value="2.11E-23"/>
    <att type="string" name="Namespace" value="Biological Process"/>
    <att type="string" name="canonicalName" value="GO:0007010"/>
    <graphics type="ELLIPSE" h="31.444091796875" w="31.444091796875" x="1076.1129150390625" y="291.5403137207031" fill="#cd1010" width="4" outline="#bebebe"/>
  </node>
  <node label="GO:0018193" id="-54">
    <att type="real" name="Color Intensity" value="=LOG(${EM1_fdr_qvalue_dataset1})" cy:equation="true"/>
    <att type="real" name="EM1_Colouring_dataset1" value="0.9999231"/>
    <att type="string" name="EM1_Formatted_name" value="GO:0018193\n"/>
    <att type="string" name="EM1_GS_DESCR" value="peptidyl-amino acid modification"/>
    <att type="string" name="EM1_GS_Type" value="ENR"/>
    <att type="list" name="EM1_Genes">
      <att type="string" name="EM1_Genes" value="NGG1"/>
      <att type="string" name="EM1_Genes" value="HYP2"/>
      <att type="string" name="EM1_Genes" value="RRD2"/>
      <att type="string" name="EM1_Genes" value="HAT2"/>
      <att type="string" name="EM1_Genes" value="HAT1"/>
      <att type="string" name="EM1_Genes" value="EAF7"/>
      <att type="string" name="EM1_Genes" value="SWC4"/>
      <att type="string" name="EM1_Genes" value="ESA1"/>
      <att type="string" name="EM1_Genes" value="EPL1"/>
      <att type="string" name="EM1_Genes" value="EAF3"/>
      <att type="string" name="EM1_Genes" value="TRA1"/>
      <att type="string" name="EM1_Genes" value="TAE1"/>
      <att type="string" name="EM1_Genes" value="HFI1"/>
      <att type="string" name="EM1_Genes" value="GCN5"/>
      <att type="string" name="EM1_Genes" value="TAF14"/>
      <att type="string" name="EM1_Genes" value="TAF12"/>
      <att type="string" name="EM1_Genes" value="TAF10"/>
      <att type="string" name="EM1_Genes" value="CTK1"/>
      <att type="string" name="EM1_Genes" value="TAF1"/>
      <att type="string" name="EM1_Genes" value="TAF9"/>
      <att type="string" name="EM1_Genes" value="TAF6"/>
      <att type="string" name="EM1_Genes" value="HIF1"/>
      <att type="string" name="EM1_Genes" value="TAF5"/>
      <att type="string" name="EM1_Genes" value="SPT3"/>
      <att type="string" name="EM1_Genes" value="SPT20"/>
      <att type="string" name="EM1_Genes" value="ACT1"/>
      <att type="string" name="EM1_Genes" value="CPR1"/>
      <att type="string" name="EM1_Genes" value="SGF73"/>
      <att type="string" name="EM1_Genes" value="CPR6"/>
      <att type="string" name="EM1_Genes" value="SLN1"/>
      <att type="string" name="EM1_Genes" value="FPR1"/>
      <att type="string" name="EM1_Genes" value="SPT8"/>
      <att type="string" name="EM1_Genes" value="SPT7"/>
      <att type="string" name="EM1_Genes" value="FPR4"/>
      <att type="string" name="EM1_Genes" value="FPR3"/>
      <att type="string" name="EM1_Genes" value="RRD1"/>
      <att type="string" name="EM1_Genes" value="ARP4"/>
      <att type="string" name="EM1_Genes" value="ACS2"/>
      <att type="string" name="EM1_Genes" value="AHC2"/>
      <att type="string" name="EM1_Genes" value="ESS1"/>
      <att type="string" name="EM1_Genes" value="SET1"/>
      <att type="string" name="EM1_Genes" value="ARD1"/>
      <att type="string" name="EM1_Genes" value="WBP1"/>
      <att type="string" name="EM1_Genes" value="SWP1"/>
      <att type="string" name="EM1_Genes" value="OST1"/>
      <att type="string" name="EM1_Genes" value="SGF29"/>
      <att type="string" name="EM1_Genes" value="SAS2"/>
      <att type="string" name="EM1_Genes" value="ASF1"/>
    </att>
    <att type="string" name="EM1_Name" value="GO:0018193"/>
    <att type="real" name="EM1_fdr_qvalue_dataset1" value="8.15E-4"/>
    <att type="integer" name="EM1_gs_size_dataset1" value="48"/>
    <att type="real" name="EM1_pvalue_dataset1" value="7.69E-5"/>
    <att type="string" name="Namespace" value="Biological Process"/>
    <att type="string" name="canonicalName" value="GO:0018193"/>
    <graphics type="ELLIPSE" h="23.685302734375" w="23.685546875" x="1412.1370849609375" y="736.3928833007812" fill="#cd1010" width="4" outline="#bebebe"/>
  </node>
  <node label="GO:0007114" id="-53">
    <att type="real" name="Color Intensity" value="=LOG(${EM1_fdr_qvalue_dataset1})" cy:equation="true"/>
    <att type="real" name="EM1_Colouring_dataset1" value="0.99912"/>
    <att type="string" name="EM1_Formatted_name" value="GO:0007114\n"/>
    <att type="string" name="EM1_GS_DESCR" value="cell budding"/>
    <att type="string" name="EM1_GS_Type" value="ENR"/>
    <att type="list" name="EM1_Genes">
      <att type="string" name="EM1_Genes" value="SPA2"/>
      <att type="string" name="EM1_Genes" value="GIC1"/>
      <att type="string" name="EM1_Genes" value="GIC2"/>
      <att type="string" name="EM1_Genes" value="TAO3"/>
      <att type="string" name="EM1_Genes" value="CMD1"/>
      <att type="string" name="EM1_Genes" value="UBA4"/>
      <att type="string" name="EM1_Genes" value="GLC7"/>
      <att type="string" name="EM1_Genes" value="VRP1"/>
      <att type="string" name="EM1_Genes" value="SAC6"/>
      <att type="string" name="EM1_Genes" value="BUD3"/>
      <att type="string" name="EM1_Genes" value="BUD6"/>
      <att type="string" name="EM1_Genes" value="LAS17"/>
      <att type="string" name="EM1_Genes" value="ELM1"/>
      <att type="string" name="EM1_Genes" value="END3"/>
      <att type="string" name="EM1_Genes" value="PAN1"/>
      <att type="string" name="EM1_Genes" value="CHS1"/>
      <att type="string" name="EM1_Genes" value="SEC3"/>
      <att type="string" name="EM1_Genes" value="BUD4"/>
      <att type="string" name="EM1_Genes" value="SEC15"/>
      <att type="string" name="EM1_Genes" value="SLA2"/>
      <att type="string" name="EM1_Genes" value="SEC10"/>
      <att type="string" name="EM1_Genes" value="SEC8"/>
      <att type="string" name="EM1_Genes" value="SEC6"/>
      <att type="string" name="EM1_Genes" value="SEC5"/>
      <att type="string" name="EM1_Genes" value="SEC4"/>
      <att type="string" name="EM1_Genes" value="MYO5"/>
      <att type="string" name="EM1_Genes" value="MYO3"/>
    </att>
    <att type="string" name="EM1_Name" value="GO:0007114"/>
    <att type="real" name="EM1_fdr_qvalue_dataset1" value="0.00704"/>
    <att type="integer" name="EM1_gs_size_dataset1" value="27"/>
    <att type="real" name="EM1_pvalue_dataset1" value="8.8E-4"/>
    <att type="string" name="Namespace" value="Biological Process"/>
    <att type="string" name="canonicalName" value="GO:0007114"/>
    <graphics type="ELLIPSE" h="21.64898681640625" w="21.648681640625" x="888.4376220703125" y="195.400146484375" fill="#cd1010" width="4" outline="#bebebe"/>
  </node>
  <node label="GO:0007059" id="-52">
    <att type="real" name="Color Intensity" value="=LOG(${EM1_fdr_qvalue_dataset1})" cy:equation="true"/>
    <att type="real" name="EM1_Colouring_dataset1" value="0.99999999646"/>
    <att type="string" name="EM1_Formatted_name" value="GO:0007059\n"/>
    <att type="string" name="EM1_GS_DESCR" value="chromosome segregation"/>
    <att type="string" name="EM1_GS_Type" value="ENR"/>
    <att type="list" name="EM1_Genes">
      <att type="string" name="EM1_Genes" value="SMC4"/>
      <att type="string" name="EM1_Genes" value="SMC2"/>
      <att type="string" name="EM1_Genes" value="SOH1"/>
      <att type="string" name="EM1_Genes" value="STH1"/>
      <att type="string" name="EM1_Genes" value="RSC2"/>
      <att type="string" name="EM1_Genes" value="TOP2"/>
      <att type="string" name="EM1_Genes" value="SFH1"/>
      <att type="string" name="EM1_Genes" value="SMC1"/>
      <att type="string" name="EM1_Genes" value="CSE4"/>
      <att type="string" name="EM1_Genes" value="SLI15"/>
      <att type="string" name="EM1_Genes" value="CSM3"/>
      <att type="string" name="EM1_Genes" value="SGS1"/>
      <att type="string" name="EM1_Genes" value="SPC34"/>
      <att type="string" name="EM1_Genes" value="SPC72"/>
      <att type="string" name="EM1_Genes" value="MIF2"/>
      <att type="string" name="EM1_Genes" value="NUD1"/>
      <att type="string" name="EM1_Genes" value="NUF2"/>
      <att type="string" name="EM1_Genes" value="SPC19"/>
      <att type="string" name="EM1_Genes" value="OKP1"/>
      <att type="string" name="EM1_Genes" value="SPC24"/>
      <att type="string" name="EM1_Genes" value="SPC25"/>
      <att type="string" name="EM1_Genes" value="FIN1"/>
      <att type="string" name="EM1_Genes" value="DYN1"/>
      <att type="string" name="EM1_Genes" value="IPL1"/>
      <att type="string" name="EM1_Genes" value="GLC7"/>
      <att type="string" name="EM1_Genes" value="KIN3"/>
      <att type="string" name="EM1_Genes" value="HSK3"/>
      <att type="string" name="EM1_Genes" value="MMS22"/>
      <att type="string" name="EM1_Genes" value="DAD1"/>
      <att type="string" name="EM1_Genes" value="MCK1"/>
      <att type="string" name="EM1_Genes" value="CTF19"/>
      <att type="string" name="EM1_Genes" value="DAD4"/>
      <att type="string" name="EM1_Genes" value="TID3"/>
      <att type="string" name="EM1_Genes" value="DAD2"/>
      <att type="string" name="EM1_Genes" value="DAM1"/>
      <att type="string" name="EM1_Genes" value="DUO1"/>
      <att type="string" name="EM1_Genes" value="MCD1"/>
      <att type="string" name="EM1_Genes" value="CHL4"/>
      <att type="string" name="EM1_Genes" value="CSM1"/>
      <att type="string" name="EM1_Genes" value="NUP170"/>
      <att type="string" name="EM1_Genes" value="AFT1"/>
      <att type="string" name="EM1_Genes" value="SPT4"/>
      <att type="string" name="EM1_Genes" value="CBF2"/>
      <att type="string" name="EM1_Genes" value="LRS4"/>
      <att type="string" name="EM1_Genes" value="MAD3"/>
      <att type="string" name="EM1_Genes" value="DSN1"/>
      <att type="string" name="EM1_Genes" value="CIN8"/>
      <att type="string" name="EM1_Genes" value="PDS1"/>
      <att type="string" name="EM1_Genes" value="IML3"/>
      <att type="string" name="EM1_Genes" value="BIR1"/>
      <att type="string" name="EM1_Genes" value="TUB1"/>
      <att type="string" name="EM1_Genes" value="SDS22"/>
      <att type="string" name="EM1_Genes" value="SCP160"/>
      <att type="string" name="EM1_Genes" value="SCM3"/>
      <att type="string" name="EM1_Genes" value="RTT102"/>
      <att type="string" name="EM1_Genes" value="TUB3"/>
      <att type="string" name="EM1_Genes" value="TUB2"/>
      <att type="string" name="EM1_Genes" value="MND2"/>
      <att type="string" name="EM1_Genes" value="MCM22"/>
      <att type="string" name="EM1_Genes" value="MCM21"/>
      <att type="string" name="EM1_Genes" value="PAT1"/>
      <att type="string" name="EM1_Genes" value="MCM16"/>
      <att type="string" name="EM1_Genes" value="NSL1"/>
      <att type="string" name="EM1_Genes" value="NNF1"/>
      <att type="string" name="EM1_Genes" value="NFI1"/>
      <att type="string" name="EM1_Genes" value="MTW1"/>
    </att>
    <att type="string" name="EM1_Name" value="GO:0007059"/>
    <att type="real" name="EM1_fdr_qvalue_dataset1" value="7.45E-8"/>
    <att type="integer" name="EM1_gs_size_dataset1" value="66"/>
    <att type="real" name="EM1_pvalue_dataset1" value="3.54E-9"/>
    <att type="string" name="Namespace" value="Biological Process"/>
    <att type="string" name="canonicalName" value="GO:0007059"/>
    <graphics type="ELLIPSE" h="25.4310302734375" w="25.43115234375" x="1068.4117431640625" y="579.7059936523438" fill="#cd1010" width="4" outline="#bebebe"/>
  </node>
  <node label="GO:0002181" id="-51">
    <att type="real" name="Color Intensity" value="=LOG(${EM1_fdr_qvalue_dataset1})" cy:equation="true"/>
    <att type="real" name="EM1_Colouring_dataset1" value="1.0"/>
    <att type="string" name="EM1_Formatted_name" value="GO:0002181\n"/>
    <att type="string" name="EM1_GS_DESCR" value="cytoplasmic translation"/>
    <att type="string" name="EM1_GS_Type" value="ENR"/>
    <att type="list" name="EM1_Genes">
      <att type="string" name="EM1_Genes" value="RPS8A"/>
      <att type="string" name="EM1_Genes" value="RPS7B"/>
      <att type="string" name="EM1_Genes" value="SRO9"/>
      <att type="string" name="EM1_Genes" value="RPS8B"/>
      <att type="string" name="EM1_Genes" value="SSZ1"/>
      <att type="string" name="EM1_Genes" value="SSA1"/>
      <att type="string" name="EM1_Genes" value="TAE1"/>
      <att type="string" name="EM1_Genes" value="SSB1"/>
      <att type="string" name="EM1_Genes" value="SSB2"/>
      <att type="string" name="EM1_Genes" value="RPL12B"/>
      <att type="string" name="EM1_Genes" value="RPL13A"/>
      <att type="string" name="EM1_Genes" value="RPL13B"/>
      <att type="string" name="EM1_Genes" value="RPL14B"/>
      <att type="string" name="EM1_Genes" value="RPL10"/>
      <att type="string" name="EM1_Genes" value="RPL11B"/>
      <att type="string" name="EM1_Genes" value="RPL17B"/>
      <att type="string" name="EM1_Genes" value="RPL18A"/>
      <att type="string" name="EM1_Genes" value="RPL19B"/>
      <att type="string" name="EM1_Genes" value="RPL1A"/>
      <att type="string" name="EM1_Genes" value="RPL15A"/>
      <att type="string" name="EM1_Genes" value="RPL16A"/>
      <att type="string" name="EM1_Genes" value="RPL16B"/>
      <att type="string" name="EM1_Genes" value="RPL17A"/>
      <att type="string" name="EM1_Genes" value="RPL26B"/>
      <att type="string" name="EM1_Genes" value="RPL25"/>
      <att type="string" name="EM1_Genes" value="RPL27B"/>
      <att type="string" name="EM1_Genes" value="RPL27A"/>
      <att type="string" name="EM1_Genes" value="RPL20A"/>
      <att type="string" name="EM1_Genes" value="RPL1B"/>
      <att type="string" name="EM1_Genes" value="RPL24A"/>
      <att type="string" name="EM1_Genes" value="RPL20B"/>
      <att type="string" name="EM1_Genes" value="RPL31A"/>
      <att type="string" name="EM1_Genes" value="RPL30"/>
      <att type="string" name="EM1_Genes" value="RPL36A"/>
      <att type="string" name="EM1_Genes" value="RPL35B"/>
      <att type="string" name="EM1_Genes" value="RPL2A"/>
      <att type="string" name="EM1_Genes" value="RPL28"/>
      <att type="string" name="EM1_Genes" value="RPL3"/>
      <att type="string" name="EM1_Genes" value="RPL2B"/>
      <att type="string" name="EM1_Genes" value="RPL7A"/>
      <att type="string" name="EM1_Genes" value="RPL7B"/>
      <att type="string" name="EM1_Genes" value="RPL6A"/>
      <att type="string" name="EM1_Genes" value="RPL6B"/>
      <att type="string" name="EM1_Genes" value="RPL4B"/>
      <att type="string" name="EM1_Genes" value="RPL5"/>
      <att type="string" name="EM1_Genes" value="RPL36B"/>
      <att type="string" name="EM1_Genes" value="RPL4A"/>
      <att type="string" name="EM1_Genes" value="RPS11B"/>
      <att type="string" name="EM1_Genes" value="RPS13"/>
      <att type="string" name="EM1_Genes" value="RPP2B"/>
      <att type="string" name="EM1_Genes" value="RPS11A"/>
      <att type="string" name="EM1_Genes" value="RPL9A"/>
      <att type="string" name="EM1_Genes" value="RPP0"/>
      <att type="string" name="EM1_Genes" value="RPL8A"/>
      <att type="string" name="EM1_Genes" value="RPL8B"/>
      <att type="string" name="EM1_Genes" value="RPS24A"/>
      <att type="string" name="EM1_Genes" value="RPS22A"/>
      <att type="string" name="EM1_Genes" value="RPS1B"/>
      <att type="string" name="EM1_Genes" value="RPS1A"/>
      <att type="string" name="EM1_Genes" value="RPS18A"/>
      <att type="string" name="EM1_Genes" value="RPS17B"/>
      <att type="string" name="EM1_Genes" value="RPS16B"/>
      <att type="string" name="EM1_Genes" value="RPS14A"/>
      <att type="string" name="EM1_Genes" value="RPS7A"/>
      <att type="string" name="EM1_Genes" value="RPS6B"/>
      <att type="string" name="EM1_Genes" value="RPS6A"/>
      <att type="string" name="EM1_Genes" value="RPS5"/>
      <att type="string" name="EM1_Genes" value="RPS4B"/>
      <att type="string" name="EM1_Genes" value="RPS4A"/>
      <att type="string" name="EM1_Genes" value="RPS3"/>
      <att type="string" name="EM1_Genes" value="RPS24B"/>
    </att>
    <att type="string" name="EM1_Name" value="GO:0002181"/>
    <att type="real" name="EM1_fdr_qvalue_dataset1" value="7.35E-22"/>
    <att type="integer" name="EM1_gs_size_dataset1" value="71"/>
    <att type="real" name="EM1_pvalue_dataset1" value="9.01E-24"/>
    <att type="string" name="Namespace" value="Biological Process"/>
    <att type="string" name="canonicalName" value="GO:0002181"/>
    <graphics type="ELLIPSE" h="25.916351318359375" w="25.9158935546875" x="729.3660888671875" y="494.41139221191406" fill="#cd1010" width="4" outline="#bebebe"/>
  </node>
  <node label="GO:0042393" id="-50">
    <att type="real" name="Color Intensity" value="=LOG(${EM1_fdr_qvalue_dataset1})" cy:equation="true"/>
    <att type="real" name="EM1_Colouring_dataset1" value="0.9999999005"/>
    <att type="string" name="EM1_Formatted_name" value="GO:0042393\n"/>
    <att type="string" name="EM1_GS_DESCR" value="histone binding"/>
    <att type="string" name="EM1_GS_Type" value="ENR"/>
    <att type="list" name="EM1_Genes">
      <att type="string" name="EM1_Genes" value="NAP1"/>
      <att type="string" name="EM1_Genes" value="MSI1"/>
      <att type="string" name="EM1_Genes" value="HAT2"/>
      <att type="string" name="EM1_Genes" value="HAT1"/>
      <att type="string" name="EM1_Genes" value="RLF2"/>
      <att type="string" name="EM1_Genes" value="STH1"/>
      <att type="string" name="EM1_Genes" value="DOT1"/>
      <att type="string" name="EM1_Genes" value="TUP1"/>
      <att type="string" name="EM1_Genes" value="VPS75"/>
      <att type="string" name="EM1_Genes" value="GCN5"/>
      <att type="string" name="EM1_Genes" value="SIR3"/>
      <att type="string" name="EM1_Genes" value="SIR4"/>
      <att type="string" name="EM1_Genes" value="HIF1"/>
      <att type="string" name="EM1_Genes" value="CDC28"/>
      <att type="string" name="EM1_Genes" value="CAC2"/>
      <att type="string" name="EM1_Genes" value="SPT6"/>
      <att type="string" name="EM1_Genes" value="CHZ1"/>
      <att type="string" name="EM1_Genes" value="CHD1"/>
      <att type="string" name="EM1_Genes" value="CKS1"/>
      <att type="string" name="EM1_Genes" value="CTI6"/>
      <att type="string" name="EM1_Genes" value="POB3"/>
      <att type="string" name="EM1_Genes" value="SWI3"/>
      <att type="string" name="EM1_Genes" value="BDF1"/>
      <att type="string" name="EM1_Genes" value="BDF2"/>
      <att type="string" name="EM1_Genes" value="YNG2"/>
      <att type="string" name="EM1_Genes" value="RSC4"/>
      <att type="string" name="EM1_Genes" value="YTA7"/>
      <att type="string" name="EM1_Genes" value="SGF29"/>
      <att type="string" name="EM1_Genes" value="SNF2"/>
      <att type="string" name="EM1_Genes" value="RTT106"/>
      <att type="string" name="EM1_Genes" value="SPT16"/>
      <att type="string" name="EM1_Genes" value="ASF1"/>
    </att>
    <att type="string" name="EM1_Name" value="GO:0042393"/>
    <att type="real" name="EM1_fdr_qvalue_dataset1" value="4.93E-6"/>
    <att type="integer" name="EM1_gs_size_dataset1" value="32"/>
    <att type="real" name="EM1_pvalue_dataset1" value="9.95E-8"/>
    <att type="string" name="Namespace" value="Molecular Function"/>
    <att type="string" name="canonicalName" value="GO:0042393"/>
    <graphics type="ELLIPSE" h="22.1339111328125" w="22.1336669921875" x="1430.0073852539062" y="978.2526245117188" fill="#07cd07" width="4" outline="#bebebe"/>
  </node>
  <node label="GO:0008289" id="-49">
    <att type="real" name="Color Intensity" value="=LOG(${EM1_fdr_qvalue_dataset1})" cy:equation="true"/>
    <att type="real" name="EM1_Colouring_dataset1" value="0.999999999711"/>
    <att type="string" name="EM1_Formatted_name" value="GO:0008289\n"/>
    <att type="string" name="EM1_GS_DESCR" value="lipid binding"/>
    <att type="string" name="EM1_GS_Type" value="ENR"/>
    <att type="list" name="EM1_Genes">
      <att type="string" name="EM1_Genes" value="ATG18"/>
      <att type="string" name="EM1_Genes" value="ATG27"/>
      <att type="string" name="EM1_Genes" value="TFB1"/>
      <att type="string" name="EM1_Genes" value="ACB1"/>
      <att type="string" name="EM1_Genes" value="ASM4"/>
      <att type="string" name="EM1_Genes" value="NSP1"/>
      <att type="string" name="EM1_Genes" value="GIC2"/>
      <att type="string" name="EM1_Genes" value="TUP1"/>
      <att type="string" name="EM1_Genes" value="RGC1"/>
      <att type="string" name="EM1_Genes" value="SCS2"/>
      <att type="string" name="EM1_Genes" value="YAP1801"/>
      <att type="string" name="EM1_Genes" value="ASK10"/>
      <att type="string" name="EM1_Genes" value="RVS167"/>
      <att type="string" name="EM1_Genes" value="RVS161"/>
      <att type="string" name="EM1_Genes" value="ROM2"/>
      <att type="string" name="EM1_Genes" value="PIL1"/>
      <att type="string" name="EM1_Genes" value="LSP1"/>
      <att type="string" name="EM1_Genes" value="RGD1"/>
      <att type="string" name="EM1_Genes" value="ENT3"/>
      <att type="string" name="EM1_Genes" value="SSO2"/>
      <att type="string" name="EM1_Genes" value="ENT2"/>
      <att type="string" name="EM1_Genes" value="SSO1"/>
      <att type="string" name="EM1_Genes" value="BOI1"/>
      <att type="string" name="EM1_Genes" value="CDC12"/>
      <att type="string" name="EM1_Genes" value="BEM3"/>
      <att type="string" name="EM1_Genes" value="CDC10"/>
      <att type="string" name="EM1_Genes" value="CDC11"/>
      <att type="string" name="EM1_Genes" value="CLA4"/>
      <att type="string" name="EM1_Genes" value="CDC3"/>
      <att type="string" name="EM1_Genes" value="SKM1"/>
      <att type="string" name="EM1_Genes" value="BOI2"/>
      <att type="string" name="EM1_Genes" value="CDC33"/>
      <att type="string" name="EM1_Genes" value="VPS5"/>
      <att type="string" name="EM1_Genes" value="TCB3"/>
      <att type="string" name="EM1_Genes" value="SWH1"/>
      <att type="string" name="EM1_Genes" value="BEM1"/>
      <att type="string" name="EM1_Genes" value="SEC3"/>
      <att type="string" name="EM1_Genes" value="HSV2"/>
      <att type="string" name="EM1_Genes" value="SLA2"/>
      <att type="string" name="EM1_Genes" value="ADA2"/>
      <att type="string" name="EM1_Genes" value="FAB1"/>
      <att type="string" name="EM1_Genes" value="SLM4"/>
      <att type="string" name="EM1_Genes" value="SEC2"/>
      <att type="string" name="EM1_Genes" value="PIB2"/>
      <att type="string" name="EM1_Genes" value="NBP1"/>
      <att type="string" name="EM1_Genes" value="OSH7"/>
      <att type="string" name="EM1_Genes" value="OSH2"/>
      <att type="string" name="EM1_Genes" value="YAP1802"/>
      <att type="string" name="EM1_Genes" value="STE5"/>
      <att type="string" name="EM1_Genes" value="VPS16"/>
      <att type="string" name="EM1_Genes" value="CDC24"/>
      <att type="string" name="EM1_Genes" value="VPS33"/>
      <att type="string" name="EM1_Genes" value="SLM1"/>
      <att type="string" name="EM1_Genes" value="SLM2"/>
      <att type="string" name="EM1_Genes" value="PEP5"/>
      <att type="string" name="EM1_Genes" value="NUM1"/>
      <att type="string" name="EM1_Genes" value="KES1"/>
      <att type="string" name="EM1_Genes" value="PEP3"/>
      <att type="string" name="EM1_Genes" value="CAM1"/>
      <att type="string" name="EM1_Genes" value="SNX4"/>
      <att type="string" name="EM1_Genes" value="NUP53"/>
      <att type="string" name="EM1_Genes" value="GLE1"/>
      <att type="string" name="EM1_Genes" value="VAM6"/>
      <att type="string" name="EM1_Genes" value="NUP60"/>
      <att type="string" name="EM1_Genes" value="EGD2"/>
      <att type="string" name="EM1_Genes" value="VAM7"/>
      <att type="string" name="EM1_Genes" value="VPS41"/>
      <att type="string" name="EM1_Genes" value="AVO1"/>
      <att type="string" name="EM1_Genes" value="ARC1"/>
      <att type="string" name="EM1_Genes" value="RSP5"/>
      <att type="string" name="EM1_Genes" value="GGA2"/>
      <att type="string" name="EM1_Genes" value="SNX3"/>
      <att type="string" name="EM1_Genes" value="BEM2"/>
      <att type="string" name="EM1_Genes" value="BUD4"/>
      <att type="string" name="EM1_Genes" value="MVP1"/>
    </att>
    <att type="string" name="EM1_Name" value="GO:0008289"/>
    <att type="real" name="EM1_fdr_qvalue_dataset1" value="2.12E-8"/>
    <att type="integer" name="EM1_gs_size_dataset1" value="75"/>
    <att type="real" name="EM1_pvalue_dataset1" value="2.89E-10"/>
    <att type="string" name="Namespace" value="Molecular Function"/>
    <att type="string" name="canonicalName" value="GO:0008289"/>
    <graphics type="ELLIPSE" h="26.303634643554688" w="26.303955078125" x="1144.47802734375" y="218.74507904052734" fill="#07cd07" width="4" outline="#bebebe"/>
  </node>
  <node label="GO:0006383" id="-48">
    <att type="real" name="Color Intensity" value="=LOG(${EM1_fdr_qvalue_dataset1})" cy:equation="true"/>
    <att type="real" name="EM1_Colouring_dataset1" value="0.9999396"/>
    <att type="string" name="EM1_Formatted_name" value="GO:0006383\n"/>
    <att type="string" name="EM1_GS_DESCR" value="transcription from RNA polymerase III promoter"/>
    <att type="string" name="EM1_GS_Type" value="ENR"/>
    <att type="list" name="EM1_Genes">
      <att type="string" name="EM1_Genes" value="GTR1"/>
      <att type="string" name="EM1_Genes" value="RPB10"/>
      <att type="string" name="EM1_Genes" value="RPC17"/>
      <att type="string" name="EM1_Genes" value="DST1"/>
      <att type="string" name="EM1_Genes" value="RPC25"/>
      <att type="string" name="EM1_Genes" value="RPC31"/>
      <att type="string" name="EM1_Genes" value="TFC4"/>
      <att type="string" name="EM1_Genes" value="RPO31"/>
      <att type="string" name="EM1_Genes" value="RPC82"/>
      <att type="string" name="EM1_Genes" value="RPC53"/>
      <att type="string" name="EM1_Genes" value="RPC37"/>
      <att type="string" name="EM1_Genes" value="RPC11"/>
      <att type="string" name="EM1_Genes" value="RPC34"/>
      <att type="string" name="EM1_Genes" value="RET1"/>
      <att type="string" name="EM1_Genes" value="RPO26"/>
      <att type="string" name="EM1_Genes" value="RPC40"/>
      <att type="string" name="EM1_Genes" value="RPC19"/>
      <att type="string" name="EM1_Genes" value="RPC10"/>
      <att type="string" name="EM1_Genes" value="RPB8"/>
      <att type="string" name="EM1_Genes" value="RPB5"/>
    </att>
    <att type="string" name="EM1_Name" value="GO:0006383"/>
    <att type="real" name="EM1_fdr_qvalue_dataset1" value="6.49E-4"/>
    <att type="integer" name="EM1_gs_size_dataset1" value="20"/>
    <att type="real" name="EM1_pvalue_dataset1" value="6.04E-5"/>
    <att type="string" name="Namespace" value="Biological Process"/>
    <att type="string" name="canonicalName" value="GO:0006383"/>
    <graphics type="ELLIPSE" h="20.9698486328125" w="20.9696044921875" x="1160.9015502929688" y="1141.1915893554688" fill="#cd1010" width="4" outline="#bebebe"/>
  </node>
  <node label="GO:0015931" id="-47">
    <att type="real" name="Color Intensity" value="=LOG(${EM1_fdr_qvalue_dataset1})" cy:equation="true"/>
    <att type="real" name="EM1_Colouring_dataset1" value="0.999999999999684"/>
    <att type="string" name="EM1_Formatted_name" value="GO:0015931\n"/>
    <att type="string" name="EM1_GS_DESCR" value="nucleobase-containing compound transport"/>
    <att type="string" name="EM1_GS_Type" value="ENR"/>
    <att type="list" name="EM1_Genes">
      <att type="string" name="EM1_Genes" value="POM33"/>
      <att type="string" name="EM1_Genes" value="LOC1"/>
      <att type="string" name="EM1_Genes" value="MSK1"/>
      <att type="string" name="EM1_Genes" value="CRM1"/>
      <att type="string" name="EM1_Genes" value="SEC13"/>
      <att type="string" name="EM1_Genes" value="MYO4"/>
      <att type="string" name="EM1_Genes" value="NEW1"/>
      <att type="string" name="EM1_Genes" value="SSL2"/>
      <att type="string" name="EM1_Genes" value="NDC1"/>
      <att type="string" name="EM1_Genes" value="MEX67"/>
      <att type="string" name="EM1_Genes" value="NIC96"/>
      <att type="string" name="EM1_Genes" value="GBP2"/>
      <att type="string" name="EM1_Genes" value="NUP157"/>
      <att type="string" name="EM1_Genes" value="NUP192"/>
      <att type="string" name="EM1_Genes" value="HRB1"/>
      <att type="string" name="EM1_Genes" value="TOM1"/>
      <att type="string" name="EM1_Genes" value="UTP8"/>
      <att type="string" name="EM1_Genes" value="GLE2"/>
      <att type="string" name="EM1_Genes" value="SUB2"/>
      <att type="string" name="EM1_Genes" value="NSP1"/>
      <att type="string" name="EM1_Genes" value="NUP1"/>
      <att type="string" name="EM1_Genes" value="NUP116"/>
      <att type="string" name="EM1_Genes" value="NUP49"/>
      <att type="string" name="EM1_Genes" value="TEF1"/>
      <att type="string" name="EM1_Genes" value="SXM1"/>
      <att type="string" name="EM1_Genes" value="NUP159"/>
      <att type="string" name="EM1_Genes" value="TNA1"/>
      <att type="string" name="EM1_Genes" value="NUP85"/>
      <att type="string" name="EM1_Genes" value="TEF2"/>
      <att type="string" name="EM1_Genes" value="NUP82"/>
      <att type="string" name="EM1_Genes" value="SHE2"/>
      <att type="string" name="EM1_Genes" value="SAC3"/>
      <att type="string" name="EM1_Genes" value="SEH1"/>
      <att type="string" name="EM1_Genes" value="SOL2"/>
      <att type="string" name="EM1_Genes" value="SHE3"/>
      <att type="string" name="EM1_Genes" value="RPS19B"/>
      <att type="string" name="EM1_Genes" value="HEK2"/>
      <att type="string" name="EM1_Genes" value="RPS15"/>
      <att type="string" name="EM1_Genes" value="SAM3"/>
      <att type="string" name="EM1_Genes" value="SRM1"/>
      <att type="string" name="EM1_Genes" value="RPS26B"/>
      <att type="string" name="EM1_Genes" value="PET9"/>
      <att type="string" name="EM1_Genes" value="NPL4"/>
      <att type="string" name="EM1_Genes" value="RPS10B"/>
      <att type="string" name="EM1_Genes" value="CBC2"/>
      <att type="string" name="EM1_Genes" value="POR1"/>
      <att type="string" name="EM1_Genes" value="THP2"/>
      <att type="string" name="EM1_Genes" value="NPL3"/>
      <att type="string" name="EM1_Genes" value="NUP2"/>
      <att type="string" name="EM1_Genes" value="RPS0B"/>
      <att type="string" name="EM1_Genes" value="RPS2"/>
      <att type="string" name="EM1_Genes" value="MFT1"/>
      <att type="string" name="EM1_Genes" value="ZDS1"/>
      <att type="string" name="EM1_Genes" value="RPS0A"/>
      <att type="string" name="EM1_Genes" value="YRA1"/>
      <att type="string" name="EM1_Genes" value="SEM1"/>
      <att type="string" name="EM1_Genes" value="HPR1"/>
      <att type="string" name="EM1_Genes" value="MLP1"/>
      <att type="string" name="EM1_Genes" value="STO1"/>
      <att type="string" name="EM1_Genes" value="NUP188"/>
      <att type="string" name="EM1_Genes" value="CDC31"/>
      <att type="string" name="EM1_Genes" value="NUP170"/>
      <att type="string" name="EM1_Genes" value="NUP100"/>
      <att type="string" name="EM1_Genes" value="SPT6"/>
      <att type="string" name="EM1_Genes" value="DHH1"/>
      <att type="string" name="EM1_Genes" value="NUP57"/>
      <att type="string" name="EM1_Genes" value="SGF73"/>
      <att type="string" name="EM1_Genes" value="NUP53"/>
      <att type="string" name="EM1_Genes" value="NUP42"/>
      <att type="string" name="EM1_Genes" value="NUP84"/>
      <att type="string" name="EM1_Genes" value="GLE1"/>
      <att type="string" name="EM1_Genes" value="NUP60"/>
      <att type="string" name="EM1_Genes" value="NUP145"/>
      <att type="string" name="EM1_Genes" value="NUP133"/>
      <att type="string" name="EM1_Genes" value="FLC2"/>
      <att type="string" name="EM1_Genes" value="RNA1"/>
      <att type="string" name="EM1_Genes" value="NUP120"/>
      <att type="string" name="EM1_Genes" value="FLC1"/>
      <att type="string" name="EM1_Genes" value="PSE1"/>
      <att type="string" name="EM1_Genes" value="POM34"/>
      <att type="string" name="EM1_Genes" value="POM152"/>
      <att type="string" name="EM1_Genes" value="SUS1"/>
      <att type="string" name="EM1_Genes" value="KAP123"/>
      <att type="string" name="EM1_Genes" value="NAB2"/>
      <att type="string" name="EM1_Genes" value="RPS18A"/>
      <att type="string" name="EM1_Genes" value="RPB4"/>
      <att type="string" name="EM1_Genes" value="MLP2"/>
      <att type="string" name="EM1_Genes" value="PAB1"/>
      <att type="string" name="EM1_Genes" value="RPS5"/>
      <att type="string" name="EM1_Genes" value="MTR10"/>
      <att type="string" name="EM1_Genes" value="RPS3"/>
      <att type="string" name="EM1_Genes" value="MSN5"/>
    </att>
    <att type="string" name="EM1_Name" value="GO:0015931"/>
    <att type="real" name="EM1_fdr_qvalue_dataset1" value="9.28E-12"/>
    <att type="integer" name="EM1_gs_size_dataset1" value="92"/>
    <att type="real" name="EM1_pvalue_dataset1" value="3.16E-13"/>
    <att type="string" name="Namespace" value="Biological Process"/>
    <att type="string" name="canonicalName" value="GO:0015931"/>
    <graphics type="ELLIPSE" h="27.95263671875" w="27.9525146484375" x="749.1687622070312" y="855.6045532226562" fill="#cd1010" width="4" outline="#bebebe"/>
  </node>
  <node label="GO:0030427" id="-46">
    <att type="real" name="Color Intensity" value="=LOG(${EM1_fdr_qvalue_dataset1})" cy:equation="true"/>
    <att type="real" name="EM1_Colouring_dataset1" value="0.9999999999999999"/>
    <att type="string" name="EM1_Formatted_name" value="GO:0030427\n"/>
    <att type="string" name="EM1_GS_DESCR" value="site of polarized growth"/>
    <att type="string" name="EM1_GS_Type" value="ENR"/>
    <att type="list" name="EM1_Genes">
      <att type="string" name="EM1_Genes" value="MYO4"/>
      <att type="string" name="EM1_Genes" value="LSG1"/>
      <att type="string" name="EM1_Genes" value="GIC1"/>
      <att type="string" name="EM1_Genes" value="GIC2"/>
      <att type="string" name="EM1_Genes" value="TAO3"/>
      <att type="string" name="EM1_Genes" value="CMD1"/>
      <att type="string" name="EM1_Genes" value="STE7"/>
      <att type="string" name="EM1_Genes" value="SWE1"/>
      <att type="string" name="EM1_Genes" value="SHE2"/>
      <att type="string" name="EM1_Genes" value="SSK2"/>
      <att type="string" name="EM1_Genes" value="SHE3"/>
      <att type="string" name="EM1_Genes" value="STE20"/>
      <att type="string" name="EM1_Genes" value="YPK1"/>
      <att type="string" name="EM1_Genes" value="CDC28"/>
      <att type="string" name="EM1_Genes" value="BUD3"/>
      <att type="string" name="EM1_Genes" value="RGD1"/>
      <att type="string" name="EM1_Genes" value="BUD6"/>
      <att type="string" name="EM1_Genes" value="NBA1"/>
      <att type="string" name="EM1_Genes" value="SHM2"/>
      <att type="string" name="EM1_Genes" value="ARK1"/>
      <att type="string" name="EM1_Genes" value="RGD2"/>
      <att type="string" name="EM1_Genes" value="BOI1"/>
      <att type="string" name="EM1_Genes" value="CDC12"/>
      <att type="string" name="EM1_Genes" value="CDC15"/>
      <att type="string" name="EM1_Genes" value="BEM3"/>
      <att type="string" name="EM1_Genes" value="LSB3"/>
      <att type="string" name="EM1_Genes" value="CDC10"/>
      <att type="string" name="EM1_Genes" value="CDC11"/>
      <att type="string" name="EM1_Genes" value="FUS1"/>
      <att type="string" name="EM1_Genes" value="SEC31"/>
      <att type="string" name="EM1_Genes" value="DBF20"/>
      <att type="string" name="EM1_Genes" value="CDC3"/>
      <att type="string" name="EM1_Genes" value="CHS3"/>
      <att type="string" name="EM1_Genes" value="HOF1"/>
      <att type="string" name="EM1_Genes" value="LAS17"/>
      <att type="string" name="EM1_Genes" value="BOI2"/>
      <att type="string" name="EM1_Genes" value="ZDS1"/>
      <att type="string" name="EM1_Genes" value="END3"/>
      <att type="string" name="EM1_Genes" value="PRK1"/>
      <att type="string" name="EM1_Genes" value="MKK1"/>
      <att type="string" name="EM1_Genes" value="PAN1"/>
      <att type="string" name="EM1_Genes" value="MYO1"/>
      <att type="string" name="EM1_Genes" value="MLC1"/>
      <att type="string" name="EM1_Genes" value="BEM1"/>
      <att type="string" name="EM1_Genes" value="SEC3"/>
      <att type="string" name="EM1_Genes" value="CLB2"/>
      <att type="string" name="EM1_Genes" value="SEC15"/>
      <att type="string" name="EM1_Genes" value="KIN4"/>
      <att type="string" name="EM1_Genes" value="SEC10"/>
      <att type="string" name="EM1_Genes" value="SEC8"/>
      <att type="string" name="EM1_Genes" value="PKC1"/>
      <att type="string" name="EM1_Genes" value="SEC6"/>
      <att type="string" name="EM1_Genes" value="SEC5"/>
      <att type="string" name="EM1_Genes" value="PBS2"/>
      <att type="string" name="EM1_Genes" value="YAP1802"/>
      <att type="string" name="EM1_Genes" value="SHS1"/>
      <att type="string" name="EM1_Genes" value="MOB1"/>
      <att type="string" name="EM1_Genes" value="SHO1"/>
      <att type="string" name="EM1_Genes" value="NAP1"/>
      <att type="string" name="EM1_Genes" value="YCK2"/>
      <att type="string" name="EM1_Genes" value="CDC24"/>
      <att type="string" name="EM1_Genes" value="SRV2"/>
      <att type="string" name="EM1_Genes" value="SLG1"/>
      <att type="string" name="EM1_Genes" value="SPA2"/>
      <att type="string" name="EM1_Genes" value="GYL1"/>
      <att type="string" name="EM1_Genes" value="SLT2"/>
      <att type="string" name="EM1_Genes" value="EXO84"/>
      <att type="string" name="EM1_Genes" value="GYP5"/>
      <att type="string" name="EM1_Genes" value="SEC18"/>
      <att type="string" name="EM1_Genes" value="GLC7"/>
      <att type="string" name="EM1_Genes" value="SYP1"/>
      <att type="string" name="EM1_Genes" value="WSC2"/>
      <att type="string" name="EM1_Genes" value="FIR1"/>
      <att type="string" name="EM1_Genes" value="SMI1"/>
      <att type="string" name="EM1_Genes" value="KAP104"/>
      <att type="string" name="EM1_Genes" value="MID2"/>
      <att type="string" name="EM1_Genes" value="ZDS2"/>
      <att type="string" name="EM1_Genes" value="RSP5"/>
      <att type="string" name="EM1_Genes" value="BUD4"/>
      <att type="string" name="EM1_Genes" value="CDC55"/>
      <att type="string" name="EM1_Genes" value="FAR1"/>
      <att type="string" name="EM1_Genes" value="KEL1"/>
      <att type="string" name="EM1_Genes" value="RTS1"/>
      <att type="string" name="EM1_Genes" value="SCS2"/>
      <att type="string" name="EM1_Genes" value="YAP1801"/>
      <att type="string" name="EM1_Genes" value="VRP1"/>
      <att type="string" name="EM1_Genes" value="TPD3"/>
      <att type="string" name="EM1_Genes" value="RVS167"/>
      <att type="string" name="EM1_Genes" value="RVS161"/>
      <att type="string" name="EM1_Genes" value="SSD1"/>
      <att type="string" name="EM1_Genes" value="SLA1"/>
      <att type="string" name="EM1_Genes" value="SAC6"/>
      <att type="string" name="EM1_Genes" value="INP52"/>
      <att type="string" name="EM1_Genes" value="ROM2"/>
      <att type="string" name="EM1_Genes" value="PUF6"/>
      <att type="string" name="EM1_Genes" value="EDE1"/>
      <att type="string" name="EM1_Genes" value="ENT2"/>
      <att type="string" name="EM1_Genes" value="BZZ1"/>
      <att type="string" name="EM1_Genes" value="ARF3"/>
      <att type="string" name="EM1_Genes" value="BSP1"/>
      <att type="string" name="EM1_Genes" value="POP2"/>
      <att type="string" name="EM1_Genes" value="SNC1"/>
      <att type="string" name="EM1_Genes" value="SLA2"/>
      <att type="string" name="EM1_Genes" value="SEC2"/>
      <att type="string" name="EM1_Genes" value="SEC1"/>
      <att type="string" name="EM1_Genes" value="RCY1"/>
      <att type="string" name="EM1_Genes" value="OSH2"/>
      <att type="string" name="EM1_Genes" value="MYO5"/>
      <att type="string" name="EM1_Genes" value="MSB3"/>
      <att type="string" name="EM1_Genes" value="HRR25"/>
      <att type="string" name="EM1_Genes" value="DBF2"/>
      <att type="string" name="EM1_Genes" value="STE5"/>
      <att type="string" name="EM1_Genes" value="RHO1"/>
      <att type="string" name="EM1_Genes" value="CDC42"/>
      <att type="string" name="EM1_Genes" value="CDC5"/>
      <att type="string" name="EM1_Genes" value="MYO2"/>
      <att type="string" name="EM1_Genes" value="CBK1"/>
      <att type="string" name="EM1_Genes" value="BCK1"/>
      <att type="string" name="EM1_Genes" value="NUM1"/>
      <att type="string" name="EM1_Genes" value="NIS1"/>
      <att type="string" name="EM1_Genes" value="KCC4"/>
      <att type="string" name="EM1_Genes" value="YCR043C"/>
      <att type="string" name="EM1_Genes" value="KIC1"/>
      <att type="string" name="EM1_Genes" value="KAR9"/>
      <att type="string" name="EM1_Genes" value="GIN4"/>
      <att type="string" name="EM1_Genes" value="FUS3"/>
      <att type="string" name="EM1_Genes" value="HSL1"/>
      <att type="string" name="EM1_Genes" value="CHS5"/>
      <att type="string" name="EM1_Genes" value="CDC48"/>
      <att type="string" name="EM1_Genes" value="CAP1"/>
      <att type="string" name="EM1_Genes" value="CAP2"/>
      <att type="string" name="EM1_Genes" value="BIK1"/>
      <att type="string" name="EM1_Genes" value="BUD14"/>
      <att type="string" name="EM1_Genes" value="FLC1"/>
      <att type="string" name="EM1_Genes" value="BNI1"/>
      <att type="string" name="EM1_Genes" value="BNR1"/>
      <att type="string" name="EM1_Genes" value="BEM2"/>
      <att type="string" name="EM1_Genes" value="AKL1"/>
      <att type="string" name="EM1_Genes" value="ABP1"/>
      <att type="string" name="EM1_Genes" value="SHR3"/>
    </att>
    <att type="string" name="EM1_Name" value="GO:0030427"/>
    <att type="real" name="EM1_fdr_qvalue_dataset1" value="3.49E-15"/>
    <att type="integer" name="EM1_gs_size_dataset1" value="140"/>
    <att type="real" name="EM1_pvalue_dataset1" value="1.19E-16"/>
    <att type="string" name="Namespace" value="Cellular Component"/>
    <att type="string" name="canonicalName" value="GO:0030427"/>
    <graphics type="ELLIPSE" h="32.60791778564453" w="32.607666015625" x="986.4443359375" y="139.32070541381836" fill="#0000ff" width="4" outline="#bebebe"/>
  </node>
  <node label="GO:0003729" id="-45">
    <att type="real" name="Color Intensity" value="=LOG(${EM1_fdr_qvalue_dataset1})" cy:equation="true"/>
    <att type="real" name="EM1_Colouring_dataset1" value="0.99999458"/>
    <att type="string" name="EM1_Formatted_name" value="GO:0003729\n"/>
    <att type="string" name="EM1_GS_DESCR" value="mRNA binding"/>
    <att type="string" name="EM1_GS_Type" value="ENR"/>
    <att type="list" name="EM1_Genes">
      <att type="string" name="EM1_Genes" value="LOC1"/>
      <att type="string" name="EM1_Genes" value="GIS2"/>
      <att type="string" name="EM1_Genes" value="PUF4"/>
      <att type="string" name="EM1_Genes" value="SMD3"/>
      <att type="string" name="EM1_Genes" value="SMD1"/>
      <att type="string" name="EM1_Genes" value="SHE2"/>
      <att type="string" name="EM1_Genes" value="SNP1"/>
      <att type="string" name="EM1_Genes" value="SHE3"/>
      <att type="string" name="EM1_Genes" value="HEK2"/>
      <att type="string" name="EM1_Genes" value="SNU56"/>
      <att type="string" name="EM1_Genes" value="SSD1"/>
      <att type="string" name="EM1_Genes" value="SCD6"/>
      <att type="string" name="EM1_Genes" value="UBP3"/>
      <att type="string" name="EM1_Genes" value="STO1"/>
      <att type="string" name="EM1_Genes" value="PUF6"/>
      <att type="string" name="EM1_Genes" value="HSP26"/>
      <att type="string" name="EM1_Genes" value="PUF3"/>
      <att type="string" name="EM1_Genes" value="PUB1"/>
      <att type="string" name="EM1_Genes" value="DCP1"/>
      <att type="string" name="EM1_Genes" value="DCP2"/>
      <att type="string" name="EM1_Genes" value="NPL3"/>
      <att type="string" name="EM1_Genes" value="JSN1"/>
      <att type="string" name="EM1_Genes" value="HRP1"/>
      <att type="string" name="EM1_Genes" value="HSH155"/>
      <att type="string" name="EM1_Genes" value="MTR4"/>
      <att type="string" name="EM1_Genes" value="STI1"/>
      <att type="string" name="EM1_Genes" value="NAB2"/>
      <att type="string" name="EM1_Genes" value="RPS14A"/>
      <att type="string" name="EM1_Genes" value="PRE10"/>
      <att type="string" name="EM1_Genes" value="NAM8"/>
      <att type="string" name="EM1_Genes" value="MDH1"/>
      <att type="string" name="EM1_Genes" value="PAB1"/>
      <att type="string" name="EM1_Genes" value="PFK2"/>
      <att type="string" name="EM1_Genes" value="ARC15"/>
      <att type="string" name="EM1_Genes" value="ARP8"/>
    </att>
    <att type="string" name="EM1_Name" value="GO:0003729"/>
    <att type="real" name="EM1_fdr_qvalue_dataset1" value="1.7E-4"/>
    <att type="integer" name="EM1_gs_size_dataset1" value="35"/>
    <att type="real" name="EM1_pvalue_dataset1" value="5.42E-6"/>
    <att type="string" name="Namespace" value="Molecular Function"/>
    <att type="string" name="canonicalName" value="GO:0003729"/>
    <graphics type="ELLIPSE" h="22.424560546875" w="22.42449951171875" x="285.552001953125" y="808.7974243164062" fill="#07cd07" width="4" outline="#bebebe"/>
  </node>
  <node label="GO:0019843" id="-44">
    <att type="real" name="Color Intensity" value="=LOG(${EM1_fdr_qvalue_dataset1})" cy:equation="true"/>
    <att type="real" name="EM1_Colouring_dataset1" value="0.9999999017"/>
    <att type="string" name="EM1_Formatted_name" value="GO:0019843\n"/>
    <att type="string" name="EM1_GS_DESCR" value="rRNA binding"/>
    <att type="string" name="EM1_GS_Type" value="ENR"/>
    <att type="list" name="EM1_Genes">
      <att type="string" name="EM1_Genes" value="EFT2"/>
      <att type="string" name="EM1_Genes" value="RPL11B"/>
      <att type="string" name="EM1_Genes" value="NOP53"/>
      <att type="string" name="EM1_Genes" value="EMG1"/>
      <att type="string" name="EM1_Genes" value="BRX1"/>
      <att type="string" name="EM1_Genes" value="RPL25"/>
      <att type="string" name="EM1_Genes" value="RPF1"/>
      <att type="string" name="EM1_Genes" value="SPT5"/>
      <att type="string" name="EM1_Genes" value="NOP6"/>
      <att type="string" name="EM1_Genes" value="RPL5"/>
      <att type="string" name="EM1_Genes" value="RPS14B"/>
      <att type="string" name="EM1_Genes" value="RPS13"/>
      <att type="string" name="EM1_Genes" value="NOB1"/>
      <att type="string" name="EM1_Genes" value="RPS2"/>
      <att type="string" name="EM1_Genes" value="RPL9A"/>
      <att type="string" name="EM1_Genes" value="RLP7"/>
      <att type="string" name="EM1_Genes" value="RPP0"/>
      <att type="string" name="EM1_Genes" value="RPF2"/>
      <att type="string" name="EM1_Genes" value="YEF3"/>
      <att type="string" name="EM1_Genes" value="MRT4"/>
      <att type="string" name="EM1_Genes" value="RPS9A"/>
      <att type="string" name="EM1_Genes" value="EFT1"/>
      <att type="string" name="EM1_Genes" value="RPS9B"/>
      <att type="string" name="EM1_Genes" value="MRPL16"/>
      <att type="string" name="EM1_Genes" value="IMP3"/>
      <att type="string" name="EM1_Genes" value="SSF1"/>
    </att>
    <att type="string" name="EM1_Name" value="GO:0019843"/>
    <att type="real" name="EM1_fdr_qvalue_dataset1" value="4.99E-6"/>
    <att type="integer" name="EM1_gs_size_dataset1" value="26"/>
    <att type="real" name="EM1_pvalue_dataset1" value="9.83E-8"/>
    <att type="string" name="Namespace" value="Molecular Function"/>
    <att type="string" name="canonicalName" value="GO:0019843"/>
    <graphics type="ELLIPSE" h="21.5517578125" w="21.55181884765625" x="523.8803405761719" y="697.8213500976562" fill="#07cd07" width="4" outline="#bebebe"/>
  </node>
  <node label="GO:0003924" id="-43">
    <att type="real" name="Color Intensity" value="=LOG(${EM1_fdr_qvalue_dataset1})" cy:equation="true"/>
    <att type="real" name="EM1_Colouring_dataset1" value="0.99999759"/>
    <att type="string" name="EM1_Formatted_name" value="GO:0003924\n"/>
    <att type="string" name="EM1_GS_DESCR" value="GTPase activity"/>
    <att type="string" name="EM1_GS_Type" value="ENR"/>
    <att type="list" name="EM1_Genes">
      <att type="string" name="EM1_Genes" value="DNM1"/>
      <att type="string" name="EM1_Genes" value="VPS1"/>
      <att type="string" name="EM1_Genes" value="RHO1"/>
      <att type="string" name="EM1_Genes" value="LSG1"/>
      <att type="string" name="EM1_Genes" value="CDC6"/>
      <att type="string" name="EM1_Genes" value="VPS21"/>
      <att type="string" name="EM1_Genes" value="GSP1"/>
      <att type="string" name="EM1_Genes" value="CDC42"/>
      <att type="string" name="EM1_Genes" value="EFT2"/>
      <att type="string" name="EM1_Genes" value="YPT1"/>
      <att type="string" name="EM1_Genes" value="NOG2"/>
      <att type="string" name="EM1_Genes" value="TEM1"/>
      <att type="string" name="EM1_Genes" value="YPT53"/>
      <att type="string" name="EM1_Genes" value="YPT52"/>
      <att type="string" name="EM1_Genes" value="GSP2"/>
      <att type="string" name="EM1_Genes" value="NUG1"/>
      <att type="string" name="EM1_Genes" value="SAR1"/>
      <att type="string" name="EM1_Genes" value="TEF1"/>
      <att type="string" name="EM1_Genes" value="YPT7"/>
      <att type="string" name="EM1_Genes" value="TEF2"/>
      <att type="string" name="EM1_Genes" value="BMS1"/>
      <att type="string" name="EM1_Genes" value="SRP102"/>
      <att type="string" name="EM1_Genes" value="SNU114"/>
      <att type="string" name="EM1_Genes" value="ARF1"/>
      <att type="string" name="EM1_Genes" value="ARF2"/>
      <att type="string" name="EM1_Genes" value="CDC12"/>
      <att type="string" name="EM1_Genes" value="NPA3"/>
      <att type="string" name="EM1_Genes" value="CDC10"/>
      <att type="string" name="EM1_Genes" value="GPA2"/>
      <att type="string" name="EM1_Genes" value="ARF3"/>
      <att type="string" name="EM1_Genes" value="YPT31"/>
      <att type="string" name="EM1_Genes" value="YPT32"/>
      <att type="string" name="EM1_Genes" value="TUB1"/>
      <att type="string" name="EM1_Genes" value="FUN12"/>
      <att type="string" name="EM1_Genes" value="EFT1"/>
      <att type="string" name="EM1_Genes" value="GCD11"/>
      <att type="string" name="EM1_Genes" value="TUB3"/>
      <att type="string" name="EM1_Genes" value="TUB2"/>
      <att type="string" name="EM1_Genes" value="SUP35"/>
      <att type="string" name="EM1_Genes" value="SEC4"/>
      <att type="string" name="EM1_Genes" value="GPA1"/>
      <att type="string" name="EM1_Genes" value="YPT6"/>
    </att>
    <att type="string" name="EM1_Name" value="GO:0003924"/>
    <att type="real" name="EM1_fdr_qvalue_dataset1" value="8.43E-5"/>
    <att type="integer" name="EM1_gs_size_dataset1" value="42"/>
    <att type="real" name="EM1_pvalue_dataset1" value="2.41E-6"/>
    <att type="string" name="Namespace" value="Molecular Function"/>
    <att type="string" name="canonicalName" value="GO:0003924"/>
    <graphics type="ELLIPSE" h="23.10357666015625" w="23.10345458984375" x="544.7374572753906" y="364.580078125" fill="#07cd07" width="4" outline="#bebebe"/>
  </node>
  <node label="GO:0051049" id="-42">
    <att type="real" name="Color Intensity" value="=LOG(${EM1_fdr_qvalue_dataset1})" cy:equation="true"/>
    <att type="real" name="EM1_Colouring_dataset1" value="0.9999999717"/>
    <att type="string" name="EM1_Formatted_name" value="GO:0051049\n"/>
    <att type="string" name="EM1_GS_DESCR" value="regulation of transport"/>
    <att type="string" name="EM1_GS_Type" value="ENR"/>
    <att type="list" name="EM1_Genes">
      <att type="string" name="EM1_Genes" value="RHO1"/>
      <att type="string" name="EM1_Genes" value="VPS16"/>
      <att type="string" name="EM1_Genes" value="CDC42"/>
      <att type="string" name="EM1_Genes" value="FPK1"/>
      <att type="string" name="EM1_Genes" value="VPS33"/>
      <att type="string" name="EM1_Genes" value="SLG1"/>
      <att type="string" name="EM1_Genes" value="GLE2"/>
      <att type="string" name="EM1_Genes" value="PEP5"/>
      <att type="string" name="EM1_Genes" value="GYL1"/>
      <att type="string" name="EM1_Genes" value="SLT2"/>
      <att type="string" name="EM1_Genes" value="SEC23"/>
      <att type="string" name="EM1_Genes" value="SAR1"/>
      <att type="string" name="EM1_Genes" value="CRZ1"/>
      <att type="string" name="EM1_Genes" value="FKS1"/>
      <att type="string" name="EM1_Genes" value="TUP1"/>
      <att type="string" name="EM1_Genes" value="MSG5"/>
      <att type="string" name="EM1_Genes" value="PEP3"/>
      <att type="string" name="EM1_Genes" value="RGC1"/>
      <att type="string" name="EM1_Genes" value="SCS2"/>
      <att type="string" name="EM1_Genes" value="ASK10"/>
      <att type="string" name="EM1_Genes" value="BRE5"/>
      <att type="string" name="EM1_Genes" value="WHI3"/>
      <att type="string" name="EM1_Genes" value="TOR2"/>
      <att type="string" name="EM1_Genes" value="AKR1"/>
      <att type="string" name="EM1_Genes" value="ROM2"/>
      <att type="string" name="EM1_Genes" value="UBP3"/>
      <att type="string" name="EM1_Genes" value="UBR1"/>
      <att type="string" name="EM1_Genes" value="POR1"/>
      <att type="string" name="EM1_Genes" value="URE2"/>
      <att type="string" name="EM1_Genes" value="YPK1"/>
      <att type="string" name="EM1_Genes" value="AFT1"/>
      <att type="string" name="EM1_Genes" value="SLY1"/>
      <att type="string" name="EM1_Genes" value="ARK1"/>
      <att type="string" name="EM1_Genes" value="PHO86"/>
      <att type="string" name="EM1_Genes" value="CYC8"/>
      <att type="string" name="EM1_Genes" value="VAM6"/>
      <att type="string" name="EM1_Genes" value="ALY2"/>
      <att type="string" name="EM1_Genes" value="SKY1"/>
      <att type="string" name="EM1_Genes" value="VPS41"/>
      <att type="string" name="EM1_Genes" value="PRK1"/>
      <att type="string" name="EM1_Genes" value="RSP5"/>
      <att type="string" name="EM1_Genes" value="AKL1"/>
      <att type="string" name="EM1_Genes" value="SEC1"/>
      <att type="string" name="EM1_Genes" value="RAD6"/>
      <att type="string" name="EM1_Genes" value="GPA1"/>
      <att type="string" name="EM1_Genes" value="NPR1"/>
    </att>
    <att type="string" name="EM1_Name" value="GO:0051049"/>
    <att type="real" name="EM1_fdr_qvalue_dataset1" value="5.25E-7"/>
    <att type="integer" name="EM1_gs_size_dataset1" value="46"/>
    <att type="real" name="EM1_pvalue_dataset1" value="2.83E-8"/>
    <att type="string" name="Namespace" value="Biological Process"/>
    <att type="string" name="canonicalName" value="GO:0051049"/>
    <graphics type="ELLIPSE" h="23.491455078125" w="23.491455078125" x="1240.2850341796875" y="278.2987365722656" fill="#cd1010" width="4" outline="#bebebe"/>
  </node>
  <node label="GO:0003723" id="-41">
    <att type="real" name="Color Intensity" value="=LOG(${EM1_fdr_qvalue_dataset1})" cy:equation="true"/>
    <att type="real" name="EM1_Colouring_dataset1" value="0.999999999999999"/>
    <att type="string" name="EM1_Formatted_name" value="GO:0003723\n"/>
    <att type="string" name="EM1_GS_DESCR" value="RNA binding"/>
    <att type="string" name="EM1_GS_Type" value="ENR"/>
    <att type="list" name="EM1_Genes">
      <att type="string" name="EM1_Genes" value="UTP15"/>
      <att type="string" name="EM1_Genes" value="LOC1"/>
      <att type="string" name="EM1_Genes" value="UTP10"/>
      <att type="string" name="EM1_Genes" value="UTP13"/>
      <att type="string" name="EM1_Genes" value="MEX67"/>
      <att type="string" name="EM1_Genes" value="GBP2"/>
      <att type="string" name="EM1_Genes" value="SPB4"/>
      <att type="string" name="EM1_Genes" value="HRB1"/>
      <att type="string" name="EM1_Genes" value="UTP8"/>
      <att type="string" name="EM1_Genes" value="UTP9"/>
      <att type="string" name="EM1_Genes" value="UTP6"/>
      <att type="string" name="EM1_Genes" value="NOP53"/>
      <att type="string" name="EM1_Genes" value="NOP9"/>
      <att type="string" name="EM1_Genes" value="UTP22"/>
      <att type="string" name="EM1_Genes" value="NUG1"/>
      <att type="string" name="EM1_Genes" value="TEF1"/>
      <att type="string" name="EM1_Genes" value="TEF2"/>
      <att type="string" name="EM1_Genes" value="SHE2"/>
      <att type="string" name="EM1_Genes" value="RPF1"/>
      <att type="string" name="EM1_Genes" value="SHE3"/>
      <att type="string" name="EM1_Genes" value="RLI1"/>
      <att type="string" name="EM1_Genes" value="CUS1"/>
      <att type="string" name="EM1_Genes" value="RPS15"/>
      <att type="string" name="EM1_Genes" value="TIF6"/>
      <att type="string" name="EM1_Genes" value="CBC2"/>
      <att type="string" name="EM1_Genes" value="NSR1"/>
      <att type="string" name="EM1_Genes" value="NPL3"/>
      <att type="string" name="EM1_Genes" value="RPS14B"/>
      <att type="string" name="EM1_Genes" value="RPS2"/>
      <att type="string" name="EM1_Genes" value="RPS20"/>
      <att type="string" name="EM1_Genes" value="RLP7"/>
      <att type="string" name="EM1_Genes" value="RPF2"/>
      <att type="string" name="EM1_Genes" value="RRP12"/>
      <att type="string" name="EM1_Genes" value="RPS9A"/>
      <att type="string" name="EM1_Genes" value="PWP2"/>
      <att type="string" name="EM1_Genes" value="RPS9B"/>
      <att type="string" name="EM1_Genes" value="SNU13"/>
      <att type="string" name="EM1_Genes" value="SUP45"/>
      <att type="string" name="EM1_Genes" value="RRP6"/>
      <att type="string" name="EM1_Genes" value="RRP5"/>
      <att type="string" name="EM1_Genes" value="RRP9"/>
      <att type="string" name="EM1_Genes" value="PRP31"/>
      <att type="string" name="EM1_Genes" value="PRP21"/>
      <att type="string" name="EM1_Genes" value="PRP22"/>
      <att type="string" name="EM1_Genes" value="RPL14B"/>
      <att type="string" name="EM1_Genes" value="PRP40"/>
      <att type="string" name="EM1_Genes" value="RPL11B"/>
      <att type="string" name="EM1_Genes" value="PRP8"/>
      <att type="string" name="EM1_Genes" value="PRP9"/>
      <att type="string" name="EM1_Genes" value="RSE1"/>
      <att type="string" name="EM1_Genes" value="RPL15A"/>
      <att type="string" name="EM1_Genes" value="RPL16A"/>
      <att type="string" name="EM1_Genes" value="RPL16B"/>
      <att type="string" name="EM1_Genes" value="RNA14"/>
      <att type="string" name="EM1_Genes" value="SMD3"/>
      <att type="string" name="EM1_Genes" value="RPL26B"/>
      <att type="string" name="EM1_Genes" value="SMD2"/>
      <att type="string" name="EM1_Genes" value="RPL25"/>
      <att type="string" name="EM1_Genes" value="SMD1"/>
      <att type="string" name="EM1_Genes" value="SMB1"/>
      <att type="string" name="EM1_Genes" value="SNP1"/>
      <att type="string" name="EM1_Genes" value="SMX3"/>
      <att type="string" name="EM1_Genes" value="SMX2"/>
      <att type="string" name="EM1_Genes" value="RPL24A"/>
      <att type="string" name="EM1_Genes" value="SME1"/>
      <att type="string" name="EM1_Genes" value="SNU56"/>
      <att type="string" name="EM1_Genes" value="RPL30"/>
      <att type="string" name="EM1_Genes" value="SNU114"/>
      <att type="string" name="EM1_Genes" value="RPL36A"/>
      <att type="string" name="EM1_Genes" value="STO1"/>
      <att type="string" name="EM1_Genes" value="RPL28"/>
      <att type="string" name="EM1_Genes" value="SPT5"/>
      <att type="string" name="EM1_Genes" value="SPP382"/>
      <att type="string" name="EM1_Genes" value="CWC2"/>
      <att type="string" name="EM1_Genes" value="RPL6A"/>
      <att type="string" name="EM1_Genes" value="DCP1"/>
      <att type="string" name="EM1_Genes" value="RPL6B"/>
      <att type="string" name="EM1_Genes" value="DCP2"/>
      <att type="string" name="EM1_Genes" value="RPL4B"/>
      <att type="string" name="EM1_Genes" value="DHH1"/>
      <att type="string" name="EM1_Genes" value="RPL5"/>
      <att type="string" name="EM1_Genes" value="RPL36B"/>
      <att type="string" name="EM1_Genes" value="RPL4A"/>
      <att type="string" name="EM1_Genes" value="RPS13"/>
      <att type="string" name="EM1_Genes" value="HRP1"/>
      <att type="string" name="EM1_Genes" value="HSH155"/>
      <att type="string" name="EM1_Genes" value="RPL9A"/>
      <att type="string" name="EM1_Genes" value="RPP0"/>
      <att type="string" name="EM1_Genes" value="LSM1"/>
      <att type="string" name="EM1_Genes" value="MSL1"/>
      <att type="string" name="EM1_Genes" value="SCP160"/>
      <att type="string" name="EM1_Genes" value="MSL5"/>
      <att type="string" name="EM1_Genes" value="NAB2"/>
      <att type="string" name="EM1_Genes" value="MUD1"/>
      <att type="string" name="EM1_Genes" value="RPS14A"/>
      <att type="string" name="EM1_Genes" value="NAM8"/>
      <att type="string" name="EM1_Genes" value="PAB1"/>
      <att type="string" name="EM1_Genes" value="PAT1"/>
      <att type="string" name="EM1_Genes" value="RPS5"/>
      <att type="string" name="EM1_Genes" value="PRP11"/>
      <att type="string" name="EM1_Genes" value="RPS3"/>
      <att type="string" name="EM1_Genes" value="HYP2"/>
      <att type="string" name="EM1_Genes" value="GIS2"/>
      <att type="string" name="EM1_Genes" value="GCN2"/>
      <att type="string" name="EM1_Genes" value="EFT2"/>
      <att type="string" name="EM1_Genes" value="EST1"/>
      <att type="string" name="EM1_Genes" value="YGR054W"/>
      <att type="string" name="EM1_Genes" value="TIF5"/>
      <att type="string" name="EM1_Genes" value="TIF4632"/>
      <att type="string" name="EM1_Genes" value="SRO9"/>
      <att type="string" name="EM1_Genes" value="TIF4631"/>
      <att type="string" name="EM1_Genes" value="TIF34"/>
      <att type="string" name="EM1_Genes" value="TIF2"/>
      <att type="string" name="EM1_Genes" value="TIF1"/>
      <att type="string" name="EM1_Genes" value="CCR4"/>
      <att type="string" name="EM1_Genes" value="SUI1"/>
      <att type="string" name="EM1_Genes" value="BRE5"/>
      <att type="string" name="EM1_Genes" value="HEK2"/>
      <att type="string" name="EM1_Genes" value="SSD1"/>
      <att type="string" name="EM1_Genes" value="SCD6"/>
      <att type="string" name="EM1_Genes" value="UBP3"/>
      <att type="string" name="EM1_Genes" value="PUF6"/>
      <att type="string" name="EM1_Genes" value="SBP1"/>
      <att type="string" name="EM1_Genes" value="PUF3"/>
      <att type="string" name="EM1_Genes" value="PUB1"/>
      <att type="string" name="EM1_Genes" value="JSN1"/>
      <att type="string" name="EM1_Genes" value="CDC33"/>
      <att type="string" name="EM1_Genes" value="NIP1"/>
      <att type="string" name="EM1_Genes" value="PRT1"/>
      <att type="string" name="EM1_Genes" value="RPG1"/>
      <att type="string" name="EM1_Genes" value="FUN12"/>
      <att type="string" name="EM1_Genes" value="GCD11"/>
      <att type="string" name="EM1_Genes" value="GCD7"/>
      <att type="string" name="EM1_Genes" value="GCN3"/>
      <att type="string" name="EM1_Genes" value="PRE10"/>
      <att type="string" name="EM1_Genes" value="SUP35"/>
      <att type="string" name="EM1_Genes" value="DED1"/>
      <att type="string" name="EM1_Genes" value="CIC1"/>
      <att type="string" name="EM1_Genes" value="HSP26"/>
      <att type="string" name="EM1_Genes" value="NUP145"/>
      <att type="string" name="EM1_Genes" value="STI1"/>
      <att type="string" name="EM1_Genes" value="RPB4"/>
      <att type="string" name="EM1_Genes" value="NOP13"/>
      <att type="string" name="EM1_Genes" value="SUB2"/>
      <att type="string" name="EM1_Genes" value="BRX1"/>
      <att type="string" name="EM1_Genes" value="YKU70"/>
      <att type="string" name="EM1_Genes" value="TEF4"/>
      <att type="string" name="EM1_Genes" value="YKU80"/>
      <att type="string" name="EM1_Genes" value="YEF3"/>
      <att type="string" name="EM1_Genes" value="YRA1"/>
      <att type="string" name="EM1_Genes" value="EFT1"/>
      <att type="string" name="EM1_Genes" value="HEF3"/>
      <att type="string" name="EM1_Genes" value="LSM12"/>
      <att type="string" name="EM1_Genes" value="ARP8"/>
      <att type="string" name="EM1_Genes" value="SSF1"/>
      <att type="string" name="EM1_Genes" value="PUF4"/>
      <att type="string" name="EM1_Genes" value="MOT2"/>
      <att type="string" name="EM1_Genes" value="SET1"/>
      <att type="string" name="EM1_Genes" value="SUA7"/>
      <att type="string" name="EM1_Genes" value="RPB7"/>
      <att type="string" name="EM1_Genes" value="POP2"/>
      <att type="string" name="EM1_Genes" value="NRD1"/>
      <att type="string" name="EM1_Genes" value="NAB3"/>
      <att type="string" name="EM1_Genes" value="PTA1"/>
      <att type="string" name="EM1_Genes" value="HAS1"/>
      <att type="string" name="EM1_Genes" value="HCA4"/>
      <att type="string" name="EM1_Genes" value="GAR1"/>
      <att type="string" name="EM1_Genes" value="ESF1"/>
      <att type="string" name="EM1_Genes" value="ENP1"/>
      <att type="string" name="EM1_Genes" value="ECM16"/>
      <att type="string" name="EM1_Genes" value="EMG1"/>
      <att type="string" name="EM1_Genes" value="DRS1"/>
      <att type="string" name="EM1_Genes" value="DIP2"/>
      <att type="string" name="EM1_Genes" value="DIS3"/>
      <att type="string" name="EM1_Genes" value="DIM1"/>
      <att type="string" name="EM1_Genes" value="DBP9"/>
      <att type="string" name="EM1_Genes" value="DBP8"/>
      <att type="string" name="EM1_Genes" value="DBP2"/>
      <att type="string" name="EM1_Genes" value="DBP10"/>
      <att type="string" name="EM1_Genes" value="CBF5"/>
      <att type="string" name="EM1_Genes" value="BUD21"/>
      <att type="string" name="EM1_Genes" value="BMS1"/>
      <att type="string" name="EM1_Genes" value="NOP4"/>
      <att type="string" name="EM1_Genes" value="NOP6"/>
      <att type="string" name="EM1_Genes" value="NOP12"/>
      <att type="string" name="EM1_Genes" value="NOP14"/>
      <att type="string" name="EM1_Genes" value="NOP15"/>
      <att type="string" name="EM1_Genes" value="NOP2"/>
      <att type="string" name="EM1_Genes" value="NIP7"/>
      <att type="string" name="EM1_Genes" value="NOB1"/>
      <att type="string" name="EM1_Genes" value="NOP1"/>
      <att type="string" name="EM1_Genes" value="MTR4"/>
      <att type="string" name="EM1_Genes" value="NAF1"/>
      <att type="string" name="EM1_Genes" value="NAN1"/>
      <att type="string" name="EM1_Genes" value="NHP2"/>
      <att type="string" name="EM1_Genes" value="ARC1"/>
      <att type="string" name="EM1_Genes" value="ALA1"/>
      <att type="string" name="EM1_Genes" value="MAK5"/>
      <att type="string" name="EM1_Genes" value="GCD6"/>
      <att type="string" name="EM1_Genes" value="MRT4"/>
      <att type="string" name="EM1_Genes" value="DPS1"/>
      <att type="string" name="EM1_Genes" value="IDH2"/>
      <att type="string" name="EM1_Genes" value="GUS1"/>
      <att type="string" name="EM1_Genes" value="LSM6"/>
      <att type="string" name="EM1_Genes" value="MRP4"/>
      <att type="string" name="EM1_Genes" value="LSM8"/>
      <att type="string" name="EM1_Genes" value="MDH1"/>
      <att type="string" name="EM1_Genes" value="LSM3"/>
      <att type="string" name="EM1_Genes" value="MRPS5"/>
      <att type="string" name="EM1_Genes" value="LSM2"/>
      <att type="string" name="EM1_Genes" value="MRPL16"/>
      <att type="string" name="EM1_Genes" value="SUI2"/>
      <att type="string" name="EM1_Genes" value="LSM5"/>
      <att type="string" name="EM1_Genes" value="PFK2"/>
      <att type="string" name="EM1_Genes" value="LSM4"/>
      <att type="string" name="EM1_Genes" value="IMP3"/>
      <att type="string" name="EM1_Genes" value="YGR250C"/>
      <att type="string" name="EM1_Genes" value="ARC15"/>
      <att type="string" name="EM1_Genes" value="TIF35"/>
      <att type="string" name="EM1_Genes" value="KRR1"/>
    </att>
    <att type="string" name="EM1_Name" value="GO:0003723"/>
    <att type="real" name="EM1_fdr_qvalue_dataset1" value="1.25E-13"/>
    <att type="integer" name="EM1_gs_size_dataset1" value="220"/>
    <att type="real" name="EM1_pvalue_dataset1" value="9.98E-16"/>
    <att type="string" name="Namespace" value="Molecular Function"/>
    <att type="string" name="canonicalName" value="GO:0003723"/>
    <graphics type="ELLIPSE" h="40.3663330078125" w="40.366455078125" x="411.2207336425781" y="730.6240234375" fill="#07cd07" width="4" outline="#bebebe"/>
  </node>
  <node label="GO:0005886" id="-40">
    <att type="real" name="Color Intensity" value="=LOG(${EM1_fdr_qvalue_dataset1})" cy:equation="true"/>
    <att type="real" name="EM1_Colouring_dataset1" value="0.9999999999999998"/>
    <att type="string" name="EM1_Formatted_name" value="GO:0005886\n"/>
    <att type="string" name="EM1_GS_DESCR" value="plasma membrane"/>
    <att type="string" name="EM1_GS_Type" value="ENR"/>
    <att type="list" name="EM1_Genes">
      <att type="string" name="EM1_Genes" value="YOR1"/>
      <att type="string" name="EM1_Genes" value="TPO3"/>
      <att type="string" name="EM1_Genes" value="FKS1"/>
      <att type="string" name="EM1_Genes" value="PMA1"/>
      <att type="string" name="EM1_Genes" value="PTR2"/>
      <att type="string" name="EM1_Genes" value="KOG1"/>
      <att type="string" name="EM1_Genes" value="MRH1"/>
      <att type="string" name="EM1_Genes" value="SUR7"/>
      <att type="string" name="EM1_Genes" value="HXT6"/>
      <att type="string" name="EM1_Genes" value="HXT7"/>
      <att type="string" name="EM1_Genes" value="HXT4"/>
      <att type="string" name="EM1_Genes" value="HXT5"/>
      <att type="string" name="EM1_Genes" value="SLA1"/>
      <att type="string" name="EM1_Genes" value="HXT2"/>
      <att type="string" name="EM1_Genes" value="HXT3"/>
      <att type="string" name="EM1_Genes" value="FRE1"/>
      <att type="string" name="EM1_Genes" value="HXT1"/>
      <att type="string" name="EM1_Genes" value="ENA2"/>
      <att type="string" name="EM1_Genes" value="YPK1"/>
      <att type="string" name="EM1_Genes" value="ENA5"/>
      <att type="string" name="EM1_Genes" value="SSO2"/>
      <att type="string" name="EM1_Genes" value="DNF2"/>
      <att type="string" name="EM1_Genes" value="SNQ2"/>
      <att type="string" name="EM1_Genes" value="PDR5"/>
      <att type="string" name="EM1_Genes" value="NCE102"/>
      <att type="string" name="EM1_Genes" value="SRO7"/>
      <att type="string" name="EM1_Genes" value="SLA2"/>
      <att type="string" name="EM1_Genes" value="NPR1"/>
      <att type="string" name="EM1_Genes" value="HRR25"/>
      <att type="string" name="EM1_Genes" value="RHO1"/>
      <att type="string" name="EM1_Genes" value="SLG1"/>
      <att type="string" name="EM1_Genes" value="SLM1"/>
      <att type="string" name="EM1_Genes" value="SLM2"/>
      <att type="string" name="EM1_Genes" value="GYP5"/>
      <att type="string" name="EM1_Genes" value="KIN2"/>
      <att type="string" name="EM1_Genes" value="LST8"/>
      <att type="string" name="EM1_Genes" value="TOR1"/>
      <att type="string" name="EM1_Genes" value="TOR2"/>
      <att type="string" name="EM1_Genes" value="TSC11"/>
      <att type="string" name="EM1_Genes" value="GAS1"/>
      <att type="string" name="EM1_Genes" value="TCO89"/>
      <att type="string" name="EM1_Genes" value="ENA1"/>
      <att type="string" name="EM1_Genes" value="CTR1"/>
      <att type="string" name="EM1_Genes" value="BIT61"/>
      <att type="string" name="EM1_Genes" value="ECM33"/>
      <att type="string" name="EM1_Genes" value="AVO1"/>
      <att type="string" name="EM1_Genes" value="CHS1"/>
      <att type="string" name="EM1_Genes" value="BEM2"/>
      <att type="string" name="EM1_Genes" value="AVO2"/>
    </att>
    <att type="string" name="EM1_Name" value="GO:0005886"/>
    <att type="real" name="EM1_fdr_qvalue_dataset1" value="6.82E-15"/>
    <att type="integer" name="EM1_gs_size_dataset1" value="49"/>
    <att type="real" name="EM1_pvalue_dataset1" value="2.48E-16"/>
    <att type="string" name="Namespace" value="Cellular Component"/>
    <att type="string" name="canonicalName" value="GO:0005886"/>
    <graphics type="ELLIPSE" h="23.782238006591797" w="23.782470703125" x="1098.3099365234375" y="66.06363868713379" fill="#0000ff" width="4" outline="#bebebe"/>
  </node>
  <node label="GO:0008380" id="-39">
    <att type="real" name="Color Intensity" value="=LOG(${EM1_fdr_qvalue_dataset1})" cy:equation="true"/>
    <att type="real" name="EM1_Colouring_dataset1" value="0.999999719"/>
    <att type="string" name="EM1_Formatted_name" value="GO:0008380\n"/>
    <att type="string" name="EM1_GS_DESCR" value="RNA splicing"/>
    <att type="string" name="EM1_GS_Type" value="ENR"/>
    <att type="list" name="EM1_Genes">
      <att type="string" name="EM1_Genes" value="PTC1"/>
      <att type="string" name="EM1_Genes" value="SUB2"/>
      <att type="string" name="EM1_Genes" value="CUS1"/>
      <att type="string" name="EM1_Genes" value="CLF1"/>
      <att type="string" name="EM1_Genes" value="CEF1"/>
      <att type="string" name="EM1_Genes" value="CBC2"/>
      <att type="string" name="EM1_Genes" value="BRR2"/>
      <att type="string" name="EM1_Genes" value="PRP43"/>
      <att type="string" name="EM1_Genes" value="NPL3"/>
      <att type="string" name="EM1_Genes" value="USA1"/>
      <att type="string" name="EM1_Genes" value="URN1"/>
      <att type="string" name="EM1_Genes" value="SNU13"/>
      <att type="string" name="EM1_Genes" value="SNU66"/>
      <att type="string" name="EM1_Genes" value="PRP3"/>
      <att type="string" name="EM1_Genes" value="PRP31"/>
      <att type="string" name="EM1_Genes" value="PRP21"/>
      <att type="string" name="EM1_Genes" value="PRP22"/>
      <att type="string" name="EM1_Genes" value="PRP40"/>
      <att type="string" name="EM1_Genes" value="PRP45"/>
      <att type="string" name="EM1_Genes" value="PRP39"/>
      <att type="string" name="EM1_Genes" value="PRP4"/>
      <att type="string" name="EM1_Genes" value="PRP8"/>
      <att type="string" name="EM1_Genes" value="PRP9"/>
      <att type="string" name="EM1_Genes" value="PRP46"/>
      <att type="string" name="EM1_Genes" value="PRP6"/>
      <att type="string" name="EM1_Genes" value="RSE1"/>
      <att type="string" name="EM1_Genes" value="SMD3"/>
      <att type="string" name="EM1_Genes" value="SMD2"/>
      <att type="string" name="EM1_Genes" value="SMD1"/>
      <att type="string" name="EM1_Genes" value="SMB1"/>
      <att type="string" name="EM1_Genes" value="SNP1"/>
      <att type="string" name="EM1_Genes" value="SMX3"/>
      <att type="string" name="EM1_Genes" value="SMX2"/>
      <att type="string" name="EM1_Genes" value="SME1"/>
      <att type="string" name="EM1_Genes" value="SNU71"/>
      <att type="string" name="EM1_Genes" value="SNU56"/>
      <att type="string" name="EM1_Genes" value="SNU114"/>
      <att type="string" name="EM1_Genes" value="SNT309"/>
      <att type="string" name="EM1_Genes" value="SYF1"/>
      <att type="string" name="EM1_Genes" value="STO1"/>
      <att type="string" name="EM1_Genes" value="SPT5"/>
      <att type="string" name="EM1_Genes" value="SPP382"/>
      <att type="string" name="EM1_Genes" value="CWC2"/>
      <att type="string" name="EM1_Genes" value="CWC21"/>
      <att type="string" name="EM1_Genes" value="SPT4"/>
      <att type="string" name="EM1_Genes" value="PRP19"/>
      <att type="string" name="EM1_Genes" value="DIB1"/>
      <att type="string" name="EM1_Genes" value="HSH155"/>
      <att type="string" name="EM1_Genes" value="HSH49"/>
      <att type="string" name="EM1_Genes" value="LEA1"/>
      <att type="string" name="EM1_Genes" value="MSL1"/>
      <att type="string" name="EM1_Genes" value="MSL5"/>
      <att type="string" name="EM1_Genes" value="LSM7"/>
      <att type="string" name="EM1_Genes" value="LSM6"/>
      <att type="string" name="EM1_Genes" value="MUD1"/>
      <att type="string" name="EM1_Genes" value="LSM8"/>
      <att type="string" name="EM1_Genes" value="NAM8"/>
      <att type="string" name="EM1_Genes" value="LSM3"/>
      <att type="string" name="EM1_Genes" value="LSM2"/>
      <att type="string" name="EM1_Genes" value="LSM5"/>
      <att type="string" name="EM1_Genes" value="LSM4"/>
      <att type="string" name="EM1_Genes" value="PRP11"/>
      <att type="string" name="EM1_Genes" value="PRP2"/>
      <att type="string" name="EM1_Genes" value="PRP16"/>
    </att>
    <att type="string" name="EM1_Name" value="GO:0008380"/>
    <att type="real" name="EM1_fdr_qvalue_dataset1" value="4.52E-6"/>
    <att type="integer" name="EM1_gs_size_dataset1" value="64"/>
    <att type="real" name="EM1_pvalue_dataset1" value="2.81E-7"/>
    <att type="string" name="Namespace" value="Biological Process"/>
    <att type="string" name="canonicalName" value="GO:0008380"/>
    <graphics type="ELLIPSE" h="25.237060546875" w="25.23699951171875" x="286.8586730957031" y="930.3901977539062" fill="#cd1010" width="4" outline="#bebebe"/>
  </node>
  <node label="GO:0008134" id="-38">
    <att type="real" name="Color Intensity" value="=LOG(${EM1_fdr_qvalue_dataset1})" cy:equation="true"/>
    <att type="real" name="EM1_Colouring_dataset1" value="0.9999207"/>
    <att type="string" name="EM1_Formatted_name" value="GO:0008134\n"/>
    <att type="string" name="EM1_GS_DESCR" value="transcription factor binding"/>
    <att type="string" name="EM1_GS_Type" value="ENR"/>
    <att type="list" name="EM1_Genes">
      <att type="string" name="EM1_Genes" value="SNF5"/>
      <att type="string" name="EM1_Genes" value="PGD1"/>
      <att type="string" name="EM1_Genes" value="TAF4"/>
      <att type="string" name="EM1_Genes" value="SUA7"/>
      <att type="string" name="EM1_Genes" value="SKO1"/>
      <att type="string" name="EM1_Genes" value="RGR1"/>
      <att type="string" name="EM1_Genes" value="TFA1"/>
      <att type="string" name="EM1_Genes" value="SIN4"/>
      <att type="string" name="EM1_Genes" value="SRB7"/>
      <att type="string" name="EM1_Genes" value="DIG2"/>
      <att type="string" name="EM1_Genes" value="RAP1"/>
      <att type="string" name="EM1_Genes" value="GAL80"/>
      <att type="string" name="EM1_Genes" value="SPT15"/>
      <att type="string" name="EM1_Genes" value="SRB4"/>
      <att type="string" name="EM1_Genes" value="DIG1"/>
      <att type="string" name="EM1_Genes" value="RTG3"/>
      <att type="string" name="EM1_Genes" value="UME6"/>
      <att type="string" name="EM1_Genes" value="GAL4"/>
      <att type="string" name="EM1_Genes" value="GAL11"/>
      <att type="string" name="EM1_Genes" value="TAF12"/>
      <att type="string" name="EM1_Genes" value="MED2"/>
      <att type="string" name="EM1_Genes" value="MED11"/>
      <att type="string" name="EM1_Genes" value="TAF1"/>
      <att type="string" name="EM1_Genes" value="GTS1"/>
      <att type="string" name="EM1_Genes" value="MED8"/>
      <att type="string" name="EM1_Genes" value="SPT5"/>
      <att type="string" name="EM1_Genes" value="TAF6"/>
      <att type="string" name="EM1_Genes" value="MOT1"/>
      <att type="string" name="EM1_Genes" value="CTI6"/>
      <att type="string" name="EM1_Genes" value="FKH1"/>
      <att type="string" name="EM1_Genes" value="SPT8"/>
      <att type="string" name="EM1_Genes" value="BDF1"/>
      <att type="string" name="EM1_Genes" value="MDN1"/>
      <att type="string" name="EM1_Genes" value="BDF2"/>
      <att type="string" name="EM1_Genes" value="KSS1"/>
      <att type="string" name="EM1_Genes" value="SWI1"/>
      <att type="string" name="EM1_Genes" value="ADR1"/>
      <att type="string" name="EM1_Genes" value="SNF2"/>
    </att>
    <att type="string" name="EM1_Name" value="GO:0008134"/>
    <att type="real" name="EM1_fdr_qvalue_dataset1" value="0.00196"/>
    <att type="integer" name="EM1_gs_size_dataset1" value="38"/>
    <att type="real" name="EM1_pvalue_dataset1" value="7.93E-5"/>
    <att type="string" name="Namespace" value="Molecular Function"/>
    <att type="string" name="canonicalName" value="GO:0008134"/>
    <graphics type="ELLIPSE" h="22.7161865234375" w="22.715576171875" x="1568.543701171875" y="1033.3180541992188" fill="#07cd07" width="4" outline="#bebebe"/>
  </node>
  <node label="GO:0008135" id="-37">
    <att type="real" name="Color Intensity" value="=LOG(${EM1_fdr_qvalue_dataset1})" cy:equation="true"/>
    <att type="real" name="EM1_Colouring_dataset1" value="0.999999991"/>
    <att type="string" name="EM1_Formatted_name" value="GO:0008135\n"/>
    <att type="string" name="EM1_GS_DESCR" value="translation factor activity, nucleic acid binding"/>
    <att type="string" name="EM1_GS_Type" value="ENR"/>
    <att type="list" name="EM1_Genes">
      <att type="string" name="EM1_Genes" value="HYP2"/>
      <att type="string" name="EM1_Genes" value="SUA7"/>
      <att type="string" name="EM1_Genes" value="EFT2"/>
      <att type="string" name="EM1_Genes" value="YGR054W"/>
      <att type="string" name="EM1_Genes" value="TIF5"/>
      <att type="string" name="EM1_Genes" value="TIF4632"/>
      <att type="string" name="EM1_Genes" value="TIF4631"/>
      <att type="string" name="EM1_Genes" value="TIF34"/>
      <att type="string" name="EM1_Genes" value="TIF2"/>
      <att type="string" name="EM1_Genes" value="TIF1"/>
      <att type="string" name="EM1_Genes" value="SUI1"/>
      <att type="string" name="EM1_Genes" value="TEF1"/>
      <att type="string" name="EM1_Genes" value="TEF2"/>
      <att type="string" name="EM1_Genes" value="RLI1"/>
      <att type="string" name="EM1_Genes" value="TIF6"/>
      <att type="string" name="EM1_Genes" value="CDC33"/>
      <att type="string" name="EM1_Genes" value="NIP1"/>
      <att type="string" name="EM1_Genes" value="TEF4"/>
      <att type="string" name="EM1_Genes" value="YEF3"/>
      <att type="string" name="EM1_Genes" value="PRT1"/>
      <att type="string" name="EM1_Genes" value="RPG1"/>
      <att type="string" name="EM1_Genes" value="FUN12"/>
      <att type="string" name="EM1_Genes" value="GCD11"/>
      <att type="string" name="EM1_Genes" value="EFT1"/>
      <att type="string" name="EM1_Genes" value="GCD7"/>
      <att type="string" name="EM1_Genes" value="HEF3"/>
      <att type="string" name="EM1_Genes" value="GCN3"/>
      <att type="string" name="EM1_Genes" value="SUP35"/>
      <att type="string" name="EM1_Genes" value="DED1"/>
    </att>
    <att type="string" name="EM1_Name" value="GO:0008135"/>
    <att type="real" name="EM1_fdr_qvalue_dataset1" value="5.48E-7"/>
    <att type="integer" name="EM1_gs_size_dataset1" value="29"/>
    <att type="real" name="EM1_pvalue_dataset1" value="9.0E-9"/>
    <att type="string" name="Namespace" value="Molecular Function"/>
    <att type="string" name="canonicalName" value="GO:0008135"/>
    <graphics type="ELLIPSE" h="21.84271240234375" w="21.842864990234375" x="337.00218200683594" y="609.3223571777344" fill="#07cd07" width="4" outline="#bebebe"/>
  </node>
  <node label="GO:0033043" id="-36">
    <att type="real" name="Color Intensity" value="=LOG(${EM1_fdr_qvalue_dataset1})" cy:equation="true"/>
    <att type="real" name="EM1_Colouring_dataset1" value="0.9999999999999386"/>
    <att type="string" name="EM1_Formatted_name" value="GO:0033043\n"/>
    <att type="string" name="EM1_GS_DESCR" value="regulation of organelle organization"/>
    <att type="string" name="EM1_GS_Type" value="ENR"/>
    <att type="list" name="EM1_Genes">
      <att type="string" name="EM1_Genes" value="ARP2"/>
      <att type="string" name="EM1_Genes" value="RTF1"/>
      <att type="string" name="EM1_Genes" value="SWE1"/>
      <att type="string" name="EM1_Genes" value="CDC28"/>
      <att type="string" name="EM1_Genes" value="BUD6"/>
      <att type="string" name="EM1_Genes" value="SLY1"/>
      <att type="string" name="EM1_Genes" value="CHD1"/>
      <att type="string" name="EM1_Genes" value="CTR9"/>
      <att type="string" name="EM1_Genes" value="DOC1"/>
      <att type="string" name="EM1_Genes" value="LAS17"/>
      <att type="string" name="EM1_Genes" value="FPR4"/>
      <att type="string" name="EM1_Genes" value="SGV1"/>
      <att type="string" name="EM1_Genes" value="CLB3"/>
      <att type="string" name="EM1_Genes" value="CLB2"/>
      <att type="string" name="EM1_Genes" value="ADA2"/>
      <att type="string" name="EM1_Genes" value="CDH1"/>
      <att type="string" name="EM1_Genes" value="ADR1"/>
      <att type="string" name="EM1_Genes" value="CDC20"/>
      <att type="string" name="EM1_Genes" value="ASF1"/>
      <att type="string" name="EM1_Genes" value="MPS1"/>
      <att type="string" name="EM1_Genes" value="SPC34"/>
      <att type="string" name="EM1_Genes" value="VPS16"/>
      <att type="string" name="EM1_Genes" value="LEO1"/>
      <att type="string" name="EM1_Genes" value="VPS33"/>
      <att type="string" name="EM1_Genes" value="SPC19"/>
      <att type="string" name="EM1_Genes" value="RTG2"/>
      <att type="string" name="EM1_Genes" value="PEP3"/>
      <att type="string" name="EM1_Genes" value="GLC7"/>
      <att type="string" name="EM1_Genes" value="NUP170"/>
      <att type="string" name="EM1_Genes" value="SPT6"/>
      <att type="string" name="EM1_Genes" value="MAD3"/>
      <att type="string" name="EM1_Genes" value="NUP53"/>
      <att type="string" name="EM1_Genes" value="VAM6"/>
      <att type="string" name="EM1_Genes" value="PSE1"/>
      <att type="string" name="EM1_Genes" value="VPS41"/>
      <att type="string" name="EM1_Genes" value="HSP78"/>
      <att type="string" name="EM1_Genes" value="RSP5"/>
      <att type="string" name="EM1_Genes" value="MSS51"/>
      <att type="string" name="EM1_Genes" value="SET1"/>
      <att type="string" name="EM1_Genes" value="MND2"/>
      <att type="string" name="EM1_Genes" value="SET2"/>
      <att type="string" name="EM1_Genes" value="PPH22"/>
      <att type="string" name="EM1_Genes" value="PPH21"/>
      <att type="string" name="EM1_Genes" value="CDC13"/>
      <att type="string" name="EM1_Genes" value="CLB5"/>
      <att type="string" name="EM1_Genes" value="NUP157"/>
      <att type="string" name="EM1_Genes" value="ASM4"/>
      <att type="string" name="EM1_Genes" value="YPT7"/>
      <att type="string" name="EM1_Genes" value="VPS75"/>
      <att type="string" name="EM1_Genes" value="TPD3"/>
      <att type="string" name="EM1_Genes" value="CDC73"/>
      <att type="string" name="EM1_Genes" value="ARC35"/>
      <att type="string" name="EM1_Genes" value="BDF1"/>
      <att type="string" name="EM1_Genes" value="BDF2"/>
      <att type="string" name="EM1_Genes" value="ESS1"/>
      <att type="string" name="EM1_Genes" value="SEC1"/>
      <att type="string" name="EM1_Genes" value="CDC23"/>
      <att type="string" name="EM1_Genes" value="RHO1"/>
      <att type="string" name="EM1_Genes" value="BFR1"/>
      <att type="string" name="EM1_Genes" value="CEP3"/>
      <att type="string" name="EM1_Genes" value="CDC42"/>
      <att type="string" name="EM1_Genes" value="ENO2"/>
      <att type="string" name="EM1_Genes" value="HHT2"/>
      <att type="string" name="EM1_Genes" value="ENO1"/>
      <att type="string" name="EM1_Genes" value="HHT1"/>
      <att type="string" name="EM1_Genes" value="CDC5"/>
      <att type="string" name="EM1_Genes" value="MAD2"/>
      <att type="string" name="EM1_Genes" value="MAD1"/>
      <att type="string" name="EM1_Genes" value="MHR1"/>
      <att type="string" name="EM1_Genes" value="MDM38"/>
      <att type="string" name="EM1_Genes" value="PEP5"/>
      <att type="string" name="EM1_Genes" value="NIS1"/>
      <att type="string" name="EM1_Genes" value="SEC23"/>
      <att type="string" name="EM1_Genes" value="SAR1"/>
      <att type="string" name="EM1_Genes" value="FIN1"/>
      <att type="string" name="EM1_Genes" value="SWM1"/>
      <att type="string" name="EM1_Genes" value="HSK3"/>
      <att type="string" name="EM1_Genes" value="DAD1"/>
      <att type="string" name="EM1_Genes" value="DAD4"/>
      <att type="string" name="EM1_Genes" value="DAD2"/>
      <att type="string" name="EM1_Genes" value="DMA1"/>
      <att type="string" name="EM1_Genes" value="DAM1"/>
      <att type="string" name="EM1_Genes" value="DUO1"/>
      <att type="string" name="EM1_Genes" value="DMA2"/>
      <att type="string" name="EM1_Genes" value="CAP1"/>
      <att type="string" name="EM1_Genes" value="HSP82"/>
      <att type="string" name="EM1_Genes" value="CAP2"/>
      <att type="string" name="EM1_Genes" value="CRN1"/>
      <att type="string" name="EM1_Genes" value="PAF1"/>
      <att type="string" name="EM1_Genes" value="BIK1"/>
      <att type="string" name="EM1_Genes" value="BIM1"/>
      <att type="string" name="EM1_Genes" value="BUB1"/>
      <att type="string" name="EM1_Genes" value="BUD14"/>
      <att type="string" name="EM1_Genes" value="BNI1"/>
      <att type="string" name="EM1_Genes" value="BNR1"/>
      <att type="string" name="EM1_Genes" value="ARP3"/>
      <att type="string" name="EM1_Genes" value="ARC40"/>
      <att type="string" name="EM1_Genes" value="SBA1"/>
      <att type="string" name="EM1_Genes" value="ARC18"/>
      <att type="string" name="EM1_Genes" value="ARC15"/>
    </att>
    <att type="string" name="EM1_Name" value="GO:0033043"/>
    <att type="real" name="EM1_fdr_qvalue_dataset1" value="2.09E-12"/>
    <att type="integer" name="EM1_gs_size_dataset1" value="100"/>
    <att type="real" name="EM1_pvalue_dataset1" value="6.14E-14"/>
    <att type="string" name="Namespace" value="Biological Process"/>
    <att type="string" name="canonicalName" value="GO:0033043"/>
    <graphics type="ELLIPSE" h="28.7283935546875" w="28.728271484375" x="1176.6380615234375" y="396.151611328125" fill="#cd1010" width="4" outline="#bebebe"/>
  </node>
  <node label="GO:0051082" id="-35">
    <att type="real" name="Color Intensity" value="=LOG(${EM1_fdr_qvalue_dataset1})" cy:equation="true"/>
    <att type="real" name="EM1_Colouring_dataset1" value="0.99976"/>
    <att type="string" name="EM1_Formatted_name" value="GO:0051082\n"/>
    <att type="string" name="EM1_GS_DESCR" value="unfolded protein binding"/>
    <att type="string" name="EM1_GS_Type" value="ENR"/>
    <att type="list" name="EM1_Genes">
      <att type="string" name="EM1_Genes" value="CDC37"/>
      <att type="string" name="EM1_Genes" value="SSZ1"/>
      <att type="string" name="EM1_Genes" value="SSA1"/>
      <att type="string" name="EM1_Genes" value="CCT7"/>
      <att type="string" name="EM1_Genes" value="CCT8"/>
      <att type="string" name="EM1_Genes" value="CCT5"/>
      <att type="string" name="EM1_Genes" value="CCT6"/>
      <att type="string" name="EM1_Genes" value="HSP42"/>
      <att type="string" name="EM1_Genes" value="CCT3"/>
      <att type="string" name="EM1_Genes" value="CCT4"/>
      <att type="string" name="EM1_Genes" value="BUD27"/>
      <att type="string" name="EM1_Genes" value="CCT2"/>
      <att type="string" name="EM1_Genes" value="SSB1"/>
      <att type="string" name="EM1_Genes" value="SSB2"/>
      <att type="string" name="EM1_Genes" value="ZUO1"/>
      <att type="string" name="EM1_Genes" value="HSP26"/>
      <att type="string" name="EM1_Genes" value="HSP104"/>
      <att type="string" name="EM1_Genes" value="HSP82"/>
      <att type="string" name="EM1_Genes" value="CHS7"/>
      <att type="string" name="EM1_Genes" value="HSP60"/>
      <att type="string" name="EM1_Genes" value="MDJ1"/>
      <att type="string" name="EM1_Genes" value="PHO86"/>
      <att type="string" name="EM1_Genes" value="ECM10"/>
      <att type="string" name="EM1_Genes" value="CPR6"/>
      <att type="string" name="EM1_Genes" value="EGD2"/>
      <att type="string" name="EM1_Genes" value="EGD1"/>
      <att type="string" name="EM1_Genes" value="HSC82"/>
      <att type="string" name="EM1_Genes" value="GSF2"/>
      <att type="string" name="EM1_Genes" value="SIS1"/>
      <att type="string" name="EM1_Genes" value="TCP1"/>
      <att type="string" name="EM1_Genes" value="TSA1"/>
      <att type="string" name="EM1_Genes" value="YDJ1"/>
      <att type="string" name="EM1_Genes" value="KAR2"/>
      <att type="string" name="EM1_Genes" value="SEC63"/>
      <att type="string" name="EM1_Genes" value="SHR3"/>
      <att type="string" name="EM1_Genes" value="VMA22"/>
      <att type="string" name="EM1_Genes" value="NSG1"/>
      <att type="string" name="EM1_Genes" value="SSA2"/>
      <att type="string" name="EM1_Genes" value="SSA3"/>
      <att type="string" name="EM1_Genes" value="SSA4"/>
      <att type="string" name="EM1_Genes" value="SSC1"/>
    </att>
    <att type="string" name="EM1_Name" value="GO:0051082"/>
    <att type="real" name="EM1_fdr_qvalue_dataset1" value="0.00527"/>
    <att type="integer" name="EM1_gs_size_dataset1" value="41"/>
    <att type="real" name="EM1_pvalue_dataset1" value="2.4E-4"/>
    <att type="string" name="Namespace" value="Molecular Function"/>
    <att type="string" name="canonicalName" value="GO:0051082"/>
    <graphics type="ELLIPSE" h="23.0067138671875" w="23.00634765625" x="1318.5631103515625" y="1152.2943725585938" fill="#07cd07" width="4" outline="#bebebe"/>
  </node>
  <node label="GO:0048308" id="-34">
    <att type="real" name="Color Intensity" value="=LOG(${EM1_fdr_qvalue_dataset1})" cy:equation="true"/>
    <att type="real" name="EM1_Colouring_dataset1" value="0.999521"/>
    <att type="string" name="EM1_Formatted_name" value="GO:0048308\n"/>
    <att type="string" name="EM1_GS_DESCR" value="organelle inheritance"/>
    <att type="string" name="EM1_GS_Type" value="ENR"/>
    <att type="list" name="EM1_Genes">
      <att type="string" name="EM1_Genes" value="MYO4"/>
      <att type="string" name="EM1_Genes" value="VPS21"/>
      <att type="string" name="EM1_Genes" value="ARP2"/>
      <att type="string" name="EM1_Genes" value="PTC1"/>
      <att type="string" name="EM1_Genes" value="MYO2"/>
      <att type="string" name="EM1_Genes" value="ADY3"/>
      <att type="string" name="EM1_Genes" value="ABF2"/>
      <att type="string" name="EM1_Genes" value="YPT7"/>
      <att type="string" name="EM1_Genes" value="PEP12"/>
      <att type="string" name="EM1_Genes" value="BUL1"/>
      <att type="string" name="EM1_Genes" value="SCS2"/>
      <att type="string" name="EM1_Genes" value="STE20"/>
      <att type="string" name="EM1_Genes" value="SHE3"/>
      <att type="string" name="EM1_Genes" value="ACT1"/>
      <att type="string" name="EM1_Genes" value="PHB2"/>
      <att type="string" name="EM1_Genes" value="CLA4"/>
      <att type="string" name="EM1_Genes" value="PEX19"/>
      <att type="string" name="EM1_Genes" value="RET2"/>
      <att type="string" name="EM1_Genes" value="TRX2"/>
      <att type="string" name="EM1_Genes" value="VAC8"/>
      <att type="string" name="EM1_Genes" value="ARC35"/>
      <att type="string" name="EM1_Genes" value="TPM1"/>
      <att type="string" name="EM1_Genes" value="ARP3"/>
      <att type="string" name="EM1_Genes" value="ARC40"/>
      <att type="string" name="EM1_Genes" value="ARC19"/>
      <att type="string" name="EM1_Genes" value="ARC18"/>
      <att type="string" name="EM1_Genes" value="ARC15"/>
    </att>
    <att type="string" name="EM1_Name" value="GO:0048308"/>
    <att type="real" name="EM1_fdr_qvalue_dataset1" value="0.00418"/>
    <att type="integer" name="EM1_gs_size_dataset1" value="27"/>
    <att type="real" name="EM1_pvalue_dataset1" value="4.79E-4"/>
    <att type="string" name="Namespace" value="Biological Process"/>
    <att type="string" name="canonicalName" value="GO:0048308"/>
    <graphics type="ELLIPSE" h="21.6488037109375" w="21.6488037109375" x="934.4703369140625" y="305.14300537109375" fill="#cd1010" width="4" outline="#bebebe"/>
  </node>
  <node label="GO:0070647" id="-33">
    <att type="real" name="Color Intensity" value="=LOG(${EM1_fdr_qvalue_dataset1})" cy:equation="true"/>
    <att type="real" name="EM1_Colouring_dataset1" value="0.99999205"/>
    <att type="string" name="EM1_Formatted_name" value="GO:0070647\n"/>
    <att type="string" name="EM1_GS_DESCR" value="protein modification by small protein conjugation or removal"/>
    <att type="string" name="EM1_GS_Type" value="ENR"/>
    <att type="list" name="EM1_Genes">
      <att type="string" name="EM1_Genes" value="CDC34"/>
      <att type="string" name="EM1_Genes" value="CDC16"/>
      <att type="string" name="EM1_Genes" value="CDC4"/>
      <att type="string" name="EM1_Genes" value="TOM1"/>
      <att type="string" name="EM1_Genes" value="CDC27"/>
      <att type="string" name="EM1_Genes" value="UBC9"/>
      <att type="string" name="EM1_Genes" value="GRR1"/>
      <att type="string" name="EM1_Genes" value="UBI4"/>
      <att type="string" name="EM1_Genes" value="UBA4"/>
      <att type="string" name="EM1_Genes" value="RPN11"/>
      <att type="string" name="EM1_Genes" value="UBP8"/>
      <att type="string" name="EM1_Genes" value="BUL1"/>
      <att type="string" name="EM1_Genes" value="BRE5"/>
      <att type="string" name="EM1_Genes" value="DIA2"/>
      <att type="string" name="EM1_Genes" value="LGE1"/>
      <att type="string" name="EM1_Genes" value="MET30"/>
      <att type="string" name="EM1_Genes" value="SLX5"/>
      <att type="string" name="EM1_Genes" value="UBP3"/>
      <att type="string" name="EM1_Genes" value="UBR1"/>
      <att type="string" name="EM1_Genes" value="URE2"/>
      <att type="string" name="EM1_Genes" value="RFA3"/>
      <att type="string" name="EM1_Genes" value="CDC53"/>
      <att type="string" name="EM1_Genes" value="NAM7"/>
      <att type="string" name="EM1_Genes" value="CDC36"/>
      <att type="string" name="EM1_Genes" value="HRT1"/>
      <att type="string" name="EM1_Genes" value="NOT5"/>
      <att type="string" name="EM1_Genes" value="RFA2"/>
      <att type="string" name="EM1_Genes" value="RFA1"/>
      <att type="string" name="EM1_Genes" value="BRE1"/>
      <att type="string" name="EM1_Genes" value="APC5"/>
      <att type="string" name="EM1_Genes" value="SKP1"/>
      <att type="string" name="EM1_Genes" value="UFD2"/>
      <att type="string" name="EM1_Genes" value="CDC23"/>
      <att type="string" name="EM1_Genes" value="UBP14"/>
      <att type="string" name="EM1_Genes" value="UBP10"/>
      <att type="string" name="EM1_Genes" value="UBC8"/>
      <att type="string" name="EM1_Genes" value="UBC4"/>
      <att type="string" name="EM1_Genes" value="UBP9"/>
      <att type="string" name="EM1_Genes" value="UBP7"/>
      <att type="string" name="EM1_Genes" value="UBP6"/>
      <att type="string" name="EM1_Genes" value="UBP15"/>
      <att type="string" name="EM1_Genes" value="SWM1"/>
      <att type="string" name="EM1_Genes" value="SAN1"/>
      <att type="string" name="EM1_Genes" value="RPN5"/>
      <att type="string" name="EM1_Genes" value="DMA1"/>
      <att type="string" name="EM1_Genes" value="DMA2"/>
      <att type="string" name="EM1_Genes" value="RAD16"/>
      <att type="string" name="EM1_Genes" value="PRP19"/>
      <att type="string" name="EM1_Genes" value="SGF73"/>
      <att type="string" name="EM1_Genes" value="RRI2"/>
      <att type="string" name="EM1_Genes" value="PSH1"/>
      <att type="string" name="EM1_Genes" value="SMT3"/>
      <att type="string" name="EM1_Genes" value="RUB1"/>
      <att type="string" name="EM1_Genes" value="UFD4"/>
      <att type="string" name="EM1_Genes" value="UBA1"/>
      <att type="string" name="EM1_Genes" value="SUS1"/>
      <att type="string" name="EM1_Genes" value="RSP5"/>
      <att type="string" name="EM1_Genes" value="ASR1"/>
      <att type="string" name="EM1_Genes" value="RPL40A"/>
      <att type="string" name="EM1_Genes" value="ELA1"/>
      <att type="string" name="EM1_Genes" value="ELP2"/>
      <att type="string" name="EM1_Genes" value="NOT3"/>
      <att type="string" name="EM1_Genes" value="MOT2"/>
      <att type="string" name="EM1_Genes" value="NCS2"/>
      <att type="string" name="EM1_Genes" value="MND2"/>
      <att type="string" name="EM1_Genes" value="RAD6"/>
      <att type="string" name="EM1_Genes" value="SGF11"/>
      <att type="string" name="EM1_Genes" value="APC4"/>
      <att type="string" name="EM1_Genes" value="NFI1"/>
      <att type="string" name="EM1_Genes" value="APC1"/>
      <att type="string" name="EM1_Genes" value="SGT1"/>
      <att type="string" name="EM1_Genes" value="APC2"/>
    </att>
    <att type="string" name="EM1_Name" value="GO:0070647"/>
    <att type="real" name="EM1_fdr_qvalue_dataset1" value="1.02E-4"/>
    <att type="integer" name="EM1_gs_size_dataset1" value="72"/>
    <att type="real" name="EM1_pvalue_dataset1" value="7.95E-6"/>
    <att type="string" name="Namespace" value="Biological Process"/>
    <att type="string" name="canonicalName" value="GO:0070647"/>
    <graphics type="ELLIPSE" h="26.012908935546875" w="26.0128173828125" x="624.472412109375" y="187.5538330078125" fill="#cd1010" width="4" outline="#bebebe"/>
  </node>
  <node label="GO:0043543" id="-32">
    <att type="real" name="Color Intensity" value="=LOG(${EM1_fdr_qvalue_dataset1})" cy:equation="true"/>
    <att type="real" name="EM1_Colouring_dataset1" value="0.9999014"/>
    <att type="string" name="EM1_Formatted_name" value="GO:0043543\n"/>
    <att type="string" name="EM1_GS_DESCR" value="protein acylation"/>
    <att type="string" name="EM1_GS_Type" value="ENR"/>
    <att type="list" name="EM1_Genes">
      <att type="string" name="EM1_Genes" value="NGG1"/>
      <att type="string" name="EM1_Genes" value="HAT2"/>
      <att type="string" name="EM1_Genes" value="HAT1"/>
      <att type="string" name="EM1_Genes" value="EAF7"/>
      <att type="string" name="EM1_Genes" value="EAF6"/>
      <att type="string" name="EM1_Genes" value="SWC4"/>
      <att type="string" name="EM1_Genes" value="ESA1"/>
      <att type="string" name="EM1_Genes" value="EPL1"/>
      <att type="string" name="EM1_Genes" value="EAF3"/>
      <att type="string" name="EM1_Genes" value="TRA1"/>
      <att type="string" name="EM1_Genes" value="HFI1"/>
      <att type="string" name="EM1_Genes" value="NAT1"/>
      <att type="string" name="EM1_Genes" value="GCN5"/>
      <att type="string" name="EM1_Genes" value="TAF14"/>
      <att type="string" name="EM1_Genes" value="TAF12"/>
      <att type="string" name="EM1_Genes" value="TAF10"/>
      <att type="string" name="EM1_Genes" value="TAF1"/>
      <att type="string" name="EM1_Genes" value="AKR1"/>
      <att type="string" name="EM1_Genes" value="TAF9"/>
      <att type="string" name="EM1_Genes" value="TAF6"/>
      <att type="string" name="EM1_Genes" value="HIF1"/>
      <att type="string" name="EM1_Genes" value="TAF5"/>
      <att type="string" name="EM1_Genes" value="SPT3"/>
      <att type="string" name="EM1_Genes" value="SPT20"/>
      <att type="string" name="EM1_Genes" value="ACT1"/>
      <att type="string" name="EM1_Genes" value="SGF73"/>
      <att type="string" name="EM1_Genes" value="SPT8"/>
      <att type="string" name="EM1_Genes" value="SPT7"/>
      <att type="string" name="EM1_Genes" value="YNG2"/>
      <att type="string" name="EM1_Genes" value="ARP4"/>
      <att type="string" name="EM1_Genes" value="ACS2"/>
      <att type="string" name="EM1_Genes" value="AHC2"/>
      <att type="string" name="EM1_Genes" value="ARD1"/>
      <att type="string" name="EM1_Genes" value="SGF29"/>
      <att type="string" name="EM1_Genes" value="SAS2"/>
      <att type="string" name="EM1_Genes" value="ASF1"/>
    </att>
    <att type="string" name="EM1_Name" value="GO:0043543"/>
    <att type="real" name="EM1_fdr_qvalue_dataset1" value="0.0010"/>
    <att type="integer" name="EM1_gs_size_dataset1" value="36"/>
    <att type="real" name="EM1_pvalue_dataset1" value="9.86E-5"/>
    <att type="string" name="Namespace" value="Biological Process"/>
    <att type="string" name="canonicalName" value="GO:0043543"/>
    <graphics type="ELLIPSE" h="22.521484375" w="22.5213623046875" x="1291.6339721679688" y="769.3125" fill="#cd1010" width="4" outline="#bebebe"/>
  </node>
  <node label="GO:0006281" id="-31">
    <att type="real" name="Color Intensity" value="=LOG(${EM1_fdr_qvalue_dataset1})" cy:equation="true"/>
    <att type="real" name="EM1_Colouring_dataset1" value="0.999999999836"/>
    <att type="string" name="EM1_Formatted_name" value="GO:0006281\n"/>
    <att type="string" name="EM1_GS_DESCR" value="DNA repair"/>
    <att type="string" name="EM1_GS_Type" value="ENR"/>
    <att type="list" name="EM1_Genes">
      <att type="string" name="EM1_Genes" value="SNF5"/>
      <att type="string" name="EM1_Genes" value="SMC5"/>
      <att type="string" name="EM1_Genes" value="SMC4"/>
      <att type="string" name="EM1_Genes" value="SMC2"/>
      <att type="string" name="EM1_Genes" value="SSL2"/>
      <att type="string" name="EM1_Genes" value="SRS2"/>
      <att type="string" name="EM1_Genes" value="SOH1"/>
      <att type="string" name="EM1_Genes" value="SNF6"/>
      <att type="string" name="EM1_Genes" value="TFB1"/>
      <att type="string" name="EM1_Genes" value="SWC4"/>
      <att type="string" name="EM1_Genes" value="SUB2"/>
      <att type="string" name="EM1_Genes" value="STH1"/>
      <att type="string" name="EM1_Genes" value="YAF9"/>
      <att type="string" name="EM1_Genes" value="UBI4"/>
      <att type="string" name="EM1_Genes" value="TRA1"/>
      <att type="string" name="EM1_Genes" value="TFB4"/>
      <att type="string" name="EM1_Genes" value="RTF1"/>
      <att type="string" name="EM1_Genes" value="RTT107"/>
      <att type="string" name="EM1_Genes" value="RSC2"/>
      <att type="string" name="EM1_Genes" value="RSC8"/>
      <att type="string" name="EM1_Genes" value="SAC3"/>
      <att type="string" name="EM1_Genes" value="SAW1"/>
      <att type="string" name="EM1_Genes" value="RVB1"/>
      <att type="string" name="EM1_Genes" value="RVB2"/>
      <att type="string" name="EM1_Genes" value="SIR2"/>
      <att type="string" name="EM1_Genes" value="SIR3"/>
      <att type="string" name="EM1_Genes" value="SFH1"/>
      <att type="string" name="EM1_Genes" value="SIN3"/>
      <att type="string" name="EM1_Genes" value="SLX5"/>
      <att type="string" name="EM1_Genes" value="SMC1"/>
      <att type="string" name="EM1_Genes" value="SIR4"/>
      <att type="string" name="EM1_Genes" value="SIT4"/>
      <att type="string" name="EM1_Genes" value="ACT1"/>
      <att type="string" name="EM1_Genes" value="YKU70"/>
      <att type="string" name="EM1_Genes" value="YKU80"/>
      <att type="string" name="EM1_Genes" value="YNG2"/>
      <att type="string" name="EM1_Genes" value="YRA1"/>
      <att type="string" name="EM1_Genes" value="CDC45"/>
      <att type="string" name="EM1_Genes" value="CTF4"/>
      <att type="string" name="EM1_Genes" value="DPB2"/>
      <att type="string" name="EM1_Genes" value="MCM7"/>
      <att type="string" name="EM1_Genes" value="MEC1"/>
      <att type="string" name="EM1_Genes" value="MCM10"/>
      <att type="string" name="EM1_Genes" value="MCM2"/>
      <att type="string" name="EM1_Genes" value="MCM3"/>
      <att type="string" name="EM1_Genes" value="MCM4"/>
      <att type="string" name="EM1_Genes" value="MCM5"/>
      <att type="string" name="EM1_Genes" value="MCM6"/>
      <att type="string" name="EM1_Genes" value="RFC3"/>
      <att type="string" name="EM1_Genes" value="RFC2"/>
      <att type="string" name="EM1_Genes" value="RFC1"/>
      <att type="string" name="EM1_Genes" value="RFA3"/>
      <att type="string" name="EM1_Genes" value="RFC5"/>
      <att type="string" name="EM1_Genes" value="RFC4"/>
      <att type="string" name="EM1_Genes" value="POB3"/>
      <att type="string" name="EM1_Genes" value="RFA2"/>
      <att type="string" name="EM1_Genes" value="RFA1"/>
      <att type="string" name="EM1_Genes" value="POL30"/>
      <att type="string" name="EM1_Genes" value="POL2"/>
      <att type="string" name="EM1_Genes" value="BDF1"/>
      <att type="string" name="EM1_Genes" value="BDF2"/>
      <att type="string" name="EM1_Genes" value="ARP4"/>
      <att type="string" name="EM1_Genes" value="CSM3"/>
      <att type="string" name="EM1_Genes" value="DEF1"/>
      <att type="string" name="EM1_Genes" value="BRE1"/>
      <att type="string" name="EM1_Genes" value="CDC7"/>
      <att type="string" name="EM1_Genes" value="SGS1"/>
      <att type="string" name="EM1_Genes" value="SNF2"/>
      <att type="string" name="EM1_Genes" value="SPT16"/>
      <att type="string" name="EM1_Genes" value="SLD2"/>
      <att type="string" name="EM1_Genes" value="SLD5"/>
      <att type="string" name="EM1_Genes" value="HRR25"/>
      <att type="string" name="EM1_Genes" value="HPR1"/>
      <att type="string" name="EM1_Genes" value="HTA1"/>
      <att type="string" name="EM1_Genes" value="HSM3"/>
      <att type="string" name="EM1_Genes" value="HAT2"/>
      <att type="string" name="EM1_Genes" value="HAT1"/>
      <att type="string" name="EM1_Genes" value="HHT2"/>
      <att type="string" name="EM1_Genes" value="HHT1"/>
      <att type="string" name="EM1_Genes" value="EAF7"/>
      <att type="string" name="EM1_Genes" value="EAF6"/>
      <att type="string" name="EM1_Genes" value="ESA1"/>
      <att type="string" name="EM1_Genes" value="EPL1"/>
      <att type="string" name="EM1_Genes" value="DOT1"/>
      <att type="string" name="EM1_Genes" value="DOA1"/>
      <att type="string" name="EM1_Genes" value="EAF3"/>
      <att type="string" name="EM1_Genes" value="EAF1"/>
      <att type="string" name="EM1_Genes" value="MSH2"/>
      <att type="string" name="EM1_Genes" value="MSH6"/>
      <att type="string" name="EM1_Genes" value="MUS81"/>
      <att type="string" name="EM1_Genes" value="NHP10"/>
      <att type="string" name="EM1_Genes" value="MKT1"/>
      <att type="string" name="EM1_Genes" value="MLP1"/>
      <att type="string" name="EM1_Genes" value="MMS22"/>
      <att type="string" name="EM1_Genes" value="MRE11"/>
      <att type="string" name="EM1_Genes" value="MCK1"/>
      <att type="string" name="EM1_Genes" value="MET18"/>
      <att type="string" name="EM1_Genes" value="MGM101"/>
      <att type="string" name="EM1_Genes" value="MGT1"/>
      <att type="string" name="EM1_Genes" value="HTA2"/>
      <att type="string" name="EM1_Genes" value="HTB1"/>
      <att type="string" name="EM1_Genes" value="INO80"/>
      <att type="string" name="EM1_Genes" value="MCD1"/>
      <att type="string" name="EM1_Genes" value="RAD26"/>
      <att type="string" name="EM1_Genes" value="RAD23"/>
      <att type="string" name="EM1_Genes" value="RAD16"/>
      <att type="string" name="EM1_Genes" value="RAD1"/>
      <att type="string" name="EM1_Genes" value="PRP19"/>
      <att type="string" name="EM1_Genes" value="PPH3"/>
      <att type="string" name="EM1_Genes" value="PDS1"/>
      <att type="string" name="EM1_Genes" value="PAP2"/>
      <att type="string" name="EM1_Genes" value="PAF1"/>
      <att type="string" name="EM1_Genes" value="NUP84"/>
      <att type="string" name="EM1_Genes" value="NUP60"/>
      <att type="string" name="EM1_Genes" value="NUP145"/>
      <att type="string" name="EM1_Genes" value="NUP133"/>
      <att type="string" name="EM1_Genes" value="NUP120"/>
      <att type="string" name="EM1_Genes" value="NHP6B"/>
      <att type="string" name="EM1_Genes" value="NHP6A"/>
      <att type="string" name="EM1_Genes" value="RRD1"/>
      <att type="string" name="EM1_Genes" value="RSC1"/>
      <att type="string" name="EM1_Genes" value="RPT4"/>
      <att type="string" name="EM1_Genes" value="RPT6"/>
      <att type="string" name="EM1_Genes" value="RPL40A"/>
      <att type="string" name="EM1_Genes" value="RPS31"/>
      <att type="string" name="EM1_Genes" value="RPB4"/>
      <att type="string" name="EM1_Genes" value="RPB9"/>
      <att type="string" name="EM1_Genes" value="RAD59"/>
      <att type="string" name="EM1_Genes" value="RAD6"/>
      <att type="string" name="EM1_Genes" value="RAD52"/>
      <att type="string" name="EM1_Genes" value="RAD53"/>
      <att type="string" name="EM1_Genes" value="RAD50"/>
      <att type="string" name="EM1_Genes" value="RAD51"/>
      <att type="string" name="EM1_Genes" value="RAD3"/>
      <att type="string" name="EM1_Genes" value="RAD4"/>
    </att>
    <att type="string" name="EM1_Name" value="GO:0006281"/>
    <att type="real" name="EM1_fdr_qvalue_dataset1" value="3.87E-9"/>
    <att type="integer" name="EM1_gs_size_dataset1" value="135"/>
    <att type="real" name="EM1_pvalue_dataset1" value="1.64E-10"/>
    <att type="string" name="Namespace" value="Biological Process"/>
    <att type="string" name="canonicalName" value="GO:0006281"/>
    <graphics type="ELLIPSE" h="32.1229248046875" w="32.1229248046875" x="1341.0031127929688" y="954.0650634765625" fill="#cd1010" width="4" outline="#bebebe"/>
  </node>
  <node label="GO:0006401" id="-30">
    <att type="real" name="Color Intensity" value="=LOG(${EM1_fdr_qvalue_dataset1})" cy:equation="true"/>
    <att type="real" name="EM1_Colouring_dataset1" value="0.9999824"/>
    <att type="string" name="EM1_Formatted_name" value="GO:0006401\n"/>
    <att type="string" name="EM1_GS_DESCR" value="RNA catabolic process"/>
    <att type="string" name="EM1_GS_Type" value="ENR"/>
    <att type="list" name="EM1_Genes">
      <att type="string" name="EM1_Genes" value="RPB7"/>
      <att type="string" name="EM1_Genes" value="CCR4"/>
      <att type="string" name="EM1_Genes" value="SIR3"/>
      <att type="string" name="EM1_Genes" value="CBC2"/>
      <att type="string" name="EM1_Genes" value="PUF3"/>
      <att type="string" name="EM1_Genes" value="PUB1"/>
      <att type="string" name="EM1_Genes" value="RRP43"/>
      <att type="string" name="EM1_Genes" value="RRP42"/>
      <att type="string" name="EM1_Genes" value="NAM7"/>
      <att type="string" name="EM1_Genes" value="MRPL3"/>
      <att type="string" name="EM1_Genes" value="NUP2"/>
      <att type="string" name="EM1_Genes" value="NMD2"/>
      <att type="string" name="EM1_Genes" value="DCS1"/>
      <att type="string" name="EM1_Genes" value="CDC36"/>
      <att type="string" name="EM1_Genes" value="CSL4"/>
      <att type="string" name="EM1_Genes" value="CDC39"/>
      <att type="string" name="EM1_Genes" value="JSN1"/>
      <att type="string" name="EM1_Genes" value="EBS1"/>
      <att type="string" name="EM1_Genes" value="NOT5"/>
      <att type="string" name="EM1_Genes" value="POP2"/>
      <att type="string" name="EM1_Genes" value="CDC33"/>
      <att type="string" name="EM1_Genes" value="AIR2"/>
      <att type="string" name="EM1_Genes" value="RRP45"/>
      <att type="string" name="EM1_Genes" value="SSN3"/>
      <att type="string" name="EM1_Genes" value="SUP35"/>
      <att type="string" name="EM1_Genes" value="NRD1"/>
      <att type="string" name="EM1_Genes" value="NAB3"/>
      <att type="string" name="EM1_Genes" value="SKI3"/>
      <att type="string" name="EM1_Genes" value="RRP6"/>
      <att type="string" name="EM1_Genes" value="SKI6"/>
      <att type="string" name="EM1_Genes" value="SKI7"/>
      <att type="string" name="EM1_Genes" value="RAT1"/>
      <att type="string" name="EM1_Genes" value="SKI8"/>
      <att type="string" name="EM1_Genes" value="RAI1"/>
      <att type="string" name="EM1_Genes" value="RNT1"/>
      <att type="string" name="EM1_Genes" value="PUF4"/>
      <att type="string" name="EM1_Genes" value="DIS3"/>
      <att type="string" name="EM1_Genes" value="DBP2"/>
      <att type="string" name="EM1_Genes" value="HTZ1"/>
      <att type="string" name="EM1_Genes" value="STO1"/>
      <att type="string" name="EM1_Genes" value="DCP1"/>
      <att type="string" name="EM1_Genes" value="DCP2"/>
      <att type="string" name="EM1_Genes" value="DHH1"/>
      <att type="string" name="EM1_Genes" value="PAP2"/>
      <att type="string" name="EM1_Genes" value="HRP1"/>
      <att type="string" name="EM1_Genes" value="MTR4"/>
      <att type="string" name="EM1_Genes" value="LSM1"/>
      <att type="string" name="EM1_Genes" value="MRT4"/>
      <att type="string" name="EM1_Genes" value="LSM7"/>
      <att type="string" name="EM1_Genes" value="LSM6"/>
      <att type="string" name="EM1_Genes" value="RPB4"/>
      <att type="string" name="EM1_Genes" value="NOT3"/>
      <att type="string" name="EM1_Genes" value="LSM3"/>
      <att type="string" name="EM1_Genes" value="LSM2"/>
      <att type="string" name="EM1_Genes" value="LSM5"/>
      <att type="string" name="EM1_Genes" value="PAT1"/>
      <att type="string" name="EM1_Genes" value="LSM4"/>
    </att>
    <att type="string" name="EM1_Name" value="GO:0006401"/>
    <att type="real" name="EM1_fdr_qvalue_dataset1" value="2.09E-4"/>
    <att type="integer" name="EM1_gs_size_dataset1" value="57"/>
    <att type="real" name="EM1_pvalue_dataset1" value="1.76E-5"/>
    <att type="string" name="Namespace" value="Biological Process"/>
    <att type="string" name="canonicalName" value="GO:0006401"/>
    <graphics type="ELLIPSE" h="24.5582275390625" w="24.5582275390625" x="380.9032287597656" y="862.9666748046875" fill="#cd1010" width="4" outline="#bebebe"/>
  </node>
  <node label="GO:0006897" id="-29">
    <att type="real" name="Color Intensity" value="=LOG(${EM1_fdr_qvalue_dataset1})" cy:equation="true"/>
    <att type="real" name="EM1_Colouring_dataset1" value="0.999999686"/>
    <att type="string" name="EM1_Formatted_name" value="GO:0006897\n"/>
    <att type="string" name="EM1_GS_DESCR" value="endocytosis"/>
    <att type="string" name="EM1_GS_Type" value="ENR"/>
    <att type="list" name="EM1_Genes">
      <att type="string" name="EM1_Genes" value="CMD1"/>
      <att type="string" name="EM1_Genes" value="YSC84"/>
      <att type="string" name="EM1_Genes" value="YPT7"/>
      <att type="string" name="EM1_Genes" value="TLG1"/>
      <att type="string" name="EM1_Genes" value="SUR7"/>
      <att type="string" name="EM1_Genes" value="YAP1801"/>
      <att type="string" name="EM1_Genes" value="VRP1"/>
      <att type="string" name="EM1_Genes" value="RVS167"/>
      <att type="string" name="EM1_Genes" value="RVS161"/>
      <att type="string" name="EM1_Genes" value="SLA1"/>
      <att type="string" name="EM1_Genes" value="SAC6"/>
      <att type="string" name="EM1_Genes" value="INP52"/>
      <att type="string" name="EM1_Genes" value="GTS1"/>
      <att type="string" name="EM1_Genes" value="PIL1"/>
      <att type="string" name="EM1_Genes" value="YPK1"/>
      <att type="string" name="EM1_Genes" value="LSP1"/>
      <att type="string" name="EM1_Genes" value="ENT3"/>
      <att type="string" name="EM1_Genes" value="FTH1"/>
      <att type="string" name="EM1_Genes" value="EDE1"/>
      <att type="string" name="EM1_Genes" value="ACT1"/>
      <att type="string" name="EM1_Genes" value="ENT2"/>
      <att type="string" name="EM1_Genes" value="DNF2"/>
      <att type="string" name="EM1_Genes" value="DRS2"/>
      <att type="string" name="EM1_Genes" value="CLC1"/>
      <att type="string" name="EM1_Genes" value="DNF1"/>
      <att type="string" name="EM1_Genes" value="BZZ1"/>
      <att type="string" name="EM1_Genes" value="CHC1"/>
      <att type="string" name="EM1_Genes" value="ARF3"/>
      <att type="string" name="EM1_Genes" value="BSP1"/>
      <att type="string" name="EM1_Genes" value="ALY2"/>
      <att type="string" name="EM1_Genes" value="LAS17"/>
      <att type="string" name="EM1_Genes" value="ARC35"/>
      <att type="string" name="EM1_Genes" value="END3"/>
      <att type="string" name="EM1_Genes" value="PAN1"/>
      <att type="string" name="EM1_Genes" value="SWH1"/>
      <att type="string" name="EM1_Genes" value="SNC2"/>
      <att type="string" name="EM1_Genes" value="SNC1"/>
      <att type="string" name="EM1_Genes" value="SLA2"/>
      <att type="string" name="EM1_Genes" value="PKH2"/>
      <att type="string" name="EM1_Genes" value="RCY1"/>
      <att type="string" name="EM1_Genes" value="OSH7"/>
      <att type="string" name="EM1_Genes" value="OSH2"/>
      <att type="string" name="EM1_Genes" value="MYO5"/>
      <att type="string" name="EM1_Genes" value="MYO3"/>
      <att type="string" name="EM1_Genes" value="VPS1"/>
      <att type="string" name="EM1_Genes" value="VPS21"/>
      <att type="string" name="EM1_Genes" value="YCK1"/>
      <att type="string" name="EM1_Genes" value="VPS33"/>
      <att type="string" name="EM1_Genes" value="YPT53"/>
      <att type="string" name="EM1_Genes" value="YPT52"/>
      <att type="string" name="EM1_Genes" value="KES1"/>
      <att type="string" name="EM1_Genes" value="TLG2"/>
      <att type="string" name="EM1_Genes" value="RSP5"/>
    </att>
    <att type="string" name="EM1_Name" value="GO:0006897"/>
    <att type="real" name="EM1_fdr_qvalue_dataset1" value="4.98E-6"/>
    <att type="integer" name="EM1_gs_size_dataset1" value="53"/>
    <att type="real" name="EM1_pvalue_dataset1" value="3.14E-7"/>
    <att type="string" name="Namespace" value="Biological Process"/>
    <att type="string" name="canonicalName" value="GO:0006897"/>
    <graphics type="ELLIPSE" h="24.1702880859375" w="24.170166015625" x="834.5232543945312" y="332.7569274902344" fill="#cd1010" width="4" outline="#bebebe"/>
  </node>
  <node label="GO:0048285" id="-28">
    <att type="real" name="Color Intensity" value="=LOG(${EM1_fdr_qvalue_dataset1})" cy:equation="true"/>
    <att type="real" name="EM1_Colouring_dataset1" value="0.9999999999999853"/>
    <att type="string" name="EM1_Formatted_name" value="GO:0048285\n"/>
    <att type="string" name="EM1_GS_DESCR" value="organelle fission"/>
    <att type="string" name="EM1_GS_Type" value="ENR"/>
    <att type="list" name="EM1_Genes">
      <att type="string" name="EM1_Genes" value="LTE1"/>
      <att type="string" name="EM1_Genes" value="DNM1"/>
      <att type="string" name="EM1_Genes" value="SMC4"/>
      <att type="string" name="EM1_Genes" value="NKP1"/>
      <att type="string" name="EM1_Genes" value="SMC2"/>
      <att type="string" name="EM1_Genes" value="MDV1"/>
      <att type="string" name="EM1_Genes" value="CDC25"/>
      <att type="string" name="EM1_Genes" value="NET1"/>
      <att type="string" name="EM1_Genes" value="CDC16"/>
      <att type="string" name="EM1_Genes" value="CDC4"/>
      <att type="string" name="EM1_Genes" value="TOM1"/>
      <att type="string" name="EM1_Genes" value="CDC27"/>
      <att type="string" name="EM1_Genes" value="UBC9"/>
      <att type="string" name="EM1_Genes" value="ASM4"/>
      <att type="string" name="EM1_Genes" value="TEM1"/>
      <att type="string" name="EM1_Genes" value="PEX11"/>
      <att type="string" name="EM1_Genes" value="NKP2"/>
      <att type="string" name="EM1_Genes" value="SMC3"/>
      <att type="string" name="EM1_Genes" value="RPN11"/>
      <att type="string" name="EM1_Genes" value="SWE1"/>
      <att type="string" name="EM1_Genes" value="SAC3"/>
      <att type="string" name="EM1_Genes" value="SSD1"/>
      <att type="string" name="EM1_Genes" value="SRM1"/>
      <att type="string" name="EM1_Genes" value="SMC1"/>
      <att type="string" name="EM1_Genes" value="SIT4"/>
      <att type="string" name="EM1_Genes" value="CDC28"/>
      <att type="string" name="EM1_Genes" value="RIO1"/>
      <att type="string" name="EM1_Genes" value="CDC15"/>
      <att type="string" name="EM1_Genes" value="DOC1"/>
      <att type="string" name="EM1_Genes" value="HOF1"/>
      <att type="string" name="EM1_Genes" value="MIH1"/>
      <att type="string" name="EM1_Genes" value="CLB3"/>
      <att type="string" name="EM1_Genes" value="CLB2"/>
      <att type="string" name="EM1_Genes" value="CDH1"/>
      <att type="string" name="EM1_Genes" value="CDC7"/>
      <att type="string" name="EM1_Genes" value="CDC20"/>
      <att type="string" name="EM1_Genes" value="APC5"/>
      <att type="string" name="EM1_Genes" value="DBF2"/>
      <att type="string" name="EM1_Genes" value="HRR25"/>
      <att type="string" name="EM1_Genes" value="VPS1"/>
      <att type="string" name="EM1_Genes" value="SPC34"/>
      <att type="string" name="EM1_Genes" value="CDC23"/>
      <att type="string" name="EM1_Genes" value="STU1"/>
      <att type="string" name="EM1_Genes" value="MIF2"/>
      <att type="string" name="EM1_Genes" value="MAD2"/>
      <att type="string" name="EM1_Genes" value="CDC5"/>
      <att type="string" name="EM1_Genes" value="MAD1"/>
      <att type="string" name="EM1_Genes" value="NUD1"/>
      <att type="string" name="EM1_Genes" value="NUF2"/>
      <att type="string" name="EM1_Genes" value="EBP2"/>
      <att type="string" name="EM1_Genes" value="NUM1"/>
      <att type="string" name="EM1_Genes" value="SPC19"/>
      <att type="string" name="EM1_Genes" value="OKP1"/>
      <att type="string" name="EM1_Genes" value="SPC24"/>
      <att type="string" name="EM1_Genes" value="SPC25"/>
      <att type="string" name="EM1_Genes" value="SWM1"/>
      <att type="string" name="EM1_Genes" value="GLC7"/>
      <att type="string" name="EM1_Genes" value="HSK3"/>
      <att type="string" name="EM1_Genes" value="CBF5"/>
      <att type="string" name="EM1_Genes" value="DAD1"/>
      <att type="string" name="EM1_Genes" value="CTF19"/>
      <att type="string" name="EM1_Genes" value="FUS3"/>
      <att type="string" name="EM1_Genes" value="DAD4"/>
      <att type="string" name="EM1_Genes" value="DAD2"/>
      <att type="string" name="EM1_Genes" value="TID3"/>
      <att type="string" name="EM1_Genes" value="DMA1"/>
      <att type="string" name="EM1_Genes" value="DAM1"/>
      <att type="string" name="EM1_Genes" value="DUO1"/>
      <att type="string" name="EM1_Genes" value="DMA2"/>
      <att type="string" name="EM1_Genes" value="MCD1"/>
      <att type="string" name="EM1_Genes" value="CDC31"/>
      <att type="string" name="EM1_Genes" value="CHL4"/>
      <att type="string" name="EM1_Genes" value="DIB1"/>
      <att type="string" name="EM1_Genes" value="MAD3"/>
      <att type="string" name="EM1_Genes" value="DSN1"/>
      <att type="string" name="EM1_Genes" value="CIN8"/>
      <att type="string" name="EM1_Genes" value="NUP53"/>
      <att type="string" name="EM1_Genes" value="PDS1"/>
      <att type="string" name="EM1_Genes" value="IML3"/>
      <att type="string" name="EM1_Genes" value="PAP2"/>
      <att type="string" name="EM1_Genes" value="BIK1"/>
      <att type="string" name="EM1_Genes" value="BIM1"/>
      <att type="string" name="EM1_Genes" value="SDS22"/>
      <att type="string" name="EM1_Genes" value="ALK2"/>
      <att type="string" name="EM1_Genes" value="MND2"/>
      <att type="string" name="EM1_Genes" value="MCM22"/>
      <att type="string" name="EM1_Genes" value="MCM21"/>
      <att type="string" name="EM1_Genes" value="MCM16"/>
      <att type="string" name="EM1_Genes" value="APC4"/>
      <att type="string" name="EM1_Genes" value="NSL1"/>
      <att type="string" name="EM1_Genes" value="CAF4"/>
      <att type="string" name="EM1_Genes" value="NNF1"/>
      <att type="string" name="EM1_Genes" value="APC1"/>
      <att type="string" name="EM1_Genes" value="APC2"/>
      <att type="string" name="EM1_Genes" value="AME1"/>
      <att type="string" name="EM1_Genes" value="MTW1"/>
    </att>
    <att type="string" name="EM1_Name" value="GO:0048285"/>
    <att type="real" name="EM1_fdr_qvalue_dataset1" value="5.5E-13"/>
    <att type="integer" name="EM1_gs_size_dataset1" value="96"/>
    <att type="real" name="EM1_pvalue_dataset1" value="1.46E-14"/>
    <att type="string" name="Namespace" value="Biological Process"/>
    <att type="string" name="canonicalName" value="GO:0048285"/>
    <graphics type="ELLIPSE" h="28.3404541015625" w="28.340576171875" x="1126.807861328125" y="524.7783813476562" fill="#cd1010" width="4" outline="#bebebe"/>
  </node>
  <node label="GO:0048284" id="-27">
    <att type="real" name="Color Intensity" value="=LOG(${EM1_fdr_qvalue_dataset1})" cy:equation="true"/>
    <att type="real" name="EM1_Colouring_dataset1" value="0.99999286"/>
    <att type="string" name="EM1_Formatted_name" value="GO:0048284\n"/>
    <att type="string" name="EM1_GS_DESCR" value="organelle fusion"/>
    <att type="string" name="EM1_GS_Type" value="ENR"/>
    <att type="list" name="EM1_Genes">
      <att type="string" name="EM1_Genes" value="SPC72"/>
      <att type="string" name="EM1_Genes" value="VPS33"/>
      <att type="string" name="EM1_Genes" value="SPC110"/>
      <att type="string" name="EM1_Genes" value="CMD1"/>
      <att type="string" name="EM1_Genes" value="DYN1"/>
      <att type="string" name="EM1_Genes" value="SEC18"/>
      <att type="string" name="EM1_Genes" value="TLG1"/>
      <att type="string" name="EM1_Genes" value="SEC17"/>
      <att type="string" name="EM1_Genes" value="KAR9"/>
      <att type="string" name="EM1_Genes" value="TLG2"/>
      <att type="string" name="EM1_Genes" value="NYV1"/>
      <att type="string" name="EM1_Genes" value="SSO2"/>
      <att type="string" name="EM1_Genes" value="CDC48"/>
      <att type="string" name="EM1_Genes" value="SLY1"/>
      <att type="string" name="EM1_Genes" value="SSO1"/>
      <att type="string" name="EM1_Genes" value="SEC9"/>
      <att type="string" name="EM1_Genes" value="SED5"/>
      <att type="string" name="EM1_Genes" value="VAM3"/>
      <att type="string" name="EM1_Genes" value="SEC22"/>
      <att type="string" name="EM1_Genes" value="BIK1"/>
      <att type="string" name="EM1_Genes" value="VTI1"/>
      <att type="string" name="EM1_Genes" value="BOS1"/>
      <att type="string" name="EM1_Genes" value="YKT6"/>
      <att type="string" name="EM1_Genes" value="VAM7"/>
      <att type="string" name="EM1_Genes" value="BET1"/>
      <att type="string" name="EM1_Genes" value="SNC2"/>
      <att type="string" name="EM1_Genes" value="SNC1"/>
      <att type="string" name="EM1_Genes" value="SEC3"/>
      <att type="string" name="EM1_Genes" value="SEC15"/>
      <att type="string" name="EM1_Genes" value="SEC10"/>
      <att type="string" name="EM1_Genes" value="SEC8"/>
      <att type="string" name="EM1_Genes" value="KAR2"/>
      <att type="string" name="EM1_Genes" value="SEC6"/>
      <att type="string" name="EM1_Genes" value="KAR5"/>
      <att type="string" name="EM1_Genes" value="SEC4"/>
      <att type="string" name="EM1_Genes" value="GPA1"/>
      <att type="string" name="EM1_Genes" value="YIP1"/>
    </att>
    <att type="string" name="EM1_Name" value="GO:0048284"/>
    <att type="real" name="EM1_fdr_qvalue_dataset1" value="9.28E-5"/>
    <att type="integer" name="EM1_gs_size_dataset1" value="37"/>
    <att type="real" name="EM1_pvalue_dataset1" value="7.14E-6"/>
    <att type="string" name="Namespace" value="Biological Process"/>
    <att type="string" name="canonicalName" value="GO:0048284"/>
    <graphics type="ELLIPSE" h="22.618505477905273" w="22.618408203125" x="889.5851440429688" y="34.700798988342285" fill="#cd1010" width="4" outline="#bebebe"/>
  </node>
  <node label="GO:0005694" id="-26">
    <att type="real" name="Color Intensity" value="=LOG(${EM1_fdr_qvalue_dataset1})" cy:equation="true"/>
    <att type="real" name="EM1_Colouring_dataset1" value="0.9999999999089"/>
    <att type="string" name="EM1_Formatted_name" value="GO:0005694\n"/>
    <att type="string" name="EM1_GS_DESCR" value="chromosome"/>
    <att type="string" name="EM1_GS_Type" value="ENR"/>
    <att type="list" name="EM1_Genes">
      <att type="string" name="EM1_Genes" value="SNF5"/>
      <att type="string" name="EM1_Genes" value="SMC5"/>
      <att type="string" name="EM1_Genes" value="SMC4"/>
      <att type="string" name="EM1_Genes" value="SMC2"/>
      <att type="string" name="EM1_Genes" value="GBP2"/>
      <att type="string" name="EM1_Genes" value="DMC1"/>
      <att type="string" name="EM1_Genes" value="SFH1"/>
      <att type="string" name="EM1_Genes" value="SMC1"/>
      <att type="string" name="EM1_Genes" value="CSE4"/>
      <att type="string" name="EM1_Genes" value="SLI15"/>
      <att type="string" name="EM1_Genes" value="YKU70"/>
      <att type="string" name="EM1_Genes" value="YKU80"/>
      <att type="string" name="EM1_Genes" value="SKP1"/>
      <att type="string" name="EM1_Genes" value="MOB1"/>
      <att type="string" name="EM1_Genes" value="SPC34"/>
      <att type="string" name="EM1_Genes" value="STU1"/>
      <att type="string" name="EM1_Genes" value="UBP10"/>
      <att type="string" name="EM1_Genes" value="RAP1"/>
      <att type="string" name="EM1_Genes" value="SPC19"/>
      <att type="string" name="EM1_Genes" value="SPC24"/>
      <att type="string" name="EM1_Genes" value="SPC25"/>
      <att type="string" name="EM1_Genes" value="HHF2"/>
      <att type="string" name="EM1_Genes" value="HHO1"/>
      <att type="string" name="EM1_Genes" value="HHF1"/>
      <att type="string" name="EM1_Genes" value="TID3"/>
      <att type="string" name="EM1_Genes" value="HTZ1"/>
      <att type="string" name="EM1_Genes" value="HTB2"/>
      <att type="string" name="EM1_Genes" value="CHL4"/>
      <att type="string" name="EM1_Genes" value="CSM1"/>
      <att type="string" name="EM1_Genes" value="SPT4"/>
      <att type="string" name="EM1_Genes" value="CBF2"/>
      <att type="string" name="EM1_Genes" value="LRS4"/>
      <att type="string" name="EM1_Genes" value="DSN1"/>
      <att type="string" name="EM1_Genes" value="IML3"/>
      <att type="string" name="EM1_Genes" value="SWD3"/>
      <att type="string" name="EM1_Genes" value="SWD2"/>
      <att type="string" name="EM1_Genes" value="SMT3"/>
      <att type="string" name="EM1_Genes" value="SET1"/>
      <att type="string" name="EM1_Genes" value="SET2"/>
      <att type="string" name="EM1_Genes" value="MCM22"/>
      <att type="string" name="EM1_Genes" value="MCM21"/>
      <att type="string" name="EM1_Genes" value="MCM16"/>
      <att type="string" name="EM1_Genes" value="RTT106"/>
      <att type="string" name="EM1_Genes" value="NSL1"/>
      <att type="string" name="EM1_Genes" value="NNF1"/>
      <att type="string" name="EM1_Genes" value="MTW1"/>
      <att type="string" name="EM1_Genes" value="CDC13"/>
      <att type="string" name="EM1_Genes" value="NKP1"/>
      <att type="string" name="EM1_Genes" value="CTF4"/>
      <att type="string" name="EM1_Genes" value="EST1"/>
      <att type="string" name="EM1_Genes" value="UBC9"/>
      <att type="string" name="EM1_Genes" value="ABF2"/>
      <att type="string" name="EM1_Genes" value="NKP2"/>
      <att type="string" name="EM1_Genes" value="PSY2"/>
      <att type="string" name="EM1_Genes" value="SMC3"/>
      <att type="string" name="EM1_Genes" value="TOP2"/>
      <att type="string" name="EM1_Genes" value="HEK2"/>
      <att type="string" name="EM1_Genes" value="TOP1"/>
      <att type="string" name="EM1_Genes" value="MOT1"/>
      <att type="string" name="EM1_Genes" value="RFA3"/>
      <att type="string" name="EM1_Genes" value="POB3"/>
      <att type="string" name="EM1_Genes" value="EBS1"/>
      <att type="string" name="EM1_Genes" value="RFA2"/>
      <att type="string" name="EM1_Genes" value="RFA1"/>
      <att type="string" name="EM1_Genes" value="DEF1"/>
      <att type="string" name="EM1_Genes" value="SPT16"/>
      <att type="string" name="EM1_Genes" value="SKI8"/>
      <att type="string" name="EM1_Genes" value="HTA1"/>
      <att type="string" name="EM1_Genes" value="CDC23"/>
      <att type="string" name="EM1_Genes" value="CEP3"/>
      <att type="string" name="EM1_Genes" value="HHT2"/>
      <att type="string" name="EM1_Genes" value="HHT1"/>
      <att type="string" name="EM1_Genes" value="MIF2"/>
      <att type="string" name="EM1_Genes" value="BUD32"/>
      <att type="string" name="EM1_Genes" value="NUF2"/>
      <att type="string" name="EM1_Genes" value="OKP1"/>
      <att type="string" name="EM1_Genes" value="MSH2"/>
      <att type="string" name="EM1_Genes" value="MSH6"/>
      <att type="string" name="EM1_Genes" value="IPL1"/>
      <att type="string" name="EM1_Genes" value="HSK3"/>
      <att type="string" name="EM1_Genes" value="CBF5"/>
      <att type="string" name="EM1_Genes" value="DAD1"/>
      <att type="string" name="EM1_Genes" value="CTF19"/>
      <att type="string" name="EM1_Genes" value="MGM101"/>
      <att type="string" name="EM1_Genes" value="DAD4"/>
      <att type="string" name="EM1_Genes" value="DAD2"/>
      <att type="string" name="EM1_Genes" value="HTA2"/>
      <att type="string" name="EM1_Genes" value="HTB1"/>
      <att type="string" name="EM1_Genes" value="DAM1"/>
      <att type="string" name="EM1_Genes" value="DUO1"/>
      <att type="string" name="EM1_Genes" value="MCD1"/>
      <att type="string" name="EM1_Genes" value="PPH3"/>
      <att type="string" name="EM1_Genes" value="NHP6B"/>
      <att type="string" name="EM1_Genes" value="NHP6A"/>
      <att type="string" name="EM1_Genes" value="RAD52"/>
      <att type="string" name="EM1_Genes" value="RAD51"/>
      <att type="string" name="EM1_Genes" value="AME1"/>
    </att>
    <att type="string" name="EM1_Name" value="GO:0005694"/>
    <att type="real" name="EM1_fdr_qvalue_dataset1" value="1.19E-9"/>
    <att type="integer" name="EM1_gs_size_dataset1" value="97"/>
    <att type="real" name="EM1_pvalue_dataset1" value="9.11E-11"/>
    <att type="string" name="Namespace" value="Cellular Component"/>
    <att type="string" name="canonicalName" value="GO:0005694"/>
    <graphics type="ELLIPSE" h="28.4375" w="28.4376220703125" x="1187.3308715820312" y="623.9389038085938" fill="#0000ff" width="4" outline="#bebebe"/>
  </node>
  <node label="GO:0005815" id="-25">
    <att type="real" name="Color Intensity" value="=LOG(${EM1_fdr_qvalue_dataset1})" cy:equation="true"/>
    <att type="real" name="EM1_Colouring_dataset1" value="0.99999999794"/>
    <att type="string" name="EM1_Formatted_name" value="GO:0005815\n"/>
    <att type="string" name="EM1_GS_DESCR" value="microtubule organizing center"/>
    <att type="string" name="EM1_GS_Type" value="ENR"/>
    <att type="list" name="EM1_Genes">
      <att type="string" name="EM1_Genes" value="CRM1"/>
      <att type="string" name="EM1_Genes" value="NDC1"/>
      <att type="string" name="EM1_Genes" value="TEM1"/>
      <att type="string" name="EM1_Genes" value="ADY3"/>
      <att type="string" name="EM1_Genes" value="NKP2"/>
      <att type="string" name="EM1_Genes" value="CMD1"/>
      <att type="string" name="EM1_Genes" value="TPD3"/>
      <att type="string" name="EM1_Genes" value="CDC28"/>
      <att type="string" name="EM1_Genes" value="BUD6"/>
      <att type="string" name="EM1_Genes" value="CDC15"/>
      <att type="string" name="EM1_Genes" value="DBF20"/>
      <att type="string" name="EM1_Genes" value="SPO21"/>
      <att type="string" name="EM1_Genes" value="CLB2"/>
      <att type="string" name="EM1_Genes" value="KIN4"/>
      <att type="string" name="EM1_Genes" value="MPS2"/>
      <att type="string" name="EM1_Genes" value="MPS3"/>
      <att type="string" name="EM1_Genes" value="NBP1"/>
      <att type="string" name="EM1_Genes" value="MOB1"/>
      <att type="string" name="EM1_Genes" value="MPS1"/>
      <att type="string" name="EM1_Genes" value="SPC29"/>
      <att type="string" name="EM1_Genes" value="DBF2"/>
      <att type="string" name="EM1_Genes" value="HRR25"/>
      <att type="string" name="EM1_Genes" value="SPC34"/>
      <att type="string" name="EM1_Genes" value="SPC42"/>
      <att type="string" name="EM1_Genes" value="SPC72"/>
      <att type="string" name="EM1_Genes" value="SPC97"/>
      <att type="string" name="EM1_Genes" value="SPC98"/>
      <att type="string" name="EM1_Genes" value="CDC14"/>
      <att type="string" name="EM1_Genes" value="STU1"/>
      <att type="string" name="EM1_Genes" value="NIP100"/>
      <att type="string" name="EM1_Genes" value="NUD1"/>
      <att type="string" name="EM1_Genes" value="NUF2"/>
      <att type="string" name="EM1_Genes" value="SPC110"/>
      <att type="string" name="EM1_Genes" value="SPC19"/>
      <att type="string" name="EM1_Genes" value="FIN1"/>
      <att type="string" name="EM1_Genes" value="DYN1"/>
      <att type="string" name="EM1_Genes" value="GLC7"/>
      <att type="string" name="EM1_Genes" value="MLP1"/>
      <att type="string" name="EM1_Genes" value="KAR9"/>
      <att type="string" name="EM1_Genes" value="STU2"/>
      <att type="string" name="EM1_Genes" value="DUO1"/>
      <att type="string" name="EM1_Genes" value="CDC31"/>
      <att type="string" name="EM1_Genes" value="CBF2"/>
      <att type="string" name="EM1_Genes" value="CNM67"/>
      <att type="string" name="EM1_Genes" value="BIK1"/>
      <att type="string" name="EM1_Genes" value="BIM1"/>
      <att type="string" name="EM1_Genes" value="TUB1"/>
      <att type="string" name="EM1_Genes" value="TUB3"/>
      <att type="string" name="EM1_Genes" value="TUB2"/>
      <att type="string" name="EM1_Genes" value="MLP2"/>
      <att type="string" name="EM1_Genes" value="RTS1"/>
      <att type="string" name="EM1_Genes" value="AME1"/>
    </att>
    <att type="string" name="EM1_Name" value="GO:0005815"/>
    <att type="real" name="EM1_fdr_qvalue_dataset1" value="2.19E-8"/>
    <att type="integer" name="EM1_gs_size_dataset1" value="52"/>
    <att type="real" name="EM1_pvalue_dataset1" value="2.06E-9"/>
    <att type="string" name="Namespace" value="Cellular Component"/>
    <att type="string" name="canonicalName" value="GO:0005815"/>
    <graphics type="ELLIPSE" h="24.0732421875" w="24.07293701171875" x="1021.9054260253906" y="453.3995666503906" fill="#0000ff" width="4" outline="#bebebe"/>
  </node>
  <node label="GO:0006997" id="-24">
    <att type="real" name="Color Intensity" value="=LOG(${EM1_fdr_qvalue_dataset1})" cy:equation="true"/>
    <att type="real" name="EM1_Colouring_dataset1" value="0.9999999999201"/>
    <att type="string" name="EM1_Formatted_name" value="GO:0006997\n"/>
    <att type="string" name="EM1_GS_DESCR" value="nucleus organization"/>
    <att type="string" name="EM1_GS_Type" value="ENR"/>
    <att type="list" name="EM1_Genes">
      <att type="string" name="EM1_Genes" value="POM33"/>
      <att type="string" name="EM1_Genes" value="RTN1"/>
      <att type="string" name="EM1_Genes" value="SEC13"/>
      <att type="string" name="EM1_Genes" value="GSP1"/>
      <att type="string" name="EM1_Genes" value="TOF2"/>
      <att type="string" name="EM1_Genes" value="NDC1"/>
      <att type="string" name="EM1_Genes" value="NET1"/>
      <att type="string" name="EM1_Genes" value="NIC96"/>
      <att type="string" name="EM1_Genes" value="NUP157"/>
      <att type="string" name="EM1_Genes" value="NUP192"/>
      <att type="string" name="EM1_Genes" value="TOM1"/>
      <att type="string" name="EM1_Genes" value="ASM4"/>
      <att type="string" name="EM1_Genes" value="GLE2"/>
      <att type="string" name="EM1_Genes" value="GSP2"/>
      <att type="string" name="EM1_Genes" value="NUP116"/>
      <att type="string" name="EM1_Genes" value="NUP159"/>
      <att type="string" name="EM1_Genes" value="NUP85"/>
      <att type="string" name="EM1_Genes" value="NUP188"/>
      <att type="string" name="EM1_Genes" value="NUP170"/>
      <att type="string" name="EM1_Genes" value="NUP57"/>
      <att type="string" name="EM1_Genes" value="NUP2"/>
      <att type="string" name="EM1_Genes" value="NUP53"/>
      <att type="string" name="EM1_Genes" value="NUP84"/>
      <att type="string" name="EM1_Genes" value="NUP145"/>
      <att type="string" name="EM1_Genes" value="NUP133"/>
      <att type="string" name="EM1_Genes" value="NUP120"/>
      <att type="string" name="EM1_Genes" value="POM34"/>
      <att type="string" name="EM1_Genes" value="POM152"/>
      <att type="string" name="EM1_Genes" value="KAP95"/>
      <att type="string" name="EM1_Genes" value="SNL1"/>
      <att type="string" name="EM1_Genes" value="YOP1"/>
    </att>
    <att type="string" name="EM1_Name" value="GO:0006997"/>
    <att type="real" name="EM1_fdr_qvalue_dataset1" value="1.91E-9"/>
    <att type="integer" name="EM1_gs_size_dataset1" value="31"/>
    <att type="real" name="EM1_pvalue_dataset1" value="7.99E-11"/>
    <att type="string" name="Namespace" value="Biological Process"/>
    <att type="string" name="canonicalName" value="GO:0006997"/>
    <graphics type="ELLIPSE" h="22.03662109375" w="22.0367431640625" x="896.2402954101562" y="760.7407836914062" fill="#cd1010" width="4" outline="#bebebe"/>
  </node>
  <node label="GO:0051169" id="-23">
    <att type="real" name="Color Intensity" value="=LOG(${EM1_fdr_qvalue_dataset1})" cy:equation="true"/>
    <att type="real" name="EM1_Colouring_dataset1" value="1.0"/>
    <att type="string" name="EM1_Formatted_name" value="GO:0051169\n"/>
    <att type="string" name="EM1_GS_DESCR" value="nuclear transport"/>
    <att type="string" name="EM1_GS_Type" value="ENR"/>
    <att type="list" name="EM1_Genes">
      <att type="string" name="EM1_Genes" value="ARB1"/>
      <att type="string" name="EM1_Genes" value="CRM1"/>
      <att type="string" name="EM1_Genes" value="LSG1"/>
      <att type="string" name="EM1_Genes" value="LTV1"/>
      <att type="string" name="EM1_Genes" value="NEW1"/>
      <att type="string" name="EM1_Genes" value="MEX67"/>
      <att type="string" name="EM1_Genes" value="SSL2"/>
      <att type="string" name="EM1_Genes" value="NIC96"/>
      <att type="string" name="EM1_Genes" value="GBP2"/>
      <att type="string" name="EM1_Genes" value="NMD3"/>
      <att type="string" name="EM1_Genes" value="HRB1"/>
      <att type="string" name="EM1_Genes" value="NOC2"/>
      <att type="string" name="EM1_Genes" value="TOM1"/>
      <att type="string" name="EM1_Genes" value="UTP8"/>
      <att type="string" name="EM1_Genes" value="NOG1"/>
      <att type="string" name="EM1_Genes" value="NOG2"/>
      <att type="string" name="EM1_Genes" value="SUB2"/>
      <att type="string" name="EM1_Genes" value="NOP53"/>
      <att type="string" name="EM1_Genes" value="NOP9"/>
      <att type="string" name="EM1_Genes" value="NSP1"/>
      <att type="string" name="EM1_Genes" value="NUG1"/>
      <att type="string" name="EM1_Genes" value="NUP1"/>
      <att type="string" name="EM1_Genes" value="NUP116"/>
      <att type="string" name="EM1_Genes" value="CMD1"/>
      <att type="string" name="EM1_Genes" value="NUP49"/>
      <att type="string" name="EM1_Genes" value="TEF1"/>
      <att type="string" name="EM1_Genes" value="NUP159"/>
      <att type="string" name="EM1_Genes" value="SXM1"/>
      <att type="string" name="EM1_Genes" value="NUP85"/>
      <att type="string" name="EM1_Genes" value="NUP82"/>
      <att type="string" name="EM1_Genes" value="TEF2"/>
      <att type="string" name="EM1_Genes" value="SAC3"/>
      <att type="string" name="EM1_Genes" value="RIX7"/>
      <att type="string" name="EM1_Genes" value="SEH1"/>
      <att type="string" name="EM1_Genes" value="RIX1"/>
      <att type="string" name="EM1_Genes" value="SOL2"/>
      <att type="string" name="EM1_Genes" value="RPF1"/>
      <att type="string" name="EM1_Genes" value="RLI1"/>
      <att type="string" name="EM1_Genes" value="SDA1"/>
      <att type="string" name="EM1_Genes" value="RPS19B"/>
      <att type="string" name="EM1_Genes" value="RRS1"/>
      <att type="string" name="EM1_Genes" value="RPS15"/>
      <att type="string" name="EM1_Genes" value="ACC1"/>
      <att type="string" name="EM1_Genes" value="SSB1"/>
      <att type="string" name="EM1_Genes" value="SRM1"/>
      <att type="string" name="EM1_Genes" value="RPS26B"/>
      <att type="string" name="EM1_Genes" value="TIF6"/>
      <att type="string" name="EM1_Genes" value="SSB2"/>
      <att type="string" name="EM1_Genes" value="ZUO1"/>
      <att type="string" name="EM1_Genes" value="RPS10B"/>
      <att type="string" name="EM1_Genes" value="YRB2"/>
      <att type="string" name="EM1_Genes" value="NPL3"/>
      <att type="string" name="EM1_Genes" value="RPS0B"/>
      <att type="string" name="EM1_Genes" value="RPS2"/>
      <att type="string" name="EM1_Genes" value="ZDS1"/>
      <att type="string" name="EM1_Genes" value="RPS0A"/>
      <att type="string" name="EM1_Genes" value="YRA1"/>
      <att type="string" name="EM1_Genes" value="PBS2"/>
      <att type="string" name="EM1_Genes" value="NAP1"/>
      <att type="string" name="EM1_Genes" value="WTM1"/>
      <att type="string" name="EM1_Genes" value="NPL6"/>
      <att type="string" name="EM1_Genes" value="RTG2"/>
      <att type="string" name="EM1_Genes" value="RTG3"/>
      <att type="string" name="EM1_Genes" value="SRP1"/>
      <att type="string" name="EM1_Genes" value="NUP188"/>
      <att type="string" name="EM1_Genes" value="NUP170"/>
      <att type="string" name="EM1_Genes" value="NUP100"/>
      <att type="string" name="EM1_Genes" value="SPT6"/>
      <att type="string" name="EM1_Genes" value="NMD5"/>
      <att type="string" name="EM1_Genes" value="NUP57"/>
      <att type="string" name="EM1_Genes" value="SGF73"/>
      <att type="string" name="EM1_Genes" value="NUP53"/>
      <att type="string" name="EM1_Genes" value="NUP42"/>
      <att type="string" name="EM1_Genes" value="GLE1"/>
      <att type="string" name="EM1_Genes" value="RNA1"/>
      <att type="string" name="EM1_Genes" value="PSE1"/>
      <att type="string" name="EM1_Genes" value="POM34"/>
      <att type="string" name="EM1_Genes" value="SUS1"/>
      <att type="string" name="EM1_Genes" value="POM152"/>
      <att type="string" name="EM1_Genes" value="KAP104"/>
      <att type="string" name="EM1_Genes" value="NAB2"/>
      <att type="string" name="EM1_Genes" value="KAP123"/>
      <att type="string" name="EM1_Genes" value="RPS18A"/>
      <att type="string" name="EM1_Genes" value="KAP95"/>
      <att type="string" name="EM1_Genes" value="KAP120"/>
      <att type="string" name="EM1_Genes" value="KAP122"/>
      <att type="string" name="EM1_Genes" value="MLP2"/>
      <att type="string" name="EM1_Genes" value="RPS5"/>
      <att type="string" name="EM1_Genes" value="MTR10"/>
      <att type="string" name="EM1_Genes" value="RPS3"/>
      <att type="string" name="EM1_Genes" value="MSN5"/>
      <att type="string" name="EM1_Genes" value="NDC1"/>
      <att type="string" name="EM1_Genes" value="NUP157"/>
      <att type="string" name="EM1_Genes" value="NUP192"/>
      <att type="string" name="EM1_Genes" value="GLE2"/>
      <att type="string" name="EM1_Genes" value="GSP2"/>
      <att type="string" name="EM1_Genes" value="THP2"/>
      <att type="string" name="EM1_Genes" value="SRP40"/>
      <att type="string" name="EM1_Genes" value="RPS18B"/>
      <att type="string" name="EM1_Genes" value="NUP2"/>
      <att type="string" name="EM1_Genes" value="NPA3"/>
      <att type="string" name="EM1_Genes" value="ECM1"/>
      <att type="string" name="EM1_Genes" value="MFT1"/>
      <att type="string" name="EM1_Genes" value="SEM1"/>
      <att type="string" name="EM1_Genes" value="HPR1"/>
      <att type="string" name="EM1_Genes" value="GSP1"/>
      <att type="string" name="EM1_Genes" value="MAD1"/>
      <att type="string" name="EM1_Genes" value="MLP1"/>
      <att type="string" name="EM1_Genes" value="NUP84"/>
      <att type="string" name="EM1_Genes" value="NUP60"/>
      <att type="string" name="EM1_Genes" value="NUP145"/>
      <att type="string" name="EM1_Genes" value="NUP133"/>
      <att type="string" name="EM1_Genes" value="NUP120"/>
      <att type="string" name="EM1_Genes" value="RPB4"/>
    </att>
    <att type="string" name="EM1_Name" value="GO:0051169"/>
    <att type="real" name="EM1_fdr_qvalue_dataset1" value="1.4E-23"/>
    <att type="integer" name="EM1_gs_size_dataset1" value="114"/>
    <att type="real" name="EM1_pvalue_dataset1" value="1.65E-25"/>
    <att type="string" name="Namespace" value="Biological Process"/>
    <att type="string" name="canonicalName" value="GO:0051169"/>
    <graphics type="ELLIPSE" h="30.0863037109375" w="30.08642578125" x="980.7225952148438" y="891.5316772460938" fill="#cd1010" width="4" outline="#bebebe"/>
  </node>
  <node label="GO:0005938" id="-22">
    <att type="real" name="Color Intensity" value="=LOG(${EM1_fdr_qvalue_dataset1})" cy:equation="true"/>
    <att type="real" name="EM1_Colouring_dataset1" value="0.999275"/>
    <att type="string" name="EM1_Formatted_name" value="GO:0005938\n"/>
    <att type="string" name="EM1_GS_DESCR" value="cell cortex"/>
    <att type="string" name="EM1_GS_Type" value="ENR"/>
    <att type="list" name="EM1_Genes">
      <att type="string" name="EM1_Genes" value="BEM2"/>
      <att type="string" name="EM1_Genes" value="SLA2"/>
      <att type="string" name="EM1_Genes" value="SUR7"/>
      <att type="string" name="EM1_Genes" value="CBK1"/>
      <att type="string" name="EM1_Genes" value="PKH2"/>
      <att type="string" name="EM1_Genes" value="BIK1"/>
      <att type="string" name="EM1_Genes" value="GPA2"/>
      <att type="string" name="EM1_Genes" value="SLA1"/>
      <att type="string" name="EM1_Genes" value="FMP45"/>
      <att type="string" name="EM1_Genes" value="LSP1"/>
    </att>
    <att type="string" name="EM1_Name" value="GO:0005938"/>
    <att type="real" name="EM1_fdr_qvalue_dataset1" value="0.00382"/>
    <att type="integer" name="EM1_gs_size_dataset1" value="10"/>
    <att type="real" name="EM1_pvalue_dataset1" value="7.25E-4"/>
    <att type="string" name="Namespace" value="Cellular Component"/>
    <att type="string" name="canonicalName" value="GO:0005938"/>
    <graphics type="ELLIPSE" h="20.0" w="20.0" x="1050.5118408203125" y="233.66250610351562" fill="#0000ff" width="4" outline="#bebebe"/>
  </node>
  <node label="GO:0030674" id="-21">
    <att type="real" name="Color Intensity" value="=LOG(${EM1_fdr_qvalue_dataset1})" cy:equation="true"/>
    <att type="real" name="EM1_Colouring_dataset1" value="0.9999132"/>
    <att type="string" name="EM1_Formatted_name" value="GO:0030674\n"/>
    <att type="string" name="EM1_GS_DESCR" value="protein binding, bridging"/>
    <att type="string" name="EM1_GS_Type" value="ENR"/>
    <att type="list" name="EM1_Genes">
      <att type="string" name="EM1_Genes" value="ATG19"/>
      <att type="string" name="EM1_Genes" value="UBX2"/>
      <att type="string" name="EM1_Genes" value="GRR1"/>
      <att type="string" name="EM1_Genes" value="CIC1"/>
      <att type="string" name="EM1_Genes" value="PEP3"/>
      <att type="string" name="EM1_Genes" value="SLA1"/>
      <att type="string" name="EM1_Genes" value="SAC6"/>
      <att type="string" name="EM1_Genes" value="RPN2"/>
      <att type="string" name="EM1_Genes" value="RAD23"/>
      <att type="string" name="EM1_Genes" value="CDC53"/>
      <att type="string" name="EM1_Genes" value="CRN1"/>
      <att type="string" name="EM1_Genes" value="FIP1"/>
      <att type="string" name="EM1_Genes" value="PEX14"/>
      <att type="string" name="EM1_Genes" value="BSP1"/>
      <att type="string" name="EM1_Genes" value="ALY2"/>
      <att type="string" name="EM1_Genes" value="END3"/>
      <att type="string" name="EM1_Genes" value="DSK2"/>
      <att type="string" name="EM1_Genes" value="PAN1"/>
      <att type="string" name="EM1_Genes" value="SVP26"/>
      <att type="string" name="EM1_Genes" value="SLA2"/>
      <att type="string" name="EM1_Genes" value="VAC14"/>
      <att type="string" name="EM1_Genes" value="RPN1"/>
      <att type="string" name="EM1_Genes" value="OST4"/>
      <att type="string" name="EM1_Genes" value="PEX5"/>
      <att type="string" name="EM1_Genes" value="PEX13"/>
    </att>
    <att type="string" name="EM1_Name" value="GO:0030674"/>
    <att type="real" name="EM1_fdr_qvalue_dataset1" value="0.00205"/>
    <att type="integer" name="EM1_gs_size_dataset1" value="25"/>
    <att type="real" name="EM1_pvalue_dataset1" value="8.68E-5"/>
    <att type="string" name="Namespace" value="Molecular Function"/>
    <att type="string" name="canonicalName" value="GO:0030674"/>
    <graphics type="ELLIPSE" h="21.45458984375" w="21.454833984375" x="777.2107543945312" y="310.68914794921875" fill="#07cd07" width="4" outline="#bebebe"/>
  </node>
  <node label="GO:0005856" id="-20">
    <att type="real" name="Color Intensity" value="=LOG(${EM1_fdr_qvalue_dataset1})" cy:equation="true"/>
    <att type="real" name="EM1_Colouring_dataset1" value="0.99999999999588"/>
    <att type="string" name="EM1_Formatted_name" value="GO:0005856\n"/>
    <att type="string" name="EM1_GS_DESCR" value="cytoskeleton"/>
    <att type="string" name="EM1_GS_Type" value="ENR"/>
    <att type="list" name="EM1_Genes">
      <att type="string" name="EM1_Genes" value="ARP2"/>
      <att type="string" name="EM1_Genes" value="GIC1"/>
      <att type="string" name="EM1_Genes" value="GIC2"/>
      <att type="string" name="EM1_Genes" value="CMD1"/>
      <att type="string" name="EM1_Genes" value="TEF1"/>
      <att type="string" name="EM1_Genes" value="TEF2"/>
      <att type="string" name="EM1_Genes" value="ACT1"/>
      <att type="string" name="EM1_Genes" value="ARK1"/>
      <att type="string" name="EM1_Genes" value="CDC12"/>
      <att type="string" name="EM1_Genes" value="CDC15"/>
      <att type="string" name="EM1_Genes" value="CDC10"/>
      <att type="string" name="EM1_Genes" value="CDC11"/>
      <att type="string" name="EM1_Genes" value="CDC3"/>
      <att type="string" name="EM1_Genes" value="SLI15"/>
      <att type="string" name="EM1_Genes" value="HOF1"/>
      <att type="string" name="EM1_Genes" value="DYN3"/>
      <att type="string" name="EM1_Genes" value="BOI2"/>
      <att type="string" name="EM1_Genes" value="VIP1"/>
      <att type="string" name="EM1_Genes" value="END3"/>
      <att type="string" name="EM1_Genes" value="TMA19"/>
      <att type="string" name="EM1_Genes" value="PRK1"/>
      <att type="string" name="EM1_Genes" value="PAN1"/>
      <att type="string" name="EM1_Genes" value="BEM1"/>
      <att type="string" name="EM1_Genes" value="SPO21"/>
      <att type="string" name="EM1_Genes" value="PKC1"/>
      <att type="string" name="EM1_Genes" value="MPS2"/>
      <att type="string" name="EM1_Genes" value="MPS3"/>
      <att type="string" name="EM1_Genes" value="ARP8"/>
      <att type="string" name="EM1_Genes" value="SHS1"/>
      <att type="string" name="EM1_Genes" value="MOB1"/>
      <att type="string" name="EM1_Genes" value="SPC29"/>
      <att type="string" name="EM1_Genes" value="VPS1"/>
      <att type="string" name="EM1_Genes" value="SPC34"/>
      <att type="string" name="EM1_Genes" value="SPC42"/>
      <att type="string" name="EM1_Genes" value="SPC72"/>
      <att type="string" name="EM1_Genes" value="SPC97"/>
      <att type="string" name="EM1_Genes" value="SPC98"/>
      <att type="string" name="EM1_Genes" value="SRV2"/>
      <att type="string" name="EM1_Genes" value="STU1"/>
      <att type="string" name="EM1_Genes" value="SPC110"/>
      <att type="string" name="EM1_Genes" value="SPC19"/>
      <att type="string" name="EM1_Genes" value="STU2"/>
      <att type="string" name="EM1_Genes" value="CBF2"/>
      <att type="string" name="EM1_Genes" value="UTR2"/>
      <att type="string" name="EM1_Genes" value="SMT3"/>
      <att type="string" name="EM1_Genes" value="TUB1"/>
      <att type="string" name="EM1_Genes" value="TUB3"/>
      <att type="string" name="EM1_Genes" value="TUB2"/>
      <att type="string" name="EM1_Genes" value="NDC1"/>
      <att type="string" name="EM1_Genes" value="ADY3"/>
      <att type="string" name="EM1_Genes" value="YSC84"/>
      <att type="string" name="EM1_Genes" value="VRP1"/>
      <att type="string" name="EM1_Genes" value="RVS167"/>
      <att type="string" name="EM1_Genes" value="RVS161"/>
      <att type="string" name="EM1_Genes" value="SLA1"/>
      <att type="string" name="EM1_Genes" value="INP52"/>
      <att type="string" name="EM1_Genes" value="BSP1"/>
      <att type="string" name="EM1_Genes" value="ARC35"/>
      <att type="string" name="EM1_Genes" value="TPM1"/>
      <att type="string" name="EM1_Genes" value="SLA2"/>
      <att type="string" name="EM1_Genes" value="MYO5"/>
      <att type="string" name="EM1_Genes" value="MYO3"/>
      <att type="string" name="EM1_Genes" value="RGA1"/>
      <att type="string" name="EM1_Genes" value="RGA2"/>
      <att type="string" name="EM1_Genes" value="NIP100"/>
      <att type="string" name="EM1_Genes" value="NUD1"/>
      <att type="string" name="EM1_Genes" value="FIN1"/>
      <att type="string" name="EM1_Genes" value="KCC4"/>
      <att type="string" name="EM1_Genes" value="DYN1"/>
      <att type="string" name="EM1_Genes" value="IPL1"/>
      <att type="string" name="EM1_Genes" value="GCS1"/>
      <att type="string" name="EM1_Genes" value="HSP42"/>
      <att type="string" name="EM1_Genes" value="HSK3"/>
      <att type="string" name="EM1_Genes" value="CBF5"/>
      <att type="string" name="EM1_Genes" value="KAR9"/>
      <att type="string" name="EM1_Genes" value="DAD1"/>
      <att type="string" name="EM1_Genes" value="DAD4"/>
      <att type="string" name="EM1_Genes" value="DAD2"/>
      <att type="string" name="EM1_Genes" value="DAM1"/>
      <att type="string" name="EM1_Genes" value="DUO1"/>
      <att type="string" name="EM1_Genes" value="HSL1"/>
      <att type="string" name="EM1_Genes" value="CDC31"/>
      <att type="string" name="EM1_Genes" value="CAP2"/>
      <att type="string" name="EM1_Genes" value="COF1"/>
      <att type="string" name="EM1_Genes" value="CIN8"/>
      <att type="string" name="EM1_Genes" value="CNM67"/>
      <att type="string" name="EM1_Genes" value="BIK1"/>
      <att type="string" name="EM1_Genes" value="BIM1"/>
      <att type="string" name="EM1_Genes" value="BNI1"/>
      <att type="string" name="EM1_Genes" value="ARP3"/>
      <att type="string" name="EM1_Genes" value="ARC40"/>
      <att type="string" name="EM1_Genes" value="ARC19"/>
      <att type="string" name="EM1_Genes" value="BBC1"/>
      <att type="string" name="EM1_Genes" value="VPS52"/>
      <att type="string" name="EM1_Genes" value="ABP1"/>
      <att type="string" name="EM1_Genes" value="ARC18"/>
      <att type="string" name="EM1_Genes" value="ARC15"/>
      <att type="string" name="EM1_Genes" value="APC1"/>
      <att type="string" name="EM1_Genes" value="APP1"/>
    </att>
    <att type="string" name="EM1_Name" value="GO:0005856"/>
    <att type="real" name="EM1_fdr_qvalue_dataset1" value="6.7E-11"/>
    <att type="integer" name="EM1_gs_size_dataset1" value="99"/>
    <att type="real" name="EM1_pvalue_dataset1" value="4.12E-12"/>
    <att type="string" name="Namespace" value="Cellular Component"/>
    <att type="string" name="canonicalName" value="GO:0005856"/>
    <graphics type="ELLIPSE" h="28.63134765625" w="28.631591796875" x="929.9783325195312" y="400.192626953125" fill="#0000ff" width="4" outline="#bebebe"/>
  </node>
  <node label="GO:0007033" id="-19">
    <att type="real" name="Color Intensity" value="=LOG(${EM1_fdr_qvalue_dataset1})" cy:equation="true"/>
    <att type="real" name="EM1_Colouring_dataset1" value="0.999542"/>
    <att type="string" name="EM1_Formatted_name" value="GO:0007033\n"/>
    <att type="string" name="EM1_GS_DESCR" value="vacuole organization"/>
    <att type="string" name="EM1_GS_Type" value="ENR"/>
    <att type="list" name="EM1_Genes">
      <att type="string" name="EM1_Genes" value="ATG8"/>
      <att type="string" name="EM1_Genes" value="VPS21"/>
      <att type="string" name="EM1_Genes" value="ATG27"/>
      <att type="string" name="EM1_Genes" value="VPS16"/>
      <att type="string" name="EM1_Genes" value="SFK1"/>
      <att type="string" name="EM1_Genes" value="VPS33"/>
      <att type="string" name="EM1_Genes" value="SHP1"/>
      <att type="string" name="EM1_Genes" value="ATG12"/>
      <att type="string" name="EM1_Genes" value="MYO2"/>
      <att type="string" name="EM1_Genes" value="ATG9"/>
      <att type="string" name="EM1_Genes" value="CMD1"/>
      <att type="string" name="EM1_Genes" value="PAH1"/>
      <att type="string" name="EM1_Genes" value="YPT7"/>
      <att type="string" name="EM1_Genes" value="OPT2"/>
      <att type="string" name="EM1_Genes" value="PEP3"/>
      <att type="string" name="EM1_Genes" value="PEP12"/>
      <att type="string" name="EM1_Genes" value="SEC18"/>
      <att type="string" name="EM1_Genes" value="SEC17"/>
      <att type="string" name="EM1_Genes" value="TRX1"/>
      <att type="string" name="EM1_Genes" value="SEC7"/>
      <att type="string" name="EM1_Genes" value="STE20"/>
      <att type="string" name="EM1_Genes" value="NYV1"/>
      <att type="string" name="EM1_Genes" value="ATG17"/>
      <att type="string" name="EM1_Genes" value="ACT1"/>
      <att type="string" name="EM1_Genes" value="VAM3"/>
      <att type="string" name="EM1_Genes" value="CLA4"/>
      <att type="string" name="EM1_Genes" value="VAM6"/>
      <att type="string" name="EM1_Genes" value="TRX2"/>
      <att type="string" name="EM1_Genes" value="VAC8"/>
      <att type="string" name="EM1_Genes" value="VTI1"/>
      <att type="string" name="EM1_Genes" value="YKT6"/>
      <att type="string" name="EM1_Genes" value="VAM7"/>
      <att type="string" name="EM1_Genes" value="VPS41"/>
      <att type="string" name="EM1_Genes" value="TPM1"/>
    </att>
    <att type="string" name="EM1_Name" value="GO:0007033"/>
    <att type="real" name="EM1_fdr_qvalue_dataset1" value="0.00403"/>
    <att type="integer" name="EM1_gs_size_dataset1" value="34"/>
    <att type="real" name="EM1_pvalue_dataset1" value="4.58E-4"/>
    <att type="string" name="Namespace" value="Biological Process"/>
    <att type="string" name="canonicalName" value="GO:0007033"/>
    <graphics type="ELLIPSE" h="22.32763671875" w="22.327392578125" x="705.0343627929688" y="114.40988159179688" fill="#cd1010" width="4" outline="#bebebe"/>
  </node>
  <node label="GO:0042274" id="-18">
    <att type="real" name="Color Intensity" value="=LOG(${EM1_fdr_qvalue_dataset1})" cy:equation="true"/>
    <att type="real" name="EM1_Colouring_dataset1" value="0.999457"/>
    <att type="string" name="EM1_Formatted_name" value="GO:0042274\n"/>
    <att type="string" name="EM1_GS_DESCR" value="ribosomal small subunit biogenesis"/>
    <att type="string" name="EM1_GS_Type" value="ENR"/>
    <att type="list" name="EM1_Genes">
      <att type="string" name="EM1_Genes" value="HRR25"/>
      <att type="string" name="EM1_Genes" value="LTV1"/>
      <att type="string" name="EM1_Genes" value="NEW1"/>
      <att type="string" name="EM1_Genes" value="NOP6"/>
      <att type="string" name="EM1_Genes" value="NOP14"/>
      <att type="string" name="EM1_Genes" value="RPS7B"/>
      <att type="string" name="EM1_Genes" value="ENP2"/>
      <att type="string" name="EM1_Genes" value="NOB1"/>
      <att type="string" name="EM1_Genes" value="NOC4"/>
      <att type="string" name="EM1_Genes" value="EMG1"/>
      <att type="string" name="EM1_Genes" value="UTP21"/>
      <att type="string" name="EM1_Genes" value="SAC3"/>
      <att type="string" name="EM1_Genes" value="KRE33"/>
      <att type="string" name="EM1_Genes" value="UTP30"/>
      <att type="string" name="EM1_Genes" value="RPS19B"/>
      <att type="string" name="EM1_Genes" value="RPS7A"/>
      <att type="string" name="EM1_Genes" value="RPS6B"/>
      <att type="string" name="EM1_Genes" value="RPS6A"/>
      <att type="string" name="EM1_Genes" value="KRR1"/>
    </att>
    <att type="string" name="EM1_Name" value="GO:0042274"/>
    <att type="real" name="EM1_fdr_qvalue_dataset1" value="0.00464"/>
    <att type="integer" name="EM1_gs_size_dataset1" value="19"/>
    <att type="real" name="EM1_pvalue_dataset1" value="5.43E-4"/>
    <att type="string" name="Namespace" value="Biological Process"/>
    <att type="string" name="canonicalName" value="GO:0042274"/>
    <graphics type="ELLIPSE" h="20.873046875" w="20.8729248046875" x="699.1783447265625" y="706.259521484375" fill="#cd1010" width="4" outline="#bebebe"/>
  </node>
  <node label="GO:0042273" id="-17">
    <att type="real" name="Color Intensity" value="=LOG(${EM1_fdr_qvalue_dataset1})" cy:equation="true"/>
    <att type="real" name="EM1_Colouring_dataset1" value="0.9999999179"/>
    <att type="string" name="EM1_Formatted_name" value="GO:0042273\n"/>
    <att type="string" name="EM1_GS_DESCR" value="ribosomal large subunit biogenesis"/>
    <att type="string" name="EM1_GS_Type" value="ENR"/>
    <att type="list" name="EM1_Genes">
      <att type="string" name="EM1_Genes" value="LOC1"/>
      <att type="string" name="EM1_Genes" value="PRP43"/>
      <att type="string" name="EM1_Genes" value="NOP7"/>
      <att type="string" name="EM1_Genes" value="ERB1"/>
      <att type="string" name="EM1_Genes" value="NOP15"/>
      <att type="string" name="EM1_Genes" value="NSA1"/>
      <att type="string" name="EM1_Genes" value="NIP7"/>
      <att type="string" name="EM1_Genes" value="NOG1"/>
      <att type="string" name="EM1_Genes" value="TIF4631"/>
      <att type="string" name="EM1_Genes" value="RLP7"/>
      <att type="string" name="EM1_Genes" value="ARX1"/>
      <att type="string" name="EM1_Genes" value="MAK5"/>
      <att type="string" name="EM1_Genes" value="MRT4"/>
      <att type="string" name="EM1_Genes" value="CIC1"/>
      <att type="string" name="EM1_Genes" value="RLP24"/>
      <att type="string" name="EM1_Genes" value="RIX7"/>
      <att type="string" name="EM1_Genes" value="RLI1"/>
      <att type="string" name="EM1_Genes" value="YTM1"/>
      <att type="string" name="EM1_Genes" value="RRS1"/>
      <att type="string" name="EM1_Genes" value="TIF6"/>
      <att type="string" name="EM1_Genes" value="PUF6"/>
    </att>
    <att type="string" name="EM1_Name" value="GO:0042273"/>
    <att type="real" name="EM1_fdr_qvalue_dataset1" value="1.45E-6"/>
    <att type="integer" name="EM1_gs_size_dataset1" value="21"/>
    <att type="real" name="EM1_pvalue_dataset1" value="8.21E-8"/>
    <att type="string" name="Namespace" value="Biological Process"/>
    <att type="string" name="canonicalName" value="GO:0042273"/>
    <graphics type="ELLIPSE" h="21.06689453125" w="21.066802978515625" x="466.73570251464844" y="845.3976440429688" fill="#cd1010" width="4" outline="#bebebe"/>
  </node>
  <node label="GO:0070925" id="-16">
    <att type="real" name="Color Intensity" value="=LOG(${EM1_fdr_qvalue_dataset1})" cy:equation="true"/>
    <att type="real" name="EM1_Colouring_dataset1" value="0.9999804"/>
    <att type="string" name="EM1_Formatted_name" value="GO:0070925\n"/>
    <att type="string" name="EM1_GS_DESCR" value="organelle assembly"/>
    <att type="string" name="EM1_GS_Type" value="ENR"/>
    <att type="list" name="EM1_Genes">
      <att type="string" name="EM1_Genes" value="CHL4"/>
      <att type="string" name="EM1_Genes" value="ATG8"/>
      <att type="string" name="EM1_Genes" value="ATG27"/>
      <att type="string" name="EM1_Genes" value="CLB5"/>
      <att type="string" name="EM1_Genes" value="SHP1"/>
      <att type="string" name="EM1_Genes" value="ATG12"/>
      <att type="string" name="EM1_Genes" value="NOC2"/>
      <att type="string" name="EM1_Genes" value="CDC5"/>
      <att type="string" name="EM1_Genes" value="NIP7"/>
      <att type="string" name="EM1_Genes" value="TIF5"/>
      <att type="string" name="EM1_Genes" value="VAC8"/>
      <att type="string" name="EM1_Genes" value="ATG9"/>
      <att type="string" name="EM1_Genes" value="SDO1"/>
      <att type="string" name="EM1_Genes" value="ARP4"/>
      <att type="string" name="EM1_Genes" value="SEC18"/>
      <att type="string" name="EM1_Genes" value="BMS1"/>
      <att type="string" name="EM1_Genes" value="SEC7"/>
      <att type="string" name="EM1_Genes" value="TIF6"/>
      <att type="string" name="EM1_Genes" value="SKP1"/>
      <att type="string" name="EM1_Genes" value="MPS1"/>
      <att type="string" name="EM1_Genes" value="ATG17"/>
      <att type="string" name="EM1_Genes" value="SGT1"/>
    </att>
    <att type="string" name="EM1_Name" value="GO:0070925"/>
    <att type="real" name="EM1_fdr_qvalue_dataset1" value="2.31E-4"/>
    <att type="integer" name="EM1_gs_size_dataset1" value="22"/>
    <att type="real" name="EM1_pvalue_dataset1" value="1.96E-5"/>
    <att type="string" name="Namespace" value="Biological Process"/>
    <att type="string" name="canonicalName" value="GO:0070925"/>
    <graphics type="ELLIPSE" h="21.163803100585938" w="21.163818359375" x="671.0986938476562" y="77.0221939086914" fill="#cd1010" width="4" outline="#bebebe"/>
  </node>
  <node label="GO:0031399" id="-15">
    <att type="real" name="Color Intensity" value="=LOG(${EM1_fdr_qvalue_dataset1})" cy:equation="true"/>
    <att type="real" name="EM1_Colouring_dataset1" value="0.9999999577"/>
    <att type="string" name="EM1_Formatted_name" value="GO:0031399\n"/>
    <att type="string" name="EM1_GS_DESCR" value="regulation of protein modification process"/>
    <att type="string" name="EM1_GS_Type" value="ENR"/>
    <att type="list" name="EM1_Genes">
      <att type="string" name="EM1_Genes" value="STE5"/>
      <att type="string" name="EM1_Genes" value="SSN8"/>
      <att type="string" name="EM1_Genes" value="ATG13"/>
      <att type="string" name="EM1_Genes" value="PTC1"/>
      <att type="string" name="EM1_Genes" value="NBP2"/>
      <att type="string" name="EM1_Genes" value="STE7"/>
      <att type="string" name="EM1_Genes" value="SWE1"/>
      <att type="string" name="EM1_Genes" value="BMH2"/>
      <att type="string" name="EM1_Genes" value="BMH1"/>
      <att type="string" name="EM1_Genes" value="SSK2"/>
      <att type="string" name="EM1_Genes" value="STE11"/>
      <att type="string" name="EM1_Genes" value="STE20"/>
      <att type="string" name="EM1_Genes" value="CTK2"/>
      <att type="string" name="EM1_Genes" value="PIL1"/>
      <att type="string" name="EM1_Genes" value="ATG17"/>
      <att type="string" name="EM1_Genes" value="LSP1"/>
      <att type="string" name="EM1_Genes" value="CHD1"/>
      <att type="string" name="EM1_Genes" value="CDC12"/>
      <att type="string" name="EM1_Genes" value="NUP53"/>
      <att type="string" name="EM1_Genes" value="CDC11"/>
      <att type="string" name="EM1_Genes" value="PAF1"/>
      <att type="string" name="EM1_Genes" value="CTR9"/>
      <att type="string" name="EM1_Genes" value="SLN1"/>
      <att type="string" name="EM1_Genes" value="CDC73"/>
      <att type="string" name="EM1_Genes" value="PSE1"/>
      <att type="string" name="EM1_Genes" value="FPR4"/>
      <att type="string" name="EM1_Genes" value="SGV1"/>
      <att type="string" name="EM1_Genes" value="SIC1"/>
      <att type="string" name="EM1_Genes" value="NCE102"/>
      <att type="string" name="EM1_Genes" value="MIH1"/>
      <att type="string" name="EM1_Genes" value="CLN2"/>
      <att type="string" name="EM1_Genes" value="CLB3"/>
      <att type="string" name="EM1_Genes" value="KAP95"/>
      <att type="string" name="EM1_Genes" value="CLB2"/>
      <att type="string" name="EM1_Genes" value="ADA2"/>
      <att type="string" name="EM1_Genes" value="CDH1"/>
      <att type="string" name="EM1_Genes" value="CDC20"/>
      <att type="string" name="EM1_Genes" value="ESS1"/>
      <att type="string" name="EM1_Genes" value="BCY1"/>
      <att type="string" name="EM1_Genes" value="SET1"/>
      <att type="string" name="EM1_Genes" value="SET2"/>
      <att type="string" name="EM1_Genes" value="PBS2"/>
      <att type="string" name="EM1_Genes" value="ASF1"/>
    </att>
    <att type="string" name="EM1_Name" value="GO:0031399"/>
    <att type="real" name="EM1_fdr_qvalue_dataset1" value="7.74E-7"/>
    <att type="integer" name="EM1_gs_size_dataset1" value="43"/>
    <att type="real" name="EM1_pvalue_dataset1" value="4.23E-8"/>
    <att type="string" name="Namespace" value="Biological Process"/>
    <att type="string" name="canonicalName" value="GO:0031399"/>
    <graphics type="ELLIPSE" h="23.2001953125" w="23.200439453125" x="1376.3184814453125" y="380.3884582519531" fill="#cd1010" width="4" outline="#bebebe"/>
  </node>
  <node label="GO:0051603" id="-14">
    <att type="real" name="Color Intensity" value="=LOG(${EM1_fdr_qvalue_dataset1})" cy:equation="true"/>
    <att type="real" name="EM1_Colouring_dataset1" value="0.99999982"/>
    <att type="string" name="EM1_Formatted_name" value="GO:0051603\n"/>
    <att type="string" name="EM1_GS_DESCR" value="proteolysis involved in cellular protein catabolic process"/>
    <att type="string" name="EM1_GS_Type" value="ENR"/>
    <att type="list" name="EM1_Genes">
      <att type="string" name="EM1_Genes" value="ATG19"/>
      <att type="string" name="EM1_Genes" value="BSD2"/>
      <att type="string" name="EM1_Genes" value="NPL4"/>
      <att type="string" name="EM1_Genes" value="DOC1"/>
      <att type="string" name="EM1_Genes" value="CDC20"/>
      <att type="string" name="EM1_Genes" value="APC5"/>
      <att type="string" name="EM1_Genes" value="SKP1"/>
      <att type="string" name="EM1_Genes" value="VID30"/>
      <att type="string" name="EM1_Genes" value="UFD2"/>
      <att type="string" name="EM1_Genes" value="UFD1"/>
      <att type="string" name="EM1_Genes" value="UBX2"/>
      <att type="string" name="EM1_Genes" value="YOS9"/>
      <att type="string" name="EM1_Genes" value="UBP14"/>
      <att type="string" name="EM1_Genes" value="UBP10"/>
      <att type="string" name="EM1_Genes" value="UBC8"/>
      <att type="string" name="EM1_Genes" value="UBC4"/>
      <att type="string" name="EM1_Genes" value="UBP9"/>
      <att type="string" name="EM1_Genes" value="UBP7"/>
      <att type="string" name="EM1_Genes" value="UBP6"/>
      <att type="string" name="EM1_Genes" value="UBP15"/>
      <att type="string" name="EM1_Genes" value="RPT3"/>
      <att type="string" name="EM1_Genes" value="RPT5"/>
      <att type="string" name="EM1_Genes" value="RPT1"/>
      <att type="string" name="EM1_Genes" value="RPT2"/>
      <att type="string" name="EM1_Genes" value="SEC61"/>
      <att type="string" name="EM1_Genes" value="SSM4"/>
      <att type="string" name="EM1_Genes" value="SAN1"/>
      <att type="string" name="EM1_Genes" value="SCL1"/>
      <att type="string" name="EM1_Genes" value="RPN3"/>
      <att type="string" name="EM1_Genes" value="RPN5"/>
      <att type="string" name="EM1_Genes" value="RPN13"/>
      <att type="string" name="EM1_Genes" value="RPN2"/>
      <att type="string" name="EM1_Genes" value="RPN8"/>
      <att type="string" name="EM1_Genes" value="RPN9"/>
      <att type="string" name="EM1_Genes" value="RPN6"/>
      <att type="string" name="EM1_Genes" value="RPN7"/>
      <att type="string" name="EM1_Genes" value="RSP5"/>
      <att type="string" name="EM1_Genes" value="MND2"/>
      <att type="string" name="EM1_Genes" value="CDC34"/>
      <att type="string" name="EM1_Genes" value="SEC13"/>
      <att type="string" name="EM1_Genes" value="CDC16"/>
      <att type="string" name="EM1_Genes" value="CDC4"/>
      <att type="string" name="EM1_Genes" value="CDC27"/>
      <att type="string" name="EM1_Genes" value="UMP1"/>
      <att type="string" name="EM1_Genes" value="GRR1"/>
      <att type="string" name="EM1_Genes" value="RPN11"/>
      <att type="string" name="EM1_Genes" value="UBP8"/>
      <att type="string" name="EM1_Genes" value="DIA2"/>
      <att type="string" name="EM1_Genes" value="MET30"/>
      <att type="string" name="EM1_Genes" value="UBP3"/>
      <att type="string" name="EM1_Genes" value="UBR1"/>
      <att type="string" name="EM1_Genes" value="DFM1"/>
      <att type="string" name="EM1_Genes" value="DDI1"/>
      <att type="string" name="EM1_Genes" value="CUE1"/>
      <att type="string" name="EM1_Genes" value="CDC53"/>
      <att type="string" name="EM1_Genes" value="PMT2"/>
      <att type="string" name="EM1_Genes" value="PMT1"/>
      <att type="string" name="EM1_Genes" value="NAS2"/>
      <att type="string" name="EM1_Genes" value="MCA1"/>
      <att type="string" name="EM1_Genes" value="HRT1"/>
      <att type="string" name="EM1_Genes" value="USA1"/>
      <att type="string" name="EM1_Genes" value="HRD3"/>
      <att type="string" name="EM1_Genes" value="HRD1"/>
      <att type="string" name="EM1_Genes" value="DSK2"/>
      <att type="string" name="EM1_Genes" value="PRE6"/>
      <att type="string" name="EM1_Genes" value="PRE7"/>
      <att type="string" name="EM1_Genes" value="PRE4"/>
      <att type="string" name="EM1_Genes" value="PRE5"/>
      <att type="string" name="EM1_Genes" value="PRE2"/>
      <att type="string" name="EM1_Genes" value="PRE3"/>
      <att type="string" name="EM1_Genes" value="DEF1"/>
      <att type="string" name="EM1_Genes" value="PRE1"/>
      <att type="string" name="EM1_Genes" value="SEM1"/>
      <att type="string" name="EM1_Genes" value="PRE10"/>
      <att type="string" name="EM1_Genes" value="RPN10"/>
      <att type="string" name="EM1_Genes" value="RPN12"/>
      <att type="string" name="EM1_Genes" value="PUP3"/>
      <att type="string" name="EM1_Genes" value="RPN1"/>
      <att type="string" name="EM1_Genes" value="PUP1"/>
      <att type="string" name="EM1_Genes" value="PUP2"/>
      <att type="string" name="EM1_Genes" value="PRE8"/>
      <att type="string" name="EM1_Genes" value="PRE9"/>
      <att type="string" name="EM1_Genes" value="CDC23"/>
      <att type="string" name="EM1_Genes" value="SHP1"/>
      <att type="string" name="EM1_Genes" value="DOA1"/>
      <att type="string" name="EM1_Genes" value="SWM1"/>
      <att type="string" name="EM1_Genes" value="CDC31"/>
      <att type="string" name="EM1_Genes" value="CDC48"/>
      <att type="string" name="EM1_Genes" value="RAD23"/>
      <att type="string" name="EM1_Genes" value="MDJ1"/>
      <att type="string" name="EM1_Genes" value="RPT4"/>
      <att type="string" name="EM1_Genes" value="RPT6"/>
      <att type="string" name="EM1_Genes" value="YDJ1"/>
      <att type="string" name="EM1_Genes" value="KAR2"/>
      <att type="string" name="EM1_Genes" value="RAD6"/>
      <att type="string" name="EM1_Genes" value="APC4"/>
      <att type="string" name="EM1_Genes" value="APC1"/>
      <att type="string" name="EM1_Genes" value="RAD4"/>
      <att type="string" name="EM1_Genes" value="APC2"/>
    </att>
    <att type="string" name="EM1_Name" value="GO:0051603"/>
    <att type="real" name="EM1_fdr_qvalue_dataset1" value="3.01E-6"/>
    <att type="integer" name="EM1_gs_size_dataset1" value="99"/>
    <att type="real" name="EM1_pvalue_dataset1" value="1.8E-7"/>
    <att type="string" name="Namespace" value="Biological Process"/>
    <att type="string" name="canonicalName" value="GO:0051603"/>
    <graphics type="ELLIPSE" h="28.631271362304688" w="28.63165283203125" x="705.8272399902344" y="260.1716079711914" fill="#cd1010" width="4" outline="#bebebe"/>
  </node>
  <node label="GO:0006457" id="-13">
    <att type="real" name="Color Intensity" value="=LOG(${EM1_fdr_qvalue_dataset1})" cy:equation="true"/>
    <att type="real" name="EM1_Colouring_dataset1" value="0.9999049"/>
    <att type="string" name="EM1_Formatted_name" value="GO:0006457\n"/>
    <att type="string" name="EM1_GS_DESCR" value="protein folding"/>
    <att type="string" name="EM1_GS_Type" value="ENR"/>
    <att type="list" name="EM1_Genes">
      <att type="string" name="EM1_Genes" value="SSA1"/>
      <att type="string" name="EM1_Genes" value="CCT7"/>
      <att type="string" name="EM1_Genes" value="CCT8"/>
      <att type="string" name="EM1_Genes" value="CCT5"/>
      <att type="string" name="EM1_Genes" value="CCT6"/>
      <att type="string" name="EM1_Genes" value="CCT3"/>
      <att type="string" name="EM1_Genes" value="CCT4"/>
      <att type="string" name="EM1_Genes" value="BUD27"/>
      <att type="string" name="EM1_Genes" value="CCT2"/>
      <att type="string" name="EM1_Genes" value="AHA1"/>
      <att type="string" name="EM1_Genes" value="SSB1"/>
      <att type="string" name="EM1_Genes" value="SSB2"/>
      <att type="string" name="EM1_Genes" value="ZUO1"/>
      <att type="string" name="EM1_Genes" value="CPR1"/>
      <att type="string" name="EM1_Genes" value="FPR1"/>
      <att type="string" name="EM1_Genes" value="FPR4"/>
      <att type="string" name="EM1_Genes" value="FPR3"/>
      <att type="string" name="EM1_Genes" value="SIS1"/>
      <att type="string" name="EM1_Genes" value="ESS1"/>
      <att type="string" name="EM1_Genes" value="HSP26"/>
      <att type="string" name="EM1_Genes" value="HSP104"/>
      <att type="string" name="EM1_Genes" value="HSP82"/>
      <att type="string" name="EM1_Genes" value="HSP60"/>
      <att type="string" name="EM1_Genes" value="PDI1"/>
      <att type="string" name="EM1_Genes" value="MDJ1"/>
      <att type="string" name="EM1_Genes" value="PHO86"/>
      <att type="string" name="EM1_Genes" value="PHB2"/>
      <att type="string" name="EM1_Genes" value="ECM10"/>
      <att type="string" name="EM1_Genes" value="CPR6"/>
      <att type="string" name="EM1_Genes" value="EGD2"/>
      <att type="string" name="EM1_Genes" value="EGD1"/>
      <att type="string" name="EM1_Genes" value="FLC2"/>
      <att type="string" name="EM1_Genes" value="FLC1"/>
      <att type="string" name="EM1_Genes" value="HSC82"/>
      <att type="string" name="EM1_Genes" value="GSF2"/>
      <att type="string" name="EM1_Genes" value="RRD1"/>
      <att type="string" name="EM1_Genes" value="SSE1"/>
      <att type="string" name="EM1_Genes" value="SSE2"/>
      <att type="string" name="EM1_Genes" value="STI1"/>
      <att type="string" name="EM1_Genes" value="TCP1"/>
      <att type="string" name="EM1_Genes" value="TSA1"/>
      <att type="string" name="EM1_Genes" value="YDJ1"/>
      <att type="string" name="EM1_Genes" value="SBA1"/>
      <att type="string" name="EM1_Genes" value="SEC63"/>
      <att type="string" name="EM1_Genes" value="SHR3"/>
      <att type="string" name="EM1_Genes" value="SNL1"/>
      <att type="string" name="EM1_Genes" value="SSA2"/>
      <att type="string" name="EM1_Genes" value="SSA3"/>
      <att type="string" name="EM1_Genes" value="SSA4"/>
      <att type="string" name="EM1_Genes" value="SSC1"/>
    </att>
    <att type="string" name="EM1_Name" value="GO:0006457"/>
    <att type="real" name="EM1_fdr_qvalue_dataset1" value="9.85E-4"/>
    <att type="integer" name="EM1_gs_size_dataset1" value="50"/>
    <att type="real" name="EM1_pvalue_dataset1" value="9.51E-5"/>
    <att type="string" name="Namespace" value="Biological Process"/>
    <att type="string" name="canonicalName" value="GO:0006457"/>
    <graphics type="ELLIPSE" h="23.87939453125" w="23.87939453125" x="1313.611083984375" y="1198.5960693359375" fill="#cd1010" width="4" outline="#bebebe"/>
  </node>
  <node label="GO:0016301" id="-12">
    <att type="real" name="Color Intensity" value="=LOG(${EM1_fdr_qvalue_dataset1})" cy:equation="true"/>
    <att type="real" name="EM1_Colouring_dataset1" value="0.99999999999895"/>
    <att type="string" name="EM1_Formatted_name" value="GO:0016301\n"/>
    <att type="string" name="EM1_GS_DESCR" value="kinase activity"/>
    <att type="string" name="EM1_GS_Type" value="ENR"/>
    <att type="list" name="EM1_Genes">
      <att type="string" name="EM1_Genes" value="STE7"/>
      <att type="string" name="EM1_Genes" value="SWE1"/>
      <att type="string" name="EM1_Genes" value="TPK2"/>
      <att type="string" name="EM1_Genes" value="SPS1"/>
      <att type="string" name="EM1_Genes" value="SSK2"/>
      <att type="string" name="EM1_Genes" value="STE11"/>
      <att type="string" name="EM1_Genes" value="STE20"/>
      <att type="string" name="EM1_Genes" value="YPK2"/>
      <att type="string" name="EM1_Genes" value="CTK2"/>
      <att type="string" name="EM1_Genes" value="YPL150W"/>
      <att type="string" name="EM1_Genes" value="CTK1"/>
      <att type="string" name="EM1_Genes" value="VHS1"/>
      <att type="string" name="EM1_Genes" value="YAK1"/>
      <att type="string" name="EM1_Genes" value="YPK1"/>
      <att type="string" name="EM1_Genes" value="CDC28"/>
      <att type="string" name="EM1_Genes" value="SCH9"/>
      <att type="string" name="EM1_Genes" value="SAT4"/>
      <att type="string" name="EM1_Genes" value="RTK1"/>
      <att type="string" name="EM1_Genes" value="RIM11"/>
      <att type="string" name="EM1_Genes" value="RIO1"/>
      <att type="string" name="EM1_Genes" value="RCK2"/>
      <att type="string" name="EM1_Genes" value="CDC15"/>
      <att type="string" name="EM1_Genes" value="RCK1"/>
      <att type="string" name="EM1_Genes" value="PKH3"/>
      <att type="string" name="EM1_Genes" value="SNF4"/>
      <att type="string" name="EM1_Genes" value="CLA4"/>
      <att type="string" name="EM1_Genes" value="SMK1"/>
      <att type="string" name="EM1_Genes" value="SLN1"/>
      <att type="string" name="EM1_Genes" value="SKY1"/>
      <att type="string" name="EM1_Genes" value="RIO2"/>
      <att type="string" name="EM1_Genes" value="SKM1"/>
      <att type="string" name="EM1_Genes" value="SGV1"/>
      <att type="string" name="EM1_Genes" value="PRK1"/>
      <att type="string" name="EM1_Genes" value="MKK1"/>
      <att type="string" name="EM1_Genes" value="MKK2"/>
      <att type="string" name="EM1_Genes" value="KSS1"/>
      <att type="string" name="EM1_Genes" value="MEK1"/>
      <att type="string" name="EM1_Genes" value="KNS1"/>
      <att type="string" name="EM1_Genes" value="KSP1"/>
      <att type="string" name="EM1_Genes" value="KIN4"/>
      <att type="string" name="EM1_Genes" value="KKQ8"/>
      <att type="string" name="EM1_Genes" value="PKC1"/>
      <att type="string" name="EM1_Genes" value="PKH2"/>
      <att type="string" name="EM1_Genes" value="PBS2"/>
      <att type="string" name="EM1_Genes" value="PHO85"/>
      <att type="string" name="EM1_Genes" value="NNK1"/>
      <att type="string" name="EM1_Genes" value="NPR1"/>
      <att type="string" name="EM1_Genes" value="MPS1"/>
      <att type="string" name="EM1_Genes" value="YCK1"/>
      <att type="string" name="EM1_Genes" value="SLT2"/>
      <att type="string" name="EM1_Genes" value="TOR2"/>
      <att type="string" name="EM1_Genes" value="GCN2"/>
      <att type="string" name="EM1_Genes" value="SNF1"/>
      <att type="string" name="EM1_Genes" value="KIN28"/>
      <att type="string" name="EM1_Genes" value="CDC19"/>
      <att type="string" name="EM1_Genes" value="ARO1"/>
      <att type="string" name="EM1_Genes" value="CDC7"/>
      <att type="string" name="EM1_Genes" value="SSN3"/>
      <att type="string" name="EM1_Genes" value="PGK1"/>
      <att type="string" name="EM1_Genes" value="PFK1"/>
      <att type="string" name="EM1_Genes" value="PYK2"/>
      <att type="string" name="EM1_Genes" value="PRS1"/>
      <att type="string" name="EM1_Genes" value="HRR25"/>
      <att type="string" name="EM1_Genes" value="DBF2"/>
      <att type="string" name="EM1_Genes" value="CMK2"/>
      <att type="string" name="EM1_Genes" value="CMK1"/>
      <att type="string" name="EM1_Genes" value="FRK1"/>
      <att type="string" name="EM1_Genes" value="FMP48"/>
      <att type="string" name="EM1_Genes" value="DUN1"/>
      <att type="string" name="EM1_Genes" value="CDC5"/>
      <att type="string" name="EM1_Genes" value="CBK1"/>
      <att type="string" name="EM1_Genes" value="BUD32"/>
      <att type="string" name="EM1_Genes" value="BCK1"/>
      <att type="string" name="EM1_Genes" value="CKA2"/>
      <att type="string" name="EM1_Genes" value="CKA1"/>
      <att type="string" name="EM1_Genes" value="CHK1"/>
      <att type="string" name="EM1_Genes" value="KCC4"/>
      <att type="string" name="EM1_Genes" value="KDX1"/>
      <att type="string" name="EM1_Genes" value="IPL1"/>
      <att type="string" name="EM1_Genes" value="ISR1"/>
      <att type="string" name="EM1_Genes" value="KIN2"/>
      <att type="string" name="EM1_Genes" value="KIN3"/>
      <att type="string" name="EM1_Genes" value="KIC1"/>
      <att type="string" name="EM1_Genes" value="KIN1"/>
      <att type="string" name="EM1_Genes" value="MCK1"/>
      <att type="string" name="EM1_Genes" value="GIN4"/>
      <att type="string" name="EM1_Genes" value="HOG1"/>
      <att type="string" name="EM1_Genes" value="TOR1"/>
      <att type="string" name="EM1_Genes" value="FUS3"/>
      <att type="string" name="EM1_Genes" value="GAL83"/>
      <att type="string" name="EM1_Genes" value="IKS1"/>
      <att type="string" name="EM1_Genes" value="IME2"/>
      <att type="string" name="EM1_Genes" value="HRK1"/>
      <att type="string" name="EM1_Genes" value="HSL1"/>
      <att type="string" name="EM1_Genes" value="AKL1"/>
      <att type="string" name="EM1_Genes" value="ALK2"/>
      <att type="string" name="EM1_Genes" value="RAD53"/>
      <att type="string" name="EM1_Genes" value="PFK2"/>
      <att type="string" name="EM1_Genes" value="RAD50"/>
    </att>
    <att type="string" name="EM1_Name" value="GO:0016301"/>
    <att type="real" name="EM1_fdr_qvalue_dataset1" value="9.32E-11"/>
    <att type="integer" name="EM1_gs_size_dataset1" value="99"/>
    <att type="real" name="EM1_pvalue_dataset1" value="1.05E-12"/>
    <att type="string" name="Namespace" value="Molecular Function"/>
    <att type="string" name="canonicalName" value="GO:0016301"/>
    <graphics type="ELLIPSE" h="28.631591796875" w="28.63134765625" x="1364.4228515625" y="202.99154663085938" fill="#07cd07" width="4" outline="#bebebe"/>
  </node>
  <node label="GO:0000910" id="-11">
    <att type="real" name="Color Intensity" value="=LOG(${EM1_fdr_qvalue_dataset1})" cy:equation="true"/>
    <att type="real" name="EM1_Colouring_dataset1" value="0.99999999543"/>
    <att type="string" name="EM1_Formatted_name" value="GO:0000910\n"/>
    <att type="string" name="EM1_GS_DESCR" value="cytokinesis"/>
    <att type="string" name="EM1_GS_Type" value="ENR"/>
    <att type="list" name="EM1_Genes">
      <att type="string" name="EM1_Genes" value="YCK1"/>
      <att type="string" name="EM1_Genes" value="YCK2"/>
      <att type="string" name="EM1_Genes" value="BUD3"/>
      <att type="string" name="EM1_Genes" value="BUD6"/>
      <att type="string" name="EM1_Genes" value="ACT1"/>
      <att type="string" name="EM1_Genes" value="ARK1"/>
      <att type="string" name="EM1_Genes" value="CDC12"/>
      <att type="string" name="EM1_Genes" value="CDC15"/>
      <att type="string" name="EM1_Genes" value="CDC10"/>
      <att type="string" name="EM1_Genes" value="CDC11"/>
      <att type="string" name="EM1_Genes" value="CLA4"/>
      <att type="string" name="EM1_Genes" value="DBF20"/>
      <att type="string" name="EM1_Genes" value="CDC3"/>
      <att type="string" name="EM1_Genes" value="CHS3"/>
      <att type="string" name="EM1_Genes" value="HOF1"/>
      <att type="string" name="EM1_Genes" value="LAS17"/>
      <att type="string" name="EM1_Genes" value="ELM1"/>
      <att type="string" name="EM1_Genes" value="END3"/>
      <att type="string" name="EM1_Genes" value="PRK1"/>
      <att type="string" name="EM1_Genes" value="PAN1"/>
      <att type="string" name="EM1_Genes" value="MYO1"/>
      <att type="string" name="EM1_Genes" value="MLC1"/>
      <att type="string" name="EM1_Genes" value="SEC3"/>
      <att type="string" name="EM1_Genes" value="SEC15"/>
      <att type="string" name="EM1_Genes" value="SEC10"/>
      <att type="string" name="EM1_Genes" value="PWP2"/>
      <att type="string" name="EM1_Genes" value="SEC8"/>
      <att type="string" name="EM1_Genes" value="SEC6"/>
      <att type="string" name="EM1_Genes" value="SEC5"/>
      <att type="string" name="EM1_Genes" value="SEC4"/>
      <att type="string" name="EM1_Genes" value="SUP45"/>
      <att type="string" name="EM1_Genes" value="SKP1"/>
      <att type="string" name="EM1_Genes" value="SHS1"/>
      <att type="string" name="EM1_Genes" value="SHO1"/>
    </att>
    <att type="string" name="EM1_Name" value="GO:0000910"/>
    <att type="real" name="EM1_fdr_qvalue_dataset1" value="9.36E-8"/>
    <att type="integer" name="EM1_gs_size_dataset1" value="34"/>
    <att type="real" name="EM1_pvalue_dataset1" value="4.57E-9"/>
    <att type="string" name="Namespace" value="Biological Process"/>
    <att type="string" name="canonicalName" value="GO:0000910"/>
    <graphics type="ELLIPSE" h="22.32757568359375" w="22.32763671875" x="866.1930541992188" y="256.8714294433594" fill="#cd1010" width="4" outline="#bebebe"/>
  </node>
  <node label="GO:0016050" id="-10">
    <att type="real" name="Color Intensity" value="=LOG(${EM1_fdr_qvalue_dataset1})" cy:equation="true"/>
    <att type="real" name="EM1_Colouring_dataset1" value="0.9999999384"/>
    <att type="string" name="EM1_Formatted_name" value="GO:0016050\n"/>
    <att type="string" name="EM1_GS_DESCR" value="vesicle organization"/>
    <att type="string" name="EM1_GS_Type" value="ENR"/>
    <att type="list" name="EM1_Genes">
      <att type="string" name="EM1_Genes" value="ATG19"/>
      <att type="string" name="EM1_Genes" value="SEC13"/>
      <att type="string" name="EM1_Genes" value="ATG27"/>
      <att type="string" name="EM1_Genes" value="VPS33"/>
      <att type="string" name="EM1_Genes" value="YPT1"/>
      <att type="string" name="EM1_Genes" value="GEA2"/>
      <att type="string" name="EM1_Genes" value="SEC18"/>
      <att type="string" name="EM1_Genes" value="TLG1"/>
      <att type="string" name="EM1_Genes" value="SEC17"/>
      <att type="string" name="EM1_Genes" value="YAP1801"/>
      <att type="string" name="EM1_Genes" value="TLG2"/>
      <att type="string" name="EM1_Genes" value="NYV1"/>
      <att type="string" name="EM1_Genes" value="SSO2"/>
      <att type="string" name="EM1_Genes" value="SYS1"/>
      <att type="string" name="EM1_Genes" value="CDC48"/>
      <att type="string" name="EM1_Genes" value="SLY1"/>
      <att type="string" name="EM1_Genes" value="SSO1"/>
      <att type="string" name="EM1_Genes" value="SEC9"/>
      <att type="string" name="EM1_Genes" value="SED5"/>
      <att type="string" name="EM1_Genes" value="SEC28"/>
      <att type="string" name="EM1_Genes" value="SEC31"/>
      <att type="string" name="EM1_Genes" value="VAM3"/>
      <att type="string" name="EM1_Genes" value="SEC16"/>
      <att type="string" name="EM1_Genes" value="SEC22"/>
      <att type="string" name="EM1_Genes" value="GLO3"/>
      <att type="string" name="EM1_Genes" value="MST27"/>
      <att type="string" name="EM1_Genes" value="VAC8"/>
      <att type="string" name="EM1_Genes" value="BOS1"/>
      <att type="string" name="EM1_Genes" value="VTI1"/>
      <att type="string" name="EM1_Genes" value="EMP24"/>
      <att type="string" name="EM1_Genes" value="YKT6"/>
      <att type="string" name="EM1_Genes" value="VAM7"/>
      <att type="string" name="EM1_Genes" value="BET1"/>
      <att type="string" name="EM1_Genes" value="SNC2"/>
      <att type="string" name="EM1_Genes" value="SEC3"/>
      <att type="string" name="EM1_Genes" value="SNC1"/>
      <att type="string" name="EM1_Genes" value="SEC15"/>
      <att type="string" name="EM1_Genes" value="SEC10"/>
      <att type="string" name="EM1_Genes" value="SEC8"/>
      <att type="string" name="EM1_Genes" value="SEC6"/>
      <att type="string" name="EM1_Genes" value="SEC5"/>
      <att type="string" name="EM1_Genes" value="SEC4"/>
      <att type="string" name="EM1_Genes" value="YIP1"/>
      <att type="string" name="EM1_Genes" value="YAP1802"/>
      <att type="string" name="EM1_Genes" value="VPS4"/>
      <att type="string" name="EM1_Genes" value="USE1"/>
    </att>
    <att type="string" name="EM1_Name" value="GO:0016050"/>
    <att type="real" name="EM1_fdr_qvalue_dataset1" value="1.11E-6"/>
    <att type="integer" name="EM1_gs_size_dataset1" value="46"/>
    <att type="real" name="EM1_pvalue_dataset1" value="6.16E-8"/>
    <att type="string" name="Namespace" value="Biological Process"/>
    <att type="string" name="canonicalName" value="GO:0016050"/>
    <graphics type="ELLIPSE" h="23.491455078125" w="23.4912109375" x="812.35986328125" y="78.34326171875" fill="#cd1010" width="4" outline="#bebebe"/>
  </node>
  <node label="GO:0006413" id="-9">
    <att type="real" name="Color Intensity" value="=LOG(${EM1_fdr_qvalue_dataset1})" cy:equation="true"/>
    <att type="real" name="EM1_Colouring_dataset1" value="0.99999714"/>
    <att type="string" name="EM1_Formatted_name" value="GO:0006413\n"/>
    <att type="string" name="EM1_GS_DESCR" value="translational initiation"/>
    <att type="string" name="EM1_GS_Type" value="ENR"/>
    <att type="list" name="EM1_Genes">
      <att type="string" name="EM1_Genes" value="SUA7"/>
      <att type="string" name="EM1_Genes" value="YGR054W"/>
      <att type="string" name="EM1_Genes" value="TIF5"/>
      <att type="string" name="EM1_Genes" value="TIF4632"/>
      <att type="string" name="EM1_Genes" value="TIF4631"/>
      <att type="string" name="EM1_Genes" value="TIF34"/>
      <att type="string" name="EM1_Genes" value="TIF2"/>
      <att type="string" name="EM1_Genes" value="TIF1"/>
      <att type="string" name="EM1_Genes" value="CDC33"/>
      <att type="string" name="EM1_Genes" value="SUI1"/>
      <att type="string" name="EM1_Genes" value="NIP1"/>
      <att type="string" name="EM1_Genes" value="PRT1"/>
      <att type="string" name="EM1_Genes" value="RPG1"/>
      <att type="string" name="EM1_Genes" value="SIS1"/>
      <att type="string" name="EM1_Genes" value="FUN12"/>
      <att type="string" name="EM1_Genes" value="GCD11"/>
      <att type="string" name="EM1_Genes" value="GCD7"/>
      <att type="string" name="EM1_Genes" value="RLI1"/>
      <att type="string" name="EM1_Genes" value="GCN3"/>
      <att type="string" name="EM1_Genes" value="CLU1"/>
      <att type="string" name="EM1_Genes" value="DED1"/>
      <att type="string" name="EM1_Genes" value="TIF6"/>
    </att>
    <att type="string" name="EM1_Name" value="GO:0006413"/>
    <att type="real" name="EM1_fdr_qvalue_dataset1" value="3.88E-5"/>
    <att type="integer" name="EM1_gs_size_dataset1" value="22"/>
    <att type="real" name="EM1_pvalue_dataset1" value="2.86E-6"/>
    <att type="string" name="Namespace" value="Biological Process"/>
    <att type="string" name="canonicalName" value="GO:0006413"/>
    <graphics type="ELLIPSE" h="21.16375732421875" w="21.163986206054688" x="212.36138153076172" y="607.8333435058594" fill="#cd1010" width="4" outline="#bebebe"/>
  </node>
  <node label="GO:0006887" id="-8">
    <att type="real" name="Color Intensity" value="=LOG(${EM1_fdr_qvalue_dataset1})" cy:equation="true"/>
    <att type="real" name="EM1_Colouring_dataset1" value="0.99999999763"/>
    <att type="string" name="EM1_Formatted_name" value="GO:0006887\n"/>
    <att type="string" name="EM1_GS_DESCR" value="exocytosis"/>
    <att type="string" name="EM1_GS_Type" value="ENR"/>
    <att type="list" name="EM1_Genes">
      <att type="string" name="EM1_Genes" value="GYL1"/>
      <att type="string" name="EM1_Genes" value="EXO84"/>
      <att type="string" name="EM1_Genes" value="KES1"/>
      <att type="string" name="EM1_Genes" value="GYP5"/>
      <att type="string" name="EM1_Genes" value="KIN2"/>
      <att type="string" name="EM1_Genes" value="KIN1"/>
      <att type="string" name="EM1_Genes" value="ACT1"/>
      <att type="string" name="EM1_Genes" value="YPT31"/>
      <att type="string" name="EM1_Genes" value="YPT32"/>
      <att type="string" name="EM1_Genes" value="TPM1"/>
      <att type="string" name="EM1_Genes" value="SWH1"/>
      <att type="string" name="EM1_Genes" value="SRO7"/>
      <att type="string" name="EM1_Genes" value="SNC2"/>
      <att type="string" name="EM1_Genes" value="SNC1"/>
      <att type="string" name="EM1_Genes" value="SEC3"/>
      <att type="string" name="EM1_Genes" value="SEC15"/>
      <att type="string" name="EM1_Genes" value="SLA2"/>
      <att type="string" name="EM1_Genes" value="SEC10"/>
      <att type="string" name="EM1_Genes" value="SEM1"/>
      <att type="string" name="EM1_Genes" value="SEC2"/>
      <att type="string" name="EM1_Genes" value="SEC1"/>
      <att type="string" name="EM1_Genes" value="SEC8"/>
      <att type="string" name="EM1_Genes" value="RCY1"/>
      <att type="string" name="EM1_Genes" value="SEC6"/>
      <att type="string" name="EM1_Genes" value="SEC5"/>
      <att type="string" name="EM1_Genes" value="PMR1"/>
      <att type="string" name="EM1_Genes" value="SEC4"/>
      <att type="string" name="EM1_Genes" value="OSH7"/>
      <att type="string" name="EM1_Genes" value="OSH2"/>
      <att type="string" name="EM1_Genes" value="MYO5"/>
      <att type="string" name="EM1_Genes" value="MYO3"/>
      <att type="string" name="EM1_Genes" value="MSB3"/>
    </att>
    <att type="string" name="EM1_Name" value="GO:0006887"/>
    <att type="real" name="EM1_fdr_qvalue_dataset1" value="5.09E-8"/>
    <att type="integer" name="EM1_gs_size_dataset1" value="32"/>
    <att type="real" name="EM1_pvalue_dataset1" value="2.37E-9"/>
    <att type="string" name="Namespace" value="Biological Process"/>
    <att type="string" name="canonicalName" value="GO:0006887"/>
    <graphics type="ELLIPSE" h="22.133544921875" w="22.1336669921875" x="829.202392578125" y="153.6588897705078" fill="#cd1010" width="4" outline="#bebebe"/>
  </node>
  <node label="GO:0006605" id="-7">
    <att type="real" name="Color Intensity" value="=LOG(${EM1_fdr_qvalue_dataset1})" cy:equation="true"/>
    <att type="real" name="EM1_Colouring_dataset1" value="0.999769"/>
    <att type="string" name="EM1_Formatted_name" value="GO:0006605\n"/>
    <att type="string" name="EM1_GS_DESCR" value="protein targeting"/>
    <att type="string" name="EM1_GS_Type" value="ENR"/>
    <att type="list" name="EM1_Genes">
      <att type="string" name="EM1_Genes" value="ATG19"/>
      <att type="string" name="EM1_Genes" value="CRM1"/>
      <att type="string" name="EM1_Genes" value="ATG18"/>
      <att type="string" name="EM1_Genes" value="ATG8"/>
      <att type="string" name="EM1_Genes" value="ATG27"/>
      <att type="string" name="EM1_Genes" value="ATG11"/>
      <att type="string" name="EM1_Genes" value="ARP2"/>
      <att type="string" name="EM1_Genes" value="NIC96"/>
      <att type="string" name="EM1_Genes" value="ATG13"/>
      <att type="string" name="EM1_Genes" value="ATG12"/>
      <att type="string" name="EM1_Genes" value="COG4"/>
      <att type="string" name="EM1_Genes" value="COG3"/>
      <att type="string" name="EM1_Genes" value="GET3"/>
      <att type="string" name="EM1_Genes" value="COG6"/>
      <att type="string" name="EM1_Genes" value="NSP1"/>
      <att type="string" name="EM1_Genes" value="BSD2"/>
      <att type="string" name="EM1_Genes" value="ATG9"/>
      <att type="string" name="EM1_Genes" value="NUP1"/>
      <att type="string" name="EM1_Genes" value="COG2"/>
      <att type="string" name="EM1_Genes" value="NUP116"/>
      <att type="string" name="EM1_Genes" value="CMD1"/>
      <att type="string" name="EM1_Genes" value="NUP49"/>
      <att type="string" name="EM1_Genes" value="NUP159"/>
      <att type="string" name="EM1_Genes" value="NUP85"/>
      <att type="string" name="EM1_Genes" value="NUP82"/>
      <att type="string" name="EM1_Genes" value="SAC3"/>
      <att type="string" name="EM1_Genes" value="ACC1"/>
      <att type="string" name="EM1_Genes" value="AKR1"/>
      <att type="string" name="EM1_Genes" value="YRB2"/>
      <att type="string" name="EM1_Genes" value="PBS2"/>
      <att type="string" name="EM1_Genes" value="VPS13"/>
      <att type="string" name="EM1_Genes" value="VPS1"/>
      <att type="string" name="EM1_Genes" value="NAP1"/>
      <att type="string" name="EM1_Genes" value="VPS21"/>
      <att type="string" name="EM1_Genes" value="VPS16"/>
      <att type="string" name="EM1_Genes" value="VPS68"/>
      <att type="string" name="EM1_Genes" value="VPS33"/>
      <att type="string" name="EM1_Genes" value="WTM1"/>
      <att type="string" name="EM1_Genes" value="VPS73"/>
      <att type="string" name="EM1_Genes" value="YPT1"/>
      <att type="string" name="EM1_Genes" value="YPP1"/>
      <att type="string" name="EM1_Genes" value="YPT53"/>
      <att type="string" name="EM1_Genes" value="YPT52"/>
      <att type="string" name="EM1_Genes" value="NPL6"/>
      <att type="string" name="EM1_Genes" value="RTG2"/>
      <att type="string" name="EM1_Genes" value="RTG3"/>
      <att type="string" name="EM1_Genes" value="SEC53"/>
      <att type="string" name="EM1_Genes" value="SEC65"/>
      <att type="string" name="EM1_Genes" value="SGT2"/>
      <att type="string" name="EM1_Genes" value="SNX4"/>
      <att type="string" name="EM1_Genes" value="SPC1"/>
      <att type="string" name="EM1_Genes" value="SRP1"/>
      <att type="string" name="EM1_Genes" value="SRP102"/>
      <att type="string" name="EM1_Genes" value="SRP54"/>
      <att type="string" name="EM1_Genes" value="SSH1"/>
      <att type="string" name="EM1_Genes" value="SSS1"/>
      <att type="string" name="EM1_Genes" value="TIM23"/>
      <att type="string" name="EM1_Genes" value="TLG2"/>
      <att type="string" name="EM1_Genes" value="TOM22"/>
      <att type="string" name="EM1_Genes" value="TOM70"/>
      <att type="string" name="EM1_Genes" value="NUP188"/>
      <att type="string" name="EM1_Genes" value="NUP170"/>
      <att type="string" name="EM1_Genes" value="NUP100"/>
      <att type="string" name="EM1_Genes" value="NMD5"/>
      <att type="string" name="EM1_Genes" value="PEP1"/>
      <att type="string" name="EM1_Genes" value="NUP57"/>
      <att type="string" name="EM1_Genes" value="NUP53"/>
      <att type="string" name="EM1_Genes" value="NUP42"/>
      <att type="string" name="EM1_Genes" value="PEX7"/>
      <att type="string" name="EM1_Genes" value="PEX19"/>
      <att type="string" name="EM1_Genes" value="PEX14"/>
      <att type="string" name="EM1_Genes" value="PEX12"/>
      <att type="string" name="EM1_Genes" value="RNA1"/>
      <att type="string" name="EM1_Genes" value="PSE1"/>
      <att type="string" name="EM1_Genes" value="POM34"/>
      <att type="string" name="EM1_Genes" value="POM152"/>
      <att type="string" name="EM1_Genes" value="HSP78"/>
      <att type="string" name="EM1_Genes" value="KAP104"/>
      <att type="string" name="EM1_Genes" value="GGA2"/>
      <att type="string" name="EM1_Genes" value="HSE1"/>
      <att type="string" name="EM1_Genes" value="KAP123"/>
      <att type="string" name="EM1_Genes" value="KAP95"/>
      <att type="string" name="EM1_Genes" value="KAP120"/>
      <att type="string" name="EM1_Genes" value="KAP122"/>
      <att type="string" name="EM1_Genes" value="MLP2"/>
      <att type="string" name="EM1_Genes" value="MMM1"/>
      <att type="string" name="EM1_Genes" value="MDH2"/>
      <att type="string" name="EM1_Genes" value="MGE1"/>
      <att type="string" name="EM1_Genes" value="MTR10"/>
      <att type="string" name="EM1_Genes" value="MVP1"/>
      <att type="string" name="EM1_Genes" value="MRS6"/>
      <att type="string" name="EM1_Genes" value="MSN5"/>
      <att type="string" name="EM1_Genes" value="SSA1"/>
      <att type="string" name="EM1_Genes" value="NUP2"/>
      <att type="string" name="EM1_Genes" value="MLP1"/>
      <att type="string" name="EM1_Genes" value="HSP82"/>
      <att type="string" name="EM1_Genes" value="HSP60"/>
      <att type="string" name="EM1_Genes" value="ECM10"/>
      <att type="string" name="EM1_Genes" value="NUP84"/>
      <att type="string" name="EM1_Genes" value="NUP60"/>
      <att type="string" name="EM1_Genes" value="NUP145"/>
      <att type="string" name="EM1_Genes" value="NUP133"/>
      <att type="string" name="EM1_Genes" value="NUP120"/>
      <att type="string" name="EM1_Genes" value="YDJ1"/>
      <att type="string" name="EM1_Genes" value="SEC63"/>
      <att type="string" name="EM1_Genes" value="SSC1"/>
    </att>
    <att type="string" name="EM1_Name" value="GO:0006605"/>
    <att type="real" name="EM1_fdr_qvalue_dataset1" value="0.00215"/>
    <att type="integer" name="EM1_gs_size_dataset1" value="106"/>
    <att type="real" name="EM1_pvalue_dataset1" value="2.31E-4"/>
    <att type="string" name="Namespace" value="Biological Process"/>
    <att type="string" name="canonicalName" value="GO:0006605"/>
    <graphics type="ELLIPSE" h="29.310546875" w="29.310302734375" x="756.546875" y="932.1165161132812" fill="#cd1010" width="4" outline="#bebebe"/>
  </node>
  <node label="GO:0006360" id="-6">
    <att type="real" name="Color Intensity" value="=LOG(${EM1_fdr_qvalue_dataset1})" cy:equation="true"/>
    <att type="real" name="EM1_Colouring_dataset1" value="0.99999631"/>
    <att type="string" name="EM1_Formatted_name" value="GO:0006360\n"/>
    <att type="string" name="EM1_GS_DESCR" value="transcription from RNA polymerase I promoter"/>
    <att type="string" name="EM1_GS_Type" value="ENR"/>
    <att type="list" name="EM1_Genes">
      <att type="string" name="EM1_Genes" value="GTR1"/>
      <att type="string" name="EM1_Genes" value="KIN28"/>
      <att type="string" name="EM1_Genes" value="MOT1"/>
      <att type="string" name="EM1_Genes" value="RPA135"/>
      <att type="string" name="EM1_Genes" value="RPA190"/>
      <att type="string" name="EM1_Genes" value="RPA43"/>
      <att type="string" name="EM1_Genes" value="RPB10"/>
      <att type="string" name="EM1_Genes" value="TFB1"/>
      <att type="string" name="EM1_Genes" value="PAF1"/>
      <att type="string" name="EM1_Genes" value="CTR9"/>
      <att type="string" name="EM1_Genes" value="SPT15"/>
      <att type="string" name="EM1_Genes" value="RPA34"/>
      <att type="string" name="EM1_Genes" value="RPA49"/>
      <att type="string" name="EM1_Genes" value="TOR1"/>
      <att type="string" name="EM1_Genes" value="RPO26"/>
      <att type="string" name="EM1_Genes" value="RPC40"/>
      <att type="string" name="EM1_Genes" value="RPC19"/>
      <att type="string" name="EM1_Genes" value="RPC10"/>
      <att type="string" name="EM1_Genes" value="RPB8"/>
      <att type="string" name="EM1_Genes" value="RPB5"/>
    </att>
    <att type="string" name="EM1_Name" value="GO:0006360"/>
    <att type="real" name="EM1_fdr_qvalue_dataset1" value="4.94E-5"/>
    <att type="integer" name="EM1_gs_size_dataset1" value="20"/>
    <att type="real" name="EM1_pvalue_dataset1" value="3.69E-6"/>
    <att type="string" name="Namespace" value="Biological Process"/>
    <att type="string" name="canonicalName" value="GO:0006360"/>
    <graphics type="ELLIPSE" h="20.969970703125" w="20.9696044921875" x="1161.0243530273438" y="1062.2520751953125" fill="#cd1010" width="4" outline="#bebebe"/>
  </node>
  <node label="GO:0006325" id="-5">
    <att type="real" name="Color Intensity" value="=LOG(${EM1_fdr_qvalue_dataset1})" cy:equation="true"/>
    <att type="real" name="EM1_Colouring_dataset1" value="1.0"/>
    <att type="string" name="EM1_Formatted_name" value="GO:0006325\n"/>
    <att type="string" name="EM1_GS_DESCR" value="chromatin organization"/>
    <att type="string" name="EM1_GS_Type" value="ENR"/>
    <att type="list" name="EM1_Genes">
      <att type="string" name="EM1_Genes" value="SNF5"/>
      <att type="string" name="EM1_Genes" value="SNF6"/>
      <att type="string" name="EM1_Genes" value="SWC4"/>
      <att type="string" name="EM1_Genes" value="STH1"/>
      <att type="string" name="EM1_Genes" value="YAF9"/>
      <att type="string" name="EM1_Genes" value="TRA1"/>
      <att type="string" name="EM1_Genes" value="RTF1"/>
      <att type="string" name="EM1_Genes" value="RSC2"/>
      <att type="string" name="EM1_Genes" value="RSC8"/>
      <att type="string" name="EM1_Genes" value="RVB1"/>
      <att type="string" name="EM1_Genes" value="RVB2"/>
      <att type="string" name="EM1_Genes" value="SIR2"/>
      <att type="string" name="EM1_Genes" value="SIR3"/>
      <att type="string" name="EM1_Genes" value="SFH1"/>
      <att type="string" name="EM1_Genes" value="SIN3"/>
      <att type="string" name="EM1_Genes" value="SIR4"/>
      <att type="string" name="EM1_Genes" value="CDC28"/>
      <att type="string" name="EM1_Genes" value="BUD6"/>
      <att type="string" name="EM1_Genes" value="CAC2"/>
      <att type="string" name="EM1_Genes" value="ACT1"/>
      <att type="string" name="EM1_Genes" value="CHZ1"/>
      <att type="string" name="EM1_Genes" value="CHD1"/>
      <att type="string" name="EM1_Genes" value="CPR1"/>
      <att type="string" name="EM1_Genes" value="CKS1"/>
      <att type="string" name="EM1_Genes" value="CTI6"/>
      <att type="string" name="EM1_Genes" value="CSE4"/>
      <att type="string" name="EM1_Genes" value="CYC8"/>
      <att type="string" name="EM1_Genes" value="CTR9"/>
      <att type="string" name="EM1_Genes" value="FKH1"/>
      <att type="string" name="EM1_Genes" value="DOC1"/>
      <att type="string" name="EM1_Genes" value="FPR1"/>
      <att type="string" name="EM1_Genes" value="FOB1"/>
      <att type="string" name="EM1_Genes" value="FPR4"/>
      <att type="string" name="EM1_Genes" value="FPR3"/>
      <att type="string" name="EM1_Genes" value="YKU70"/>
      <att type="string" name="EM1_Genes" value="YKU80"/>
      <att type="string" name="EM1_Genes" value="YNG2"/>
      <att type="string" name="EM1_Genes" value="ACS2"/>
      <att type="string" name="EM1_Genes" value="ADA2"/>
      <att type="string" name="EM1_Genes" value="ADR1"/>
      <att type="string" name="EM1_Genes" value="AHC2"/>
      <att type="string" name="EM1_Genes" value="APC5"/>
      <att type="string" name="EM1_Genes" value="ARD1"/>
      <att type="string" name="EM1_Genes" value="ARP5"/>
      <att type="string" name="EM1_Genes" value="ARP6"/>
      <att type="string" name="EM1_Genes" value="ARP7"/>
      <att type="string" name="EM1_Genes" value="ARP8"/>
      <att type="string" name="EM1_Genes" value="ARP9"/>
      <att type="string" name="EM1_Genes" value="ASF1"/>
      <att type="string" name="EM1_Genes" value="NGG1"/>
      <att type="string" name="EM1_Genes" value="NAP1"/>
      <att type="string" name="EM1_Genes" value="MSN2"/>
      <att type="string" name="EM1_Genes" value="MSI1"/>
      <att type="string" name="EM1_Genes" value="LEO1"/>
      <att type="string" name="EM1_Genes" value="ITC1"/>
      <att type="string" name="EM1_Genes" value="ISW2"/>
      <att type="string" name="EM1_Genes" value="ISW1"/>
      <att type="string" name="EM1_Genes" value="RNT1"/>
      <att type="string" name="EM1_Genes" value="RLF2"/>
      <att type="string" name="EM1_Genes" value="RCO1"/>
      <att type="string" name="EM1_Genes" value="RAP1"/>
      <att type="string" name="EM1_Genes" value="PUF4"/>
      <att type="string" name="EM1_Genes" value="PHO4"/>
      <att type="string" name="EM1_Genes" value="PHO2"/>
      <att type="string" name="EM1_Genes" value="NPL6"/>
      <att type="string" name="EM1_Genes" value="HHF2"/>
      <att type="string" name="EM1_Genes" value="HHO1"/>
      <att type="string" name="EM1_Genes" value="HFI1"/>
      <att type="string" name="EM1_Genes" value="HHF1"/>
      <att type="string" name="EM1_Genes" value="GLC7"/>
      <att type="string" name="EM1_Genes" value="HDA1"/>
      <att type="string" name="EM1_Genes" value="GCN5"/>
      <att type="string" name="EM1_Genes" value="GIS1"/>
      <att type="string" name="EM1_Genes" value="IES1"/>
      <att type="string" name="EM1_Genes" value="IES3"/>
      <att type="string" name="EM1_Genes" value="HTL1"/>
      <att type="string" name="EM1_Genes" value="HTZ1"/>
      <att type="string" name="EM1_Genes" value="HMO1"/>
      <att type="string" name="EM1_Genes" value="HTB2"/>
      <att type="string" name="EM1_Genes" value="HIF1"/>
      <att type="string" name="EM1_Genes" value="HIR2"/>
      <att type="string" name="EM1_Genes" value="SPT3"/>
      <att type="string" name="EM1_Genes" value="SPT20"/>
      <att type="string" name="EM1_Genes" value="SPT6"/>
      <att type="string" name="EM1_Genes" value="SPT4"/>
      <att type="string" name="EM1_Genes" value="SIF2"/>
      <att type="string" name="EM1_Genes" value="SGF73"/>
      <att type="string" name="EM1_Genes" value="SPT2"/>
      <att type="string" name="EM1_Genes" value="SNT1"/>
      <att type="string" name="EM1_Genes" value="SWD3"/>
      <att type="string" name="EM1_Genes" value="SWD2"/>
      <att type="string" name="EM1_Genes" value="SWR1"/>
      <att type="string" name="EM1_Genes" value="SWI3"/>
      <att type="string" name="EM1_Genes" value="SPT8"/>
      <att type="string" name="EM1_Genes" value="SPT7"/>
      <att type="string" name="EM1_Genes" value="SWC3"/>
      <att type="string" name="EM1_Genes" value="SUS1"/>
      <att type="string" name="EM1_Genes" value="RSC58"/>
      <att type="string" name="EM1_Genes" value="RSC6"/>
      <att type="string" name="EM1_Genes" value="RSP5"/>
      <att type="string" name="EM1_Genes" value="RTT102"/>
      <att type="string" name="EM1_Genes" value="RPD3"/>
      <att type="string" name="EM1_Genes" value="RSC3"/>
      <att type="string" name="EM1_Genes" value="RSC30"/>
      <att type="string" name="EM1_Genes" value="RSC4"/>
      <att type="string" name="EM1_Genes" value="SET1"/>
      <att type="string" name="EM1_Genes" value="SET2"/>
      <att type="string" name="EM1_Genes" value="SGF11"/>
      <att type="string" name="EM1_Genes" value="SGF29"/>
      <att type="string" name="EM1_Genes" value="RTT106"/>
      <att type="string" name="EM1_Genes" value="RXT2"/>
      <att type="string" name="EM1_Genes" value="SAS2"/>
      <att type="string" name="EM1_Genes" value="SDS3"/>
      <att type="string" name="EM1_Genes" value="ULS1"/>
      <att type="string" name="EM1_Genes" value="MEC1"/>
      <att type="string" name="EM1_Genes" value="UBP8"/>
      <att type="string" name="EM1_Genes" value="TUP1"/>
      <att type="string" name="EM1_Genes" value="TOP2"/>
      <att type="string" name="EM1_Genes" value="ORC2"/>
      <att type="string" name="EM1_Genes" value="VPS75"/>
      <att type="string" name="EM1_Genes" value="UME6"/>
      <att type="string" name="EM1_Genes" value="UME1"/>
      <att type="string" name="EM1_Genes" value="HEK2"/>
      <att type="string" name="EM1_Genes" value="TAF14"/>
      <att type="string" name="EM1_Genes" value="LGE1"/>
      <att type="string" name="EM1_Genes" value="TAF12"/>
      <att type="string" name="EM1_Genes" value="TAF10"/>
      <att type="string" name="EM1_Genes" value="TAF1"/>
      <att type="string" name="EM1_Genes" value="TOP1"/>
      <att type="string" name="EM1_Genes" value="TAF9"/>
      <att type="string" name="EM1_Genes" value="MCM5"/>
      <att type="string" name="EM1_Genes" value="TAF6"/>
      <att type="string" name="EM1_Genes" value="TAF5"/>
      <att type="string" name="EM1_Genes" value="POB3"/>
      <att type="string" name="EM1_Genes" value="BDF1"/>
      <att type="string" name="EM1_Genes" value="SWI1"/>
      <att type="string" name="EM1_Genes" value="ARP4"/>
      <att type="string" name="EM1_Genes" value="BRE1"/>
      <att type="string" name="EM1_Genes" value="SNF2"/>
      <att type="string" name="EM1_Genes" value="SPT16"/>
      <att type="string" name="EM1_Genes" value="HTA1"/>
      <att type="string" name="EM1_Genes" value="HAT2"/>
      <att type="string" name="EM1_Genes" value="HAT1"/>
      <att type="string" name="EM1_Genes" value="HHT2"/>
      <att type="string" name="EM1_Genes" value="HHT1"/>
      <att type="string" name="EM1_Genes" value="EAF7"/>
      <att type="string" name="EM1_Genes" value="EAF6"/>
      <att type="string" name="EM1_Genes" value="ESA1"/>
      <att type="string" name="EM1_Genes" value="EPL1"/>
      <att type="string" name="EM1_Genes" value="DOT1"/>
      <att type="string" name="EM1_Genes" value="EAF3"/>
      <att type="string" name="EM1_Genes" value="EAF1"/>
      <att type="string" name="EM1_Genes" value="NHP10"/>
      <att type="string" name="EM1_Genes" value="MLP1"/>
      <att type="string" name="EM1_Genes" value="HTA2"/>
      <att type="string" name="EM1_Genes" value="HTB1"/>
      <att type="string" name="EM1_Genes" value="INO80"/>
      <att type="string" name="EM1_Genes" value="PAF1"/>
      <att type="string" name="EM1_Genes" value="NHP6B"/>
      <att type="string" name="EM1_Genes" value="NHP6A"/>
      <att type="string" name="EM1_Genes" value="RSC1"/>
      <att type="string" name="EM1_Genes" value="RPT6"/>
      <att type="string" name="EM1_Genes" value="RAD6"/>
    </att>
    <att type="string" name="EM1_Name" value="GO:0006325"/>
    <att type="real" name="EM1_fdr_qvalue_dataset1" value="1.8E-24"/>
    <att type="integer" name="EM1_gs_size_dataset1" value="163"/>
    <att type="real" name="EM1_pvalue_dataset1" value="1.89E-26"/>
    <att type="string" name="Namespace" value="Biological Process"/>
    <att type="string" name="canonicalName" value="GO:0006325"/>
    <graphics type="ELLIPSE" h="34.83837890625" w="34.83837890625" x="1423.2017822265625" y="871.2716674804688" fill="#cd1010" width="4" outline="#bebebe"/>
  </node>
  <node label="GO:0006364" id="-4">
    <att type="real" name="Color Intensity" value="=LOG(${EM1_fdr_qvalue_dataset1})" cy:equation="true"/>
    <att type="real" name="EM1_Colouring_dataset1" value="1.0"/>
    <att type="string" name="EM1_Formatted_name" value="GO:0006364\n"/>
    <att type="string" name="EM1_GS_DESCR" value="rRNA processing"/>
    <att type="string" name="EM1_GS_Type" value="ENR"/>
    <att type="list" name="EM1_Genes">
      <att type="string" name="EM1_Genes" value="UTP15"/>
      <att type="string" name="EM1_Genes" value="UTP18"/>
      <att type="string" name="EM1_Genes" value="UTP10"/>
      <att type="string" name="EM1_Genes" value="UTP13"/>
      <att type="string" name="EM1_Genes" value="TSR1"/>
      <att type="string" name="EM1_Genes" value="URB1"/>
      <att type="string" name="EM1_Genes" value="SPB4"/>
      <att type="string" name="EM1_Genes" value="TOM1"/>
      <att type="string" name="EM1_Genes" value="NOG1"/>
      <att type="string" name="EM1_Genes" value="UTP8"/>
      <att type="string" name="EM1_Genes" value="UTP9"/>
      <att type="string" name="EM1_Genes" value="NOP53"/>
      <att type="string" name="EM1_Genes" value="UTP6"/>
      <att type="string" name="EM1_Genes" value="UTP7"/>
      <att type="string" name="EM1_Genes" value="NOP9"/>
      <att type="string" name="EM1_Genes" value="UTP22"/>
      <att type="string" name="EM1_Genes" value="UTP4"/>
      <att type="string" name="EM1_Genes" value="NUG1"/>
      <att type="string" name="EM1_Genes" value="UTP20"/>
      <att type="string" name="EM1_Genes" value="UTP21"/>
      <att type="string" name="EM1_Genes" value="RIX1"/>
      <att type="string" name="EM1_Genes" value="RPF1"/>
      <att type="string" name="EM1_Genes" value="YTM1"/>
      <att type="string" name="EM1_Genes" value="RVB2"/>
      <att type="string" name="EM1_Genes" value="RLI1"/>
      <att type="string" name="EM1_Genes" value="SSB1"/>
      <att type="string" name="EM1_Genes" value="TIF6"/>
      <att type="string" name="EM1_Genes" value="SSB2"/>
      <att type="string" name="EM1_Genes" value="ZUO1"/>
      <att type="string" name="EM1_Genes" value="NSR1"/>
      <att type="string" name="EM1_Genes" value="PRP43"/>
      <att type="string" name="EM1_Genes" value="PWP1"/>
      <att type="string" name="EM1_Genes" value="RIO1"/>
      <att type="string" name="EM1_Genes" value="NOP7"/>
      <att type="string" name="EM1_Genes" value="NPL3"/>
      <att type="string" name="EM1_Genes" value="NSA1"/>
      <att type="string" name="EM1_Genes" value="NSA2"/>
      <att type="string" name="EM1_Genes" value="RPS0B"/>
      <att type="string" name="EM1_Genes" value="RPS14B"/>
      <att type="string" name="EM1_Genes" value="RPS2"/>
      <att type="string" name="EM1_Genes" value="RPS20"/>
      <att type="string" name="EM1_Genes" value="RIO2"/>
      <att type="string" name="EM1_Genes" value="RLP7"/>
      <att type="string" name="EM1_Genes" value="RPF2"/>
      <att type="string" name="EM1_Genes" value="RPS0A"/>
      <att type="string" name="EM1_Genes" value="RRP15"/>
      <att type="string" name="EM1_Genes" value="RRP12"/>
      <att type="string" name="EM1_Genes" value="RRP45"/>
      <att type="string" name="EM1_Genes" value="RRP17"/>
      <att type="string" name="EM1_Genes" value="RPS9A"/>
      <att type="string" name="EM1_Genes" value="RPS23A"/>
      <att type="string" name="EM1_Genes" value="RRP1"/>
      <att type="string" name="EM1_Genes" value="RPS9B"/>
      <att type="string" name="EM1_Genes" value="PWP2"/>
      <att type="string" name="EM1_Genes" value="SNU13"/>
      <att type="string" name="EM1_Genes" value="SAS10"/>
      <att type="string" name="EM1_Genes" value="SOF1"/>
      <att type="string" name="EM1_Genes" value="SNU66"/>
      <att type="string" name="EM1_Genes" value="RRP6"/>
      <att type="string" name="EM1_Genes" value="RRP5"/>
      <att type="string" name="EM1_Genes" value="RRP9"/>
      <att type="string" name="EM1_Genes" value="RRP7"/>
      <att type="string" name="EM1_Genes" value="GLC7"/>
      <att type="string" name="EM1_Genes" value="RPL30"/>
      <att type="string" name="EM1_Genes" value="RPL35B"/>
      <att type="string" name="EM1_Genes" value="RPS11B"/>
      <att type="string" name="EM1_Genes" value="RPS13"/>
      <att type="string" name="EM1_Genes" value="RPS11A"/>
      <att type="string" name="EM1_Genes" value="RPS24A"/>
      <att type="string" name="EM1_Genes" value="RPS1B"/>
      <att type="string" name="EM1_Genes" value="RPS1A"/>
      <att type="string" name="EM1_Genes" value="RPS16B"/>
      <att type="string" name="EM1_Genes" value="RPS14A"/>
      <att type="string" name="EM1_Genes" value="RPS7A"/>
      <att type="string" name="EM1_Genes" value="RPS6B"/>
      <att type="string" name="EM1_Genes" value="RPS6A"/>
      <att type="string" name="EM1_Genes" value="RPS24B"/>
      <att type="string" name="EM1_Genes" value="RPS8A"/>
      <att type="string" name="EM1_Genes" value="RPS7B"/>
      <att type="string" name="EM1_Genes" value="RPS8B"/>
      <att type="string" name="EM1_Genes" value="MTF1"/>
      <att type="string" name="EM1_Genes" value="SSZ1"/>
      <att type="string" name="EM1_Genes" value="NOC3"/>
      <att type="string" name="EM1_Genes" value="MOT1"/>
      <att type="string" name="EM1_Genes" value="SEN1"/>
      <att type="string" name="EM1_Genes" value="RAI1"/>
      <att type="string" name="EM1_Genes" value="HAS1"/>
      <att type="string" name="EM1_Genes" value="HCA4"/>
      <att type="string" name="EM1_Genes" value="GAR1"/>
      <att type="string" name="EM1_Genes" value="GSP1"/>
      <att type="string" name="EM1_Genes" value="ESF2"/>
      <att type="string" name="EM1_Genes" value="FAF1"/>
      <att type="string" name="EM1_Genes" value="ERB1"/>
      <att type="string" name="EM1_Genes" value="ESF1"/>
      <att type="string" name="EM1_Genes" value="ENP1"/>
      <att type="string" name="EM1_Genes" value="ENP2"/>
      <att type="string" name="EM1_Genes" value="ECM16"/>
      <att type="string" name="EM1_Genes" value="EMG1"/>
      <att type="string" name="EM1_Genes" value="DRS1"/>
      <att type="string" name="EM1_Genes" value="EBP2"/>
      <att type="string" name="EM1_Genes" value="DIP2"/>
      <att type="string" name="EM1_Genes" value="DIS3"/>
      <att type="string" name="EM1_Genes" value="DIM1"/>
      <att type="string" name="EM1_Genes" value="DBP9"/>
      <att type="string" name="EM1_Genes" value="DBP8"/>
      <att type="string" name="EM1_Genes" value="DBP2"/>
      <att type="string" name="EM1_Genes" value="DBP10"/>
      <att type="string" name="EM1_Genes" value="CBF5"/>
      <att type="string" name="EM1_Genes" value="BUD21"/>
      <att type="string" name="EM1_Genes" value="BMS1"/>
      <att type="string" name="EM1_Genes" value="BFR2"/>
      <att type="string" name="EM1_Genes" value="NOP4"/>
      <att type="string" name="EM1_Genes" value="NOP56"/>
      <att type="string" name="EM1_Genes" value="NOP58"/>
      <att type="string" name="EM1_Genes" value="NOP6"/>
      <att type="string" name="EM1_Genes" value="NOP12"/>
      <att type="string" name="EM1_Genes" value="NOP14"/>
      <att type="string" name="EM1_Genes" value="NOP15"/>
      <att type="string" name="EM1_Genes" value="NOP2"/>
      <att type="string" name="EM1_Genes" value="PAF1"/>
      <att type="string" name="EM1_Genes" value="NIP7"/>
      <att type="string" name="EM1_Genes" value="NOB1"/>
      <att type="string" name="EM1_Genes" value="NOC4"/>
      <att type="string" name="EM1_Genes" value="NOP1"/>
      <att type="string" name="EM1_Genes" value="MTR4"/>
      <att type="string" name="EM1_Genes" value="NAF1"/>
      <att type="string" name="EM1_Genes" value="NAN1"/>
      <att type="string" name="EM1_Genes" value="NHP2"/>
      <att type="string" name="EM1_Genes" value="MDN1"/>
      <att type="string" name="EM1_Genes" value="MAK5"/>
      <att type="string" name="EM1_Genes" value="MRT4"/>
      <att type="string" name="EM1_Genes" value="MPP10"/>
      <att type="string" name="EM1_Genes" value="LSM7"/>
      <att type="string" name="EM1_Genes" value="LSM6"/>
      <att type="string" name="EM1_Genes" value="RPS31"/>
      <att type="string" name="EM1_Genes" value="MAK11"/>
      <att type="string" name="EM1_Genes" value="LSM8"/>
      <att type="string" name="EM1_Genes" value="LSM3"/>
      <att type="string" name="EM1_Genes" value="LSM2"/>
      <att type="string" name="EM1_Genes" value="LSM5"/>
      <att type="string" name="EM1_Genes" value="LSM4"/>
      <att type="string" name="EM1_Genes" value="IMP3"/>
      <att type="string" name="EM1_Genes" value="HCR1"/>
      <att type="string" name="EM1_Genes" value="KRR1"/>
      <att type="string" name="EM1_Genes" value="KRI1"/>
    </att>
    <att type="string" name="EM1_Name" value="GO:0006364"/>
    <att type="real" name="EM1_fdr_qvalue_dataset1" value="3.05E-29"/>
    <att type="integer" name="EM1_gs_size_dataset1" value="145"/>
    <att type="real" name="EM1_pvalue_dataset1" value="1.72E-31"/>
    <att type="string" name="Namespace" value="Biological Process"/>
    <att type="string" name="canonicalName" value="GO:0006364"/>
    <graphics type="ELLIPSE" h="33.0926513671875" w="33.09271240234375" x="597.4994812011719" y="762.7422485351562" fill="#cd1010" width="4" outline="#bebebe"/>
  </node>
  <node label="GO:0009408" id="-3">
    <att type="real" name="Color Intensity" value="=LOG(${EM1_fdr_qvalue_dataset1})" cy:equation="true"/>
    <att type="real" name="EM1_Colouring_dataset1" value="0.999999302"/>
    <att type="string" name="EM1_Formatted_name" value="GO:0009408\n"/>
    <att type="string" name="EM1_GS_DESCR" value="response to heat"/>
    <att type="string" name="EM1_GS_Type" value="ENR"/>
    <att type="list" name="EM1_Genes">
      <att type="string" name="EM1_Genes" value="MSN2"/>
      <att type="string" name="EM1_Genes" value="SWI6"/>
      <att type="string" name="EM1_Genes" value="YAP1"/>
      <att type="string" name="EM1_Genes" value="SLG1"/>
      <att type="string" name="EM1_Genes" value="ASM4"/>
      <att type="string" name="EM1_Genes" value="HSF1"/>
      <att type="string" name="EM1_Genes" value="GET3"/>
      <att type="string" name="EM1_Genes" value="NBP2"/>
      <att type="string" name="EM1_Genes" value="STE50"/>
      <att type="string" name="EM1_Genes" value="SGT2"/>
      <att type="string" name="EM1_Genes" value="GLC7"/>
      <att type="string" name="EM1_Genes" value="STE11"/>
      <att type="string" name="EM1_Genes" value="UME1"/>
      <att type="string" name="EM1_Genes" value="STE20"/>
      <att type="string" name="EM1_Genes" value="HOG1"/>
      <att type="string" name="EM1_Genes" value="SIN3"/>
      <att type="string" name="EM1_Genes" value="WSC2"/>
      <att type="string" name="EM1_Genes" value="PIL1"/>
      <att type="string" name="EM1_Genes" value="LSP1"/>
      <att type="string" name="EM1_Genes" value="NUP188"/>
      <att type="string" name="EM1_Genes" value="HSP104"/>
      <att type="string" name="EM1_Genes" value="NUP100"/>
      <att type="string" name="EM1_Genes" value="MDJ1"/>
      <att type="string" name="EM1_Genes" value="NUP2"/>
      <att type="string" name="EM1_Genes" value="NUP42"/>
      <att type="string" name="EM1_Genes" value="NUP84"/>
      <att type="string" name="EM1_Genes" value="NUP60"/>
      <att type="string" name="EM1_Genes" value="NUP133"/>
      <att type="string" name="EM1_Genes" value="NUP120"/>
      <att type="string" name="EM1_Genes" value="HSP78"/>
      <att type="string" name="EM1_Genes" value="RPD3"/>
      <att type="string" name="EM1_Genes" value="YDJ1"/>
      <att type="string" name="EM1_Genes" value="RPB4"/>
      <att type="string" name="EM1_Genes" value="PBS2"/>
      <att type="string" name="EM1_Genes" value="SDS3"/>
      <att type="string" name="EM1_Genes" value="SHO1"/>
    </att>
    <att type="string" name="EM1_Name" value="GO:0009408"/>
    <att type="real" name="EM1_fdr_qvalue_dataset1" value="1.05E-5"/>
    <att type="integer" name="EM1_gs_size_dataset1" value="36"/>
    <att type="real" name="EM1_pvalue_dataset1" value="6.98E-7"/>
    <att type="string" name="Namespace" value="Biological Process"/>
    <att type="string" name="canonicalName" value="GO:0009408"/>
    <graphics type="ELLIPSE" h="22.521484375" w="22.5216064453125" x="835.5545654296875" y="958.5416259765625" fill="#cd1010" width="4" outline="#bebebe"/>
  </node>
  <node label="GO:0000988" id="-2">
    <att type="real" name="Color Intensity" value="=LOG(${EM1_fdr_qvalue_dataset1})" cy:equation="true"/>
    <att type="real" name="EM1_Colouring_dataset1" value="0.999999965"/>
    <att type="string" name="EM1_Formatted_name" value="GO:0000988\n"/>
    <att type="string" name="EM1_GS_DESCR" value="protein binding transcription factor activity"/>
    <att type="string" name="EM1_GS_Type" value="ENR"/>
    <att type="list" name="EM1_Genes">
      <att type="string" name="EM1_Genes" value="SUA7"/>
      <att type="string" name="EM1_Genes" value="TFG1"/>
      <att type="string" name="EM1_Genes" value="SWI6"/>
      <att type="string" name="EM1_Genes" value="SSL2"/>
      <att type="string" name="EM1_Genes" value="TFG2"/>
      <att type="string" name="EM1_Genes" value="SOH1"/>
      <att type="string" name="EM1_Genes" value="TFB1"/>
      <att type="string" name="EM1_Genes" value="IFH1"/>
      <att type="string" name="EM1_Genes" value="DST1"/>
      <att type="string" name="EM1_Genes" value="MTF1"/>
      <att type="string" name="EM1_Genes" value="SPT15"/>
      <att type="string" name="EM1_Genes" value="SRB4"/>
      <att type="string" name="EM1_Genes" value="TFB4"/>
      <att type="string" name="EM1_Genes" value="RTF1"/>
      <att type="string" name="EM1_Genes" value="MCM7"/>
      <att type="string" name="EM1_Genes" value="TFC4"/>
      <att type="string" name="EM1_Genes" value="TUP1"/>
      <att type="string" name="EM1_Genes" value="BRF1"/>
      <att type="string" name="EM1_Genes" value="UME6"/>
      <att type="string" name="EM1_Genes" value="UME1"/>
      <att type="string" name="EM1_Genes" value="TAF14"/>
      <att type="string" name="EM1_Genes" value="SIN3"/>
      <att type="string" name="EM1_Genes" value="SWI5"/>
      <att type="string" name="EM1_Genes" value="GTS1"/>
      <att type="string" name="EM1_Genes" value="URE2"/>
      <att type="string" name="EM1_Genes" value="KIN28"/>
      <att type="string" name="EM1_Genes" value="CYC8"/>
      <att type="string" name="EM1_Genes" value="CTR9"/>
      <att type="string" name="EM1_Genes" value="CDC73"/>
      <att type="string" name="EM1_Genes" value="ADA2"/>
      <att type="string" name="EM1_Genes" value="ADR1"/>
      <att type="string" name="EM1_Genes" value="NGG1"/>
      <att type="string" name="EM1_Genes" value="NUT2"/>
      <att type="string" name="EM1_Genes" value="PGD1"/>
      <att type="string" name="EM1_Genes" value="MET4"/>
      <att type="string" name="EM1_Genes" value="NUT1"/>
      <att type="string" name="EM1_Genes" value="SFP1"/>
      <att type="string" name="EM1_Genes" value="SKO1"/>
      <att type="string" name="EM1_Genes" value="WTM1"/>
      <att type="string" name="EM1_Genes" value="RGR1"/>
      <att type="string" name="EM1_Genes" value="ROX3"/>
      <att type="string" name="EM1_Genes" value="SRB6"/>
      <att type="string" name="EM1_Genes" value="SRB7"/>
      <att type="string" name="EM1_Genes" value="SRB2"/>
      <att type="string" name="EM1_Genes" value="SRB5"/>
      <att type="string" name="EM1_Genes" value="RAP1"/>
      <att type="string" name="EM1_Genes" value="TEC1"/>
      <att type="string" name="EM1_Genes" value="YAP6"/>
      <att type="string" name="EM1_Genes" value="SRB8"/>
      <att type="string" name="EM1_Genes" value="SSN2"/>
      <att type="string" name="EM1_Genes" value="RTG2"/>
      <att type="string" name="EM1_Genes" value="DAL81"/>
      <att type="string" name="EM1_Genes" value="CSE2"/>
      <att type="string" name="EM1_Genes" value="CAM1"/>
      <att type="string" name="EM1_Genes" value="HFI1"/>
      <att type="string" name="EM1_Genes" value="GCN4"/>
      <att type="string" name="EM1_Genes" value="GAT1"/>
      <att type="string" name="EM1_Genes" value="GAL4"/>
      <att type="string" name="EM1_Genes" value="GCN5"/>
      <att type="string" name="EM1_Genes" value="GAL11"/>
      <att type="string" name="EM1_Genes" value="MED4"/>
      <att type="string" name="EM1_Genes" value="MED2"/>
      <att type="string" name="EM1_Genes" value="MED11"/>
      <att type="string" name="EM1_Genes" value="MED1"/>
      <att type="string" name="EM1_Genes" value="MET31"/>
      <att type="string" name="EM1_Genes" value="MED8"/>
      <att type="string" name="EM1_Genes" value="MED7"/>
      <att type="string" name="EM1_Genes" value="SPT5"/>
      <att type="string" name="EM1_Genes" value="MED6"/>
      <att type="string" name="EM1_Genes" value="HIR2"/>
      <att type="string" name="EM1_Genes" value="SPT3"/>
      <att type="string" name="EM1_Genes" value="SPT20"/>
      <att type="string" name="EM1_Genes" value="SPT6"/>
      <att type="string" name="EM1_Genes" value="SPT4"/>
      <att type="string" name="EM1_Genes" value="PAF1"/>
      <att type="string" name="EM1_Genes" value="PEX14"/>
      <att type="string" name="EM1_Genes" value="SPT8"/>
      <att type="string" name="EM1_Genes" value="RPD3"/>
      <att type="string" name="EM1_Genes" value="SGF29"/>
      <att type="string" name="EM1_Genes" value="RAD3"/>
    </att>
    <att type="string" name="EM1_Name" value="GO:0000988"/>
    <att type="real" name="EM1_fdr_qvalue_dataset1" value="1.82E-6"/>
    <att type="integer" name="EM1_gs_size_dataset1" value="80"/>
    <att type="real" name="EM1_pvalue_dataset1" value="3.5E-8"/>
    <att type="string" name="Namespace" value="Molecular Function"/>
    <att type="string" name="canonicalName" value="GO:0000988"/>
    <graphics type="ELLIPSE" h="26.78857421875" w="26.7889404296875" x="1501.0203247070312" y="1097.32373046875" fill="#07cd07" width="4" outline="#bebebe"/>
  </node>
  <node label="GO:0008092" id="-1">
    <att type="real" name="Color Intensity" value="=LOG(${EM1_fdr_qvalue_dataset1})" cy:equation="true"/>
    <att type="real" name="EM1_Colouring_dataset1" value="0.999999838"/>
    <att type="string" name="EM1_Formatted_name" value="GO:0008092\n"/>
    <att type="string" name="EM1_GS_DESCR" value="cytoskeletal protein binding"/>
    <att type="string" name="EM1_GS_Type" value="ENR"/>
    <att type="list" name="EM1_Genes">
      <att type="string" name="EM1_Genes" value="MYO4"/>
      <att type="string" name="EM1_Genes" value="ARP2"/>
      <att type="string" name="EM1_Genes" value="YSC84"/>
      <att type="string" name="EM1_Genes" value="TEF1"/>
      <att type="string" name="EM1_Genes" value="TEF2"/>
      <att type="string" name="EM1_Genes" value="VRP1"/>
      <att type="string" name="EM1_Genes" value="RVS167"/>
      <att type="string" name="EM1_Genes" value="RVS161"/>
      <att type="string" name="EM1_Genes" value="SLA1"/>
      <att type="string" name="EM1_Genes" value="SAC6"/>
      <att type="string" name="EM1_Genes" value="BUD6"/>
      <att type="string" name="EM1_Genes" value="HOF1"/>
      <att type="string" name="EM1_Genes" value="LAS17"/>
      <att type="string" name="EM1_Genes" value="ARC35"/>
      <att type="string" name="EM1_Genes" value="END3"/>
      <att type="string" name="EM1_Genes" value="TPM1"/>
      <att type="string" name="EM1_Genes" value="PAN1"/>
      <att type="string" name="EM1_Genes" value="MYO1"/>
      <att type="string" name="EM1_Genes" value="MLC1"/>
      <att type="string" name="EM1_Genes" value="SLA2"/>
      <att type="string" name="EM1_Genes" value="MYO5"/>
      <att type="string" name="EM1_Genes" value="MYO3"/>
      <att type="string" name="EM1_Genes" value="SPC34"/>
      <att type="string" name="EM1_Genes" value="SHE4"/>
      <att type="string" name="EM1_Genes" value="SRV2"/>
      <att type="string" name="EM1_Genes" value="MYO2"/>
      <att type="string" name="EM1_Genes" value="NIP100"/>
      <att type="string" name="EM1_Genes" value="SPA2"/>
      <att type="string" name="EM1_Genes" value="NUM1"/>
      <att type="string" name="EM1_Genes" value="SPC19"/>
      <att type="string" name="EM1_Genes" value="FIN1"/>
      <att type="string" name="EM1_Genes" value="GCS1"/>
      <att type="string" name="EM1_Genes" value="HSK3"/>
      <att type="string" name="EM1_Genes" value="DAD1"/>
      <att type="string" name="EM1_Genes" value="STU2"/>
      <att type="string" name="EM1_Genes" value="DAD4"/>
      <att type="string" name="EM1_Genes" value="DAD2"/>
      <att type="string" name="EM1_Genes" value="DAM1"/>
      <att type="string" name="EM1_Genes" value="DUO1"/>
      <att type="string" name="EM1_Genes" value="CAP1"/>
      <att type="string" name="EM1_Genes" value="CAP2"/>
      <att type="string" name="EM1_Genes" value="COF1"/>
      <att type="string" name="EM1_Genes" value="CRN1"/>
      <att type="string" name="EM1_Genes" value="BIK1"/>
      <att type="string" name="EM1_Genes" value="BIM1"/>
      <att type="string" name="EM1_Genes" value="BNI1"/>
      <att type="string" name="EM1_Genes" value="BNR1"/>
      <att type="string" name="EM1_Genes" value="ARP3"/>
      <att type="string" name="EM1_Genes" value="ARC40"/>
      <att type="string" name="EM1_Genes" value="ARC19"/>
      <att type="string" name="EM1_Genes" value="BBC1"/>
      <att type="string" name="EM1_Genes" value="ABP1"/>
      <att type="string" name="EM1_Genes" value="ARC18"/>
    </att>
    <att type="string" name="EM1_Name" value="GO:0008092"/>
    <att type="real" name="EM1_fdr_qvalue_dataset1" value="7.86E-6"/>
    <att type="integer" name="EM1_gs_size_dataset1" value="53"/>
    <att type="real" name="EM1_pvalue_dataset1" value="1.62E-7"/>
    <att type="string" name="Namespace" value="Molecular Function"/>
    <att type="string" name="canonicalName" value="GO:0008092"/>
    <graphics type="ELLIPSE" h="24.170166015625" w="24.1705322265625" x="1024.6970825195312" y="365.4825744628906" fill="#07cd07" width="4" outline="#bebebe"/>
  </node>
  <edge label="GO:0005198 (Geneset_Overlap) GO:0000054" source="-76" target="-80">
    <att type="integer" name="EM1_ENRICHMENT_SET" value="0"/>
    <att type="list" name="EM1_Overlap_genes">
      <att type="string" name="EM1_Overlap_genes" value="MEX67"/>
      <att type="string" name="EM1_Overlap_genes" value="NIC96"/>
      <att type="string" name="EM1_Overlap_genes" value="NSP1"/>
      <att type="string" name="EM1_Overlap_genes" value="NUP1"/>
      <att type="string" name="EM1_Overlap_genes" value="NUP116"/>
      <att type="string" name="EM1_Overlap_genes" value="NUP49"/>
      <att type="string" name="EM1_Overlap_genes" value="NUP85"/>
      <att type="string" name="EM1_Overlap_genes" value="NUP82"/>
    </att>
    <att type="integer" name="EM1_Overlap_size" value="8"/>
    <att type="real" name="EM1_similarity_coefficient" value="0.25"/>
    <att type="string" name="canonicalName" value="GO:0005198 (Geneset_Overlap) GO:0000054"/>
    <att type="string" name="interaction" value="Geneset_Overlap" cy:editable="false"/>
    <graphics width="1" fill="#969696"/>
  </edge>
  <edge label="GO:0005198 (Geneset_Overlap) GO:0005840" source="-76" target="-77">
    <att type="integer" name="EM1_ENRICHMENT_SET" value="0"/>
    <att type="list" name="EM1_Overlap_genes">
      <att type="string" name="EM1_Overlap_genes" value="RPS9B"/>
      <att type="string" name="EM1_Overlap_genes" value="RPL13A"/>
      <att type="string" name="EM1_Overlap_genes" value="RPL13B"/>
      <att type="string" name="EM1_Overlap_genes" value="RPL14B"/>
      <att type="string" name="EM1_Overlap_genes" value="RPL10"/>
      <att type="string" name="EM1_Overlap_genes" value="RPL11B"/>
      <att type="string" name="EM1_Overlap_genes" value="RPL17B"/>
      <att type="string" name="EM1_Overlap_genes" value="RPL15A"/>
      <att type="string" name="EM1_Overlap_genes" value="RPL16A"/>
      <att type="string" name="EM1_Overlap_genes" value="RPL16B"/>
      <att type="string" name="EM1_Overlap_genes" value="RPL17A"/>
      <att type="string" name="EM1_Overlap_genes" value="RPL26B"/>
      <att type="string" name="EM1_Overlap_genes" value="RPL25"/>
      <att type="string" name="EM1_Overlap_genes" value="RPL27B"/>
      <att type="string" name="EM1_Overlap_genes" value="RPL27A"/>
      <att type="string" name="EM1_Overlap_genes" value="RPL31A"/>
      <att type="string" name="EM1_Overlap_genes" value="RPL30"/>
      <att type="string" name="EM1_Overlap_genes" value="RPL36A"/>
      <att type="string" name="EM1_Overlap_genes" value="RPL28"/>
      <att type="string" name="EM1_Overlap_genes" value="RPL3"/>
      <att type="string" name="EM1_Overlap_genes" value="RPL7A"/>
      <att type="string" name="EM1_Overlap_genes" value="RPL7B"/>
      <att type="string" name="EM1_Overlap_genes" value="RPL6A"/>
      <att type="string" name="EM1_Overlap_genes" value="RPL6B"/>
      <att type="string" name="EM1_Overlap_genes" value="RPL4B"/>
      <att type="string" name="EM1_Overlap_genes" value="RPL5"/>
      <att type="string" name="EM1_Overlap_genes" value="RPL36B"/>
      <att type="string" name="EM1_Overlap_genes" value="RPL4A"/>
      <att type="string" name="EM1_Overlap_genes" value="RPS13"/>
      <att type="string" name="EM1_Overlap_genes" value="RPP2B"/>
      <att type="string" name="EM1_Overlap_genes" value="RPP0"/>
      <att type="string" name="EM1_Overlap_genes" value="RPL8A"/>
      <att type="string" name="EM1_Overlap_genes" value="RPL8B"/>
      <att type="string" name="EM1_Overlap_genes" value="RPS22A"/>
      <att type="string" name="EM1_Overlap_genes" value="RPS1B"/>
      <att type="string" name="EM1_Overlap_genes" value="RPS1A"/>
      <att type="string" name="EM1_Overlap_genes" value="RPS17B"/>
      <att type="string" name="EM1_Overlap_genes" value="RPS14A"/>
      <att type="string" name="EM1_Overlap_genes" value="RPS7A"/>
      <att type="string" name="EM1_Overlap_genes" value="RPS5"/>
      <att type="string" name="EM1_Overlap_genes" value="RPS3"/>
    </att>
    <att type="integer" name="EM1_Overlap_size" value="41"/>
    <att type="real" name="EM1_similarity_coefficient" value="0.6212121212121212"/>
    <att type="string" name="canonicalName" value="GO:0005198 (Geneset_Overlap) GO:0005840"/>
    <att type="string" name="interaction" value="Geneset_Overlap" cy:editable="false"/>
    <graphics width="2" fill="#4c4c4c"/>
  </edge>
  <edge label="GO:0006417 (Geneset_Overlap) GO:0005840" source="-74" target="-77">
    <att type="integer" name="EM1_ENRICHMENT_SET" value="0"/>
    <att type="list" name="EM1_Overlap_genes">
      <att type="string" name="EM1_Overlap_genes" value="HYP2"/>
      <att type="string" name="EM1_Overlap_genes" value="GIS2"/>
      <att type="string" name="EM1_Overlap_genes" value="GCN2"/>
      <att type="string" name="EM1_Overlap_genes" value="GCN1"/>
      <att type="string" name="EM1_Overlap_genes" value="EFT2"/>
      <att type="string" name="EM1_Overlap_genes" value="TIF4631"/>
      <att type="string" name="EM1_Overlap_genes" value="TIF2"/>
      <att type="string" name="EM1_Overlap_genes" value="RPL31A"/>
      <att type="string" name="EM1_Overlap_genes" value="RPL30"/>
      <att type="string" name="EM1_Overlap_genes" value="STM1"/>
      <att type="string" name="EM1_Overlap_genes" value="CDC33"/>
      <att type="string" name="EM1_Overlap_genes" value="GCD11"/>
      <att type="string" name="EM1_Overlap_genes" value="RPS9B"/>
      <att type="string" name="EM1_Overlap_genes" value="PAB1"/>
      <att type="string" name="EM1_Overlap_genes" value="RPS5"/>
    </att>
    <att type="integer" name="EM1_Overlap_size" value="15"/>
    <att type="real" name="EM1_similarity_coefficient" value="0.4411764705882353"/>
    <att type="string" name="canonicalName" value="GO:0006417 (Geneset_Overlap) GO:0005840"/>
    <att type="string" name="interaction" value="Geneset_Overlap" cy:editable="false"/>
    <graphics width="2" fill="#707070"/>
  </edge>
  <edge label="GO:0006974 (Geneset_Overlap) GO:0006260" source="-73" target="-75">
    <att type="integer" name="EM1_ENRICHMENT_SET" value="0"/>
    <att type="list" name="EM1_Overlap_genes">
      <att type="string" name="EM1_Overlap_genes" value="CDC45"/>
      <att type="string" name="EM1_Overlap_genes" value="CTF4"/>
      <att type="string" name="EM1_Overlap_genes" value="DPB2"/>
      <att type="string" name="EM1_Overlap_genes" value="MCM7"/>
      <att type="string" name="EM1_Overlap_genes" value="MEC1"/>
      <att type="string" name="EM1_Overlap_genes" value="MCM10"/>
      <att type="string" name="EM1_Overlap_genes" value="MCM2"/>
      <att type="string" name="EM1_Overlap_genes" value="MCM3"/>
      <att type="string" name="EM1_Overlap_genes" value="MCM4"/>
      <att type="string" name="EM1_Overlap_genes" value="MCM5"/>
      <att type="string" name="EM1_Overlap_genes" value="MCM6"/>
      <att type="string" name="EM1_Overlap_genes" value="RFC3"/>
      <att type="string" name="EM1_Overlap_genes" value="RFC2"/>
      <att type="string" name="EM1_Overlap_genes" value="RFC1"/>
      <att type="string" name="EM1_Overlap_genes" value="RFA3"/>
      <att type="string" name="EM1_Overlap_genes" value="RFC5"/>
      <att type="string" name="EM1_Overlap_genes" value="RFC4"/>
      <att type="string" name="EM1_Overlap_genes" value="POB3"/>
      <att type="string" name="EM1_Overlap_genes" value="RFA2"/>
      <att type="string" name="EM1_Overlap_genes" value="RFA1"/>
      <att type="string" name="EM1_Overlap_genes" value="POL30"/>
      <att type="string" name="EM1_Overlap_genes" value="POL2"/>
      <att type="string" name="EM1_Overlap_genes" value="SGS1"/>
      <att type="string" name="EM1_Overlap_genes" value="SNF2"/>
      <att type="string" name="EM1_Overlap_genes" value="SPT16"/>
      <att type="string" name="EM1_Overlap_genes" value="SLD2"/>
      <att type="string" name="EM1_Overlap_genes" value="SLD5"/>
    </att>
    <att type="integer" name="EM1_Overlap_size" value="27"/>
    <att type="real" name="EM1_similarity_coefficient" value="0.54"/>
    <att type="string" name="canonicalName" value="GO:0006974 (Geneset_Overlap) GO:0006260"/>
    <att type="string" name="interaction" value="Geneset_Overlap" cy:editable="false"/>
    <graphics width="2" fill="#5c5c5c"/>
  </edge>
[truncated: 438,812 more chars]
