# Supplementary material for: Inferring the effective TOR-dependent network: a computational study in yeast
Source: BMC Syst Biol. 2013 Aug 30;7:84. doi: 10.1186/1752-0509-7-84 (PMC4016608; doi:10.1186/1752-0509-7-84)
Supplement: Additional file 3 — Enrichment map of the significant GO terms. Cytoscape file (*.zip) containing the final enrichment map. Each node represents a GO term and the corresponding geneset and enrichment p-value are encoded in its attributes. Edges are computed based on the geneset overlap among GO terms (please see http://www.cytoscape.org for more information about loading the file). [file 1752-0509-7-84-S3.zip › CytoscapeSession-2012_07_21-07_18/plugins/AttributeBrowserPlugin/attributeBrowser.props]

#Cytoscape Attribute Browser Plugin Properties
#Sat Jul 21 07:18:05 EDT 2012
attributeBrowser.node.selectedAttr0002=EM1_Genes\t300
attributeBrowser.node.selectedAttr0001=EM1_GS_DESCR\t198
attributeBrowser.node.selectedAttr0000=ID\t112
attributeBrowser.network.selectedAttr0001=Value\t75
attributeBrowser.network.selectedAttr0000=Network Attribute Name\t75
attributeBrowser.edge.selectedAttr0000=ID\t300
