# Supplementary material for: Inferring the effective TOR-dependent network: a computational study in yeast
Source: BMC Syst Biol. 2013 Aug 30;7:84. doi: 10.1186/1752-0509-7-84 (PMC4016608; doi:10.1186/1752-0509-7-84)
Supplement: Additional file 3 — Enrichment map of the significant GO terms. Cytoscape file (*.zip) containing the final enrichment map. Each node represents a GO term and the corresponding geneset and enrichment p-value are encoded in its attributes. Edges are computed based on the geneset overlap among GO terms (please see http://www.cytoscape.org for more information about loading the file). [file 1752-0509-7-84-S3.zip › CytoscapeSession-2012_07_21-07_18/plugins/BiogridPlugin/biogrid_properties_CurrentSettings]

currFilterAttributesId=ptm	currentFile=/home/shahin/Researches/Computational Aging/sweet-talk/experiment/datasets/Biogrid/input/BIOGRID-ORGANISM-Saccharomyces_cerevisiae-3.1.83.tab2.txt	webServiceURL=http://biogrid.bio.ed.ac.uk:8080/BiogridRestService/resources/interactions	usingWS=false	idField=0
