# Supplementary material for: Inferring the effective TOR-dependent network: a computational study in yeast
Source: BMC Syst Biol. 2013 Aug 30;7:84. doi: 10.1186/1752-0509-7-84 (PMC4016608; doi:10.1186/1752-0509-7-84)
Supplement: Additional file 3 — Enrichment map of the significant GO terms. Cytoscape file (*.zip) containing the final enrichment map. Each node represents a GO term and the corresponding geneset and enrichment p-value are encoded in its attributes. Edges are computed based on the geneset overlap among GO terms (please see http://www.cytoscape.org for more information about loading the file). [file 1752-0509-7-84-S3.zip › CytoscapeSession-2012_07_21-07_18/plugins/BiogridPlugin/biogrid_properties_FilterAttributes]

id=Transcriptional_Reg	intertaxIdExcluded=false	selfInteractionsExcluded=false	htpThreshold=2147483647	excludedEvidenceCodes=	includeEvidence=false	includedGenes=	orfNamesSelected=true	officialSymbolsSelected=true	aliasesSelected=false	excludeProteins=false	includeInteractors=false	includeInteractorInteractions=true	paperList=15343339	excludePapers=false	taxId=All	sourceDatabaseList=BioGRID	sourceDatabaseIdList=	identifierTypeList=	editable=true
id=Aging	intertaxIdExcluded=false	selfInteractionsExcluded=true	htpThreshold=2147483647	excludedEvidenceCodes=	includeEvidence=false	includedGenes=SIR2|HST1|HST2|LAT1|TOR1|TOR2|SNF1|SCH9|MSN2|MSN4|RTG1|RTG3|SNF3|RGT1|RGT2|Hxt1|GAL |SUC2|RAS1|RAS2|SNF4|Sip1|Pho80|Pho85	orfNamesSelected=true	officialSymbolsSelected=true	aliasesSelected=false	excludeProteins=false	includeInteractors=false	includeInteractorInteractions=true	paperList=	excludePapers=false	taxId=All	sourceDatabaseList=BioGRID	sourceDatabaseIdList=	identifierTypeList=	editable=true
id=All Physical	intertaxIdExcluded=true	selfInteractionsExcluded=true	htpThreshold=2147483647	excludedEvidenceCodes=Dosage Growth Defect|Dosage Lethality|Dosage Rescue|Negative Genetic|Phenotypic Enhancement|Phenotypic Suppression|Positive Genetic|Synthetic Growth Defect|Synthetic Haploinsufficiency|Synthetic Lethality|Synthetic Rescue	includeEvidence=false	includedGenes=	orfNamesSelected=false	officialSymbolsSelected=false	aliasesSelected=false	excludeProteins=false	includeInteractors=false	includeInteractorInteractions=true	paperList=	excludePapers=false	taxId=All	sourceDatabaseList=BioGRID	sourceDatabaseIdList=	identifierTypeList=	editable=true
id=fmp48_genetics_1_1	intertaxIdExcluded=true	selfInteractionsExcluded=true	htpThreshold=2147483647	excludedEvidenceCodes=Affinity Capture-Luminescence|Affinity Capture-MS|Affinity Capture-RNA|Affinity Capture-Western|Biochemical Activity|Co-crystal Structure|Co-fractionation|Co-localization|Co-purification|FRET|Far Western|PCA|Protein-RNA|Protein-peptide|Reconstituted Complex|Two-hybrid	includeEvidence=false	includedGenes=	orfNamesSelected=false	officialSymbolsSelected=false	aliasesSelected=false	excludeProteins=false	includeInteractors=false	includeInteractorInteractions=true	paperList=	excludePapers=false	taxId=All	sourceDatabaseList=BioGRID|MINT	sourceDatabaseIdList=	identifierTypeList=	editable=true
id=fmp48_genetics	intertaxIdExcluded=true	selfInteractionsExcluded=true	htpThreshold=2147483647	excludedEvidenceCodes=Affinity Capture-Luminescence|Affinity Capture-MS|Affinity Capture-RNA|Affinity Capture-Western|Biochemical Activity|Co-crystal Structure|Co-fractionation|Co-localization|Co-purification|FRET|Far Western|PCA|Protein-RNA|Protein-peptide|Reconstituted Complex|Two-hybrid	includeEvidence=false	includedGenes=fmp48	orfNamesSelected=true	officialSymbolsSelected=true	aliasesSelected=true	excludeProteins=false	includeInteractors=false	includeInteractorInteractions=true	paperList=	excludePapers=false	taxId=All	sourceDatabaseList=BioGRID	sourceDatabaseIdList=	identifierTypeList=	editable=true
id=BioChem	intertaxIdExcluded=true	selfInteractionsExcluded=true	htpThreshold=2147483647	excludedEvidenceCodes=Affinity Capture-Luminescence|Affinity Capture-MS|Affinity Capture-RNA|Affinity Capture-Western|Co-crystal Structure|Co-fractionation|Co-localization|Co-purification|FRET|Far Western|PCA|Protein-RNA|Protein-peptide|Reconstituted Complex|Two-hybrid|Dosage Growth Defect|Dosage Lethality|Dosage Rescue|Negative Genetic|Phenotypic Enhancement|Phenotypic Suppression|Positive Genet…	includeEvidence=false	includedGenes=	orfNamesSelected=true	officialSymbolsSelected=true	aliasesSelected=false	excludeProteins=false	includeInteractors=false	includeInteractorInteractions=true	paperList=	excludePapers=false	taxId=All	sourceDatabaseList=BioGRID	sourceDatabaseIdList=	identifierTypeList=	editable=true
id=Ptacek	intertaxIdExcluded=false	selfInteractionsExcluded=false	htpThreshold=2147483647	excludedEvidenceCodes=	includeEvidence=false	includedGenes=	orfNamesSelected=true	officialSymbolsSelected=true	aliasesSelected=false	excludeProteins=false	includeInteractors=false	includeInteractorInteractions=true	paperList=16319894	excludePapers=false	taxId=All	sourceDatabaseList=BioGRID	sourceDatabaseIdList=	identifierTypeList=	editable=true
id=Protein-RNA	intertaxIdExcluded=false	selfInteractionsExcluded=false	htpThreshold=2147483647	excludedEvidenceCodes=Affinity Capture-Luminescence|Affinity Capture-MS|Affinity Capture-RNA|Affinity Capture-Western|Biochemical Activity|Co-crystal Structure|Co-fractionation|Co-localization|Co-purification|FRET|Far Western|PCA|Protein-peptide|Reconstituted Complex|Two-hybrid|Dosage Growth Defect|Dosage Lethality|Dosage Rescue|Negative Genetic|Phenotypic Enhancement|Phenotypic Suppression|Posit…	includeEvidence=false	includedGenes=	orfNamesSelected=false	officialSymbolsSelected=false	aliasesSelected=false	excludeProteins=false	includeInteractors=false	includeInteractorInteractions=true	paperList=	excludePapers=false	taxId=All	sourceDatabaseList=BioGRID	sourceDatabaseIdList=	identifierTypeList=	editable=true
id=Aging_physical	intertaxIdExcluded=false	selfInteractionsExcluded=true	htpThreshold=2147483647	excludedEvidenceCodes=Dosage Growth Defect|Dosage Lethality|Dosage Rescue|Negative Genetic|Phenotypic Enhancement|Phenotypic Suppression|Positive Genetic|Synthetic Growth Defect|Synthetic Haploinsufficiency|Synthetic Lethality|Synthetic Rescue	includeEvidence=false	includedGenes=SIR2|HST1|HST2|LAT1|TOR1|TOR2|SNF1|SCH9|MSN2|MSN4|RTG1|RTG3|SNF3|RGT1|RGT2|Hxt1|GAL |SUC2|RAS1|RAS2|SNF4|Sip1|Pho80|Pho85|tpk1|tpk2|tpk3	orfNamesSelected=true	officialSymbolsSelected=true	aliasesSelected=false	excludeProteins=false	includeInteractors=false	includeInteractorInteractions=true	paperList=	excludePapers=false	taxId=All	sourceDatabaseList=BioGRID	sourceDatabaseIdList=	identifierTypeList=	editable=true
id=fmp48_genetics_1	intertaxIdExcluded=true	selfInteractionsExcluded=true	htpThreshold=2147483647	excludedEvidenceCodes=Affinity Capture-Luminescence|Affinity Capture-MS|Affinity Capture-RNA|Affinity Capture-Western|Biochemical Activity|Co-crystal Structure|Co-fractionation|Co-localization|Co-purification|FRET|Far Western|PCA|Protein-RNA|Protein-peptide|Reconstituted Complex|Two-hybrid	includeEvidence=false	includedGenes=fmp48	orfNamesSelected=false	officialSymbolsSelected=false	aliasesSelected=false	excludeProteins=false	includeInteractors=false	includeInteractorInteractions=true	paperList=	excludePapers=false	taxId=All	sourceDatabaseList=DIP|BioGRID|MINT	sourceDatabaseIdList=	identifierTypeList=	editable=true
id=ppi	intertaxIdExcluded=true	selfInteractionsExcluded=true	htpThreshold=2147483647	excludedEvidenceCodes=Biochemical Activity|Protein-RNA|Dosage Growth Defect|Dosage Lethality|Dosage Rescue|Negative Genetic|Phenotypic Enhancement|Phenotypic Suppression|Positive Genetic|Synthetic Growth Defect|Synthetic Haploinsufficiency|Synthetic Lethality|Synthetic Rescue	includeEvidence=false	includedGenes=	orfNamesSelected=false	officialSymbolsSelected=false	aliasesSelected=false	excludeProteins=false	includeInteractors=false	includeInteractorInteractions=true	paperList=	excludePapers=false	taxId=All	sourceDatabaseList=BioGRID	sourceDatabaseIdList=	identifierTypeList=	editable=true
id=Phosphorylation	intertaxIdExcluded=false	selfInteractionsExcluded=false	htpThreshold=2147483647	excludedEvidenceCodes=	includeEvidence=false	includedGenes=	orfNamesSelected=true	officialSymbolsSelected=true	aliasesSelected=false	excludeProteins=false	includeInteractors=false	includeInteractorInteractions=true	paperList=16319894	excludePapers=false	taxId=All	sourceDatabaseList=BioGRID	sourceDatabaseIdList=	identifierTypeList=	editable=true
id=Genetic_aggravating	intertaxIdExcluded=false	selfInteractionsExcluded=false	htpThreshold=2147483647	excludedEvidenceCodes=Affinity Capture-Luminescence|Affinity Capture-MS|Affinity Capture-RNA|Affinity Capture-Western|Biochemical Activity|Co-crystal Structure|Co-fractionation|Co-localization|Co-purification|FRET|Far Western|PCA|Protein-RNA|Protein-peptide|Reconstituted Complex|Two-hybrid|Dosage Growth Defect|Dosage Lethality|Dosage Rescue|Phenotypic Suppression|Positive Genetic|Synthetic Haploi…	includeEvidence=false	includedGenes=	orfNamesSelected=true	officialSymbolsSelected=true	aliasesSelected=false	excludeProteins=false	includeInteractors=false	includeInteractorInteractions=true	paperList=	excludePapers=false	taxId=All	sourceDatabaseList=BioGRID	sourceDatabaseIdList=	identifierTypeList=	editable=true
id=Yeast_Colins	intertaxIdExcluded=true	selfInteractionsExcluded=true	htpThreshold=2147483647	excludedEvidenceCodes=	includeEvidence=false	includedGenes=	orfNamesSelected=true	officialSymbolsSelected=true	aliasesSelected=false	excludeProteins=false	includeInteractors=false	includeInteractorInteractions=true	paperList=17200106	excludePapers=false	taxId=All	sourceDatabaseList=BioGRID	sourceDatabaseIdList=	identifierTypeList=	editable=true
id=Proteome	intertaxIdExcluded=true	selfInteractionsExcluded=true	htpThreshold=2147483647	excludedEvidenceCodes=Dosage Growth Defect|Dosage Lethality|Dosage Rescue|Negative Genetic|Phenotypic Enhancement|Phenotypic Suppression|Positive Genetic|Synthetic Growth Defect|Synthetic Haploinsufficiency|Synthetic Lethality|Synthetic Rescue	includeEvidence=false	includedGenes=	orfNamesSelected=false	officialSymbolsSelected=false	aliasesSelected=false	excludeProteins=false	includeInteractors=false	includeInteractorInteractions=true	paperList=	excludePapers=false	taxId=All	sourceDatabaseList=BioGRID	sourceDatabaseIdList=	identifierTypeList=	editable=true
id=ptm	intertaxIdExcluded=true	selfInteractionsExcluded=true	htpThreshold=2147483647	excludedEvidenceCodes=Affinity Capture-Luminescence|Affinity Capture-MS|Affinity Capture-RNA|Affinity Capture-Western|Co-crystal Structure|Co-fractionation|Co-localization|Co-purification|FRET|Far Western|PCA|Protein-RNA|Protein-peptide|Reconstituted Complex|Two-hybrid|Dosage Growth Defect|Dosage Lethality|Dosage Rescue|Negative Genetic|Phenotypic Enhancement|Phenotypic Suppression|Positive Genet…	includeEvidence=false	includedGenes=	orfNamesSelected=false	officialSymbolsSelected=false	aliasesSelected=false	excludeProteins=false	includeInteractors=false	includeInteractorInteractions=true	paperList=	excludePapers=false	taxId=All	sourceDatabaseList=BioGRID	sourceDatabaseIdList=	identifierTypeList=	editable=true
id=Aging_genetic	intertaxIdExcluded=false	selfInteractionsExcluded=true	htpThreshold=2147483647	excludedEvidenceCodes=Affinity Capture-Luminescence|Affinity Capture-MS|Affinity Capture-RNA|Affinity Capture-Western|Biochemical Activity|Co-crystal Structure|Co-fractionation|Co-localization|Co-purification|FRET|Far Western|PCA|Protein-RNA|Protein-peptide|Reconstituted Complex|Two-hybrid	includeEvidence=false	includedGenes=SIR2|HST1|HST2|LAT1|TOR1|TOR2|SNF1|SCH9|MSN2|MSN4|RTG1|RTG3|SNF3|RGT1|RGT2|Hxt1|GAL |SUC2|RAS1|RAS2|SNF4|Sip1|Pho80|Pho85|tpk1|tpk2|tpk3	orfNamesSelected=true	officialSymbolsSelected=true	aliasesSelected=false	excludeProteins=false	includeInteractors=false	includeInteractorInteractions=true	paperList=	excludePapers=false	taxId=All	sourceDatabaseList=BioGRID	sourceDatabaseIdList=	identifierTypeList=	editable=true
id=No filtering	intertaxIdExcluded=false	selfInteractionsExcluded=false	htpThreshold=2147483647	excludedEvidenceCodes=	includeEvidence=false	includedGenes=	orfNamesSelected=false	officialSymbolsSelected=false	aliasesSelected=false	excludeProteins=false	includeInteractors=false	includeInteractorInteractions=true	paperList=	excludePapers=false	taxId=All	sourceDatabaseList=BioGRID	sourceDatabaseIdList=	identifierTypeList=	editable=false
