# Supplementary material for: Inferring the effective TOR-dependent network: a computational study in yeast
Source: BMC Syst Biol. 2013 Aug 30;7:84. doi: 10.1186/1752-0509-7-84 (PMC4016608; doi:10.1186/1752-0509-7-84)
Supplement: Additional file 3 — Enrichment map of the significant GO terms. Cytoscape file (*.zip) containing the final enrichment map. Each node represents a GO term and the corresponding geneset and enrichment p-value are encoded in its attributes. Edges are computed based on the geneset overlap among GO terms (please see http://www.cytoscape.org for more information about loading the file). [file 1752-0509-7-84-S3.zip › CytoscapeSession-2012_07_21-07_18/plugins/Enrichment_Map_Plugin/EM1_Enrichment Map.gmt]

GO:0008092	GO:0008092	cytoskeletal protein binding	1102	816	941	1117	1118	938	933	932	935	934	35	46	915	47	45	911	50	49	48	906	898	897	1033	1021	1038	1009	1010	1027	1013	1029	1001	1002	1004	993	1040	995	994	996	999	984	985	990	991	976	977	980	981	970	969	968	973	961	967	
GO:0000988	GO:0000988	protein binding transcription factor activity	409	414	1096	279	415	277	283	1366	400	401	406	407	284	567	152	258	393	399	397	396	387	1247	265	928	1243	442	313	312	434	293	294	343	1426	1427	1424	1425	1430	1431	887	1428	1429	1434	1435	1432	1433	348	1438	1439	1436	1437	1411	864	1410	324	1409	1415	1414	320	1413	1412	1419	1418	1417	1416	1423	1422	637	1421	329	1420	373	372	375	374	231	857	377	352	367	240	
GO:0009408	GO:0009408	response to heat	341	1096	1097	1024	1093	949	1094	831	1095	322	868	802	396	803	755	265	1045	931	930	851	712	849	716	651	852	230	229	227	226	834	352	733	248	780	60	363	
GO:0006364	GO:0006364	rRNA processing	550	551	548	549	546	547	544	545	558	8	559	556	10	557	11	554	555	13	552	553	20	23	560	261	22	27	29	28	31	516	517	518	519	512	513	514	515	524	525	526	527	520	521	522	523	533	532	535	534	529	528	531	530	52	541	540	543	542	537	536	539	538	322	92	94	110	111	109	119	117	116	113	112	127	126	125	120	129	128	130	401	133	155	443	430	422	478	479	476	477	474	475	472	473	470	471	468	469	466	467	464	465	463	462	461	460	459	458	457	456	455	508	509	510	511	504	505	506	507	500	231	501	502	503	496	497	498	499	493	492	495	494	489	251	488	491	490	485	484	487	486	481	480	483	482	
GO:0006325	GO:0006325	chromatin organization	275	276	282	280	287	285	258	256	257	260	261	266	267	264	265	268	305	35	304	32	307	306	309	308	311	310	313	312	315	314	317	316	319	318	288	289	290	292	293	294	295	296	297	298	299	300	301	302	303	343	342	341	340	339	338	337	336	351	350	349	348	347	346	345	344	326	327	324	325	322	323	320	321	334	335	332	333	330	331	328	329	373	372	375	374	369	368	371	370	381	380	383	382	377	376	379	378	356	357	358	359	352	353	354	355	364	365	366	367	360	361	362	363	395	394	153	393	392	398	157	397	396	387	144	386	145	385	384	391	390	389	150	388	161	186	184	185	188	182	183	207	201	200	203	202	197	196	199	198	193	195	194	223	217	208	209	210	231	225	224	255	253	247	
GO:0006360	GO:0006360	transcription from RNA polymerase I promoter	441	442	443	444	445	446	447	283	231	312	406	438	439	454	453	452	451	450	449	448	
GO:0006605	GO:0006605	protein targeting	821	820	1	823	822	817	5	816	819	818	829	828	831	830	12	825	824	14	827	15	826	17	16	19	18	262	814	815	30	780	881	342	880	883	882	885	884	887	886	889	888	891	890	344	864	865	866	867	868	869	870	871	872	873	874	875	876	877	878	879	851	850	849	848	855	854	853	852	859	858	857	856	863	862	861	860	834	835	832	833	838	839	836	837	842	843	840	841	846	847	844	845	132	651	217	715	714	705	230	229	228	227	226	733	721	727	
GO:0006887	GO:0006887	exocytosis	893	892	895	894	766	765	32	912	913	911	910	909	908	907	55	54	906	53	905	904	903	59	902	58	901	57	900	56	899	898	897	896	
GO:0006413	GO:0006413	translational initiation	409	679	678	677	676	675	674	673	643	672	668	669	670	671	664	665	666	667	22	662	663	29	
GO:0016050	GO:0016050	vesicle organization	821	958	822	884	889	1003	937	1053	1052	939	877	1047	1134	1135	987	1132	1133	1130	1131	1128	1129	1058	1126	1127	1124	1057	1125	1062	1122	1063	1123	1060	1121	908	907	55	54	53	59	58	57	56	1139	1138	1137	1136	
GO:0000910	GO:0000910	cytokinesis	64	65	34	35	32	33	38	39	36	37	42	43	40	41	46	47	44	45	51	50	49	48	55	54	53	52	59	58	57	56	63	62	61	60	
GO:0016301	GO:0016301	kinase activity	804	805	807	800	801	802	803	812	813	574	573	808	809	811	305	791	790	789	788	519	787	39	786	784	42	799	798	797	520	795	794	792	774	51	775	772	773	770	771	768	769	782	783	780	781	778	779	777	64	623	1043	683	691	442	1511	1510	189	660	1513	1512	1515	1514	205	747	746	745	751	749	748	739	738	737	736	742	741	740	762	763	760	761	766	767	764	765	212	754	755	454	752	753	758	759	756	757	734	735	1450	245	242	
GO:0006457	GO:0006457	protein folding	132	702	703	700	701	698	699	696	697	695	27	28	31	309	317	319	318	671	417	713	712	715	714	717	716	719	718	705	704	707	706	709	708	711	710	254	728	729	730	731	732	733	720	721	722	723	724	725	726	727	
GO:0051603	GO:0051603	proteolysis involved in cellular protein catabolic process	821	825	1104	314	1144	296	62	1307	1306	1305	1304	1308	1299	1298	1297	1296	1303	1302	1301	1300	1290	1291	1288	1289	1294	1295	1292	1293	1282	1283	1280	1281	1286	1287	1284	1285	358	1075	137	958	1216	1219	1218	948	944	1226	394	1245	1246	1241	1242	1255	1254	1253	1252	1263	1262	1261	1260	1259	641	1258	1257	1256	1270	1271	1268	1269	1266	1267	191	1264	905	1265	1278	1279	1276	1277	1274	1275	1272	1273	1155	1022	192	1168	986	987	238	716	252	253	733	1210	247	1214	1212	1213	241	
GO:0031399	GO:0031399	regulation of protein modification process	1153	1152	819	1092	1094	804	805	943	942	801	802	803	574	931	1046	930	306	38	853	37	231	312	797	434	862	319	792	1151	1150	1149	1148	1147	293	1146	839	1145	1144	364	1143	417	365	780	303	
GO:0070925	GO:0070925	organelle assembly	1066	823	822	140	1022	818	7	739	500	678	1057	824	1334	185	1053	1054	456	29	62	1319	1046	777	
GO:0042273	GO:0042273	ribosomal large subunit biogenesis	1100	517	512	472	506	514	500	8	676	521	1169	492	1170	495	1171	21	560	22	24	29	688	
GO:0042274	GO:0042274	ribosomal small subunit biogenesis	205	3	1103	511	505	128	471	501	502	469	553	262	1172	1173	127	1109	126	125	483	
GO:0007033	GO:0007033	vacuole organization	883	823	882	822	1020	884	1022	818	1009	824	826	1049	940	1048	1051	1050	1053	1052	1055	1054	803	1047	1046	32	42	1058	1059	1056	1057	1062	1063	1060	1061	911	
GO:0005856	GO:0005856	cytoskeleton	816	1088	1089	826	1117	1118	32	33	38	39	36	37	40	796	46	1393	1392	1395	45	1394	51	50	1391	1384	782	1381	1382	301	776	61	1032	1033	880	1034	1035	1036	1037	1038	1039	1028	1029	1040	1065	1341	1331	1083	1085	1084	952	1231	941	938	933	932	935	929	917	915	911	906	898	897	1016	1017	1010	1011	1001	762	1000	760	1002	1005	1004	458	1006	993	995	994	996	999	757	986	985	990	988	989	976	977	980	970	969	968	973	1204	961	967	966	965	1212	
GO:0030674	GO:0030674	protein binding, bridging	821	1304	944	1051	1170	935	1281	934	238	1252	991	583	857	917	914	45	1256	50	1203	906	1556	1277	1553	1555	1554	
GO:0005938	GO:0005938	cell cortex	936	906	974	783	738	935	1399	976	1398	930	
GO:0051169	GO:0051169	nuclear transport	0	1	2	1103	3	279	4	5	6	1098	545	7	1099	558	8	9	281	10	11	12	13	14	15	826	1117	17	1116	16	19	1118	18	21	262	20	1112	23	1115	22	1109	25	1108	24	27	814	1110	26	29	28	31	1107	30	513	524	526	1120	523	291	780	342	887	344	864	865	871	851	850	849	375	848	854	368	853	852	585	863	862	861	378	860	835	597	838	115	839	836	837	842	124	846	121	845	952	954	955	950	951	440	1251	1250	1249	651	1248	435	905	204	477	1160	217	230	229	228	227	226	248	
GO:0006997	GO:0006997	nucleus organization	956	957	958	959	477	952	5	953	954	545	955	949	950	951	15	16	19	851	850	854	651	853	230	228	227	226	861	860	839	960	723	
GO:0005815	GO:0005815	microtubule organizing center	1	952	1228	1231	1224	826	694	305	35	39	43	1384	1146	768	1381	1382	1383	776	777	205	747	1032	1033	1034	1035	1036	1037	1309	1039	1010	1011	1012	1028	1029	1001	1000	322	217	1006	1040	999	986	1065	989	976	977	1083	1085	1084	842	1318	964	
GO:0005694	GO:0005694	chromosome	275	274	273	272	1098	1362	264	271	310	796	288	289	62	776	1033	1039	1298	348	1029	1030	1031	326	327	325	333	1042	331	1066	1067	1065	374	1070	1068	1069	381	380	1331	364	1074	365	1073	1072	1079	360	1078	1076	136	1223	141	143	1229	1230	1224	946	1227	392	144	391	443	168	161	646	167	166	191	183	659	207	1155	1157	203	202	1008	737	1012	1014	220	221	760	1004	458	993	992	214	995	994	208	209	996	999	211	234	225	224	244	243	964	
GO:0048284	GO:0048284	organelle fusion	1035	884	1028	826	1000	937	1053	1052	1006	877	1047	1134	987	1132	1133	1130	1131	1058	1127	976	1062	1122	1063	1060	1121	908	55	907	54	53	1210	59	1211	58	1209	56	1139	
GO:0048285	GO:0048285	organelle fission	1221	1220	273	1223	272	1222	1217	953	1216	1219	545	1218	1229	1228	949	1225	1224	1227	1226	805	262	692	26	271	269	305	519	39	314	46	1149	1147	1146	1145	189	1144	296	747	205	880	1033	1155	1039	1008	1161	739	1160	1011	1012	1029	1013	467	1030	1014	1031	1168	322	458	1004	993	992	995	752	1042	994	997	996	999	211	998	1066	986	1071	581	233	853	988	1068	232	1069	976	977	1082	735	1075	1074	1073	1072	1079	1214	1078	1215	1212	1076	964	1213	
GO:0006897	GO:0006897	endocytosis	826	941	940	937	936	939	938	933	932	935	934	929	928	931	930	811	926	927	32	924	925	922	923	920	921	918	919	916	917	914	47	915	45	50	910	908	907	906	783	902	900	899	898	897	880	883	64	884	891	890	895	877	358	
GO:0006401	GO:0006401	RNA catabolic process	402	135	267	569	653	652	655	654	649	648	651	650	432	645	433	644	647	646	436	437	643	642	535	660	661	419	418	656	537	657	658	423	659	422	351	347	465	460	333	638	578	579	580	232	586	496	590	495	489	488	599	248	485	484	487	486	602	
GO:0006281	GO:0006281	DNA repair	275	274	273	272	279	278	277	276	283	282	281	280	287	286	285	284	258	259	256	257	262	263	260	261	266	267	264	265	270	271	268	269	32	288	289	290	291	138	141	142	152	153	146	147	148	149	150	151	171	170	169	168	173	172	161	167	166	165	164	186	187	185	190	191	188	189	179	182	183	180	181	205	204	207	206	201	200	203	202	197	196	199	198	193	192	195	194	220	221	222	223	216	217	218	219	212	213	214	215	208	209	210	211	239	238	237	236	235	234	233	232	231	230	229	228	227	226	225	224	254	255	252	253	250	251	248	249	246	247	244	245	242	243	240	241	
GO:0043543	GO:0043543	protein acylation	343	201	200	197	282	196	199	198	285	195	324	320	1174	387	386	385	384	815	390	389	328	388	373	372	32	368	377	376	290	185	292	295	297	367	362	303	
GO:0070647	GO:0070647	protein modification by small protein conjugation or removal	137	1216	1219	545	1218	1229	944	286	1091	1226	394	1232	1235	145	1245	1246	270	1241	1242	1243	1252	168	649	432	1259	436	167	166	188	296	62	1306	1155	1299	1298	1297	1296	1303	1302	1301	1300	1168	1292	1283	997	998	237	235	368	1329	1328	1331	1330	1333	1332	378	358	1323	1324	250	1325	1326	599	1327	1075	247	366	1214	1212	1077	1213	1319	
GO:0048308	GO:0048308	organelle inheritance	883	1102	816	1092	1009	1231	1230	940	1050	1232	1233	1114	803	32	718	42	858	1194	1056	1057	915	911	970	969	968	967	966	
GO:0051082	GO:0051082	unfolded protein binding	1311	133	132	702	703	700	701	698	1005	699	696	697	27	28	31	713	712	715	1184	714	716	719	705	704	707	706	711	710	731	671	732	733	1210	721	1559	722	1558	724	725	726	727	
GO:0033043	GO:0033043	regulation of organelle organization	816	258	805	305	35	1132	306	312	314	47	319	792	1147	1146	293	1145	294	1144	303	777	1033	882	339	884	1029	864	1051	322	850	375	1071	853	1059	862	1061	834	595	358	1075	364	365	687	136	686	140	954	949	940	398	694	434	915	186	187	417	903	1155	1018	1154	1157	1156	1159	203	1158	202	739	1161	1160	1163	1162	1165	1164	1167	1166	1001	1168	1004	993	995	994	997	996	999	998	984	715	985	991	231	976	977	982	983	980	981	970	969	720	967	966	
GO:0008135	GO:0008135	translation factor activity, nucleic acid binding	685	409	681	679	678	677	676	675	674	673	672	1117	1118	22	29	643	668	1388	1389	669	670	664	665	1385	1386	666	667	661	663	
GO:0008134	GO:0008134	transcription factor binding	275	411	1427	409	1431	1428	413	1502	1435	1500	1501	348	406	407	1499	865	397	1413	1412	386	1418	1417	384	928	1422	389	637	443	311	315	377	493	186	187	184	772	294	182	
GO:0008380	GO:0008380	RNA splicing	1092	281	575	572	570	569	568	517	513	641	640	541	542	610	611	608	609	614	615	612	613	618	619	616	617	622	627	626	625	624	631	630	629	628	635	634	633	632	639	638	637	636	576	577	374	235	581	587	588	589	593	594	489	596	488	598	490	485	484	487	486	605	607	606	
GO:0005886	GO:0005886	plasma membrane	1361	1360	1237	1356	1357	1354	1355	936	1352	1353	1350	1351	1348	935	1349	1346	1347	1344	1345	811	1134	922	1397	1396	1150	909	906	779	205	1018	1024	1025	1026	894	766	1007	454	1043	1044	1336	1340	1343	1342	979	1335	971	1087	974	972	
GO:0003723	GO:0003723	RNA binding	550	1100	548	549	4	1098	544	1099	558	559	556	10	11	554	13	1117	1118	1113	23	22	1114	575	1108	29	569	516	513	525	526	527	521	522	532	529	52	530	541	63	537	536	539	611	608	609	71	614	67	618	619	72	622	73	620	74	85	627	84	626	625	624	631	630	83	629	628	92	634	95	633	88	638	637	636	576	578	100	579	101	580	98	99	96	97	111	586	587	106	107	590	593	1081	594	597	596	598	112	600	602	124	605	121	685	684	683	681	143	679	678	677	131	676	675	674	673	135	672	1235	144	692	690	1241	688	689	653	652	647	643	668	669	670	664	665	666	667	1265	661	663	1170	713	228	730	248	1372	281	1363	288	1388	289	1389	291	1385	1386	1387	301	1378	347	1326	364	409	402	437	419	418	421	478	479	476	473	470	468	469	466	464	465	463	462	461	460	459	458	457	456	508	511	504	505	506	507	500	501	503	496	497	498	499	1441	492	1440	495	1443	1442	1445	488	1444	1447	1446	490	1449	485	1448	484	487	1451	486	1450	1453	481	1452	966	483	
GO:0051049	GO:0051049	regulation of transport	1018	882	884	750	1156	1024	950	893	1165	623	1167	1166	1236	1237	393	1238	1051	1239	1233	1234	1235	1244	1043	815	1240	1241	1242	811	1243	1106	1132	1064	33	719	313	1059	795	914	1061	51	358	734	903	247	1209	779	
GO:0003924	GO:0003924	GTPase activity	880	1220	883	139	2	1018	477	1156	681	889	1228	9	891	890	951	13	1166	1117	940	1118	456	872	633	1180	1181	38	36	1249	916	1399	912	913	1083	664	665	1385	1085	1084	661	1209	56	1454	
GO:0019843	GO:0019843	rRNA binding	681	67	10	469	1363	84	23	637	511	99	501	111	525	526	106	521	107	522	1389	495	529	1385	530	1448	481	1378	
GO:0003729	GO:0003729	mRNA binding	1100	684	347	627	625	631	1113	1114	144	634	692	690	1241	638	688	713	653	652	578	579	513	647	586	587	496	730	597	1446	598	1265	112	600	1450	301	966	
GO:0030427	GO:0030427	site of polarized growth	2	1102	1088	1089	1090	826	804	805	1113	801	803	1114	811	305	34	1405	35	1404	1407	33	1406	1401	38	39	1400	36	1403	1129	1402	37	43	40	41	46	1392	47	1120	45	774	51	50	49	1391	48	55	54	1146	53	768	59	782	58	57	780	1138	61	776	60	342	65	1310	1038	1024	1027	893	623	892	894	1053	322	1041	1045	584	1320	835	592	1322	358	1086	1312	1314	1315	1318	1233	939	938	694	933	932	692	935	934	929	1240	688	924	925	918	916	917	437	907	906	904	903	902	899	898	896	1153	747	205	1018	1156	739	738	1009	736	1164	1013	762	1408	764	1006	754	752	1183	757	987	984	985	976	708	983	980	981	974	734	722	961	
GO:0015931	GO:0015931	nucleobase-containing compound transport	956	1100	1101	1	958	1102	1103	279	952	4	5	1098	954	545	1099	955	558	281	950	12	14	15	1117	17	1116	16	1119	19	1118	18	1113	262	1112	1115	1114	1109	144	1108	1111	26	1110	1105	1104	1107	569	1106	440	513	651	524	526	435	1120	523	291	905	204	217	638	986	851	850	375	849	580	368	854	853	852	585	230	229	228	863	709	227	862	708	226	861	378	860	115	597	838	248	842	600	124	846	121	845	
GO:0006383	GO:0006383	transcription from RNA polymerase III promoter	441	447	403	400	404	405	567	566	565	564	563	429	562	561	453	452	451	450	449	448	
GO:0008289	GO:0008289	lipid binding	820	822	283	1503	949	12	1089	393	1239	1233	939	1234	933	932	1240	931	930	1134	926	1405	1133	925	38	1401	1400	36	37	42	40	794	1392	643	1509	1508	910	1391	55	1505	906	293	1504	1507	904	1506	1383	900	899	1138	1153	882	884	1310	1025	1026	1165	1013	895	1409	1051	869	853	1059	585	707	229	1060	1061	1441	971	832	358	1201	1086	974	847	
GO:0042393	GO:0042393	histone binding	342	340	201	200	350	280	193	393	398	320	267	328	268	305	304	375	307	306	308	311	161	382	186	187	290	355	1557	367	360	182	183	303	
GO:0002181	GO:0002181	cytoplasmic translation	129	128	131	130	133	132	134	27	28	68	69	70	71	66	67	76	77	78	79	72	73	74	75	85	84	87	86	81	80	83	82	93	92	95	94	89	88	91	90	102	103	100	101	98	99	96	97	110	111	108	109	106	107	104	105	119	118	117	116	115	114	113	112	127	126	125	124	123	122	121	120	
GO:0007059	GO:0007059	chromosome segregation	273	272	277	280	256	392	264	271	310	796	190	179	1033	1035	1008	1011	1012	1029	1030	1014	1031	1001	1000	760	322	767	1004	218	993	212	992	995	1042	994	996	999	211	1066	1067	850	1064	374	1065	1070	1071	1068	988	233	1069	978	1083	1082	1081	359	1080	1085	1084	1075	1074	1073	1072	602	1079	1078	1077	1076	
GO:0007114	GO:0007114	cell budding	1027	1088	1089	1090	1091	826	322	938	934	34	35	47	44	45	50	1087	55	1086	54	906	53	59	58	57	56	898	897	
GO:0018193	GO:0018193	peptidyl-amino acid modification	343	685	1019	201	200	197	282	199	198	285	195	134	324	320	387	386	385	573	384	390	389	328	388	373	372	32	309	368	704	797	377	317	376	319	318	254	185	292	295	364	417	1142	297	1141	367	1140	362	303	
GO:0007010	GO:0007010	cytoskeleton organization	816	280	826	801	25	269	32	33	47	45	51	50	49	48	782	780	61	777	1032	880	1033	1034	1035	1036	1037	1038	1039	1024	1025	1026	1027	1028	1029	1030	1031	1041	1040	1043	1042	1045	1044	687	686	140	941	938	694	932	935	934	926	925	918	916	915	911	906	896	205	1016	1017	1018	1019	1020	1021	1022	1023	739	1008	738	1009	1010	1011	1012	1013	1014	1015	1001	1000	1003	760	1002	1005	1004	1007	1006	993	992	995	994	997	996	999	998	986	987	984	985	990	991	988	506	989	978	979	976	977	982	983	980	981	971	254	970	969	968	975	974	734	973	972	963	962	961	967	966	965	964	
GO:0051726	GO:0051726	regulation of cell cycle	1096	1095	1088	1089	805	803	25	574	264	305	519	309	787	308	39	786	42	314	1120	44	318	1151	1149	1148	773	1147	1146	1145	768	1144	62	776	777	1035	1311	1310	1309	322	1043	332	850	369	1071	853	370	862	1320	1321	1322	352	353	1312	1075	365	1313	1314	1315	1316	1317	1318	1319	1221	687	686	1217	683	140	953	954	1228	949	944	135	946	153	943	392	942	397	396	694	170	432	433	162	643	190	905	188	189	179	180	1152	1155	1154	1157	1156	472	203	748	202	739	1161	1160	199	193	1164	740	1168	1001	762	220	760	754	454	752	997	759	998	757	234	978	977	982	732	247	245	
GO:0061025	GO:0061025	membrane fusion	823	882	884	826	1049	1048	1051	937	1053	1052	1055	877	1047	1134	987	1132	1133	1130	1131	1058	1059	1127	1056	1057	1062	1122	1063	1060	1061	1121	908	55	907	54	53	59	58	57	1315	56	1139	
GO:0030234	GO:0030234	enzyme regulator activity	819	831	1095	1088	1089	16	26	30	34	1405	1406	1400	308	799	1124	314	796	1120	1151	1148	1147	1146	1145	1144	1143	776	1310	893	894	1052	1054	1282	873	1281	1044	1046	1548	1549	578	1550	1551	1544	1545	368	1546	1547	1540	1059	585	1541	1542	1543	863	1061	378	1082	839	1312	1314	366	841	1552	844	1318	1221	136	959	414	1217	140	680	678	1501	947	398	695	1240	928	1253	645	165	666	1264	667	904	1276	1277	896	422	1016	1152	1017	744	1019	474	1022	743	1167	1003	1002	1007	1182	716	983	1441	254	728	729	730	1443	975	733	974	727	
GO:0071554	GO:0071554	cell wall organization or biogenesis	1024	623	1237	943	942	1007	454	935	1044	269	811	1337	1336	32	1339	1338	1341	1340	979	1335	971	1087	974	906	972	
GO:0004871	GO:0004871	signal transducer activity	1456	1018	1156	680	1024	798	797	1399	736	623	1358	592	772	801	802	803	755	752	26	1209	1240	1455	60	
GO:0016887	GO:0016887	ATPase activity	0	274	273	272	1103	279	278	816	544	281	831	1365	280	1364	1362	1361	1356	256	257	21	260	261	22	27	264	28	271	1344	1345	568	517	306	1397	1396	288	289	1389	1386	298	300	301	302	609	337	336	344	1290	1291	1288	1289	1053	636	580	1343	1536	1537	1538	1539	834	357	353	355	607	606	139	674	132	673	1227	395	152	392	156	391	148	149	151	1524	171	1525	170	1526	169	1527	443	922	1520	649	923	1521	1522	1249	173	921	1523	172	1532	1533	1534	1535	1528	1529	1530	1531	185	430	1517	1516	1519	901	1518	663	182	478	479	468	466	220	1000	462	221	461	460	459	210	239	712	987	715	237	714	496	711	493	492	255	252	253	1210	724	242	725	243	726	240	727	
GO:0051052	GO:0051052	regulation of DNA metabolic process	136	139	279	1096	1216	140	135	947	258	392	266	1245	1246	264	265	1247	391	150	305	306	311	312	434	316	165	184	190	179	182	748	1163	349	195	740	220	221	327	1055	637	715	374	231	1056	382	352	353	720	365	240	
GO:0006353	GO:0006353	transcription termination, DNA-dependent	408	306	337	336	351	380	315	425	424	427	426	429	322	428	431	430	417	416	419	418	421	420	423	422	
GO:0006397	GO:0006397	mRNA processing	281	262	575	574	573	572	571	570	569	568	517	513	312	315	541	542	610	611	608	609	614	615	612	613	618	351	619	616	617	622	623	620	621	627	626	625	624	322	631	630	629	628	635	634	633	632	639	638	637	636	576	372	577	578	374	579	580	581	582	583	584	380	585	586	587	588	589	590	591	593	592	595	594	597	596	599	598	601	600	603	602	605	604	607	606	135	432	433	434	641	436	640	437	425	430	416	419	418	421	422	204	235	231	489	488	248	490	485	484	487	486	
GO:0005773	GO:0005773	vacuole	1354	1340	1007	454	1043	
GO:0006352	GO:0006352	transcription initiation, DNA-dependent	410	411	408	409	414	415	412	413	402	403	400	401	406	407	404	405	258	399	387	386	385	390	389	248	249	
GO:0006354	GO:0006354	transcription elongation, DNA-dependent	204	408	414	339	415	336	281	199	400	349	280	195	135	344	258	256	257	387	264	332	391	329	440	306	371	432	231	312	433	434	435	436	437	438	378	439	356	255	359	352	353	354	355	365	360	300	183	302	
GO:0003735	GO:0003735	structural constituent of ribosome	129	128	130	521	530	68	69	70	71	66	67	76	77	78	79	72	73	74	75	85	84	87	1170	86	81	80	83	82	93	92	95	94	89	88	91	90	102	103	100	101	98	99	96	97	110	111	108	109	106	107	104	105	119	118	117	116	115	114	113	1447	112	127	126	125	124	123	122	121	120	
GO:0005730	GO:0005730	nucleolus	550	1375	1100	551	1374	548	1373	549	1372	546	1371	547	1370	544	1369	545	1368	7	558	1367	8	559	1366	9	556	1365	10	557	1364	11	554	1363	555	13	552	553	1113	21	23	560	266	25	267	24	574	573	29	270	31	516	518	512	513	514	515	525	526	521	316	522	319	318	533	532	535	534	529	292	531	530	52	1380	541	540	543	1376	537	1377	536	1378	539	1379	538	1309	351	322	330	103	1067	1070	119	1321	112	127	120	959	953	143	128	395	155	391	688	689	655	654	1251	444	445	446	447	1248	644	438	439	642	426	179	657	205	478	479	476	474	475	472	473	470	471	468	469	466	467	464	465	463	462	1170	461	1171	1172	459	1173	458	457	456	455	452	451	450	508	509	510	511	504	505	506	507	232	500	501	502	503	496	498	499	492	495	494	489	488	491	490	485	484	487	486	481	483	482	
GO:0004386	GO:0004386	helicase activity	478	479	609	415	278	544	336	281	468	280	466	674	673	462	461	460	459	260	261	147	149	210	150	636	568	151	517	306	443	580	649	496	289	492	185	430	298	663	182	301	240	607	
GO:0016570	GO:0016570	histone modification	282	285	258	394	153	157	387	386	145	385	384	265	390	389	388	32	309	319	318	290	185	292	188	295	297	303	343	201	339	200	197	196	199	349	198	193	195	326	324	325	322	323	320	321	328	373	372	369	368	370	381	380	377	376	378	352	364	247	365	366	367	362	363	
GO:0005624	GO:0005624	membrane fraction	1018	1024	1361	1360	894	1358	1359	1237	1356	1357	1354	936	1355	1352	1007	1353	1350	454	1351	1043	1348	1349	1346	1044	1347	1344	1345	1134	1337	987	1339	1338	1341	922	1343	1342	1335	1150	1087	
GO:0006974	GO:0006974	response to DNA damage stimulus	275	274	273	272	279	278	277	276	283	282	281	280	287	286	285	284	258	259	256	257	262	263	260	261	266	267	574	264	573	265	270	271	268	269	32	46	288	289	290	291	781	301	348	344	322	332	138	683	141	142	948	944	945	946	947	152	153	943	942	146	147	148	149	150	151	171	170	169	168	173	172	161	167	166	165	164	186	187	185	190	191	188	189	179	182	183	180	181	205	204	207	206	744	201	200	203	202	748	197	196	199	198	743	193	742	192	195	741	194	740	220	221	222	223	216	217	218	219	212	454	213	214	215	208	209	210	211	239	238	237	236	235	234	233	232	231	230	229	228	227	226	225	224	254	255	252	253	732	250	251	248	249	735	246	247	244	245	242	243	240	241	
GO:0006417	GO:0006417	regulation of translation	687	686	685	684	683	682	681	680	676	133	674	694	144	93	92	692	27	573	693	690	28	691	688	689	580	513	643	664	665	666	530	600	602	124	
GO:0006260	GO:0006260	DNA replication	137	136	139	138	141	140	143	142	135	152	153	154	155	156	157	158	159	144	145	146	147	148	149	150	151	171	170	169	168	175	174	173	172	163	162	161	160	167	166	165	164	184	178	179	176	177	182	183	180	181	
GO:0005198	GO:0005198	structural molecule activity	4	5	12	14	15	17	19	18	1112	1109	1108	1110	1107	32	38	1128	36	1129	37	524	525	40	526	527	521	523	529	528	530	60	1032	68	1033	69	1034	70	1035	71	1036	1037	66	1039	67	76	77	78	79	1028	72	1029	73	1030	74	1031	75	85	84	87	86	81	80	83	82	93	1040	92	95	1042	94	89	88	91	1046	90	1066	102	103	100	101	98	99	96	97	110	111	108	109	106	107	104	105	1083	119	118	117	116	115	114	1085	113	1084	112	127	126	125	124	123	122	121	120	129	128	130	1233	648	1250	641	1278	1153	204	1170	1173	219	1185	1195	230	229	228	227	226	1198	1197	250	251	817	267	268	1391	1384	1381	780	875	1287	1284	1285	851	850	849	368	854	852	383	376	861	860	836	956	1494	1495	1492	958	1493	952	1490	1491	954	1488	955	1489	1498	407	1496	1497	1479	394	1478	1477	1476	1475	1474	1473	1472	1487	386	1486	385	1485	384	1484	1483	390	1482	389	1481	388	1480	920	919	435	915	1011	1012	1001	1410	993	994	996	1422	999	986	1457	1458	1459	1460	1461	1462	989	1463	1464	1465	1466	977	1467	1468	1469	1470	1471	968	1447	1449	1448	966	
GO:0005840	GO:0005840	ribosome	0	685	684	683	682	681	676	674	673	1117	1118	696	693	305	643	1388	1389	532	1390	1385	665	1386	530	1387	69	70	71	66	67	76	72	73	74	75	85	84	87	86	93	92	95	88	91	102	103	100	101	98	99	96	97	111	108	503	107	104	105	118	117	116	114	112	127	600	124	121	
GO:0006468	GO:0006468	protein phosphorylation	279	283	804	805	806	807	800	801	802	803	812	813	574	573	808	809	810	811	305	791	790	789	33	788	519	787	39	786	785	784	42	799	43	798	797	796	520	795	794	793	792	774	51	775	772	773	770	771	768	769	782	783	780	781	778	779	776	777	64	623	683	153	691	442	189	178	660	205	747	746	745	744	751	750	749	748	739	738	737	736	743	742	741	740	762	763	760	761	766	767	764	765	754	212	755	752	753	758	759	756	757	734	735	245	240	
GO:0048193	GO:0048193	Golgi vesicle transport	823	829	828	831	830	827	940	937	1134	926	1135	1132	1133	1130	1131	923	1128	1127	1124	1122	1123	912	913	1121	909	908	907	55	54	53	59	58	902	57	56	1139	1136	205	882	884	889	893	1165	1167	895	894	1003	1051	1002	1050	1053	869	1055	1054	1175	1176	1177	1178	1179	1180	877	1181	1182	1183	1187	1186	1185	1184	1191	1190	1189	719	1188	1195	1194	1056	1193	1192	1062	1199	1063	1198	1197	1196	1202	1203	1200	832	1201	1206	1207	1204	1205	1208	722	844	
GO:0000054	GO:0000054	ribosomal subunit export from nucleus	0	1	2	3	4	5	6	7	8	9	10	11	12	13	14	15	17	16	19	18	21	20	23	22	25	24	27	26	29	28	31	30	
