# Supplementary material for: Inferring the effective TOR-dependent network: a computational study in yeast
Source: BMC Syst Biol. 2013 Aug 30;7:84. doi: 10.1186/1752-0509-7-84 (PMC4016608; doi:10.1186/1752-0509-7-84)
Supplement: Additional file 3 — Enrichment map of the significant GO terms. Cytoscape file (*.zip) containing the final enrichment map. Each node represents a GO term and the corresponding geneset and enrichment p-value are encoded in its attributes. Edges are computed based on the geneset overlap among GO terms (please see http://www.cytoscape.org for more information about loading the file). [file 1752-0509-7-84-S3.zip › CytoscapeSession-2012_07_21-07_18/plugins/Enrichment_Map_Plugin/EM1_Enrichment Map.genes.txt]

POR1	1106
ARC15	966
ADR1	294
VPS54	1206
CSL4	644
USE1	1136
VPS52	1204
SLM1	1025
VPS53	1205
SLM2	1026
ARC18	967
ARC19	968
ATP3	1519
ATP4	1520
SHO1	60
ATP1	1516
ATP2	1518
HTB2	331
HTB1	209
MAK11	491
CSM3	190
SDO1	1334
MET31	1423
CSM1	1067
MET30	1246
PTR2	1357
SLN1	797
VPS41	1061
SHP1	1022
KAP95	839
SLM4	1507
HTA2	208
HTA1	207
MAK21	1370
GAT1	1414
VPS75	398
VPS73	886
RGR1	1428
TIM23	876
SHM2	1407
VPS68	885
SPC110	1028
YPP1	888
MIH1	1149
GAS3	1337
GAS1	1336
GAS5	1338
POP2	437
USA1	641
GAR1	476
BRE1	188
CFT1	416
FIN1	1001
DDI1	1254
ISW2	337
ISW1	336
KAR2	1210
KAR5	1211
MSS51	595
KAR9	1006
MRPL1	1463
MRPL4	1470
MRPL3	648
BRF1	399
MDV1	1222
MIF2	1008
MRPL9	1471
DUN1	748
BRE5	1235
APC5	296
NUP100	849
APC4	1214
APC2	1213
APC1	1212
FIP1	583
RSP5	358
YPT6	1454
YPT7	940
CSG2	1541
NIP100	1010
YPT1	889
MID2	592
ROX3	1429
PFS2	604
PKC1	782
CWC21	577
YKT6	1063
PAT1	602
SLD2	180
RPL36A	95
RPL36B	96
SLD5	181
ATG9	824
ATG8	823
NET1	953
RPL35A	1487
RPL35B	94
ISR1	761
NRD1	419
MEC1	153
RSA4	1376
RPS26B	1110
SPT7	376
SPT8	377
RSA3	1375
CKB1	743
CKB2	744
CSE2	1410
TRA1	285
CSE4	310
HTL1	332
DIA2	1245
END3	45
UBX2	1304
RCK1	786
RCK2	787
PKH2	783
PKH3	784
SLG1	1024
DIB1	581
IKS1	758
AIM3	963
RSC1	255
RSC3	353
RSC2	256
RSC4	355
RSC6	357
RSC8	257
TFG1	414
TFG2	415
DMA2	998
TSC11	1044
TAP42	1359
FAB1	1504
DMA1	997
TFC4	567
SHS1	61
SAS10	540
CWC2	576
RPS23A	528
VPS16	882
VPS13	881
APM1	1179
RSE1	622
SLA1	935
SLA2	906
RPL31A	93
APL5	1177
APL6	1178
TIF1	673
TIF2	674
APL4	1176
VHS1	808
APL2	1175
TIF5	678
ROM2	1240
DMC1	1362
TIF6	29
RPS22A	118
RPS22B	1492
MET18	213
SPT2	371
SPT5	637
SPT6	375
SPT3	373
SPT4	374
SDA1	25
TFA1	413
NDC1	952
OST1	1140
YPK1	811
CKA2	742
YPK2	812
OST4	1553
CKA1	741
EDE1	924
VPS33	884
RCO1	349
RPS25A	1493
ENA5	1345
ERP2	1189
SPS1	800
ERP1	1188
ENA1	1343
ENA2	1344
TFB4	284
RPL33B	1486
TFB1	283
SHR3	722
RPL33A	1485
NEW1	1103
TID3	1042
FAF1	475
VPS21	883
RPS24A	119
YGK3	810
RPS24B	120
ERP4	1190
APP1	965
MDJ1	716
RGD2	1406
RPS30A	1494
UBP10	1298
RGD1	1405
PLC1	1455
BRR2	568
ATP14	1517
UBP15	1300
UBP14	1299
CCT2	697
CCT3	698
SXM1	1116
NNK1	778
BIM1	977
RGC1	1239
BEM1	1391
VIP1	1395
KEL1	1315
SPC97	1036
SPC98	1037
UBR1	1242
BNR1	981
BEM4	975
RPD3	352
BEM3	1400
BEM2	974
YTA7	1557
HRR25	205
TAO3	1090
HAS1	478
CCR4	135
PTA1	421
MDH2	840
MDH1	1446
ERV25	1191
DHH1	580
ERV29	1192
GTR1	441
IDH2	1445
RGA2	1017
RGA1	1016
RPF2	522
PBP1	603
RPF1	23
CCT7	702
NOP14	505
CCT6	701
TIF4631	676
NOP15	506
UBP6	1301
CCT5	700
TIF4632	677
NOP12	504
UBP3	1241
CCT4	699
NOP13	1372
UBP9	1303
UBP7	1302
CCT8	703
UBP8	394
PTC3	1316
PTC1	1092
GTS1	928
NUP192	955
AME1	964
RPG1	670
PBS2	780
HSH49	588
ERV41	1193
URN1	640
DBP10	459
PPH3	234
NIP1	668
FOB1	316
NIP7	500
RAD59	246
SLY1	1132
RAD52	244
RAD53	245
RAD50	242
RAD51	243
SLI15	796
BIR1	978
VRP1	938
BET1	1121
LSB3	1403
BET3	1182
COF1	990
NOP53	10
ASK10	1234
HSV2	1505
COG3	828
COG4	829
COG6	830
NOP58	510
NOP56	509
RLP24	1171
GCN20	1522
COG2	827
MRPS35	1475
NUP145	228
BNI1	980
TUP1	393
PSY2	946
UBI4	286
BUL1	1232
RAD24	1317
RAD23	238
KES1	895
ERB1	472
RAD26	239
NUP133	227
RRP1	531
RRP6	537
RRP7	538
PPH21	686
RRP5	536
MHR1	1163
PPH22	687
RRP9	539
MRE11	219
SPC19	1029
HOG1	755
FIR1	584
GBP2	1098
RAD16	237
MRPS18	1473
MRPS16	1472
NUP120	226
SAC3	262
SCS2	1233
BRX1	1363
SHE4	1021
SPC24	1030
SPC25	1031
SLX5	270
SPC29	1032
SHE2	1113
SHE3	1114
NUP116	15
NNF1	1078
MVP1	847
NIS1	1164
MRPS28	1474
OSH7	900
LRS4	1070
OSH2	899
DUO1	999
ITC1	338
SAC6	934
RRS1	24
SPC34	1033
YTM1	560
NUP188	851
COP1	1185
LGE1	145
SPC42	1034
MDN1	493
MMM1	843
NUP170	850
LOC1	1100
MRPS5	1449
HSC82	711
LAS17	47
ALY2	914
HAT2	201
PFK2	1450
HAT1	200
PFK1	1512
WSC2	1045
SLT2	623
ADY3	1231
YGR250C	1453
NUP159	16
RPB9	249
RPB8	449
RPB5	448
RPN10	1278
RPB4	248
RPB7	402
NUP157	954
RPN13	1280
RPB11	427
SPC72	1035
RPN11	1226
RPB3	428
RPN12	1279
RPB10	447
BUD4	1086
BUD3	34
BUD6	35
LSM8	490
LSM6	488
LSM7	489
RPL1B	80
RPL1A	79
STE11	802
LSM5	487
LSM4	486
RPL10	66
LEM3	1523
LSM3	485
LSM2	484
LSM1	590
OKP1	1014
ECM29	1457
KRR1	483
ECM10	705
MST27	1125
ACS2	292
TEM1	1228
AHC2	295
SIP2	793
RRI2	1329
ACT1	32
ECM16	468
RLF2	350
IPL1	760
UBA4	1091
RPT6	253
LEO1	339
RPS5	124
RPT2	1289
RPT3	1290
RPT4	252
RPT5	1291
STE20	803
UBA1	1332
SIR4	268
RPT1	1288
SIR3	267
SIR2	266
GIS1	321
AUS1	1521
GIS2	684
MRH1	1355
UBC8	1297
UBC9	1229
RLI1	22
PEP3	1051
PEP5	1165
HSF1	1093
GIP2	1544
PEP1	855
CDC7	189
CDC6	139
RPL4B	98
HOF1	46
CDC3	40
STE50	1095
RPL4A	97
CDC5	739
CDC4	1219
TSA1	732
UFD1	1305
UFD2	1306
NOC4	502
NOC2	7
NOC3	155
HSE1	833
PAB1	600
UBC4	1296
SEN1	430
KIN1	765
NOB1	501
KIN3	767
KIN2	766
RPL38	1488
KIN4	768
CTF19	992
NCL1	1371
RPL30	92
UFD4	1333
RPL32	1484
NSA1	514
GIN4	754
HSP104	712
NSA2	515
SEM1	905
AHA1	695
RPL2B	90
RPL2A	89
SML1	947
GEA2	1003
HCA4	479
RPL25	84
RPL28	88
RPL29	1483
LSP1	930
SMK1	798
SIN4	1502
SIN3	265
DNM1	1220
TAE1	134
PET9	1105
ALK2	735
SWD3	381
SWD2	380
RPL26B	85
GYL1	893
RPN9	1287
RPL26A	1482
RPL9A	106
SEH1	1112
RPN8	1286
NSG1	1558
YPT52	890
RPN1	1277
YPT53	891
RPN3	1282
RPN2	1281
RPN5	1283
RPN7	1285
RPN6	1284
TNA1	1119
MND2	1075
MMS22	218
SMI1	1320
PEP12	1050
SWE1	805
RPL8A	104
YAK1	809
RPM2	621
RPL8B	105
SDS22	1082
EGD1	706
RPL24A	83
TMA19	1394
TEF4	1388
TEF1	1117
TEF2	1118
RPL3	91
EGD2	707
TAF9	390
RPL7B	103
RPL5	99
YPT32	913
RPL7A	102
KRI1	482
YPT31	912
TAF1	384
TAF4	411
EST1	143
TAF6	389
TAF5	388
RHO1	1018
TAF7	412
RPL23A	1481
SWC4	282
SWC3	379
RPL6A	100
RPL6B	101
KIC1	764
SEC3	55
SEC4	56
RVS161	932
SEC1	903
SEC2	904
SEC7	1054
SMD1	625
SEC8	59
SIS1	671
SEC5	57
SEC6	58
PEX5	1555
SMD2	626
SEC9	1130
SMD3	627
ESS1	417
RPS2	526
RPS3	121
PEX7	859
YAP1	1097
YAP6	1439
ACF2	962
RPL21A	1480
HSM3	206
SME1	628
SIT4	269
DEF1	191
NUP84	230
NUP85	19
BIK1	976
NUP82	18
NSL1	1079
HYP2	685
PLM2	945
RSM18	1495
HSL1	757
RPL20B	82
RPL20A	81
RRD2	1019
RRD1	254
CDH1	1145
SMB1	624
DNF1	921
RIM11	788
DNF2	922
LSG1	2
DAD1	993
DAD2	994
DAD4	995
HSK3	1004
RLP7	521
SED5	1131
SMC5	274
RPP0	107
SMC1	271
SMC2	272
SMC3	1227
DED1	663
SMC4	273
PUP3	1276
RVS167	933
PUP1	1274
PUP2	1275
RSM24	1497
TEC1	1438
RSM23	1496
SRB2	1432
SWM1	1168
NSP1	12
PIL1	931
PMC1	1526
PUF6	688
KNS1	770
GET3	831
SNC2	908
PUF3	653
SNC1	907
MRP51	1461
PUF4	347
SRB8	1436
SRB7	1435
SRB6	1434
SRB5	1433
SRB4	407
PAN1	50
HRP1	586
OLA1	1524
PCF11	420
NOP1	503
NUP42	852
NOP2	507
NOP4	508
NOP6	511
NOP7	512
NOP8	1373
NOP9	11
RPC82	565
NUP49	17
CEG1	571
RPC40	452
MEX67	4
GIC2	1089
GIC1	1088
PIN3	1015
OPT2	1048
TIF34	675
TIF35	1452
NUP53	853
DYN1	1000
DYN3	1393
NUP57	854
SRP40	1251
CEF1	570
DIG1	1499
MUD1	596
RPC53	564
SRP54	873
MEK1	773
ECM2	582
ECM1	1248
NUP60	229
NIC96	5
GUS1	1444
CRZ1	1236
DIG2	1500
DAM1	996
SWI3	382
WBP1	1142
SWI1	184
ADA2	293
SWI5	1247
SWI6	1096
MUK1	1546
HRT1	1259
VAM3	1058
VAM7	1060
VAM6	1059
DIM1	463
SWH1	910
GYP5	894
MED6	1420
MED7	1421
MED4	1419
GYP1	1545
MED8	1422
NOT3	599
NOT5	436
MED2	1418
MED1	1416
RPL27A	86
RPL27B	87
NSR1	516
BMS1	456
YIF1	1207
PAP1	601
PAP2	232
ALA1	1440
YAF9	287
RCY1	902
YML6	1498
POL12	163
RVB2	261
NOG1	8
NOG2	9
MAF1	1369
RVB1	260
ESF1	473
MGM101	214
ESF2	474
BDF2	187
BDF1	186
MYO3	897
MYO4	1102
MYO5	898
MAD1	1160
VMA2	1533
MAD2	1161
VMA5	1535
ENT3	926
MAD3	1071
VMA4	1534
VMA7	1537
MRT4	495
VMA6	1536
VMA8	1538
HTZ1	333
PAF1	231
SIF2	369
ENT2	925
SMY2	1200
MYO2	1009
VMA1	1529
MYO1	49
CEP3	1157
POL30	165
SGF73	368
GAL4	1413
MUM2	154
LST8	1007
FTH1	927
DRS1	466
DRS2	923
PYK2	1515
YKU80	289
DIP2	464
SMX2	629
MTR10	846
CIN8	988
SMX3	630
MRS6	844
MET4	1424
BMH1	942
BMH2	943
YKU70	288
SWR1	383
HFI1	324
VAC8	1057
TRX1	1055
MRP13	1460
PIG2	1548
TRX2	1056
PUB1	652
NCS2	1327
SIC1	1151
CRM1	1
SGF11	366
RPC25	404
MRP4	1447
MRP7	1462
SWP1	1141
RPC37	563
RPC34	562
ENP1	470
KDX1	763
ENP2	471
SGF29	367
RPC31	405
MRP1	1459
DAL81	1411
SDS3	363
FPK1	750
PMA1	1356
MUS81	222
ENO2	1159
SMT3	1331
ENO1	1158
ECM33	1335
MAK5	492
BZZ1	918
NFI1	1077
DIS3	465
PAH1	1049
RPC17	403
ZUO1	31
CRN1	991
RPC19	451
ESA1	199
RPC10	450
RPC11	429
DOP1	1186
HRB1	1099
SNL1	723
PIB2	1506
RAD6	247
RET2	1194
RET1	561
DFM1	1255
CMK2	746
CMK1	745
SFP1	1430
VMA22	1559
SUR4	1202
SRM1	26
SUR7	936
MTW1	1076
CHZ1	307
MED11	1417
RAD1	236
RAD3	240
RAD4	241
VMA10	1530
SUS1	378
VMA16	1532
VMA13	1531
HRD3	1258
MOB1	776
HRD1	1257
SRO9	131
EBP2	467
KAP104	835
AFT1	1064
SRO7	909
YIP1	1139
YIP3	1208
GCS1	1002
ARF1	1180
ARF2	1181
ARF3	916
SNP1	631
KSP1	771
MTR4	496
SBP1	689
SFT2	1199
SNQ2	1397
KSS1	772
VPS1	880
ABF2	1230
VPS4	1137
VPS5	1509
LTE1	1221
SPO21	1384
TAF11	410
TAF10	385
TAF12	386
TAF14	387
SRP1	871
ARD1	297
SSU72	408
ARB1	0
ARC35	915
FPR1	317
FPR3	318
SPO12	1321
FPR4	319
MGE1	841
ARC1	1441
RNA14	620
CNM67	989
PMT1	1262
PMT2	1263
FKH1	315
SRS2	278
FUN12	664
PHO85	781
PHO86	719
SNT1	370
NPA3	1249
PHO81	1547
ARC40	969
EBS1	646
DBF2	747
SFH1	264
NBA1	1404
YEF3	1389
INO80	210
IMP3	481
SRV2	1038
IMP4	1367
ARP9	302
ARP7	300
ARP8	301
CUE1	1253
ARP5	298
ARP6	299
ARP3	970
ARP4	185
ARP2	816
CAC2	304
PMR1	901
CIC1	1170
KOG1	1354
TPD3	694
ARO1	1510
SNF5	275
SNF6	276
SNF4	799
AKL1	734
SNF1	691
SNF2	182
FKS1	1237
RIM1	174
VAC14	1556
RIM4	175
CMD1	826
EPL1	198
AVO2	972
BCY1	1143
HRK1	756
YNG2	290
AVO1	971
HXT1	1347
RAI1	422
HXT2	1348
HXT3	1349
CYC8	313
RPL12A	1477
RPL12B	68
AKR1	815
HXT5	1351
CAF4	1215
HXT4	1350
HXT7	1353
HXT6	1352
HIF1	328
DOC1	314
SFK1	1020
RPL11A	1476
RPL11B	67
YPL150W	813
ARK1	33
RPL14A	1478
RPL14B	71
PDR5	1396
REF2	425
IES1	334
IES3	335
ABP1	961
ELA1	1324
RPL13A	69
RPL13B	70
KIN28	442
PDS1	233
REG1	1549
ARX1	1169
SCP160	1081
RPL15A	72
RPP2B	108
RPP2A	1490
SCD6	690
HIR2	329
GLE2	950
GLE1	585
TOM70	879
PRK1	51
HMO1	330
RPL16A	73
RPL16B	74
YRA1	291
MTF1	401
RUB1	1330
WHI3	1244
EXO84	892
RRP45	535
CAM1	1409
MOT1	443
CHK1	740
DOA1	192
RPL17B	76
RRP42	654
RRP43	655
RPL17A	75
PRE10	1265
RSC58	356
REB1	424
SSA1	132
SSA2	724
SSA3	725
SSA4	726
ULS1	395
RPL18A	77
RPL18B	1479
DBP2	460
PHO4	346
DBP3	1364
HSH155	587
DBP7	1365
DBP8	461
DBP9	462
PHO2	345
NKP1	1223
NKP2	1224
SSB2	28
BSP1	917
NYV1	1047
RIO1	519
RIO2	520
RPL19B	78
CAP1	984
SSB1	27
IML3	1069
DSN1	1068
YCR043C	1408
EFT1	1385
EFT2	681
CHL4	1066
LTV1	3
SSC1	727
MOT2	1326
HEK2	144
ATG12	818
ATG11	817
ATG13	819
DSK2	1256
SPP382	636
ATG18	820
ATG17	1046
ATG19	821
BLM10	1540
PEX19	858
PEX14	857
RNA1	863
PEX13	1554
INP52	929
SSD1	692
PEX12	856
PEX11	1225
PRE1	1264
GDI1	1543
PRE2	1266
RRP12	532
CAP2	985
RRP17	534
YDJ1	733
RRP15	533
NPR1	779
ATG27	822
MFT1	435
BCK1	736
TOF2	959
SSE1	728
SSE2	729
PRE9	1273
FUS1	1402
PRE8	1272
FUS3	752
PRE7	1271
PRE6	1270
PRE5	1269
PRE4	1268
PRE3	1267
SSF1	1378
PRP19	235
PRP16	606
LEA1	589
TOP2	392
TOP1	391
BSD2	825
PRP11	605
LUC7	591
PDI1	717
SCM3	1080
FLC2	709
SNU114	633
FLC1	708
PRT1	669
PRS1	1514
NPL6	344
NPL4	1104
NPL3	513
CHS7	1184
SSH1	874
TOM22	878
CUS1	575
SNX4	869
CHS1	1087
SNX3	1201
PRP39	612
CHS3	41
CHS5	1183
LHP1	1368
IFH1	1366
TOR2	1043
TOR1	454
YSC84	941
GLO3	1124
PRP31	611
MDM38	1162
TSR1	546
SET2	365
SET1	364
MKK1	774
NBP1	1383
PRP22	609
MKK2	775
PRP21	608
NBP2	1094
SCL1	1293
SCH9	791
IME2	759
PRP8	618
VTI1	1062
RTS1	1318
PRP9	619
PRP6	617
PRP4	613
PRP2	607
PRP3	610
KAP120	836
DBF20	43
KAP122	837
SSK2	801
PRP46	616
KAP123	838
FMP48	749
CLU1	662
FMP45	1398
PRP45	615
TOM1	545
GCD11	665
PRP43	517
HEF3	1386
PRP40	614
NGG1	343
VPH1	1539
UTP4	555
SSL2	279
UTP7	557
UTP8	558
UTP5	1380
UTP6	556
ACB1	1503
UTP9	559
YRB2	30
IMG1	1458
POM34	861
POM33	956
SRP102	872
SSM4	1295
TCP1	731
RIX7	21
ACC1	814
RIX1	20
SVP26	1203
DST1	400
PHB2	718
LSM12	1387
YET1	1390
UTR2	1341
NAF1	497
SKO1	1431
NUG1	13
EMP47	1187
MKT1	216
SIW14	1023
SNT309	632
SAP1	1527
EMG1	469
RPS0B	524
RPS0A	523
SKP1	62
DPS1	1442
UME1	396
YOR1	1361
MPP10	494
RPS15	1108
RPS13	111
CTI6	311
UME6	397
RPS1A	116
RPS1B	117
SSO2	1134
SSO1	1133
SAR1	1166
YOS9	1308
RPS20	527
RPS19B	1109
NUF2	1012
RNT1	351
SSN3	660
SSN2	1437
CTK1	573
RPS31	251
CTK2	574
RPS18A	115
SSN8	1152
RPS18B	1250
RTN1	957
ZDS1	1120
ZDS2	1322
SPT20	372
SGT1	1319
SGT2	868
NUD1	1011
CLN2	1148
GAL80	1501
CBC2	569
RNR2	176
GAL83	753
RNR4	177
ASC1	680
HSP60	714
SAK1	178
NAB3	418
KKQ8	769
NAB2	597
SGS1	179
NMD5	848
SGV1	792
SST2	1551
STU1	1039
RPA190	445
STU2	1040
SAN1	1292
BUB1	982
NMD2	650
NMD3	6
SSS1	875
RTK1	789
STV1	1528
TLG1	937
TLG2	877
SAM3	1111
HSP82	715
ASF1	303
HSP78	834
YOP1	960
SYF1	639
RPS8A	129
CLC1	920
RPS8B	130
SSZ1	133
SOH1	277
CBF5	458
RPS7B	128
CBF2	1065
SEC31	1129
RPS9A	529
RPS9B	530
NUP1	14
NUP2	651
JSN1	647
SAW1	263
HHF1	325
CLB5	140
CLB2	1146
NCE102	1150
HHF2	326
CLB3	1147
RPA49	439
CHC1	919
GRR1	944
RPA43	446
NUM1	1013
RPS11A	109
RPS11B	110
CLA4	42
SOF1	543
PSE1	862
SKY1	795
SEC21	1195
SEC22	1127
SEC23	1167
SEC24	1196
SEC26	1197
SEC27	1198
SEC28	1128
RPS10B	1107
ASR1	1323
SEC18	1053
EAF1	194
RTG2	864
SEC13	958
SEC10	53
EAF3	195
RTG3	865
SEC16	1126
SEC17	1052
EAF7	197
SEC15	54
EAF6	196
ASM4	949
RPS17B	114
RPS17A	1491
SAT4	790
CDC42	1156
CDC45	138
RSC30	354
RPA12	426
RTF1	258
CDC48	987
SOL2	1115
GLC7	322
SAS2	362
CLF1	572
RPL42B	1489
TUB2	1084
TUB1	1083
RPS16B	113
TUB3	1085
CDC55	1312
CDC53	1252
SUA7	409
RPS4A	122
RPS4B	123
CBK1	738
CTF4	141
CDC73	434
SEC61	1294
SEC63	721
EMP24	1123
GAL11	1412
SEC65	867
RPA34	438
GPA2	1399
GPA1	1209
CHD1	306
HCR1	480
PNO1	1374
RPS14B	525
RXT2	361
RPS14A	112
SEC53	866
RPS7A	127
PWP2	52
RPL40A	250
PWP1	518
RPS6A	125
RPS6B	126
TCB3	1508
GGA2	832
YCK2	65
CDC19	1511
YCK1	64
SBA1	720
CDC13	136
CDC14	1309
CDC15	39
CDC16	1216
CDC10	36
NHP6B	225
SPC1	870
CDC11	37
NHP6A	224
MCA1	1260
CDC12	38
TPK1	806
TPK2	807
PDR12	1525
RPO31	566
MRPL36	1469
MSG5	1238
MRPL35	1468
PSK2	785
SPB1	1377
SPB4	544
DCS1	645
RPO26	453
KCC4	762
RFC5	173
RFC3	171
RFC4	172
RFC1	169
RFC2	170
POL1	162
POL2	164
CDC39	433
CDC31	986
GCD1	1542
CDC33	643
TCO89	1340
CDC34	137
GCD7	666
SPA2	1027
CDC36	432
RAT1	423
GCD6	1443
CDC37	1311
MPS1	777
MPS3	1382
UTP30	1173
MPS2	1381
RTT102	359
SYS1	1135
UTP21	553
CDC28	305
UTP22	554
MLC1	48
RTT106	360
SUB2	281
RTT107	259
MGT1	215
CDC23	1155
AIR2	642
CDC20	1144
CDC27	1218
CDC24	1310
CDC25	1217
HHO1	327
DCP1	578
DCP2	579
VID30	1307
DPB2	142
UTP20	552
GSP1	477
GSP2	951
NAS2	1261
UTP18	551
UTP15	550
PSH1	1328
UTP10	548
UTP13	549
SUI1	672
FAR1	1314
SUI2	1451
FRE1	1346
NUT2	1426
NUT1	1425
MCD1	211
BIT61	979
MSB3	896
NHP2	499
BOI2	1392
BOI1	1401
SNU13	541
MRPL10	1464
MRPL13	1465
STD1	1552
MRPL17	1466
MRPL16	1448
RAP1	348
NAT1	1174
STE5	1153
STE4	1456
STE7	804
MRPL24	1467
STE2	1358
YAP1802	1138
YAP1801	939
PGK1	1513
RFA3	168
RFA2	167
RFA1	166
YSH1	431
MCM16	1072
ELM1	44
MCM10	146
ORC5	159
ORC6	160
ORC1	156
ORC2	157
ORC3	158
HSP26	713
RPA135	444
MCM21	1073
KRE33	1172
MCM22	1074
MSN2	341
WTM1	887
MSN5	845
PGD1	1427
POM152	860
NAN1	498
SPT15	406
SKI3	656
SKI6	657
SPT16	183
SKI8	659
SKI7	658
CPR1	309
STH1	280
NHP10	223
SNU56	634
CPR6	704
YGR054W	679
SUP35	661
UMP1	948
SUP45	63
MCK1	212
CTR1	1342
STI1	730
BBC1	973
GSC2	1339
GCN1	682
HSP42	1005
CTR9	312
MSL5	594
MSL1	593
NAP1	342
TPO3	1360
MLP2	842
BUD32	737
MCM7	152
MLP1	217
HDA1	323
SNU71	635
URB2	1379
URB1	547
GCN2	683
GCN3	667
SYP1	1041
MSK1	1101
GCN4	1415
GCN5	320
CYS4	1313
ELP2	1325
MCM2	147
MCM3	148
STO1	638
MCM4	149
MCM5	150
MCM6	151
BUD21	457
BUD27	696
SNU66	542
BFR1	1154
BFR2	455
GSF2	710
FRK1	751
TPM1	911
BUD14	983
NAM8	598
MSI1	340
NAM7	649
MSH6	221
MSH2	220
STM1	693
HPR1	204
POB3	161
SBH1	1550
HHT1	202
DOT1	193
HHT2	203
SKM1	794
BOS1	1122
URE2	1243
THP2	440
CKS1	308
