# Supplementary material for: Inferring the effective TOR-dependent network: a computational study in yeast
Source: BMC Syst Biol. 2013 Aug 30;7:84. doi: 10.1186/1752-0509-7-84 (PMC4016608; doi:10.1186/1752-0509-7-84)
Supplement: Additional file 3 — Enrichment map of the significant GO terms. Cytoscape file (*.zip) containing the final enrichment map. Each node represents a GO term and the corresponding geneset and enrichment p-value are encoded in its attributes. Edges are computed based on the geneset overlap among GO terms (please see http://www.cytoscape.org for more information about loading the file). [file 1752-0509-7-84-S3.zip › CytoscapeSession-2012_07_21-07_18/plugins/Enrichment_Map_Plugin/EM1_Enrichment Map.hashkey2genes.txt]

0	ARB1
1	CRM1
2	LSG1
3	LTV1
4	MEX67
5	NIC96
6	NMD3
7	NOC2
8	NOG1
9	NOG2
10	NOP53
11	NOP9
12	NSP1
13	NUG1
14	NUP1
15	NUP116
17	NUP49
16	NUP159
19	NUP85
18	NUP82
21	RIX7
20	RIX1
23	RPF1
22	RLI1
25	SDA1
24	RRS1
27	SSB1
26	SRM1
29	TIF6
28	SSB2
31	ZUO1
30	YRB2
34	BUD3
35	BUD6
32	ACT1
33	ARK1
38	CDC12
39	CDC15
36	CDC10
37	CDC11
42	CLA4
43	DBF20
40	CDC3
41	CHS3
46	HOF1
47	LAS17
44	ELM1
45	END3
51	PRK1
50	PAN1
49	MYO1
48	MLC1
55	SEC3
54	SEC15
53	SEC10
52	PWP2
59	SEC8
58	SEC6
57	SEC5
56	SEC4
63	SUP45
62	SKP1
61	SHS1
60	SHO1
68	RPL12B
69	RPL13A
70	RPL13B
71	RPL14B
64	YCK1
65	YCK2
66	RPL10
67	RPL11B
76	RPL17B
77	RPL18A
78	RPL19B
79	RPL1A
72	RPL15A
73	RPL16A
74	RPL16B
75	RPL17A
85	RPL26B
84	RPL25
87	RPL27B
86	RPL27A
81	RPL20A
80	RPL1B
83	RPL24A
82	RPL20B
93	RPL31A
92	RPL30
95	RPL36A
94	RPL35B
89	RPL2A
88	RPL28
91	RPL3
90	RPL2B
102	RPL7A
103	RPL7B
100	RPL6A
101	RPL6B
98	RPL4B
99	RPL5
96	RPL36B
97	RPL4A
110	RPS11B
111	RPS13
108	RPP2B
109	RPS11A
106	RPL9A
107	RPP0
104	RPL8A
105	RPL8B
119	RPS24A
118	RPS22A
117	RPS1B
116	RPS1A
115	RPS18A
114	RPS17B
113	RPS16B
112	RPS14A
127	RPS7A
126	RPS6B
125	RPS6A
124	RPS5
123	RPS4B
122	RPS4A
121	RPS3
120	RPS24B
137	CDC34
136	CDC13
139	CDC6
138	CDC45
141	CTF4
140	CLB5
143	EST1
142	DPB2
129	RPS8A
128	RPS7B
131	SRO9
130	RPS8B
133	SSZ1
132	SSA1
135	CCR4
134	TAE1
152	MCM7
153	MEC1
154	MUM2
155	NOC3
156	ORC1
157	ORC2
158	ORC3
159	ORC5
144	HEK2
145	LGE1
146	MCM10
147	MCM2
148	MCM3
149	MCM4
150	MCM5
151	MCM6
171	RFC3
170	RFC2
169	RFC1
168	RFA3
175	RIM4
174	RIM1
173	RFC5
172	RFC4
163	POL12
162	POL1
161	POB3
160	ORC6
167	RFA2
166	RFA1
165	POL30
164	POL2
186	BDF1
187	BDF2
184	SWI1
185	ARP4
190	CSM3
191	DEF1
188	BRE1
189	CDC7
178	SAK1
179	SGS1
176	RNR2
177	RNR4
182	SNF2
183	SPT16
180	SLD2
181	SLD5
205	HRR25
204	HPR1
207	HTA1
206	HSM3
201	HAT2
200	HAT1
203	HHT2
202	HHT1
197	EAF7
196	EAF6
199	ESA1
198	EPL1
193	DOT1
192	DOA1
195	EAF3
194	EAF1
220	MSH2
221	MSH6
222	MUS81
223	NHP10
216	MKT1
217	MLP1
218	MMS22
219	MRE11
212	MCK1
213	MET18
214	MGM101
215	MGT1
208	HTA2
209	HTB1
210	INO80
211	MCD1
239	RAD26
238	RAD23
237	RAD16
236	RAD1
235	PRP19
234	PPH3
233	PDS1
232	PAP2
231	PAF1
230	NUP84
229	NUP60
228	NUP145
227	NUP133
226	NUP120
225	NHP6B
224	NHP6A
254	RRD1
255	RSC1
252	RPT4
253	RPT6
250	RPL40A
251	RPS31
248	RPB4
249	RPB9
246	RAD59
247	RAD6
244	RAD52
245	RAD53
242	RAD50
243	RAD51
240	RAD3
241	RAD4
275	SNF5
274	SMC5
273	SMC4
272	SMC2
279	SSL2
278	SRS2
277	SOH1
276	SNF6
283	TFB1
282	SWC4
281	SUB2
280	STH1
287	YAF9
286	UBI4
285	TRA1
284	TFB4
258	RTF1
259	RTT107
256	RSC2
257	RSC8
262	SAC3
263	SAW1
260	RVB1
261	RVB2
266	SIR2
267	SIR3
264	SFH1
265	SIN3
270	SLX5
271	SMC1
268	SIR4
269	SIT4
305	CDC28
304	CAC2
307	CHZ1
306	CHD1
309	CPR1
308	CKS1
311	CTI6
310	CSE4
313	CYC8
312	CTR9
315	FKH1
314	DOC1
317	FPR1
316	FOB1
319	FPR4
318	FPR3
288	YKU70
289	YKU80
290	YNG2
291	YRA1
292	ACS2
293	ADA2
294	ADR1
295	AHC2
296	APC5
297	ARD1
298	ARP5
299	ARP6
300	ARP7
301	ARP8
302	ARP9
303	ASF1
343	NGG1
342	NAP1
341	MSN2
340	MSI1
339	LEO1
338	ITC1
337	ISW2
336	ISW1
351	RNT1
350	RLF2
349	RCO1
348	RAP1
347	PUF4
346	PHO4
345	PHO2
344	NPL6
326	HHF2
327	HHO1
324	HFI1
325	HHF1
322	GLC7
323	HDA1
320	GCN5
321	GIS1
334	IES1
335	IES3
332	HTL1
333	HTZ1
330	HMO1
331	HTB2
328	HIF1
329	HIR2
373	SPT3
372	SPT20
375	SPT6
374	SPT4
369	SIF2
368	SGF73
371	SPT2
370	SNT1
381	SWD3
380	SWD2
383	SWR1
382	SWI3
377	SPT8
376	SPT7
379	SWC3
378	SUS1
356	RSC58
357	RSC6
358	RSP5
359	RTT102
352	RPD3
353	RSC3
354	RSC30
355	RSC4
364	SET1
365	SET2
366	SGF11
367	SGF29
360	RTT106
361	RXT2
362	SAS2
363	SDS3
410	TAF11
411	TAF4
408	SSU72
409	SUA7
414	TFG1
415	TFG2
412	TAF7
413	TFA1
402	RPB7
403	RPC17
400	DST1
401	MTF1
406	SPT15
407	SRB4
404	RPC25
405	RPC31
395	ULS1
394	UBP8
393	TUP1
392	TOP2
399	BRF1
398	VPS75
397	UME6
396	UME1
387	TAF14
386	TAF12
385	TAF10
384	TAF1
391	TOP1
390	TAF9
389	TAF6
388	TAF5
440	THP2
441	GTR1
442	KIN28
443	MOT1
444	RPA135
445	RPA190
446	RPA43
447	RPB10
432	CDC36
433	CDC39
434	CDC73
435	MFT1
436	NOT5
437	POP2
438	RPA34
439	RPA49
425	REF2
424	REB1
427	RPB11
426	RPA12
429	RPC11
428	RPB3
431	YSH1
430	SEN1
417	ESS1
416	CFT1
419	NRD1
418	NAB3
421	PTA1
420	PCF11
423	RAT1
422	RAI1
478	HAS1
479	HCA4
476	GAR1
477	GSP1
474	ESF2
475	FAF1
472	ERB1
473	ESF1
470	ENP1
471	ENP2
468	ECM16
469	EMG1
466	DRS1
467	EBP2
464	DIP2
465	DIS3
463	DIM1
462	DBP9
461	DBP8
460	DBP2
459	DBP10
458	CBF5
457	BUD21
456	BMS1
455	BFR2
454	TOR1
453	RPO26
452	RPC40
451	RPC19
450	RPC10
449	RPB8
448	RPB5
508	NOP4
509	NOP56
510	NOP58
511	NOP6
504	NOP12
505	NOP14
506	NOP15
507	NOP2
500	NIP7
501	NOB1
502	NOC4
503	NOP1
496	MTR4
497	NAF1
498	NAN1
499	NHP2
493	MDN1
492	MAK5
495	MRT4
494	MPP10
489	LSM7
488	LSM6
491	MAK11
490	LSM8
485	LSM3
484	LSM2
487	LSM5
486	LSM4
481	IMP3
480	HCR1
483	KRR1
482	KRI1
550	UTP15
551	UTP18
548	UTP10
549	UTP13
546	TSR1
547	URB1
544	SPB4
545	TOM1
558	UTP8
559	UTP9
556	UTP6
557	UTP7
554	UTP22
555	UTP4
552	UTP20
553	UTP21
567	TFC4
566	RPO31
565	RPC82
564	RPC53
563	RPC37
562	RPC34
561	RET1
560	YTM1
575	CUS1
574	CTK2
573	CTK1
572	CLF1
571	CEG1
570	CEF1
569	CBC2
568	BRR2
516	NSR1
517	PRP43
518	PWP1
519	RIO1
512	NOP7
513	NPL3
514	NSA1
515	NSA2
524	RPS0B
525	RPS14B
526	RPS2
527	RPS20
520	RIO2
521	RLP7
522	RPF2
523	RPS0A
533	RRP15
532	RRP12
535	RRP45
534	RRP17
529	RPS9A
528	RPS23A
531	RRP1
530	RPS9B
541	SNU13
540	SAS10
543	SOF1
542	SNU66
537	RRP6
536	RRP5
539	RRP9
538	RRP7
610	PRP3
611	PRP31
608	PRP21
609	PRP22
614	PRP40
615	PRP45
612	PRP39
613	PRP4
618	PRP8
619	PRP9
616	PRP46
617	PRP6
622	RSE1
623	SLT2
620	RNA14
621	RPM2
627	SMD3
626	SMD2
625	SMD1
624	SMB1
631	SNP1
630	SMX3
629	SMX2
628	SME1
635	SNU71
634	SNU56
633	SNU114
632	SNT309
639	SYF1
638	STO1
637	SPT5
636	SPP382
576	CWC2
577	CWC21
578	DCP1
579	DCP2
580	DHH1
581	DIB1
582	ECM2
583	FIP1
584	FIR1
585	GLE1
586	HRP1
587	HSH155
588	HSH49
589	LEA1
590	LSM1
591	LUC7
593	MSL1
592	MID2
595	MSS51
594	MSL5
597	NAB2
596	MUD1
599	NOT3
598	NAM8
601	PAP1
600	PAB1
603	PBP1
602	PAT1
605	PRP11
604	PFS2
607	PRP2
606	PRP16
687	PPH22
686	PPH21
685	HYP2
684	GIS2
683	GCN2
682	GCN1
681	EFT2
680	ASC1
679	YGR054W
678	TIF5
677	TIF4632
676	TIF4631
675	TIF34
674	TIF2
673	TIF1
672	SUI1
702	CCT7
703	CCT8
700	CCT5
701	CCT6
698	CCT3
699	CCT4
696	BUD27
697	CCT2
694	TPD3
695	AHA1
692	SSD1
693	STM1
690	SCD6
691	SNF1
688	PUF6
689	SBP1
653	PUF3
652	PUB1
655	RRP43
654	RRP42
649	NAM7
648	MRPL3
651	NUP2
650	NMD2
645	DCS1
644	CSL4
647	JSN1
646	EBS1
641	USA1
640	URN1
643	CDC33
642	AIR2
668	NIP1
669	PRT1
670	RPG1
671	SIS1
664	FUN12
665	GCD11
666	GCD7
667	GCN3
660	SSN3
661	SUP35
662	CLU1
663	DED1
656	SKI3
657	SKI6
658	SKI7
659	SKI8
747	DBF2
746	CMK2
745	CMK1
744	CKB2
751	FRK1
750	FPK1
749	FMP48
748	DUN1
739	CDC5
738	CBK1
737	BUD32
736	BCK1
743	CKB1
742	CKA2
741	CKA1
740	CHK1
762	KCC4
763	KDX1
760	IPL1
761	ISR1
766	KIN2
767	KIN3
764	KIC1
765	KIN1
754	GIN4
755	HOG1
752	FUS3
753	GAL83
758	IKS1
759	IME2
756	HRK1
757	HSL1
713	HSP26
712	HSP104
715	HSP82
714	HSP60
717	PDI1
716	MDJ1
719	PHO86
718	PHB2
705	ECM10
704	CPR6
707	EGD2
706	EGD1
709	FLC2
708	FLC1
711	HSC82
710	GSF2
728	SSE1
729	SSE2
730	STI1
731	TCP1
732	TSA1
733	YDJ1
734	AKL1
735	ALK2
720	SBA1
721	SEC63
722	SHR3
723	SNL1
724	SSA2
725	SSA3
726	SSA4
727	SSC1
821	ATG19
820	ATG18
823	ATG8
822	ATG27
817	ATG11
816	ARP2
819	ATG13
818	ATG12
829	COG4
828	COG3
831	GET3
830	COG6
825	BSD2
824	ATG9
827	COG2
826	CMD1
804	STE7
805	SWE1
806	TPK1
807	TPK2
800	SPS1
801	SSK2
802	STE11
803	STE20
812	YPK2
813	YPL150W
814	ACC1
815	AKR1
808	VHS1
809	YAK1
810	YGK3
811	YPK1
791	SCH9
790	SAT4
789	RTK1
788	RIM11
787	RCK2
786	RCK1
785	PSK2
784	PKH3
799	SNF4
798	SMK1
797	SLN1
796	SLI15
795	SKY1
794	SKM1
793	SIP2
792	SGV1
774	MKK1
775	MKK2
772	KSS1
773	MEK1
770	KNS1
771	KSP1
768	KIN4
769	KKQ8
782	PKC1
783	PKH2
780	PBS2
781	PHO85
778	NNK1
779	NPR1
776	MOB1
777	MPS1
881	VPS13
880	VPS1
883	VPS21
882	VPS16
885	VPS68
884	VPS33
887	WTM1
886	VPS73
889	YPT1
888	YPP1
891	YPT53
890	YPT52
893	GYL1
892	EXO84
895	KES1
894	GYP5
864	RTG2
865	RTG3
866	SEC53
867	SEC65
868	SGT2
869	SNX4
870	SPC1
871	SRP1
872	SRP102
873	SRP54
874	SSH1
875	SSS1
876	TIM23
877	TLG2
878	TOM22
879	TOM70
851	NUP188
850	NUP170
849	NUP100
848	NMD5
855	PEP1
854	NUP57
853	NUP53
852	NUP42
859	PEX7
858	PEX19
857	PEX14
856	PEX12
863	RNA1
862	PSE1
861	POM34
860	POM152
834	HSP78
835	KAP104
832	GGA2
833	HSE1
838	KAP123
839	KAP95
836	KAP120
837	KAP122
842	MLP2
843	MMM1
840	MDH2
841	MGE1
846	MTR10
847	MVP1
844	MRS6
845	MSN5
956	POM33
957	RTN1
958	SEC13
959	TOF2
952	NDC1
953	NET1
954	NUP157
955	NUP192
948	UMP1
949	ASM4
950	GLE2
951	GSP2
944	GRR1
945	PLM2
946	PSY2
947	SML1
941	YSC84
940	YPT7
943	BMH2
942	BMH1
937	TLG1
936	SUR7
939	YAP1801
938	VRP1
933	RVS167
932	RVS161
935	SLA1
934	SAC6
929	INP52
928	GTS1
931	PIL1
930	LSP1
926	ENT3
927	FTH1
924	EDE1
925	ENT2
922	DNF2
923	DRS2
920	CLC1
921	DNF1
918	BZZ1
919	CHC1
916	ARF3
917	BSP1
914	ALY2
915	ARC35
912	YPT31
913	YPT32
911	TPM1
910	SWH1
909	SRO7
908	SNC2
907	SNC1
906	SLA2
905	SEM1
904	SEC2
903	SEC1
902	RCY1
901	PMR1
900	OSH7
899	OSH2
898	MYO5
897	MYO3
896	MSB3
1016	RGA1
1017	RGA2
1018	RHO1
1019	RRD2
1020	SFK1
1021	SHE4
1022	SHP1
1023	SIW14
1008	MIF2
1009	MYO2
1010	NIP100
1011	NUD1
1012	NUF2
1013	NUM1
1014	OKP1
1015	PIN3
1001	FIN1
1000	DYN1
1003	GEA2
1002	GCS1
1005	HSP42
1004	HSK3
1007	LST8
1006	KAR9
993	DAD1
992	CTF19
995	DAD4
994	DAD2
997	DMA1
996	DAM1
999	DUO1
998	DMA2
986	CDC31
987	CDC48
984	CAP1
985	CAP2
990	COF1
991	CRN1
988	CIN8
989	CNM67
978	BIR1
979	BIT61
976	BIK1
977	BIM1
982	BUB1
983	BUD14
980	BNI1
981	BNR1
971	AVO1
970	ARP3
969	ARC40
968	ARC19
975	BEM4
974	BEM2
973	BBC1
972	AVO2
963	AIM3
962	ACF2
961	ABP1
960	YOP1
967	ARC18
966	ARC15
965	APP1
964	AME1
1100	LOC1
1101	MSK1
1102	MYO4
1103	NEW1
1096	SWI6
1097	YAP1
1098	GBP2
1099	HRB1
1092	PTC1
1093	HSF1
1094	NBP2
1095	STE50
1088	GIC1
1089	GIC2
1090	TAO3
1091	UBA4
1117	TEF1
1116	SXM1
1119	TNA1
1118	TEF2
1113	SHE2
1112	SEH1
1115	SOL2
1114	SHE3
1109	RPS19B
1108	RPS15
1111	SAM3
1110	RPS26B
1105	PET9
1104	NPL4
1107	RPS10B
1106	POR1
1134	SSO2
1135	SYS1
1132	SLY1
1133	SSO1
1130	SEC9
1131	SED5
1128	SEC28
1129	SEC31
1126	SEC16
1127	SEC22
1124	GLO3
1125	MST27
1122	BOS1
1123	EMP24
1120	ZDS1
1121	BET1
1151	SIC1
1150	NCE102
1149	MIH1
1148	CLN2
1147	CLB3
1146	CLB2
1145	CDH1
1144	CDC20
1143	BCY1
1142	WBP1
1141	SWP1
1140	OST1
1139	YIP1
1138	YAP1802
1137	VPS4
1136	USE1
1032	SPC29
1033	SPC34
1034	SPC42
1035	SPC72
1036	SPC97
1037	SPC98
1038	SRV2
1039	STU1
1024	SLG1
1025	SLM1
1026	SLM2
1027	SPA2
1028	SPC110
1029	SPC19
1030	SPC24
1031	SPC25
1049	PAH1
1048	OPT2
1051	PEP3
1050	PEP12
1053	SEC18
1052	SEC17
1055	TRX1
1054	SEC7
1041	SYP1
1040	STU2
1043	TOR2
1042	TID3
1045	WSC2
1044	TSC11
1047	NYV1
1046	ATG17
1066	CHL4
1067	CSM1
1064	AFT1
1065	CBF2
1070	LRS4
1071	MAD3
1068	DSN1
1069	IML3
1058	VAM3
1059	VAM6
1056	TRX2
1057	VAC8
1062	VTI1
1063	YKT6
1060	VAM7
1061	VPS41
1083	TUB1
1082	SDS22
1081	SCP160
1080	SCM3
1087	CHS1
1086	BUD4
1085	TUB3
1084	TUB2
1075	MND2
1074	MCM22
1073	MCM21
1072	MCM16
1079	NSL1
1078	NNF1
1077	NFI1
1076	MTW1
1221	LTE1
1220	DNM1
1223	NKP1
1222	MDV1
1217	CDC25
1216	CDC16
1219	CDC4
1218	CDC27
1229	UBC9
1228	TEM1
1231	ADY3
1230	ABF2
1225	PEX11
1224	NKP2
1227	SMC3
1226	RPN11
1236	CRZ1
1237	FKS1
1238	MSG5
1239	RGC1
1232	BUL1
1233	SCS2
1234	ASK10
1235	BRE5
1244	WHI3
1245	DIA2
1246	MET30
1247	SWI5
1240	ROM2
1241	UBP3
1242	UBR1
1243	URE2
1255	DFM1
1254	DDI1
1253	CUE1
1252	CDC53
1251	SRP40
1250	RPS18B
1249	NPA3
1248	ECM1
1263	PMT2
1262	PMT1
1261	NAS2
1260	MCA1
1259	HRT1
1258	HRD3
1257	HRD1
1256	DSK2
1270	PRE6
1271	PRE7
1268	PRE4
1269	PRE5
1266	PRE2
1267	PRE3
1264	PRE1
1265	PRE10
1278	RPN10
1279	RPN12
1276	PUP3
1277	RPN1
1274	PUP1
1275	PUP2
1272	PRE8
1273	PRE9
1153	STE5
1152	SSN8
1155	CDC23
1154	BFR1
1157	CEP3
1156	CDC42
1159	ENO2
1158	ENO1
1161	MAD2
1160	MAD1
1163	MHR1
1162	MDM38
1165	PEP5
1164	NIS1
1167	SEC23
1166	SAR1
1168	SWM1
1169	ARX1
1170	CIC1
1171	RLP24
1172	KRE33
1173	UTP30
1174	NAT1
1175	APL2
1176	APL4
1177	APL5
1178	APL6
1179	APM1
1180	ARF1
1181	ARF2
1182	BET3
1183	CHS5
1187	EMP47
1186	DOP1
1185	COP1
1184	CHS7
1191	ERV25
1190	ERP4
1189	ERP2
1188	ERP1
1195	SEC21
1194	RET2
1193	ERV41
1192	ERV29
1199	SFT2
1198	SEC27
1197	SEC26
1196	SEC24
1202	SUR4
1203	SVP26
1200	SMY2
1201	SNX3
1206	VPS54
1207	YIF1
1204	VPS52
1205	VPS53
1210	KAR2
1211	KAR5
1208	YIP3
1209	GPA1
1214	APC4
1215	CAF4
1212	APC1
1213	APC2
1375	RSA3
1374	PNO1
1373	NOP8
1372	NOP13
1371	NCL1
1370	MAK21
1369	MAF1
1368	LHP1
1367	IMP4
1366	IFH1
1365	DBP7
1364	DBP3
1363	BRX1
1362	DMC1
1361	YOR1
1360	TPO3
1358	STE2
1359	TAP42
1356	PMA1
1357	PTR2
1354	KOG1
1355	MRH1
1352	HXT6
1353	HXT7
1350	HXT4
1351	HXT5
1348	HXT2
1349	HXT3
1346	FRE1
1347	HXT1
1344	ENA2
1345	ENA5
1405	RGD1
1404	NBA1
1407	SHM2
1406	RGD2
1401	BOI1
1400	BEM3
1403	LSB3
1402	FUS1
1397	SNQ2
1396	PDR5
1399	GPA2
1398	FMP45
1393	DYN3
1392	BOI2
1395	VIP1
1394	TMA19
1388	TEF4
1389	YEF3
1390	YET1
1391	BEM1
1384	SPO21
1385	EFT1
1386	HEF3
1387	LSM12
1380	UTP5
1381	MPS2
1382	MPS3
1383	NBP1
1376	RSA4
1377	SPB1
1378	SSF1
1379	URB2
1307	VID30
1306	UFD2
1305	UFD1
1304	UBX2
1311	CDC37
1310	CDC24
1309	CDC14
1308	YOS9
1299	UBP14
1298	UBP10
1297	UBC8
1296	UBC4
1303	UBP9
1302	UBP7
1301	UBP6
1300	UBP15
1290	RPT3
1291	RPT5
1288	RPT1
1289	RPT2
1294	SEC61
1295	SSM4
1292	SAN1
1293	SCL1
1282	RPN3
1283	RPN5
1280	RPN13
1281	RPN2
1286	RPN8
1287	RPN9
1284	RPN6
1285	RPN7
1337	GAS3
1336	GAS1
1339	GSC2
1338	GAS5
1341	UTR2
1340	TCO89
1343	ENA1
1342	CTR1
1329	RRI2
1328	PSH1
1331	SMT3
1330	RUB1
1333	UFD4
1332	UBA1
1335	ECM33
1334	SDO1
1320	SMI1
1321	SPO12
1322	ZDS2
1323	ASR1
1324	ELA1
1325	ELP2
1326	MOT2
1327	NCS2
1312	CDC55
1313	CYS4
1314	FAR1
1315	KEL1
1316	PTC3
1317	RAD24
1318	RTS1
1319	SGT1
1494	RPS30A
1495	RSM18
1492	RPS22B
1493	RPS25A
1490	RPP2A
1491	RPS17A
1488	RPL38
1489	RPL42B
1502	SIN4
1503	ACB1
1500	DIG2
1501	GAL80
1498	YML6
1499	DIG1
1496	RSM23
1497	RSM24
1479	RPL18B
1478	RPL14A
1477	RPL12A
1476	RPL11A
1475	MRPS35
1474	MRPS28
1473	MRPS18
1472	MRPS16
1487	RPL35A
1486	RPL33B
1485	RPL33A
1484	RPL32
1483	RPL29
1482	RPL26A
1481	RPL23A
1480	RPL21A
1524	OLA1
1525	PDR12
1526	PMC1
1527	SAP1
1520	ATP4
1521	AUS1
1522	GCN20
1523	LEM3
1532	VMA16
1533	VMA2
1534	VMA4
1535	VMA5
1528	STV1
1529	VMA1
1530	VMA10
1531	VMA13
1509	VPS5
1508	TCB3
1511	CDC19
1510	ARO1
1505	HSV2
1504	FAB1
1507	SLM4
1506	PIB2
1517	ATP14
1516	ATP1
1519	ATP3
1518	ATP2
1513	PGK1
1512	PFK1
1515	PYK2
1514	PRS1
1426	NUT2
1427	PGD1
1424	MET4
1425	NUT1
1430	SFP1
1431	SKO1
1428	RGR1
1429	ROX3
1434	SRB6
1435	SRB7
1432	SRB2
1433	SRB5
1438	TEC1
1439	YAP6
1436	SRB8
1437	SSN2
1411	DAL81
1410	CSE2
1409	CAM1
1408	YCR043C
1415	GCN4
1414	GAT1
1413	GAL4
1412	GAL11
1419	MED4
1418	MED2
1417	MED11
1416	MED1
1423	MET31
1422	MED8
1421	MED7
1420	MED6
1456	STE4
1457	ECM29
1458	IMG1
1459	MRP1
1460	MRP13
1461	MRP51
1462	MRP7
1463	MRPL1
1464	MRPL10
1465	MRPL13
1466	MRPL17
1467	MRPL24
1468	MRPL35
1469	MRPL36
1470	MRPL4
1471	MRPL9
1441	ARC1
1440	ALA1
1443	GCD6
1442	DPS1
1445	IDH2
1444	GUS1
1447	MRP4
1446	MDH1
1449	MRPS5
1448	MRPL16
1451	SUI2
1450	PFK2
1453	YGR250C
1452	TIF35
1455	PLC1
1454	YPT6
1548	PIG2
1549	REG1
1550	SBH1
1551	SST2
1544	GIP2
1545	GYP1
1546	MUK1
1547	PHO81
1540	BLM10
1541	CSG2
1542	GCD1
1543	GDI1
1536	VMA6
1537	VMA7
1538	VMA8
1539	VPH1
1557	YTA7
1556	VAC14
1559	VMA22
1558	NSG1
1553	OST4
1552	STD1
1555	PEX5
1554	PEX13
