# Supplementary material for: Inferring the effective TOR-dependent network: a computational study in yeast
Source: BMC Syst Biol. 2013 Aug 30;7:84. doi: 10.1186/1752-0509-7-84 (PMC4016608; doi:10.1186/1752-0509-7-84)
Supplement: Additional file 3 — Enrichment map of the significant GO terms. Cytoscape file (*.zip) containing the final enrichment map. Each node represents a GO term and the corresponding geneset and enrichment p-value are encoded in its attributes. Edges are computed based on the geneset overlap among GO terms (please see http://www.cytoscape.org for more information about loading the file). [file 1752-0509-7-84-S3.zip › CytoscapeSession-2012_07_21-07_18/plugins/Enrichment_Map_Plugin/EM1_Enrichment Map.ENR1.txt]

GO:0008092	GO:0008092	CYTOSKELETAL PROTEIN BINDING	1.62E-7	53	7.86E-6	1.0
GO:0000988	GO:0000988	PROTEIN BINDING TRANSCRIPTION FACTOR ACTIVITY	3.5E-8	80	1.82E-6	1.0
GO:0009408	GO:0009408	RESPONSE TO HEAT	6.98E-7	36	1.05E-5	1.0
GO:0006364	GO:0006364	RRNA PROCESSING	1.72E-31	145	3.05E-29	1.0
GO:0006325	GO:0006325	CHROMATIN ORGANIZATION	1.89E-26	163	1.8E-24	1.0
GO:0006360	GO:0006360	TRANSCRIPTION FROM RNA POLYMERASE I PROMOTER	3.69E-6	20	4.94E-5	1.0
GO:0006605	GO:0006605	PROTEIN TARGETING	2.31E-4	106	0.00215	1.0
GO:0006887	GO:0006887	EXOCYTOSIS	2.37E-9	32	5.09E-8	1.0
GO:0006413	GO:0006413	TRANSLATIONAL INITIATION	2.86E-6	22	3.88E-5	1.0
GO:0016050	GO:0016050	VESICLE ORGANIZATION	6.16E-8	46	1.11E-6	1.0
GO:0000910	GO:0000910	CYTOKINESIS	4.57E-9	34	9.36E-8	1.0
GO:0016301	GO:0016301	KINASE ACTIVITY	1.05E-12	99	9.32E-11	1.0
GO:0006457	GO:0006457	PROTEIN FOLDING	9.51E-5	50	9.85E-4	1.0
GO:0051603	GO:0051603	PROTEOLYSIS INVOLVED IN CELLULAR PROTEIN CATABOLIC PROCESS	1.8E-7	99	3.01E-6	1.0
GO:0031399	GO:0031399	REGULATION OF PROTEIN MODIFICATION PROCESS	4.23E-8	43	7.74E-7	1.0
GO:0042273	GO:0042273	RIBOSOMAL LARGE SUBUNIT BIOGENESIS	8.21E-8	21	1.45E-6	1.0
GO:0070925	GO:0070925	ORGANELLE ASSEMBLY	1.96E-5	22	2.31E-4	1.0
GO:0007033	GO:0007033	VACUOLE ORGANIZATION	4.58E-4	34	0.00403	1.0
GO:0042274	GO:0042274	RIBOSOMAL SMALL SUBUNIT BIOGENESIS	5.43E-4	19	0.00464	1.0
GO:0030674	GO:0030674	PROTEIN BINDING, BRIDGING	8.68E-5	25	0.00205	1.0
GO:0005856	GO:0005856	CYTOSKELETON	4.12E-12	99	6.7E-11	1.0
GO:0005938	GO:0005938	CELL CORTEX	7.25E-4	10	0.00382	1.0
GO:0051169	GO:0051169	NUCLEAR TRANSPORT	1.65E-25	114	1.4E-23	1.0
GO:0006997	GO:0006997	NUCLEUS ORGANIZATION	7.99E-11	31	1.91E-9	1.0
GO:0005815	GO:0005815	MICROTUBULE ORGANIZING CENTER	2.06E-9	52	2.19E-8	1.0
GO:0005694	GO:0005694	CHROMOSOME	9.11E-11	97	1.19E-9	1.0
GO:0048284	GO:0048284	ORGANELLE FUSION	7.14E-6	37	9.28E-5	1.0
GO:0048285	GO:0048285	ORGANELLE FISSION	1.46E-14	96	5.5E-13	1.0
GO:0006897	GO:0006897	ENDOCYTOSIS	3.14E-7	53	4.98E-6	1.0
GO:0006401	GO:0006401	RNA CATABOLIC PROCESS	1.76E-5	57	2.09E-4	1.0
GO:0006281	GO:0006281	DNA REPAIR	1.64E-10	135	3.87E-9	1.0
GO:0043543	GO:0043543	PROTEIN ACYLATION	9.86E-5	36	0.0010	1.0
GO:0070647	GO:0070647	PROTEIN MODIFICATION BY SMALL PROTEIN CONJUGATION OR REMOVAL	7.95E-6	72	1.02E-4	1.0
GO:0048308	GO:0048308	ORGANELLE INHERITANCE	4.79E-4	27	0.00418	1.0
GO:0051082	GO:0051082	UNFOLDED PROTEIN BINDING	2.4E-4	41	0.00527	1.0
GO:0033043	GO:0033043	REGULATION OF ORGANELLE ORGANIZATION	6.14E-14	100	2.09E-12	1.0
GO:0008135	GO:0008135	TRANSLATION FACTOR ACTIVITY, NUCLEIC ACID BINDING	9.0E-9	29	5.48E-7	1.0
GO:0008134	GO:0008134	TRANSCRIPTION FACTOR BINDING	7.93E-5	38	0.00196	1.0
GO:0008380	GO:0008380	RNA SPLICING	2.81E-7	64	4.52E-6	1.0
GO:0005886	GO:0005886	PLASMA MEMBRANE	2.48E-16	49	6.82E-15	1.0
GO:0003723	GO:0003723	RNA BINDING	9.98E-16	220	1.25E-13	1.0
GO:0051049	GO:0051049	REGULATION OF TRANSPORT	2.83E-8	46	5.25E-7	1.0
GO:0003924	GO:0003924	GTPASE ACTIVITY	2.41E-6	42	8.43E-5	1.0
GO:0019843	GO:0019843	RRNA BINDING	9.83E-8	26	4.99E-6	1.0
GO:0003729	GO:0003729	MRNA BINDING	5.42E-6	35	1.7E-4	1.0
GO:0030427	GO:0030427	SITE OF POLARIZED GROWTH	1.19E-16	140	3.49E-15	1.0
GO:0015931	GO:0015931	NUCLEOBASE-CONTAINING COMPOUND TRANSPORT	3.16E-13	92	9.28E-12	1.0
GO:0006383	GO:0006383	TRANSCRIPTION FROM RNA POLYMERASE III PROMOTER	6.04E-5	20	6.49E-4	1.0
GO:0008289	GO:0008289	LIPID BINDING	2.89E-10	75	2.12E-8	1.0
GO:0042393	GO:0042393	HISTONE BINDING	9.95E-8	32	4.93E-6	1.0
GO:0007059	GO:0007059	CHROMOSOME SEGREGATION	3.54E-9	66	7.45E-8	1.0
GO:0002181	GO:0002181	CYTOPLASMIC TRANSLATION	9.01E-24	71	7.35E-22	1.0
GO:0007114	GO:0007114	CELL BUDDING	8.8E-4	27	0.00704	1.0
GO:0007010	GO:0007010	CYTOSKELETON ORGANIZATION	2.11E-23	128	1.69E-21	1.0
GO:0018193	GO:0018193	PEPTIDYL-AMINO ACID MODIFICATION	7.69E-5	48	8.15E-4	1.0
GO:0051726	GO:0051726	REGULATION OF CELL CYCLE	1.08E-15	127	4.7E-14	1.0
GO:0030234	GO:0030234	ENZYME REGULATOR ACTIVITY	1.89E-4	114	0.00424	1.0
GO:0061025	GO:0061025	MEMBRANE FUSION	4.42E-5	41	4.9E-4	1.0
GO:0004871	GO:0004871	SIGNAL TRANSDUCER ACTIVITY	3.01E-4	23	0.00636	1.0
GO:0071554	GO:0071554	CELL WALL ORGANIZATION OR BIOGENESIS	4.74E-7	25	7.24E-6	1.0
GO:0016887	GO:0016887	ATPASE ACTIVITY	4.95E-14	146	4.8E-12	1.0
GO:0051052	GO:0051052	REGULATION OF DNA METABOLIC PROCESS	2.14E-6	49	2.97E-5	1.0
GO:0005773	GO:0005773	VACUOLE	6.58E-7	5	5.82E-6	1.0
GO:0006397	GO:0006397	MRNA PROCESSING	1.46E-13	111	4.5E-12	1.0
GO:0006353	GO:0006353	TRANSCRIPTION TERMINATION, DNA-DEPENDENT	6.38E-7	24	9.6E-6	1.0
GO:0006352	GO:0006352	TRANSCRIPTION INITIATION, DNA-DEPENDENT	2.63E-6	25	3.58E-5	1.0
GO:0003735	GO:0003735	STRUCTURAL CONSTITUENT OF RIBOSOME	6.83E-14	69	6.33E-12	1.0
GO:0006354	GO:0006354	TRANSCRIPTION ELONGATION, DNA-DEPENDENT	2.31E-14	48	8.46E-13	1.0
GO:0004386	GO:0004386	HELICASE ACTIVITY	3.37E-5	42	9.08E-4	1.0
GO:0005730	GO:0005730	NUCLEOLUS	1.59E-32	180	8.43E-31	1.0
GO:0005624	GO:0005624	MEMBRANE FRACTION	4.91E-24	39	2.06E-22	1.0
GO:0016570	GO:0016570	HISTONE MODIFICATION	1.9E-10	63	4.46E-9	1.0
GO:0006417	GO:0006417	REGULATION OF TRANSLATION	3.99E-9	34	8.22E-8	1.0
GO:0006974	GO:0006974	RESPONSE TO DNA DAMAGE STIMULUS	3.35E-14	161	1.17E-12	1.0
GO:0006260	GO:0006260	DNA REPLICATION	7.85E-4	50	0.00634	1.0
GO:0005198	GO:0005198	STRUCTURAL MOLECULE ACTIVITY	2.19E-31	232	1.56E-28	1.0
GO:0005840	GO:0005840	RIBOSOME	3.86E-10	66	4.39E-9	1.0
GO:0048193	GO:0048193	GOLGI VESICLE TRANSPORT	6.51E-8	96	1.16E-6	1.0
GO:0006468	GO:0006468	PROTEIN PHOSPHORYLATION	7.22E-26	105	6.73E-24	1.0
GO:0000054	GO:0000054	RIBOSOMAL SUBUNIT EXPORT FROM NUCLEUS	5.54E-12	32	1.45E-10	1.0
