# Supplementary material for: Inferring the effective TOR-dependent network: a computational study in yeast
Source: BMC Syst Biol. 2013 Aug 30;7:84. doi: 10.1186/1752-0509-7-84 (PMC4016608; doi:10.1186/1752-0509-7-84)
Supplement: Additional file 3 — Enrichment map of the significant GO terms. Cytoscape file (*.zip) containing the final enrichment map. Each node represents a GO term and the corresponding geneset and enrichment p-value are encoded in its attributes. Edges are computed based on the geneset overlap among GO terms (please see http://www.cytoscape.org for more information about loading the file). [file 1752-0509-7-84-S3.zip › CytoscapeSession-2012_07_21-07_18/plugins/Enrichment_Map_Plugin/EM1_Enrichment Map.expression1.txt]

Name	Description	Dummy Expression
ARB1	ARB1	0.25
CRM1	CRM1	0.25
LSG1	LSG1	0.25
LTV1	LTV1	0.25
MEX67	MEX67	0.25
NIC96	NIC96	0.25
NMD3	NMD3	0.25
NOC2	NOC2	0.25
NOG1	NOG1	0.25
NOG2	NOG2	0.25
NOP53	NOP53	0.25
NOP9	NOP9	0.25
NSP1	NSP1	0.25
NUG1	NUG1	0.25
NUP1	NUP1	0.25
NUP116	NUP116	0.25
NUP49	NUP49	0.25
NUP159	NUP159	0.25
NUP85	NUP85	0.25
NUP82	NUP82	0.25
RIX7	RIX7	0.25
RIX1	RIX1	0.25
RPF1	RPF1	0.25
RLI1	RLI1	0.25
SDA1	SDA1	0.25
RRS1	RRS1	0.25
SSB1	SSB1	0.25
SRM1	SRM1	0.25
TIF6	TIF6	0.25
SSB2	SSB2	0.25
ZUO1	ZUO1	0.25
YRB2	YRB2	0.25
BUD3	BUD3	0.25
BUD6	BUD6	0.25
ACT1	ACT1	0.25
ARK1	ARK1	0.25
CDC12	CDC12	0.25
CDC15	CDC15	0.25
CDC10	CDC10	0.25
CDC11	CDC11	0.25
CLA4	CLA4	0.25
DBF20	DBF20	0.25
CDC3	CDC3	0.25
CHS3	CHS3	0.25
HOF1	HOF1	0.25
LAS17	LAS17	0.25
ELM1	ELM1	0.25
END3	END3	0.25
PRK1	PRK1	0.25
PAN1	PAN1	0.25
MYO1	MYO1	0.25
MLC1	MLC1	0.25
SEC3	SEC3	0.25
SEC15	SEC15	0.25
SEC10	SEC10	0.25
PWP2	PWP2	0.25
SEC8	SEC8	0.25
SEC6	SEC6	0.25
SEC5	SEC5	0.25
SEC4	SEC4	0.25
SUP45	SUP45	0.25
SKP1	SKP1	0.25
SHS1	SHS1	0.25
SHO1	SHO1	0.25
RPL12B	RPL12B	0.25
RPL13A	RPL13A	0.25
RPL13B	RPL13B	0.25
RPL14B	RPL14B	0.25
YCK1	YCK1	0.25
YCK2	YCK2	0.25
RPL10	RPL10	0.25
RPL11B	RPL11B	0.25
RPL17B	RPL17B	0.25
RPL18A	RPL18A	0.25
RPL19B	RPL19B	0.25
RPL1A	RPL1A	0.25
RPL15A	RPL15A	0.25
RPL16A	RPL16A	0.25
RPL16B	RPL16B	0.25
RPL17A	RPL17A	0.25
RPL26B	RPL26B	0.25
RPL25	RPL25	0.25
RPL27B	RPL27B	0.25
RPL27A	RPL27A	0.25
RPL20A	RPL20A	0.25
RPL1B	RPL1B	0.25
RPL24A	RPL24A	0.25
RPL20B	RPL20B	0.25
RPL31A	RPL31A	0.25
RPL30	RPL30	0.25
RPL36A	RPL36A	0.25
RPL35B	RPL35B	0.25
RPL2A	RPL2A	0.25
RPL28	RPL28	0.25
RPL3	RPL3	0.25
RPL2B	RPL2B	0.25
RPL7A	RPL7A	0.25
RPL7B	RPL7B	0.25
RPL6A	RPL6A	0.25
RPL6B	RPL6B	0.25
RPL4B	RPL4B	0.25
RPL5	RPL5	0.25
RPL36B	RPL36B	0.25
RPL4A	RPL4A	0.25
RPS11B	RPS11B	0.25
RPS13	RPS13	0.25
RPP2B	RPP2B	0.25
RPS11A	RPS11A	0.25
RPL9A	RPL9A	0.25
RPP0	RPP0	0.25
RPL8A	RPL8A	0.25
RPL8B	RPL8B	0.25
RPS24A	RPS24A	0.25
RPS22A	RPS22A	0.25
RPS1B	RPS1B	0.25
RPS1A	RPS1A	0.25
RPS18A	RPS18A	0.25
RPS17B	RPS17B	0.25
RPS16B	RPS16B	0.25
RPS14A	RPS14A	0.25
RPS7A	RPS7A	0.25
RPS6B	RPS6B	0.25
RPS6A	RPS6A	0.25
RPS5	RPS5	0.25
RPS4B	RPS4B	0.25
RPS4A	RPS4A	0.25
RPS3	RPS3	0.25
RPS24B	RPS24B	0.25
CDC34	CDC34	0.25
CDC13	CDC13	0.25
CDC6	CDC6	0.25
CDC45	CDC45	0.25
CTF4	CTF4	0.25
CLB5	CLB5	0.25
EST1	EST1	0.25
DPB2	DPB2	0.25
RPS8A	RPS8A	0.25
RPS7B	RPS7B	0.25
SRO9	SRO9	0.25
RPS8B	RPS8B	0.25
SSZ1	SSZ1	0.25
SSA1	SSA1	0.25
CCR4	CCR4	0.25
TAE1	TAE1	0.25
MCM7	MCM7	0.25
MEC1	MEC1	0.25
MUM2	MUM2	0.25
NOC3	NOC3	0.25
ORC1	ORC1	0.25
ORC2	ORC2	0.25
ORC3	ORC3	0.25
ORC5	ORC5	0.25
HEK2	HEK2	0.25
LGE1	LGE1	0.25
MCM10	MCM10	0.25
MCM2	MCM2	0.25
MCM3	MCM3	0.25
MCM4	MCM4	0.25
MCM5	MCM5	0.25
MCM6	MCM6	0.25
RFC3	RFC3	0.25
RFC2	RFC2	0.25
RFC1	RFC1	0.25
RFA3	RFA3	0.25
RIM4	RIM4	0.25
RIM1	RIM1	0.25
RFC5	RFC5	0.25
RFC4	RFC4	0.25
POL12	POL12	0.25
POL1	POL1	0.25
POB3	POB3	0.25
ORC6	ORC6	0.25
RFA2	RFA2	0.25
RFA1	RFA1	0.25
POL30	POL30	0.25
POL2	POL2	0.25
BDF1	BDF1	0.25
BDF2	BDF2	0.25
SWI1	SWI1	0.25
ARP4	ARP4	0.25
CSM3	CSM3	0.25
DEF1	DEF1	0.25
BRE1	BRE1	0.25
CDC7	CDC7	0.25
SAK1	SAK1	0.25
SGS1	SGS1	0.25
RNR2	RNR2	0.25
RNR4	RNR4	0.25
SNF2	SNF2	0.25
SPT16	SPT16	0.25
SLD2	SLD2	0.25
SLD5	SLD5	0.25
HRR25	HRR25	0.25
HPR1	HPR1	0.25
HTA1	HTA1	0.25
HSM3	HSM3	0.25
HAT2	HAT2	0.25
HAT1	HAT1	0.25
HHT2	HHT2	0.25
HHT1	HHT1	0.25
EAF7	EAF7	0.25
EAF6	EAF6	0.25
ESA1	ESA1	0.25
EPL1	EPL1	0.25
DOT1	DOT1	0.25
DOA1	DOA1	0.25
EAF3	EAF3	0.25
EAF1	EAF1	0.25
MSH2	MSH2	0.25
MSH6	MSH6	0.25
MUS81	MUS81	0.25
NHP10	NHP10	0.25
MKT1	MKT1	0.25
MLP1	MLP1	0.25
MMS22	MMS22	0.25
MRE11	MRE11	0.25
MCK1	MCK1	0.25
MET18	MET18	0.25
MGM101	MGM101	0.25
MGT1	MGT1	0.25
HTA2	HTA2	0.25
HTB1	HTB1	0.25
INO80	INO80	0.25
MCD1	MCD1	0.25
RAD26	RAD26	0.25
RAD23	RAD23	0.25
RAD16	RAD16	0.25
RAD1	RAD1	0.25
PRP19	PRP19	0.25
PPH3	PPH3	0.25
PDS1	PDS1	0.25
PAP2	PAP2	0.25
PAF1	PAF1	0.25
NUP84	NUP84	0.25
NUP60	NUP60	0.25
NUP145	NUP145	0.25
NUP133	NUP133	0.25
NUP120	NUP120	0.25
NHP6B	NHP6B	0.25
NHP6A	NHP6A	0.25
RRD1	RRD1	0.25
RSC1	RSC1	0.25
RPT4	RPT4	0.25
RPT6	RPT6	0.25
RPL40A	RPL40A	0.25
RPS31	RPS31	0.25
RPB4	RPB4	0.25
RPB9	RPB9	0.25
RAD59	RAD59	0.25
RAD6	RAD6	0.25
RAD52	RAD52	0.25
RAD53	RAD53	0.25
RAD50	RAD50	0.25
RAD51	RAD51	0.25
RAD3	RAD3	0.25
RAD4	RAD4	0.25
SNF5	SNF5	0.25
SMC5	SMC5	0.25
SMC4	SMC4	0.25
SMC2	SMC2	0.25
SSL2	SSL2	0.25
SRS2	SRS2	0.25
SOH1	SOH1	0.25
SNF6	SNF6	0.25
TFB1	TFB1	0.25
SWC4	SWC4	0.25
SUB2	SUB2	0.25
STH1	STH1	0.25
YAF9	YAF9	0.25
UBI4	UBI4	0.25
TRA1	TRA1	0.25
TFB4	TFB4	0.25
RTF1	RTF1	0.25
RTT107	RTT107	0.25
RSC2	RSC2	0.25
RSC8	RSC8	0.25
SAC3	SAC3	0.25
SAW1	SAW1	0.25
RVB1	RVB1	0.25
RVB2	RVB2	0.25
SIR2	SIR2	0.25
SIR3	SIR3	0.25
SFH1	SFH1	0.25
SIN3	SIN3	0.25
SLX5	SLX5	0.25
SMC1	SMC1	0.25
SIR4	SIR4	0.25
SIT4	SIT4	0.25
CDC28	CDC28	0.25
CAC2	CAC2	0.25
CHZ1	CHZ1	0.25
CHD1	CHD1	0.25
CPR1	CPR1	0.25
CKS1	CKS1	0.25
CTI6	CTI6	0.25
CSE4	CSE4	0.25
CYC8	CYC8	0.25
CTR9	CTR9	0.25
FKH1	FKH1	0.25
DOC1	DOC1	0.25
FPR1	FPR1	0.25
FOB1	FOB1	0.25
FPR4	FPR4	0.25
FPR3	FPR3	0.25
YKU70	YKU70	0.25
YKU80	YKU80	0.25
YNG2	YNG2	0.25
YRA1	YRA1	0.25
ACS2	ACS2	0.25
ADA2	ADA2	0.25
ADR1	ADR1	0.25
AHC2	AHC2	0.25
APC5	APC5	0.25
ARD1	ARD1	0.25
ARP5	ARP5	0.25
ARP6	ARP6	0.25
ARP7	ARP7	0.25
ARP8	ARP8	0.25
ARP9	ARP9	0.25
ASF1	ASF1	0.25
NGG1	NGG1	0.25
NAP1	NAP1	0.25
MSN2	MSN2	0.25
MSI1	MSI1	0.25
LEO1	LEO1	0.25
ITC1	ITC1	0.25
ISW2	ISW2	0.25
ISW1	ISW1	0.25
RNT1	RNT1	0.25
RLF2	RLF2	0.25
RCO1	RCO1	0.25
RAP1	RAP1	0.25
PUF4	PUF4	0.25
PHO4	PHO4	0.25
PHO2	PHO2	0.25
NPL6	NPL6	0.25
HHF2	HHF2	0.25
HHO1	HHO1	0.25
HFI1	HFI1	0.25
HHF1	HHF1	0.25
GLC7	GLC7	0.25
HDA1	HDA1	0.25
GCN5	GCN5	0.25
GIS1	GIS1	0.25
IES1	IES1	0.25
IES3	IES3	0.25
HTL1	HTL1	0.25
HTZ1	HTZ1	0.25
HMO1	HMO1	0.25
HTB2	HTB2	0.25
HIF1	HIF1	0.25
HIR2	HIR2	0.25
SPT3	SPT3	0.25
SPT20	SPT20	0.25
SPT6	SPT6	0.25
SPT4	SPT4	0.25
SIF2	SIF2	0.25
SGF73	SGF73	0.25
SPT2	SPT2	0.25
SNT1	SNT1	0.25
SWD3	SWD3	0.25
SWD2	SWD2	0.25
SWR1	SWR1	0.25
SWI3	SWI3	0.25
SPT8	SPT8	0.25
SPT7	SPT7	0.25
SWC3	SWC3	0.25
SUS1	SUS1	0.25
RSC58	RSC58	0.25
RSC6	RSC6	0.25
RSP5	RSP5	0.25
RTT102	RTT102	0.25
RPD3	RPD3	0.25
RSC3	RSC3	0.25
RSC30	RSC30	0.25
RSC4	RSC4	0.25
SET1	SET1	0.25
SET2	SET2	0.25
SGF11	SGF11	0.25
SGF29	SGF29	0.25
RTT106	RTT106	0.25
RXT2	RXT2	0.25
SAS2	SAS2	0.25
SDS3	SDS3	0.25
TAF11	TAF11	0.25
TAF4	TAF4	0.25
SSU72	SSU72	0.25
SUA7	SUA7	0.25
TFG1	TFG1	0.25
TFG2	TFG2	0.25
TAF7	TAF7	0.25
TFA1	TFA1	0.25
RPB7	RPB7	0.25
RPC17	RPC17	0.25
DST1	DST1	0.25
MTF1	MTF1	0.25
SPT15	SPT15	0.25
SRB4	SRB4	0.25
RPC25	RPC25	0.25
RPC31	RPC31	0.25
ULS1	ULS1	0.25
UBP8	UBP8	0.25
TUP1	TUP1	0.25
TOP2	TOP2	0.25
BRF1	BRF1	0.25
VPS75	VPS75	0.25
UME6	UME6	0.25
UME1	UME1	0.25
TAF14	TAF14	0.25
TAF12	TAF12	0.25
TAF10	TAF10	0.25
TAF1	TAF1	0.25
TOP1	TOP1	0.25
TAF9	TAF9	0.25
TAF6	TAF6	0.25
TAF5	TAF5	0.25
THP2	THP2	0.25
GTR1	GTR1	0.25
KIN28	KIN28	0.25
MOT1	MOT1	0.25
RPA135	RPA135	0.25
RPA190	RPA190	0.25
RPA43	RPA43	0.25
RPB10	RPB10	0.25
CDC36	CDC36	0.25
CDC39	CDC39	0.25
CDC73	CDC73	0.25
MFT1	MFT1	0.25
NOT5	NOT5	0.25
POP2	POP2	0.25
RPA34	RPA34	0.25
RPA49	RPA49	0.25
REF2	REF2	0.25
REB1	REB1	0.25
RPB11	RPB11	0.25
RPA12	RPA12	0.25
RPC11	RPC11	0.25
RPB3	RPB3	0.25
YSH1	YSH1	0.25
SEN1	SEN1	0.25
ESS1	ESS1	0.25
CFT1	CFT1	0.25
NRD1	NRD1	0.25
NAB3	NAB3	0.25
PTA1	PTA1	0.25
PCF11	PCF11	0.25
RAT1	RAT1	0.25
RAI1	RAI1	0.25
HAS1	HAS1	0.25
HCA4	HCA4	0.25
GAR1	GAR1	0.25
GSP1	GSP1	0.25
ESF2	ESF2	0.25
FAF1	FAF1	0.25
ERB1	ERB1	0.25
ESF1	ESF1	0.25
ENP1	ENP1	0.25
ENP2	ENP2	0.25
ECM16	ECM16	0.25
EMG1	EMG1	0.25
DRS1	DRS1	0.25
EBP2	EBP2	0.25
DIP2	DIP2	0.25
DIS3	DIS3	0.25
DIM1	DIM1	0.25
DBP9	DBP9	0.25
DBP8	DBP8	0.25
DBP2	DBP2	0.25
DBP10	DBP10	0.25
CBF5	CBF5	0.25
BUD21	BUD21	0.25
BMS1	BMS1	0.25
BFR2	BFR2	0.25
TOR1	TOR1	0.25
RPO26	RPO26	0.25
RPC40	RPC40	0.25
RPC19	RPC19	0.25
RPC10	RPC10	0.25
RPB8	RPB8	0.25
RPB5	RPB5	0.25
NOP4	NOP4	0.25
NOP56	NOP56	0.25
NOP58	NOP58	0.25
NOP6	NOP6	0.25
NOP12	NOP12	0.25
NOP14	NOP14	0.25
NOP15	NOP15	0.25
NOP2	NOP2	0.25
NIP7	NIP7	0.25
NOB1	NOB1	0.25
NOC4	NOC4	0.25
NOP1	NOP1	0.25
MTR4	MTR4	0.25
NAF1	NAF1	0.25
NAN1	NAN1	0.25
NHP2	NHP2	0.25
MDN1	MDN1	0.25
MAK5	MAK5	0.25
MRT4	MRT4	0.25
MPP10	MPP10	0.25
LSM7	LSM7	0.25
LSM6	LSM6	0.25
MAK11	MAK11	0.25
LSM8	LSM8	0.25
LSM3	LSM3	0.25
LSM2	LSM2	0.25
LSM5	LSM5	0.25
LSM4	LSM4	0.25
IMP3	IMP3	0.25
HCR1	HCR1	0.25
KRR1	KRR1	0.25
KRI1	KRI1	0.25
UTP15	UTP15	0.25
UTP18	UTP18	0.25
UTP10	UTP10	0.25
UTP13	UTP13	0.25
TSR1	TSR1	0.25
URB1	URB1	0.25
SPB4	SPB4	0.25
TOM1	TOM1	0.25
UTP8	UTP8	0.25
UTP9	UTP9	0.25
UTP6	UTP6	0.25
UTP7	UTP7	0.25
UTP22	UTP22	0.25
UTP4	UTP4	0.25
UTP20	UTP20	0.25
UTP21	UTP21	0.25
TFC4	TFC4	0.25
RPO31	RPO31	0.25
RPC82	RPC82	0.25
RPC53	RPC53	0.25
RPC37	RPC37	0.25
RPC34	RPC34	0.25
RET1	RET1	0.25
YTM1	YTM1	0.25
CUS1	CUS1	0.25
CTK2	CTK2	0.25
CTK1	CTK1	0.25
CLF1	CLF1	0.25
CEG1	CEG1	0.25
CEF1	CEF1	0.25
CBC2	CBC2	0.25
BRR2	BRR2	0.25
NSR1	NSR1	0.25
PRP43	PRP43	0.25
PWP1	PWP1	0.25
RIO1	RIO1	0.25
NOP7	NOP7	0.25
NPL3	NPL3	0.25
NSA1	NSA1	0.25
NSA2	NSA2	0.25
RPS0B	RPS0B	0.25
RPS14B	RPS14B	0.25
RPS2	RPS2	0.25
RPS20	RPS20	0.25
RIO2	RIO2	0.25
RLP7	RLP7	0.25
RPF2	RPF2	0.25
RPS0A	RPS0A	0.25
RRP15	RRP15	0.25
RRP12	RRP12	0.25
RRP45	RRP45	0.25
RRP17	RRP17	0.25
RPS9A	RPS9A	0.25
RPS23A	RPS23A	0.25
RRP1	RRP1	0.25
RPS9B	RPS9B	0.25
SNU13	SNU13	0.25
SAS10	SAS10	0.25
SOF1	SOF1	0.25
SNU66	SNU66	0.25
RRP6	RRP6	0.25
RRP5	RRP5	0.25
RRP9	RRP9	0.25
RRP7	RRP7	0.25
PRP3	PRP3	0.25
PRP31	PRP31	0.25
PRP21	PRP21	0.25
PRP22	PRP22	0.25
PRP40	PRP40	0.25
PRP45	PRP45	0.25
PRP39	PRP39	0.25
PRP4	PRP4	0.25
PRP8	PRP8	0.25
PRP9	PRP9	0.25
PRP46	PRP46	0.25
PRP6	PRP6	0.25
RSE1	RSE1	0.25
SLT2	SLT2	0.25
RNA14	RNA14	0.25
RPM2	RPM2	0.25
SMD3	SMD3	0.25
SMD2	SMD2	0.25
SMD1	SMD1	0.25
SMB1	SMB1	0.25
SNP1	SNP1	0.25
SMX3	SMX3	0.25
SMX2	SMX2	0.25
SME1	SME1	0.25
SNU71	SNU71	0.25
SNU56	SNU56	0.25
SNU114	SNU114	0.25
SNT309	SNT309	0.25
SYF1	SYF1	0.25
STO1	STO1	0.25
SPT5	SPT5	0.25
SPP382	SPP382	0.25
CWC2	CWC2	0.25
CWC21	CWC21	0.25
DCP1	DCP1	0.25
DCP2	DCP2	0.25
DHH1	DHH1	0.25
DIB1	DIB1	0.25
ECM2	ECM2	0.25
FIP1	FIP1	0.25
FIR1	FIR1	0.25
GLE1	GLE1	0.25
HRP1	HRP1	0.25
HSH155	HSH155	0.25
HSH49	HSH49	0.25
LEA1	LEA1	0.25
LSM1	LSM1	0.25
LUC7	LUC7	0.25
MSL1	MSL1	0.25
MID2	MID2	0.25
MSS51	MSS51	0.25
MSL5	MSL5	0.25
NAB2	NAB2	0.25
MUD1	MUD1	0.25
NOT3	NOT3	0.25
NAM8	NAM8	0.25
PAP1	PAP1	0.25
PAB1	PAB1	0.25
PBP1	PBP1	0.25
PAT1	PAT1	0.25
PRP11	PRP11	0.25
PFS2	PFS2	0.25
PRP2	PRP2	0.25
PRP16	PRP16	0.25
PPH22	PPH22	0.25
PPH21	PPH21	0.25
HYP2	HYP2	0.25
GIS2	GIS2	0.25
GCN2	GCN2	0.25
GCN1	GCN1	0.25
EFT2	EFT2	0.25
ASC1	ASC1	0.25
YGR054W	YGR054W	0.25
TIF5	TIF5	0.25
TIF4632	TIF4632	0.25
TIF4631	TIF4631	0.25
TIF34	TIF34	0.25
TIF2	TIF2	0.25
TIF1	TIF1	0.25
SUI1	SUI1	0.25
CCT7	CCT7	0.25
CCT8	CCT8	0.25
CCT5	CCT5	0.25
CCT6	CCT6	0.25
CCT3	CCT3	0.25
CCT4	CCT4	0.25
BUD27	BUD27	0.25
CCT2	CCT2	0.25
TPD3	TPD3	0.25
AHA1	AHA1	0.25
SSD1	SSD1	0.25
STM1	STM1	0.25
SCD6	SCD6	0.25
SNF1	SNF1	0.25
PUF6	PUF6	0.25
SBP1	SBP1	0.25
PUF3	PUF3	0.25
PUB1	PUB1	0.25
RRP43	RRP43	0.25
RRP42	RRP42	0.25
NAM7	NAM7	0.25
MRPL3	MRPL3	0.25
NUP2	NUP2	0.25
NMD2	NMD2	0.25
DCS1	DCS1	0.25
CSL4	CSL4	0.25
JSN1	JSN1	0.25
EBS1	EBS1	0.25
USA1	USA1	0.25
URN1	URN1	0.25
CDC33	CDC33	0.25
AIR2	AIR2	0.25
NIP1	NIP1	0.25
PRT1	PRT1	0.25
RPG1	RPG1	0.25
SIS1	SIS1	0.25
FUN12	FUN12	0.25
GCD11	GCD11	0.25
GCD7	GCD7	0.25
GCN3	GCN3	0.25
SSN3	SSN3	0.25
SUP35	SUP35	0.25
CLU1	CLU1	0.25
DED1	DED1	0.25
SKI3	SKI3	0.25
SKI6	SKI6	0.25
SKI7	SKI7	0.25
SKI8	SKI8	0.25
DBF2	DBF2	0.25
CMK2	CMK2	0.25
CMK1	CMK1	0.25
CKB2	CKB2	0.25
FRK1	FRK1	0.25
FPK1	FPK1	0.25
FMP48	FMP48	0.25
DUN1	DUN1	0.25
CDC5	CDC5	0.25
CBK1	CBK1	0.25
BUD32	BUD32	0.25
BCK1	BCK1	0.25
CKB1	CKB1	0.25
CKA2	CKA2	0.25
CKA1	CKA1	0.25
CHK1	CHK1	0.25
KCC4	KCC4	0.25
KDX1	KDX1	0.25
IPL1	IPL1	0.25
ISR1	ISR1	0.25
KIN2	KIN2	0.25
KIN3	KIN3	0.25
KIC1	KIC1	0.25
KIN1	KIN1	0.25
GIN4	GIN4	0.25
HOG1	HOG1	0.25
FUS3	FUS3	0.25
GAL83	GAL83	0.25
IKS1	IKS1	0.25
IME2	IME2	0.25
HRK1	HRK1	0.25
HSL1	HSL1	0.25
HSP26	HSP26	0.25
HSP104	HSP104	0.25
HSP82	HSP82	0.25
HSP60	HSP60	0.25
PDI1	PDI1	0.25
MDJ1	MDJ1	0.25
PHO86	PHO86	0.25
PHB2	PHB2	0.25
ECM10	ECM10	0.25
CPR6	CPR6	0.25
EGD2	EGD2	0.25
EGD1	EGD1	0.25
FLC2	FLC2	0.25
FLC1	FLC1	0.25
HSC82	HSC82	0.25
GSF2	GSF2	0.25
SSE1	SSE1	0.25
SSE2	SSE2	0.25
STI1	STI1	0.25
TCP1	TCP1	0.25
TSA1	TSA1	0.25
YDJ1	YDJ1	0.25
AKL1	AKL1	0.25
ALK2	ALK2	0.25
SBA1	SBA1	0.25
SEC63	SEC63	0.25
SHR3	SHR3	0.25
SNL1	SNL1	0.25
SSA2	SSA2	0.25
SSA3	SSA3	0.25
SSA4	SSA4	0.25
SSC1	SSC1	0.25
ATG19	ATG19	0.25
ATG18	ATG18	0.25
ATG8	ATG8	0.25
ATG27	ATG27	0.25
ATG11	ATG11	0.25
ARP2	ARP2	0.25
ATG13	ATG13	0.25
ATG12	ATG12	0.25
COG4	COG4	0.25
COG3	COG3	0.25
GET3	GET3	0.25
COG6	COG6	0.25
BSD2	BSD2	0.25
ATG9	ATG9	0.25
COG2	COG2	0.25
CMD1	CMD1	0.25
STE7	STE7	0.25
SWE1	SWE1	0.25
TPK1	TPK1	0.25
TPK2	TPK2	0.25
SPS1	SPS1	0.25
SSK2	SSK2	0.25
STE11	STE11	0.25
STE20	STE20	0.25
YPK2	YPK2	0.25
YPL150W	YPL150W	0.25
ACC1	ACC1	0.25
AKR1	AKR1	0.25
VHS1	VHS1	0.25
YAK1	YAK1	0.25
YGK3	YGK3	0.25
YPK1	YPK1	0.25
SCH9	SCH9	0.25
SAT4	SAT4	0.25
RTK1	RTK1	0.25
RIM11	RIM11	0.25
RCK2	RCK2	0.25
RCK1	RCK1	0.25
PSK2	PSK2	0.25
PKH3	PKH3	0.25
SNF4	SNF4	0.25
SMK1	SMK1	0.25
SLN1	SLN1	0.25
SLI15	SLI15	0.25
SKY1	SKY1	0.25
SKM1	SKM1	0.25
SIP2	SIP2	0.25
SGV1	SGV1	0.25
MKK1	MKK1	0.25
MKK2	MKK2	0.25
KSS1	KSS1	0.25
MEK1	MEK1	0.25
KNS1	KNS1	0.25
KSP1	KSP1	0.25
KIN4	KIN4	0.25
KKQ8	KKQ8	0.25
PKC1	PKC1	0.25
PKH2	PKH2	0.25
PBS2	PBS2	0.25
PHO85	PHO85	0.25
NNK1	NNK1	0.25
NPR1	NPR1	0.25
MOB1	MOB1	0.25
MPS1	MPS1	0.25
VPS13	VPS13	0.25
VPS1	VPS1	0.25
VPS21	VPS21	0.25
VPS16	VPS16	0.25
VPS68	VPS68	0.25
VPS33	VPS33	0.25
WTM1	WTM1	0.25
VPS73	VPS73	0.25
YPT1	YPT1	0.25
YPP1	YPP1	0.25
YPT53	YPT53	0.25
YPT52	YPT52	0.25
GYL1	GYL1	0.25
EXO84	EXO84	0.25
KES1	KES1	0.25
GYP5	GYP5	0.25
RTG2	RTG2	0.25
RTG3	RTG3	0.25
SEC53	SEC53	0.25
SEC65	SEC65	0.25
SGT2	SGT2	0.25
SNX4	SNX4	0.25
SPC1	SPC1	0.25
SRP1	SRP1	0.25
SRP102	SRP102	0.25
SRP54	SRP54	0.25
SSH1	SSH1	0.25
SSS1	SSS1	0.25
TIM23	TIM23	0.25
TLG2	TLG2	0.25
TOM22	TOM22	0.25
TOM70	TOM70	0.25
NUP188	NUP188	0.25
NUP170	NUP170	0.25
NUP100	NUP100	0.25
NMD5	NMD5	0.25
PEP1	PEP1	0.25
NUP57	NUP57	0.25
NUP53	NUP53	0.25
NUP42	NUP42	0.25
PEX7	PEX7	0.25
PEX19	PEX19	0.25
PEX14	PEX14	0.25
PEX12	PEX12	0.25
RNA1	RNA1	0.25
PSE1	PSE1	0.25
POM34	POM34	0.25
POM152	POM152	0.25
HSP78	HSP78	0.25
KAP104	KAP104	0.25
GGA2	GGA2	0.25
HSE1	HSE1	0.25
KAP123	KAP123	0.25
KAP95	KAP95	0.25
KAP120	KAP120	0.25
KAP122	KAP122	0.25
MLP2	MLP2	0.25
MMM1	MMM1	0.25
MDH2	MDH2	0.25
MGE1	MGE1	0.25
MTR10	MTR10	0.25
MVP1	MVP1	0.25
MRS6	MRS6	0.25
MSN5	MSN5	0.25
POM33	POM33	0.25
RTN1	RTN1	0.25
SEC13	SEC13	0.25
TOF2	TOF2	0.25
NDC1	NDC1	0.25
NET1	NET1	0.25
NUP157	NUP157	0.25
NUP192	NUP192	0.25
UMP1	UMP1	0.25
ASM4	ASM4	0.25
GLE2	GLE2	0.25
GSP2	GSP2	0.25
GRR1	GRR1	0.25
PLM2	PLM2	0.25
PSY2	PSY2	0.25
SML1	SML1	0.25
YSC84	YSC84	0.25
YPT7	YPT7	0.25
BMH2	BMH2	0.25
BMH1	BMH1	0.25
TLG1	TLG1	0.25
SUR7	SUR7	0.25
YAP1801	YAP1801	0.25
VRP1	VRP1	0.25
RVS167	RVS167	0.25
RVS161	RVS161	0.25
SLA1	SLA1	0.25
SAC6	SAC6	0.25
INP52	INP52	0.25
GTS1	GTS1	0.25
PIL1	PIL1	0.25
LSP1	LSP1	0.25
ENT3	ENT3	0.25
FTH1	FTH1	0.25
EDE1	EDE1	0.25
ENT2	ENT2	0.25
DNF2	DNF2	0.25
DRS2	DRS2	0.25
CLC1	CLC1	0.25
DNF1	DNF1	0.25
BZZ1	BZZ1	0.25
CHC1	CHC1	0.25
ARF3	ARF3	0.25
BSP1	BSP1	0.25
ALY2	ALY2	0.25
ARC35	ARC35	0.25
YPT31	YPT31	0.25
YPT32	YPT32	0.25
TPM1	TPM1	0.25
SWH1	SWH1	0.25
SRO7	SRO7	0.25
SNC2	SNC2	0.25
SNC1	SNC1	0.25
SLA2	SLA2	0.25
SEM1	SEM1	0.25
SEC2	SEC2	0.25
SEC1	SEC1	0.25
RCY1	RCY1	0.25
PMR1	PMR1	0.25
OSH7	OSH7	0.25
OSH2	OSH2	0.25
MYO5	MYO5	0.25
MYO3	MYO3	0.25
MSB3	MSB3	0.25
RGA1	RGA1	0.25
RGA2	RGA2	0.25
RHO1	RHO1	0.25
RRD2	RRD2	0.25
SFK1	SFK1	0.25
SHE4	SHE4	0.25
SHP1	SHP1	0.25
SIW14	SIW14	0.25
MIF2	MIF2	0.25
MYO2	MYO2	0.25
NIP100	NIP100	0.25
NUD1	NUD1	0.25
NUF2	NUF2	0.25
NUM1	NUM1	0.25
OKP1	OKP1	0.25
PIN3	PIN3	0.25
FIN1	FIN1	0.25
DYN1	DYN1	0.25
GEA2	GEA2	0.25
GCS1	GCS1	0.25
HSP42	HSP42	0.25
HSK3	HSK3	0.25
LST8	LST8	0.25
KAR9	KAR9	0.25
DAD1	DAD1	0.25
CTF19	CTF19	0.25
DAD4	DAD4	0.25
DAD2	DAD2	0.25
DMA1	DMA1	0.25
DAM1	DAM1	0.25
DUO1	DUO1	0.25
DMA2	DMA2	0.25
CDC31	CDC31	0.25
CDC48	CDC48	0.25
CAP1	CAP1	0.25
CAP2	CAP2	0.25
COF1	COF1	0.25
CRN1	CRN1	0.25
CIN8	CIN8	0.25
CNM67	CNM67	0.25
BIR1	BIR1	0.25
BIT61	BIT61	0.25
BIK1	BIK1	0.25
BIM1	BIM1	0.25
BUB1	BUB1	0.25
BUD14	BUD14	0.25
BNI1	BNI1	0.25
BNR1	BNR1	0.25
AVO1	AVO1	0.25
ARP3	ARP3	0.25
ARC40	ARC40	0.25
ARC19	ARC19	0.25
BEM4	BEM4	0.25
BEM2	BEM2	0.25
BBC1	BBC1	0.25
AVO2	AVO2	0.25
AIM3	AIM3	0.25
ACF2	ACF2	0.25
ABP1	ABP1	0.25
YOP1	YOP1	0.25
ARC18	ARC18	0.25
ARC15	ARC15	0.25
APP1	APP1	0.25
AME1	AME1	0.25
LOC1	LOC1	0.25
MSK1	MSK1	0.25
MYO4	MYO4	0.25
NEW1	NEW1	0.25
SWI6	SWI6	0.25
YAP1	YAP1	0.25
GBP2	GBP2	0.25
HRB1	HRB1	0.25
PTC1	PTC1	0.25
HSF1	HSF1	0.25
NBP2	NBP2	0.25
STE50	STE50	0.25
GIC1	GIC1	0.25
GIC2	GIC2	0.25
TAO3	TAO3	0.25
UBA4	UBA4	0.25
TEF1	TEF1	0.25
SXM1	SXM1	0.25
TNA1	TNA1	0.25
TEF2	TEF2	0.25
SHE2	SHE2	0.25
SEH1	SEH1	0.25
SOL2	SOL2	0.25
SHE3	SHE3	0.25
RPS19B	RPS19B	0.25
RPS15	RPS15	0.25
SAM3	SAM3	0.25
RPS26B	RPS26B	0.25
PET9	PET9	0.25
NPL4	NPL4	0.25
RPS10B	RPS10B	0.25
POR1	POR1	0.25
SSO2	SSO2	0.25
SYS1	SYS1	0.25
SLY1	SLY1	0.25
SSO1	SSO1	0.25
SEC9	SEC9	0.25
SED5	SED5	0.25
SEC28	SEC28	0.25
SEC31	SEC31	0.25
SEC16	SEC16	0.25
SEC22	SEC22	0.25
GLO3	GLO3	0.25
MST27	MST27	0.25
BOS1	BOS1	0.25
EMP24	EMP24	0.25
ZDS1	ZDS1	0.25
BET1	BET1	0.25
SIC1	SIC1	0.25
NCE102	NCE102	0.25
MIH1	MIH1	0.25
CLN2	CLN2	0.25
CLB3	CLB3	0.25
CLB2	CLB2	0.25
CDH1	CDH1	0.25
CDC20	CDC20	0.25
BCY1	BCY1	0.25
WBP1	WBP1	0.25
SWP1	SWP1	0.25
OST1	OST1	0.25
YIP1	YIP1	0.25
YAP1802	YAP1802	0.25
VPS4	VPS4	0.25
USE1	USE1	0.25
SPC29	SPC29	0.25
SPC34	SPC34	0.25
SPC42	SPC42	0.25
SPC72	SPC72	0.25
SPC97	SPC97	0.25
SPC98	SPC98	0.25
SRV2	SRV2	0.25
STU1	STU1	0.25
SLG1	SLG1	0.25
SLM1	SLM1	0.25
SLM2	SLM2	0.25
SPA2	SPA2	0.25
SPC110	SPC110	0.25
SPC19	SPC19	0.25
SPC24	SPC24	0.25
SPC25	SPC25	0.25
PAH1	PAH1	0.25
OPT2	OPT2	0.25
PEP3	PEP3	0.25
PEP12	PEP12	0.25
SEC18	SEC18	0.25
SEC17	SEC17	0.25
TRX1	TRX1	0.25
SEC7	SEC7	0.25
SYP1	SYP1	0.25
STU2	STU2	0.25
TOR2	TOR2	0.25
TID3	TID3	0.25
WSC2	WSC2	0.25
TSC11	TSC11	0.25
NYV1	NYV1	0.25
ATG17	ATG17	0.25
CHL4	CHL4	0.25
CSM1	CSM1	0.25
AFT1	AFT1	0.25
CBF2	CBF2	0.25
LRS4	LRS4	0.25
MAD3	MAD3	0.25
DSN1	DSN1	0.25
IML3	IML3	0.25
VAM3	VAM3	0.25
VAM6	VAM6	0.25
TRX2	TRX2	0.25
VAC8	VAC8	0.25
VTI1	VTI1	0.25
YKT6	YKT6	0.25
VAM7	VAM7	0.25
VPS41	VPS41	0.25
TUB1	TUB1	0.25
SDS22	SDS22	0.25
SCP160	SCP160	0.25
SCM3	SCM3	0.25
CHS1	CHS1	0.25
BUD4	BUD4	0.25
TUB3	TUB3	0.25
TUB2	TUB2	0.25
MND2	MND2	0.25
MCM22	MCM22	0.25
MCM21	MCM21	0.25
MCM16	MCM16	0.25
NSL1	NSL1	0.25
NNF1	NNF1	0.25
NFI1	NFI1	0.25
MTW1	MTW1	0.25
LTE1	LTE1	0.25
DNM1	DNM1	0.25
NKP1	NKP1	0.25
MDV1	MDV1	0.25
CDC25	CDC25	0.25
CDC16	CDC16	0.25
CDC4	CDC4	0.25
CDC27	CDC27	0.25
UBC9	UBC9	0.25
TEM1	TEM1	0.25
ADY3	ADY3	0.25
ABF2	ABF2	0.25
PEX11	PEX11	0.25
NKP2	NKP2	0.25
SMC3	SMC3	0.25
RPN11	RPN11	0.25
CRZ1	CRZ1	0.25
FKS1	FKS1	0.25
MSG5	MSG5	0.25
RGC1	RGC1	0.25
BUL1	BUL1	0.25
SCS2	SCS2	0.25
ASK10	ASK10	0.25
BRE5	BRE5	0.25
WHI3	WHI3	0.25
DIA2	DIA2	0.25
MET30	MET30	0.25
SWI5	SWI5	0.25
ROM2	ROM2	0.25
UBP3	UBP3	0.25
UBR1	UBR1	0.25
URE2	URE2	0.25
DFM1	DFM1	0.25
DDI1	DDI1	0.25
CUE1	CUE1	0.25
CDC53	CDC53	0.25
SRP40	SRP40	0.25
RPS18B	RPS18B	0.25
NPA3	NPA3	0.25
ECM1	ECM1	0.25
PMT2	PMT2	0.25
PMT1	PMT1	0.25
NAS2	NAS2	0.25
MCA1	MCA1	0.25
HRT1	HRT1	0.25
HRD3	HRD3	0.25
HRD1	HRD1	0.25
DSK2	DSK2	0.25
PRE6	PRE6	0.25
PRE7	PRE7	0.25
PRE4	PRE4	0.25
PRE5	PRE5	0.25
PRE2	PRE2	0.25
PRE3	PRE3	0.25
PRE1	PRE1	0.25
PRE10	PRE10	0.25
RPN10	RPN10	0.25
RPN12	RPN12	0.25
PUP3	PUP3	0.25
RPN1	RPN1	0.25
PUP1	PUP1	0.25
PUP2	PUP2	0.25
PRE8	PRE8	0.25
PRE9	PRE9	0.25
STE5	STE5	0.25
SSN8	SSN8	0.25
CDC23	CDC23	0.25
BFR1	BFR1	0.25
CEP3	CEP3	0.25
CDC42	CDC42	0.25
ENO2	ENO2	0.25
ENO1	ENO1	0.25
MAD2	MAD2	0.25
MAD1	MAD1	0.25
MHR1	MHR1	0.25
MDM38	MDM38	0.25
PEP5	PEP5	0.25
NIS1	NIS1	0.25
SEC23	SEC23	0.25
SAR1	SAR1	0.25
SWM1	SWM1	0.25
ARX1	ARX1	0.25
CIC1	CIC1	0.25
RLP24	RLP24	0.25
KRE33	KRE33	0.25
UTP30	UTP30	0.25
NAT1	NAT1	0.25
APL2	APL2	0.25
APL4	APL4	0.25
APL5	APL5	0.25
APL6	APL6	0.25
APM1	APM1	0.25
ARF1	ARF1	0.25
ARF2	ARF2	0.25
BET3	BET3	0.25
CHS5	CHS5	0.25
EMP47	EMP47	0.25
DOP1	DOP1	0.25
COP1	COP1	0.25
CHS7	CHS7	0.25
ERV25	ERV25	0.25
ERP4	ERP4	0.25
ERP2	ERP2	0.25
ERP1	ERP1	0.25
SEC21	SEC21	0.25
RET2	RET2	0.25
ERV41	ERV41	0.25
ERV29	ERV29	0.25
SFT2	SFT2	0.25
SEC27	SEC27	0.25
SEC26	SEC26	0.25
SEC24	SEC24	0.25
SUR4	SUR4	0.25
SVP26	SVP26	0.25
SMY2	SMY2	0.25
SNX3	SNX3	0.25
VPS54	VPS54	0.25
YIF1	YIF1	0.25
VPS52	VPS52	0.25
VPS53	VPS53	0.25
KAR2	KAR2	0.25
KAR5	KAR5	0.25
YIP3	YIP3	0.25
GPA1	GPA1	0.25
APC4	APC4	0.25
CAF4	CAF4	0.25
APC1	APC1	0.25
APC2	APC2	0.25
RSA3	RSA3	0.25
PNO1	PNO1	0.25
NOP8	NOP8	0.25
NOP13	NOP13	0.25
NCL1	NCL1	0.25
MAK21	MAK21	0.25
MAF1	MAF1	0.25
LHP1	LHP1	0.25
IMP4	IMP4	0.25
IFH1	IFH1	0.25
DBP7	DBP7	0.25
DBP3	DBP3	0.25
BRX1	BRX1	0.25
DMC1	DMC1	0.25
YOR1	YOR1	0.25
TPO3	TPO3	0.25
STE2	STE2	0.25
TAP42	TAP42	0.25
PMA1	PMA1	0.25
PTR2	PTR2	0.25
KOG1	KOG1	0.25
MRH1	MRH1	0.25
HXT6	HXT6	0.25
HXT7	HXT7	0.25
HXT4	HXT4	0.25
HXT5	HXT5	0.25
HXT2	HXT2	0.25
HXT3	HXT3	0.25
FRE1	FRE1	0.25
HXT1	HXT1	0.25
ENA2	ENA2	0.25
ENA5	ENA5	0.25
RGD1	RGD1	0.25
NBA1	NBA1	0.25
SHM2	SHM2	0.25
RGD2	RGD2	0.25
BOI1	BOI1	0.25
BEM3	BEM3	0.25
LSB3	LSB3	0.25
FUS1	FUS1	0.25
SNQ2	SNQ2	0.25
PDR5	PDR5	0.25
GPA2	GPA2	0.25
FMP45	FMP45	0.25
DYN3	DYN3	0.25
BOI2	BOI2	0.25
VIP1	VIP1	0.25
TMA19	TMA19	0.25
TEF4	TEF4	0.25
YEF3	YEF3	0.25
YET1	YET1	0.25
BEM1	BEM1	0.25
SPO21	SPO21	0.25
EFT1	EFT1	0.25
HEF3	HEF3	0.25
LSM12	LSM12	0.25
UTP5	UTP5	0.25
MPS2	MPS2	0.25
MPS3	MPS3	0.25
NBP1	NBP1	0.25
RSA4	RSA4	0.25
SPB1	SPB1	0.25
SSF1	SSF1	0.25
URB2	URB2	0.25
VID30	VID30	0.25
UFD2	UFD2	0.25
UFD1	UFD1	0.25
UBX2	UBX2	0.25
CDC37	CDC37	0.25
CDC24	CDC24	0.25
CDC14	CDC14	0.25
YOS9	YOS9	0.25
UBP14	UBP14	0.25
UBP10	UBP10	0.25
UBC8	UBC8	0.25
UBC4	UBC4	0.25
UBP9	UBP9	0.25
UBP7	UBP7	0.25
UBP6	UBP6	0.25
UBP15	UBP15	0.25
RPT3	RPT3	0.25
RPT5	RPT5	0.25
RPT1	RPT1	0.25
RPT2	RPT2	0.25
SEC61	SEC61	0.25
SSM4	SSM4	0.25
SAN1	SAN1	0.25
SCL1	SCL1	0.25
RPN3	RPN3	0.25
RPN5	RPN5	0.25
RPN13	RPN13	0.25
RPN2	RPN2	0.25
RPN8	RPN8	0.25
RPN9	RPN9	0.25
RPN6	RPN6	0.25
RPN7	RPN7	0.25
GAS3	GAS3	0.25
GAS1	GAS1	0.25
GSC2	GSC2	0.25
GAS5	GAS5	0.25
UTR2	UTR2	0.25
TCO89	TCO89	0.25
ENA1	ENA1	0.25
CTR1	CTR1	0.25
RRI2	RRI2	0.25
PSH1	PSH1	0.25
SMT3	SMT3	0.25
RUB1	RUB1	0.25
UFD4	UFD4	0.25
UBA1	UBA1	0.25
ECM33	ECM33	0.25
SDO1	SDO1	0.25
SMI1	SMI1	0.25
SPO12	SPO12	0.25
ZDS2	ZDS2	0.25
ASR1	ASR1	0.25
ELA1	ELA1	0.25
ELP2	ELP2	0.25
MOT2	MOT2	0.25
NCS2	NCS2	0.25
CDC55	CDC55	0.25
CYS4	CYS4	0.25
FAR1	FAR1	0.25
KEL1	KEL1	0.25
PTC3	PTC3	0.25
RAD24	RAD24	0.25
RTS1	RTS1	0.25
SGT1	SGT1	0.25
RPS30A	RPS30A	0.25
RSM18	RSM18	0.25
RPS22B	RPS22B	0.25
RPS25A	RPS25A	0.25
RPP2A	RPP2A	0.25
RPS17A	RPS17A	0.25
RPL38	RPL38	0.25
RPL42B	RPL42B	0.25
SIN4	SIN4	0.25
ACB1	ACB1	0.25
DIG2	DIG2	0.25
GAL80	GAL80	0.25
YML6	YML6	0.25
DIG1	DIG1	0.25
RSM23	RSM23	0.25
RSM24	RSM24	0.25
RPL18B	RPL18B	0.25
RPL14A	RPL14A	0.25
RPL12A	RPL12A	0.25
RPL11A	RPL11A	0.25
MRPS35	MRPS35	0.25
MRPS28	MRPS28	0.25
MRPS18	MRPS18	0.25
MRPS16	MRPS16	0.25
RPL35A	RPL35A	0.25
RPL33B	RPL33B	0.25
RPL33A	RPL33A	0.25
RPL32	RPL32	0.25
RPL29	RPL29	0.25
RPL26A	RPL26A	0.25
RPL23A	RPL23A	0.25
RPL21A	RPL21A	0.25
OLA1	OLA1	0.25
PDR12	PDR12	0.25
PMC1	PMC1	0.25
SAP1	SAP1	0.25
ATP4	ATP4	0.25
AUS1	AUS1	0.25
GCN20	GCN20	0.25
LEM3	LEM3	0.25
VMA16	VMA16	0.25
VMA2	VMA2	0.25
VMA4	VMA4	0.25
VMA5	VMA5	0.25
STV1	STV1	0.25
VMA1	VMA1	0.25
VMA10	VMA10	0.25
VMA13	VMA13	0.25
VPS5	VPS5	0.25
TCB3	TCB3	0.25
CDC19	CDC19	0.25
ARO1	ARO1	0.25
HSV2	HSV2	0.25
FAB1	FAB1	0.25
SLM4	SLM4	0.25
PIB2	PIB2	0.25
ATP14	ATP14	0.25
ATP1	ATP1	0.25
ATP3	ATP3	0.25
ATP2	ATP2	0.25
PGK1	PGK1	0.25
PFK1	PFK1	0.25
PYK2	PYK2	0.25
PRS1	PRS1	0.25
NUT2	NUT2	0.25
PGD1	PGD1	0.25
MET4	MET4	0.25
NUT1	NUT1	0.25
SFP1	SFP1	0.25
SKO1	SKO1	0.25
RGR1	RGR1	0.25
ROX3	ROX3	0.25
SRB6	SRB6	0.25
SRB7	SRB7	0.25
SRB2	SRB2	0.25
SRB5	SRB5	0.25
TEC1	TEC1	0.25
YAP6	YAP6	0.25
SRB8	SRB8	0.25
SSN2	SSN2	0.25
DAL81	DAL81	0.25
CSE2	CSE2	0.25
CAM1	CAM1	0.25
YCR043C	YCR043C	0.25
GCN4	GCN4	0.25
GAT1	GAT1	0.25
GAL4	GAL4	0.25
GAL11	GAL11	0.25
MED4	MED4	0.25
MED2	MED2	0.25
MED11	MED11	0.25
MED1	MED1	0.25
MET31	MET31	0.25
MED8	MED8	0.25
MED7	MED7	0.25
MED6	MED6	0.25
STE4	STE4	0.25
ECM29	ECM29	0.25
IMG1	IMG1	0.25
MRP1	MRP1	0.25
MRP13	MRP13	0.25
MRP51	MRP51	0.25
MRP7	MRP7	0.25
MRPL1	MRPL1	0.25
MRPL10	MRPL10	0.25
MRPL13	MRPL13	0.25
MRPL17	MRPL17	0.25
MRPL24	MRPL24	0.25
MRPL35	MRPL35	0.25
MRPL36	MRPL36	0.25
MRPL4	MRPL4	0.25
MRPL9	MRPL9	0.25
ARC1	ARC1	0.25
ALA1	ALA1	0.25
GCD6	GCD6	0.25
DPS1	DPS1	0.25
IDH2	IDH2	0.25
GUS1	GUS1	0.25
MRP4	MRP4	0.25
MDH1	MDH1	0.25
MRPS5	MRPS5	0.25
MRPL16	MRPL16	0.25
SUI2	SUI2	0.25
PFK2	PFK2	0.25
YGR250C	YGR250C	0.25
TIF35	TIF35	0.25
PLC1	PLC1	0.25
YPT6	YPT6	0.25
PIG2	PIG2	0.25
REG1	REG1	0.25
SBH1	SBH1	0.25
SST2	SST2	0.25
GIP2	GIP2	0.25
GYP1	GYP1	0.25
MUK1	MUK1	0.25
PHO81	PHO81	0.25
BLM10	BLM10	0.25
CSG2	CSG2	0.25
GCD1	GCD1	0.25
GDI1	GDI1	0.25
VMA6	VMA6	0.25
VMA7	VMA7	0.25
VMA8	VMA8	0.25
VPH1	VPH1	0.25
YTA7	YTA7	0.25
VAC14	VAC14	0.25
VMA22	VMA22	0.25
NSG1	NSG1	0.25
OST4	OST4	0.25
STD1	STD1	0.25
PEX5	PEX5	0.25
PEX13	PEX13	0.25
