# Supplementary material for: Inferring the effective TOR-dependent network: a computational study in yeast
Source: BMC Syst Biol. 2013 Aug 30;7:84. doi: 10.1186/1752-0509-7-84 (PMC4016608; doi:10.1186/1752-0509-7-84)
Supplement: Additional file 3 — Enrichment map of the significant GO terms. Cytoscape file (*.zip) containing the final enrichment map. Each node represents a GO term and the corresponding geneset and enrichment p-value are encoded in its attributes. Edges are computed based on the geneset overlap among GO terms (please see http://www.cytoscape.org for more information about loading the file). [file 1752-0509-7-84-S3.zip › CytoscapeSession-2012_07_21-07_18/plugins/Enrichment_Map_Plugin/EM1_Enrichment Map.props]

NetworkName	EM1_Enrichment Map
attributePrefix	EM1_
enrichment_edge_type	Geneset_Overlap
GMTFileName	/home/shahin/Researches/Computational Aging/sweet-talk/experiment/output/mHG/output/all_slim.gmt
expressionFileName1	null
expressionFileName2	null
enerichmentDataset1FileName1	/home/shahin/Researches/Computational Aging/sweet-talk/experiment/output/mHG/output/all_slim.txt
enrichmentDataset1FileName2	null
enerichmentDataset2FileName1	null
enrichmentDataset2FileName2	null
gseaHtmlReportFileDataset1	null
gseaHtmlReportFileDataset2	null
dataset1Phenotype1	UP
dataset1Phenotype2	DOWN
dataset2Phenotype1	UP
dataset2Phenotype2	DOWN
classFile1	null
classFile2	null
method	generic
rankFile1	null
rankFile2	null
twoDatasets	false
jaccard	OVERLAP
CombinedConstant0.5
Data	true
Data2	false
FDR	true
pvalue	0.0050
qvalue	0.1
similarityCutOff	0.25
