# Supplementary material for: Inferring the effective TOR-dependent network: a computational study in yeast
Source: BMC Syst Biol. 2013 Aug 30;7:84. doi: 10.1186/1752-0509-7-84 (PMC4016608; doi:10.1186/1752-0509-7-84)
Supplement: Additional file 4 — Statistical analysis of the most relevant transcription factors (TF). Excel table file (*.xls) illustrating the computed statistics for different transcription factors, sorted based on their proximity to TORC1. [file 1752-0509-7-84-S4.xls]

## Sheet: TF_table.tab
TF ORF	TF name	Rank	k	k_T	pval(X=k_T)	k_P	pval(Y=k_P)	k_TP	pval(Z=k_TP)	Pubmed ID(s)
YNL255C	GIS2	9	17	3	1	1	1	0	1
YLR403W	SFP1	22	2057	423	1.6591e-10	381	1.0288e-50	157	3.1273e-44	19328065, 15353587
YHR200W	RPN10	27	1	0	1	0	1	0	1
YBL103C	RTG3	32	197	26	1	42	0.00034001	10	1
YFR028C	CDC14	39	62	11	1	9	1	0	1
YDL047W	SIT4	123	1	0	1	1	1	0	1
YER040W	GLN3	148	608	171	6.9424e-14	242	1.2614e-96	108	1.685e-58	10604478, 10940301
YFR034C	PHO4	150	355	56	1	47	1	10	1
YKR034W	DAL80	300	65	8	1	17	0.033293	3	1
YDR174W	HMO1	302	1	1	1	1	1	1	1
YIR023W	DAL81	315	210	37	1	51	2.4599e-07	14	1
YJL110C	GZF3	317	128	11	1	26	0.071524	4	1
YPL049C	DIG1	344	42	7	1	4	1	0	1
YNL314W	DAL82	349	147	18	1	11	1	1	1
YFL021W	GAT1	427	139	24	1	20	1	8	1
YJL115W	ASF1	485	1	1	1	0	1	0	1
YIR033W	MGA2	538	26	5	1	3	1	0	1
YPL248C	GAL4	604	129	16	1	11	1	2	1
YML051W	GAL80	616	3	0	1	0	1	0	1
YML007W	YAP1	618	1656	344	4.4198e-08	350	7.819e-60	122	4.2933e-25
YEL009C	GCN4	638	1203	221	1	237	2.9423e-28	69	1.5065e-05	18423200
YDR216W	ADR1	710	414	59	1	101	3.6398e-16	26	0.10111
YER161C	SPT2	712	18	1	1	4	1	0	1
YGL252C	RTG2	787	6	0	1	2	1	0	1
YHR084W	STE12	825	1872	359	0.00040902	275	1.7252e-12	88	0.0010795	22615903
YDR480W	DIG2	826	1	1	1	0	1	0	1
YER068W	MOT2	827	28	0	1	3	1	0	1
YOL108C	INO4	850	597	95	1	70	1	24	1
YGL237C	HAP2	851	170	21	1	22	1	6	1
YNL027W	CRZ1	867	268	41	1	41	0.81813	6	1
YGL181W	GTS1	1116	57	10	1	6	1	3	1
YGL035C	MIG1	1154	214	25	1	38	0.06899	6	1
YLR182W	SWI6	1242	163	23	1	19	1	4	1
YIL131C	FKH1	1255	223	39	1	21	1	6	1
YBR049C	REB1	1260	467	116	2.5137e-05	31	1	16	1
YDR259C	YAP6	1305	549	96	1	90	0.00023878	25	1
YDR146C	SWI5	1319	208	22	1	25	1	3	1
YNL103W	MET4	1469	1166	242	9.9571e-05	279	1.3257e-54	110	4.582e-31
YHR206W	SKN7	1479	577	100	1	99	6.1071e-06	24	1
YNL216W	RAP1	1519	1292	262	0.00022993	254	5.6629e-31	108	2.6163e-25
YPL038W	MET31	1525	119	17	1	31	9.0439e-05	9	1
YLR131C	ACE2	1542	146	22	1	16	1	2	1
YNL167C	SKO1	1592	579	97	1	121	5.151e-14	32	0.2119
YPL139C	UME1	1620	4	1	1	0	1	0	1
YDR207C	UME6	1621	212	32	1	39	0.027005	6	1
YDL106C	PHO2	1660	150	28	1	22	1	7	1
YBR083W	TEC1	1695	518	101	1	85	0.00047456	21	1
YMR037C	MSN2	1755	1118	199	1	235	8.9214e-33	58	0.0071705
YLR223C	IFH1	1769	327	117	1.8372e-17	144	1.5443e-59	79	4.4172e-50
YDR096W	GIS1	1774	217	21	1	66	4.544e-15	3	1
YOR038C	HIR2	1803	52	16	0.96886	5	1	4	1
YGL071W	AFT1	1823	998	152	1	150	1.0929e-05	29	1
YHR056C	RSC30	1842	21	4	1	6	1	1	1
YGL073W	HSF1	1874	522	84	1	100	9.2266e-09	19	1
YJR060W	CBF1	1902	309	60	1	29	1	4	1
YKL185W	ASH1	1979	105	14	1	14	1	3	1
YOL067C	RTG1	2030	115	11	1	14	1	2	1
YML099C	ARG81	2034	85	11	1	9	1	2	1
YDR310C	SUM1	2055	127	18	1	13	1	4	1
YLR098C	CHA4	2067	82	11	1	11	1	1	1
YMR043W	MCM1	2090	376	56	1	32	1	9	1
YJL103C	GSM1	2109	18	5	1	2	1	1	1
YER111C	SWI4	2111	542	90	1	77	0.19478	12	1
YOR028C	CIN5	2129	517	61	1	90	1.4444e-05	12	1
YDL020C	RPN4	2144	932	220	2.4745e-09	245	2.6858e-54	85	2.1833e-20
YLR176C	RFX1	2160	457	80	1	58	1	16	1
YPL133C	RDS2	2180	43	11	1	5	1	1	1
YHL009C	YAP3	2190	37	6	1	3	1	1	1
YHL020C	OPI1	2234	26	2	1	1	1	0	1
YPL177C	CUP9	2264	76	8	1	12	1	4	1
YPL089C	RLM1	2271	177	20	1	24	1	1	1
YKL109W	HAP4	2274	381	48	1	52	1	7	1
YKL062W	MSN4	2276	669	115	1	128	8.7334e-12	20	1
YNL199C	GCR2	2280	537	59	1	78	0.091736	9	1
YKL112W	ABF1	2438	626	150	3.6214e-06	81	1	35	0.096926
YIL036W	CST6	2452	184	21	1	48	5.7265e-08	6	1
YFL044C	OTU1	2492	73	11	1	7	1	3	1
YBL008W	HIR1	2506	55	14	1	9	1	4	1
YGL013C	PDR1	2520	569	106	1	137	2.0027e-22	32	0.15771
YOL028C	YAP7	2530	168	17	1	18	1	2	1
YDL056W	MBP1	2582	447	72	1	52	1	12	1
YNL068C	FKH2	2583	278	61	0.77088	39	1	9	1
YKL020C	SPT23	2586	49	7	1	5	1	1	1
YCR106W	RDS1	2601	42	6	1	1	1	0	1
YLR256W	HAP1	2602	169	25	1	26	1	6	1
YHR124W	NDT80	2607	32	3	1	0	1	0	1
YBR182C	SMP1	2660	184	26	1	21	1	11	1
YMR172W	HOT1	2668	70	11	1	18	0.027412	1	1
YPL075W	GCR1	2687	255	75	3.8867e-06	100	1.8295e-34	43	2.3687e-18
YPR008W	HAA1	2705	80	10	1	16	1	2	1
YOR162C	YRR1	2711	96	15	1	20	0.2353	2	1
YOR358W	HAP5	2726	175	20	1	18	1	6	1
YOR140W	SFL1	2759	36	6	1	6	1	3	1
YBL005W	PDR3	2781	501	115	0.0019657	166	2.0314e-48	59	5.0386e-18
YGL166W	CUP2	2789	21	2	1	10	0.0024564	1	1
YIR017C	MET28	2797	54	8	1	7	1	1	1
YMR070W	MOT3	2816	123	16	1	23	0.48326	4	1
YCR065W	HCM1	2837	223	32	1	25	1	6	1
YDR123C	INO2	2848	149	25	1	36	8.218e-05	7	1
YAL051W	OAF1	2916	243	35	1	58	3.4934e-08	11	1
YPR104C	FHL1	2927	754	183	1.9507e-08	190	2.1681e-36	83	1.6263e-25
YOR032C	HMS1	3013	188	23	1	36	0.020978	7	1
YOR380W	RDR1	3074	7	1	1	0	1	0	1
YMR021C	MAC1	3075	88	15	1	10	1	5	1
YIL101C	XBP1	3132	463	71	1	64	0.99524	10	1
YMR280C	CAT8	3135	112	15	1	22	0.31039	2	1
YMR016C	SOK2	3180	933	123	1	170	1.6178e-14	27	1
YLR228C	ECM22	3207	250	28	1	32	1	7	1
YDR423C	CAD1	3240	442	69	1	89	8.267e-09	19	1
YJL089W	SIP4	3243	88	16	1	7	1	1	1
YPR015C	YPR015C	3245	43	4	1	10	1	3	1
YOL089C	HAL9	3254	86	18	1	15	1	8	1
YDR463W	STP1	3256	203	33	1	45	4.4441e-05	11	1
YKL038W	RGT1	3287	59	10	1	7	1	1	1
YKR099W	BAS1	3324	134	16	1	22	1	6	1
YKL015W	PUT3	3352	133	17	1	20	1	6	1
YJR094C	IME1	3416	16	2	1	0	1	0	1
YDR043C	NRG1	3429	346	31	1	37	1	5	1
YFL031W	HAC1	3448	201	28	1	34	0.33062	5	1
YDR081C	PDC2	3458	16	1	1	0	1	0	1
YBL021C	HAP3	3490	164	13	1	15	1	3	1
YPR094W	RDS3	3541	2	2	1	0	1	0	1
YGL254W	FZF1	3585	83	11	1	9	1	2	1
YOR344C	TYE7	3597	94	20	1	10	1	3	1
YHL027W	RIM101	3602	191	19	1	20	1	5	1
YJL056C	ZAP1	3629	160	16	1	32	0.021496	5	1
YMR312W	ELP6	3667	4	0	1	2	1	0	1
YGL162W	SUT1	3670	64	6	1	11	1	2	1
YCL055W	KAR4	3685	22	2	1	1	1	0	1
YOR372C	NDD1	3692	2	2	1	0	1	0	1
YMR182C	RGM1	3696	97	17	1	19	0.64555	5	1
YMR164C	MSS11	3706	59	11	1	14	0.3399	6	1
YER109C	FLO8	3724	217	37	1	24	1	7	1
YOL116W	MSN1	3748	78	14	1	12	1	5	1
YDR213W	UPC2	3793	177	25	1	37	0.0022711	6	1
YGR249W	MGA1	3862	267	32	1	34	1	7	1
YKL005C	BYE1	3885	21	3	1	4	1	1	1
YJR127C	RSF2	3917	49	5	1	4	1	0	1
YOR172W	YRM1	3951	32	5	1	5	1	1	1
YLR451W	LEU3	3961	473	65	1	72	0.037438	20	1
YKL043W	PHD1	4014	456	77	1	62	1	22	1
YDR253C	MET32	4062	94	13	1	17	1	3	1
YBR066C	NRG2	4077	133	10	1	17	1	2	1
YKL032C	IXR1	4081	105	17	1	20	0.71742	6	1
YGL096W	TOS8	4106	274	47	1	30	1	8	1
YNL309W	STB1	4108	37	2	1	5	1	1	1
YLR375W	STP3	4131	19	1	1	3	1	1	1
YPR065W	ROX1	4132	343	35	1	56	0.032368	12	1
YDR034C	LYS14	4157	4	0	1	3	0.69351	0	1
YLR266C	PDR8	4293	16	3	1	3	1	1	1
YOR113W	AZF1	4307	110	21	1	17	1	3	1
YDR421W	ARO80	4358	87	16	1	10	1	4	1
YDR451C	YHP1	4360	281	40	1	46	0.1161	12	1
YER028C	MIG3	4403	14	1	1	1	1	0	1
YMR042W	ARG80	4405	88	18	1	13	1	8	1
YHR178W	STB5	4442	303	59	1	77	6.6743e-13	24	0.0047524
YER045C	ACA1	4479	4	1	1	0	1	0	1
YNL204C	SPS18	4511	55	3	1	24	2.0451e-08	1	1
YER169W	RPH1	4528	72	17	1	11	1	5	1
YPL270W	MDL2	4542	1	0	1	0	1	0	1
YJL206C	YJL206C	4567	31	3	1	1	1	0	1
YGL209W	MIG2	4605	41	9	1	4	1	1	1
YOR363C	PIP2	4694	135	19	1	25	0.37005	5	1
YLR014C	PPR1	4717	25	3	1	1	1	0	1
YHR006W	STP2	4718	302	43	1	64	7.3757e-07	15	1
YPL230W	USV1	4761	42	7	1	4	1	1	1
YML027W	YOX1	4777	426	74	1	55	1	17	1
YDL170W	UGA3	4811	89	9	1	7	1	3	1
YML076C	WAR1	4913	27	6	1	6	1	3	1
YIR018W	YAP5	5028	427	75	1	81	1.3881e-06	29	0.011793
YPL202C	AFT2	5209	155	14	1	15	1	3	1
YJR147W	HMS2	5253	39	4	1	2	1	1	1
YGR044C	RME1	5341	213	30	1	45	0.00018844	12	1
YCR018C	SRD1	5391	49	7	1	4	1	2	1
YLR013W	GAT3	5398	155	31	1	39	8.3111e-06	19	6.1013e-05
YBR297W	MAL33	5431	124	17	1	7	1	0	1
YPR199C	ARR1	5464	675	111	1	153	1.6389e-22	47	1.5588e-05
YGR288W	MAL13	5586	6	0	1	0	1	0	1
YBR240C	THI2	5604	69	5	1	5	1	1	1
