# Supplementary material for: Inferring the effective TOR-dependent network: a computational study in yeast
Source: BMC Syst Biol. 2013 Aug 30;7:84. doi: 10.1186/1752-0509-7-84 (PMC4016608; doi:10.1186/1752-0509-7-84)
Supplement: Additional file 5 — Effective response network (ERN) of TORC1. Tab separated file (*.txt) representing the edge list of the effective response network of TORC1 (corresponding nodes are marked by their systematic name). [file 1752-0509-7-84-S5.txt]

TF	TP_target
YLR403W	YBL027W
YLR403W	YBL072C
YLR403W	YBL075C
YLR403W	YBL087C
YLR403W	YBL092W
YLR403W	YBR031W
YLR403W	YBR048W
YLR403W	YBR079C
YLR403W	YBR142W
YLR403W	YBR181C
YLR403W	YBR189W
YLR403W	YCL037C
YLR403W	YCL043C
YLR403W	YCL059C
YLR403W	YCR021C
YLR403W	YCR031C
YLR403W	YCR057C
YLR403W	YDL060W
YLR403W	YDL075W
YLR403W	YDL082W
YLR403W	YDL083C
YLR403W	YDL136W
YLR403W	YDL153C
YLR403W	YDR012W
YLR403W	YDR025W
YLR403W	YDR060W
YLR403W	YDR064W
YLR403W	YDR216W
YLR403W	YDR324C
YLR403W	YDR382W
YLR403W	YDR385W
YLR403W	YDR418W
YLR403W	YDR447C
YLR403W	YDR450W
YLR403W	YDR471W
YLR403W	YDR496C
YLR403W	YEL054C
YLR403W	YER006W
YLR403W	YER074W
YLR403W	YER102W
YLR403W	YER110C
YLR403W	YFR031C-A
YLR403W	YGL030W
YLR403W	YGL031C
YLR403W	YGL076C
YLR403W	YGL103W
YLR403W	YGL120C
YLR403W	YGL123W
YLR403W	YGL135W
YLR403W	YGL147C
YLR403W	YGR034W
YLR403W	YGR085C
YLR403W	YGR090W
YLR403W	YGR103W
YLR403W	YGR162W
YLR403W	YGR214W
YLR403W	YHL001W
YLR403W	YHL033C
YLR403W	YHR010W
YLR403W	YHR052W
YLR403W	YHR066W
YLR403W	YHR170W
YLR403W	YHR197W
YLR403W	YHR203C
YLR403W	YIL030C
YLR403W	YIL069C
YLR403W	YIL133C
YLR403W	YIL148W
YLR403W	YJL010C
YLR403W	YJL034W
YLR403W	YJL177W
YLR403W	YJL190C
YLR403W	YJR145C
YLR403W	YKL009W
YLR403W	YKL014C
YLR403W	YKL081W
YLR403W	YKL180W
YLR403W	YKR046C
YLR403W	YKR059W
YLR403W	YKR081C
YLR403W	YKR093W
YLR403W	YLL008W
YLR403W	YLL011W
YLR403W	YLL024C
YLR403W	YLL026W
YLR403W	YLL045C
YLR403W	YLR002C
YLR403W	YLR009W
YLR403W	YLR029C
YLR403W	YLR175W
YLR403W	YLR196W
YLR403W	YLR197W
YLR403W	YLR222C
YLR403W	YLR249W
YLR403W	YLR340W
YLR403W	YLR367W
YLR403W	YLR432W
YLR403W	YLR441C
YLR403W	YLR448W
YLR403W	YLR449W
YLR403W	YML056C
YLR403W	YML063W
YLR403W	YML073C
YLR403W	YMR093W
YLR403W	YMR116C
YLR403W	YMR120C
YLR403W	YMR128W
YLR403W	YMR142C
YLR403W	YMR186W
YLR403W	YMR194W
YLR403W	YMR229C
YLR403W	YMR242C
YLR403W	YMR290C
YLR403W	YMR309C
YLR403W	YNL002C
YLR403W	YNL014W
YLR403W	YNL061W
YLR403W	YNL069C
YLR403W	YNL096C
YLR403W	YNL110C
YLR403W	YNL112W
YLR403W	YNL132W
YLR403W	YNL175C
YLR403W	YNL178W
YLR403W	YNL209W
YLR403W	YNL248C
YLR403W	YNL301C
YLR403W	YNR053C
YLR403W	YOL040C
YLR403W	YOL041C
YLR403W	YOL120C
YLR403W	YOR063W
YLR403W	YOR096W
YLR403W	YOR206W
YLR403W	YOR272W
YLR403W	YOR294W
YLR403W	YOR310C
YLR403W	YOR312C
YLR403W	YOR341W
YLR403W	YOR361C
YLR403W	YPL012W
YLR403W	YPL043W
YLR403W	YPL058C
YLR403W	YPL081W
YLR403W	YPL090C
YLR403W	YPL093W
YLR403W	YPL126W
YLR403W	YPL131W
YLR403W	YPL198W
YLR403W	YPL211W
YLR403W	YPL217C
YLR403W	YPL220W
YLR403W	YPL249C-A
YLR403W	YPL265W
YLR403W	YPR010C
YLR403W	YPR110C
YLR403W	YPR144C
YER040W	YBL027W
YER040W	YBL072C
YER040W	YBL087C
YER040W	YBL092W
YER040W	YBR031W
YER040W	YBR048W
YER040W	YBR142W
YER040W	YBR189W
YER040W	YCL043C
YER040W	YCL059C
YER040W	YCR031C
YER040W	YCR057C
YER040W	YDL075W
YER040W	YDL082W
YER040W	YDL083C
YER040W	YDL095W
YER040W	YDL153C
YER040W	YDR012W
YER040W	YDR064W
YER040W	YDR382W
YER040W	YDR418W
YER040W	YDR471W
YER040W	YEL054C
YER040W	YEL063C
YER040W	YER006W
YER040W	YER064C
YER040W	YER074W
YER040W	YFR031C-A
YER040W	YGL030W
YER040W	YGL031C
YER040W	YGL076C
YER040W	YGL103W
YER040W	YGL123W
YER040W	YGL147C
YER040W	YGR055W
YER040W	YGR085C
YER040W	YGR214W
YER040W	YHL001W
YER040W	YHL033C
YER040W	YHR010W
YER040W	YHR052W
YER040W	YHR066W
YER040W	YHR170W
YER040W	YHR197W
YER040W	YIL133C
YER040W	YJL010C
YER040W	YJL034W
YER040W	YJL173C
YER040W	YJL177W
YER040W	YJL190C
YER040W	YJR145C
YER040W	YKL009W
YER040W	YKL103C
YER040W	YKL180W
YER040W	YKR034W
YER040W	YKR081C
YER040W	YKR093W
YER040W	YLL008W
YER040W	YLL034C
YER040W	YLL045C
YER040W	YLR009W
YER040W	YLR029C
YER040W	YLR175W
YER040W	YLR197W
YER040W	YLR222C
YER040W	YLR340W
YER040W	YLR367W
YER040W	YLR432W
YER040W	YLR448W
YER040W	YML056C
YER040W	YML063W
YER040W	YML073C
YER040W	YMR093W
YER040W	YMR116C
YER040W	YMR142C
YER040W	YMR186W
YER040W	YMR229C
YER040W	YMR242C
YER040W	YMR290C
YER040W	YNL061W
YER040W	YNL069C
YER040W	YNL096C
YER040W	YNL110C
YER040W	YNL112W
YER040W	YNL175C
YER040W	YNL178W
YER040W	YNL209W
YER040W	YNL248C
YER040W	YNL301C
YER040W	YNR053C
YER040W	YOL040C
YER040W	YOL120C
YER040W	YOL127W
YER040W	YOR096W
YER040W	YOR310C
YER040W	YOR341W
YER040W	YOR361C
YER040W	YPL081W
YER040W	YPL090C
YER040W	YPL093W
YER040W	YPL126W
YER040W	YPL131W
YER040W	YPL198W
YER040W	YPL211W
YER040W	YPL220W
YER040W	YPL249C-A
YER040W	YPL265W
YER040W	YPR010C
YML007W	YBL027W
YML007W	YBL072C
YML007W	YBL075C
YML007W	YBL087C
YML007W	YBL092W
YML007W	YBR031W
YML007W	YBR048W
YML007W	YCL037C
YML007W	YCL043C
YML007W	YCR021C
YML007W	YCR031C
YML007W	YDL060W
YML007W	YDL075W
YML007W	YDL082W
YML007W	YDL083C
YML007W	YDL136W
YML007W	YDL222C
YML007W	YDL229W
YML007W	YDR012W
YML007W	YDR060W
YML007W	YDR064W
YML007W	YDR171W
YML007W	YDR382W
YML007W	YDR385W
YML007W	YDR418W
YML007W	YDR447C
YML007W	YDR450W
YML007W	YDR471W
YML007W	YDR496C
YML007W	YEL054C
YML007W	YEL063C
YML007W	YER006W
YML007W	YER074W
YML007W	YER102W
YML007W	YER110C
YML007W	YFR031C-A
YML007W	YGL030W
YML007W	YGL031C
YML007W	YGL076C
YML007W	YGL103W
YML007W	YGL123W
YML007W	YGL135W
YML007W	YGL147C
YML007W	YGR034W
YML007W	YGR055W
YML007W	YGR085C
YML007W	YGR090W
YML007W	YGR162W
YML007W	YGR180C
YML007W	YGR214W
YML007W	YHL001W
YML007W	YHL033C
YML007W	YHR010W
YML007W	YHR066W
YML007W	YHR096C
YML007W	YHR203C
YML007W	YIL069C
YML007W	YJL034W
YML007W	YJL130C
YML007W	YJL177W
YML007W	YJL190C
YML007W	YJR145C
YML007W	YKL060C
YML007W	YKL081W
YML007W	YKL103C
YML007W	YKL180W
YML007W	YKR059W
YML007W	YKR081C
YML007W	YLL024C
YML007W	YLL026W
YML007W	YLL045C
YML007W	YLR009W
YML007W	YLR029C
YML007W	YLR175W
YML007W	YLR197W
YML007W	YLR249W
YML007W	YLR340W
YML007W	YLR367W
YML007W	YLR432W
YML007W	YLR441C
YML007W	YLR448W
YML007W	YLR449W
YML007W	YML056C
YML007W	YML063W
YML007W	YML073C
YML007W	YMR093W
YML007W	YMR116C
YML007W	YMR120C
YML007W	YMR128W
YML007W	YMR142C
YML007W	YMR186W
YML007W	YMR242C
YML007W	YMR309C
YML007W	YNL014W
YML007W	YNL069C
YML007W	YNL096C
YML007W	YNL112W
YML007W	YNL132W
YML007W	YNL178W
YML007W	YNL209W
YML007W	YNL301C
YML007W	YNR053C
YML007W	YOL040C
YML007W	YOL120C
YML007W	YOL127W
YML007W	YOR063W
YML007W	YOR096W
YML007W	YOR272W
YML007W	YOR310C
YML007W	YOR312C
YML007W	YOR341W
YML007W	YPL081W
YML007W	YPL090C
YML007W	YPL093W
YML007W	YPL126W
YML007W	YPL131W
YML007W	YPL198W
YML007W	YPL211W
YML007W	YPL220W
YML007W	YPR010C
YML007W	YPR110C
YML007W	YPR160W
YEL009C	YBL075C
YEL009C	YBR031W
YEL009C	YBR189W
YEL009C	YCR021C
YEL009C	YDL075W
YEL009C	YDL082W
YEL009C	YDL083C
YEL009C	YDL095W
YEL009C	YDL229W
YEL009C	YDR064W
YEL009C	YDR382W
YEL009C	YDR496C
YEL009C	YEL063C
YEL009C	YER074W
YEL009C	YGL031C
YEL009C	YGL103W
YEL009C	YGL116W
YEL009C	YGL123W
YEL009C	YGL147C
YEL009C	YGR214W
YEL009C	YHL001W
YEL009C	YHR010W
YEL009C	YHR096C
YEL009C	YJL034W
YEL009C	YJL130C
YEL009C	YJL173C
YEL009C	YJR117W
YEL009C	YJR145C
YEL009C	YKL060C
YEL009C	YKL103C
YEL009C	YKL180W
YEL009C	YKR034W
YEL009C	YKR081C
YEL009C	YKR093W
YEL009C	YLL008W
YEL009C	YLR029C
YEL009C	YLR197W
YEL009C	YLR340W
YEL009C	YLR367W
YEL009C	YLR378C
YEL009C	YLR432W
YEL009C	YLR449W
YEL009C	YML056C
YEL009C	YMR093W
YEL009C	YMR116C
YEL009C	YMR120C
YEL009C	YMR142C
YEL009C	YMR186W
YEL009C	YMR229C
YEL009C	YMR242C
YEL009C	YNL014W
YEL009C	YNL096C
YEL009C	YNL110C
YEL009C	YNL112W
YEL009C	YNL175C
YEL009C	YNL178W
YEL009C	YNL209W
YEL009C	YOL120C
YEL009C	YOR096W
YEL009C	YOR341W
YEL009C	YOR361C
YEL009C	YPL012W
YEL009C	YPL081W
YEL009C	YPL090C
YEL009C	YPL093W
YEL009C	YPL211W
YEL009C	YPL265W
YEL009C	YPR110C
YEL009C	YPR160W
YHR084W	YBL027W
YHR084W	YBL072C
YHR084W	YBL075C
YHR084W	YBL092W
YHR084W	YBR031W
YHR084W	YBR048W
YHR084W	YBR181C
YHR084W	YBR189W
YHR084W	YCL037C
YHR084W	YCL043C
YHR084W	YCR021C
YHR084W	YCR031C
YHR084W	YDL136W
YHR084W	YDR064W
YHR084W	YDR155C
YHR084W	YDR171W
YHR084W	YDR216W
YHR084W	YDR382W
YHR084W	YDR385W
YHR084W	YDR447C
YHR084W	YDR471W
YHR084W	YEL063C
YHR084W	YER064C
YHR084W	YER074W
YHR084W	YFR031C-A
YHR084W	YGL030W
YHR084W	YGL031C
YHR084W	YGL103W
YHR084W	YGL116W
YHR084W	YGL123W
YHR084W	YGL147C
YHR084W	YGL200C
YHR084W	YGR085C
YHR084W	YGR090W
YHR084W	YGR162W
YHR084W	YGR180C
YHR084W	YHL001W
YHR084W	YHL033C
YHR084W	YHR010W
YHR084W	YHR052W
YHR084W	YHR096C
YHR084W	YHR203C
YHR084W	YIL133C
YHR084W	YJL010C
YHR084W	YJL130C
YHR084W	YJR117W
YHR084W	YKL060C
YHR084W	YKL081W
YHR084W	YKL103C
YHR084W	YKL180W
YHR084W	YKR034W
YHR084W	YKR093W
YHR084W	YLL024C
YHR084W	YLL026W
YHR084W	YLL045C
YHR084W	YLR029C
YHR084W	YLR175W
YHR084W	YLR249W
YHR084W	YLR367W
YHR084W	YLR441C
YHR084W	YLR448W
YHR084W	YML056C
YHR084W	YMR116C
YHR084W	YMR142C
YHR084W	YMR186W
YHR084W	YMR194W
YHR084W	YMR242C
YHR084W	YMR290C
YHR084W	YNL014W
YHR084W	YNL069C
YHR084W	YNL096C
YHR084W	YNL132W
YHR084W	YNL178W
YHR084W	YNL209W
YHR084W	YNL301C
YHR084W	YOL040C
YHR084W	YOL120C
YHR084W	YOL123W
YHR084W	YOL127W
YHR084W	YOR063W
YHR084W	YOR096W
YHR084W	YPL081W
YHR084W	YPL090C
YHR084W	YPL131W
YHR084W	YPL220W
YHR084W	YPL265W
YHR084W	YPR144C
YHR084W	YPR160W
YNL103W	YBL027W
YNL103W	YBL072C
YNL103W	YBL087C
YNL103W	YBL092W
YNL103W	YBR031W
YNL103W	YBR048W
YNL103W	YBR181C
YNL103W	YBR189W
YNL103W	YCL043C
YNL103W	YCR021C
YNL103W	YCR031C
YNL103W	YDL075W
YNL103W	YDL082W
YNL103W	YDL083C
YNL103W	YDL136W
YNL103W	YDL153C
YNL103W	YDL222C
YNL103W	YDR012W
YNL103W	YDR025W
YNL103W	YDR064W
YNL103W	YDR382W
YNL103W	YDR385W
YNL103W	YDR418W
YNL103W	YDR447C
YNL103W	YDR450W
YNL103W	YDR471W
YNL103W	YEL054C
YNL103W	YER074W
YNL103W	YER102W
YNL103W	YFR031C-A
YNL103W	YGL031C
YNL103W	YGL076C
YNL103W	YGL103W
YNL103W	YGL123W
YNL103W	YGL135W
YNL103W	YGL147C
YNL103W	YGR055W
YNL103W	YGR085C
YNL103W	YGR103W
YNL103W	YGR162W
YNL103W	YGR214W
YNL103W	YHL001W
YNL103W	YHL033C
YNL103W	YHR010W
YNL103W	YHR052W
YNL103W	YHR170W
YNL103W	YHR203C
YNL103W	YIL030C
YNL103W	YIL069C
YNL103W	YJL173C
YNL103W	YJL177W
YNL103W	YJL190C
YNL103W	YJR145C
YNL103W	YKL009W
YNL103W	YKL051W
YNL103W	YKL081W
YNL103W	YKL180W
YNL103W	YKR046C
YNL103W	YKR059W
YNL103W	YKR081C
YNL103W	YKR093W
YNL103W	YLL011W
YNL103W	YLL026W
YNL103W	YLL034C
YNL103W	YLL045C
YNL103W	YLR029C
YNL103W	YLR196W
YNL103W	YLR197W
YNL103W	YLR340W
YNL103W	YLR367W
YNL103W	YLR441C
YNL103W	YLR448W
YNL103W	YML056C
YNL103W	YML063W
YNL103W	YML073C
YNL103W	YMR116C
YNL103W	YMR142C
YNL103W	YMR194W
YNL103W	YMR229C
YNL103W	YMR242C
YNL103W	YMR290C
YNL103W	YNL061W
YNL103W	YNL069C
YNL103W	YNL096C
YNL103W	YNL110C
YNL103W	YNL112W
YNL103W	YNL175C
YNL103W	YNL178W
YNL103W	YNL209W
YNL103W	YNL248C
YNL103W	YNL301C
YNL103W	YNR053C
YNL103W	YOL040C
YNL103W	YOL041C
YNL103W	YOL120C
YNL103W	YOL127W
YNL103W	YOR063W
YNL103W	YOR096W
YNL103W	YOR310C
YNL103W	YOR312C
YNL103W	YPL043W
YNL103W	YPL081W
YNL103W	YPL090C
YNL103W	YPL093W
YNL103W	YPL131W
YNL103W	YPL198W
YNL103W	YPL211W
YNL103W	YPL220W
YNL103W	YPR144C
YNL103W	YPR160W
YNL216W	YBL027W
YNL216W	YBL072C
YNL216W	YBL075C
YNL216W	YBL087C
YNL216W	YBL092W
YNL216W	YBR031W
YNL216W	YBR048W
YNL216W	YBR181C
YNL216W	YBR189W
YNL216W	YCL037C
YNL216W	YCL043C
YNL216W	YCR021C
YNL216W	YCR031C
YNL216W	YDL060W
YNL216W	YDL075W
YNL216W	YDL082W
YNL216W	YDL083C
YNL216W	YDL136W
YNL216W	YDL229W
YNL216W	YDR012W
YNL216W	YDR025W
YNL216W	YDR064W
YNL216W	YDR155C
YNL216W	YDR324C
YNL216W	YDR382W
YNL216W	YDR385W
YNL216W	YDR418W
YNL216W	YDR447C
YNL216W	YDR450W
YNL216W	YDR471W
YNL216W	YDR496C
YNL216W	YEL054C
YNL216W	YER064C
YNL216W	YER074W
YNL216W	YER102W
YNL216W	YFR031C-A
YNL216W	YGL030W
YNL216W	YGL031C
YNL216W	YGL076C
YNL216W	YGL103W
YNL216W	YGL116W
YNL216W	YGL123W
YNL216W	YGL135W
YNL216W	YGL147C
YNL216W	YGR034W
YNL216W	YGR055W
YNL216W	YGR085C
YNL216W	YGR180C
YNL216W	YGR214W
YNL216W	YHL001W
YNL216W	YHL033C
YNL216W	YHR010W
YNL216W	YHR096C
YNL216W	YHR203C
YNL216W	YIL069C
YNL216W	YIL133C
YNL216W	YIL148W
YNL216W	YJL130C
YNL216W	YJL173C
YNL216W	YJL177W
YNL216W	YJL190C
YNL216W	YJR145C
YNL216W	YKL009W
YNL216W	YKL060C
YNL216W	YKL081W
YNL216W	YKL180W
YNL216W	YLL026W
YNL216W	YLL045C
YNL216W	YLR029C
YNL216W	YLR340W
YNL216W	YLR367W
YNL216W	YLR441C
YNL216W	YLR448W
YNL216W	YML056C
YNL216W	YML063W
YNL216W	YML073C
YNL216W	YMR093W
YNL216W	YMR116C
YNL216W	YMR128W
YNL216W	YMR142C
YNL216W	YMR194W
YNL216W	YMR229C
YNL216W	YMR242C
YNL216W	YNL069C
YNL216W	YNL096C
YNL216W	YNL175C
YNL216W	YNL178W
YNL216W	YNL209W
YNL216W	YNL301C
YNL216W	YOL040C
YNL216W	YOL041C
YNL216W	YOL120C
YNL216W	YOL127W
YNL216W	YOR063W
YNL216W	YOR096W
YNL216W	YOR312C
YNL216W	YOR341W
YNL216W	YOR361C
YNL216W	YPL058C
YNL216W	YPL081W
YNL216W	YPL090C
YNL216W	YPL131W
YNL216W	YPL198W
YNL216W	YPL220W
YNL216W	YPL249C-A
YNL216W	YPL265W
YNL216W	YPR110C
YNL216W	YPR144C
YMR037C	YBL075C
YMR037C	YBR031W
YMR037C	YCL037C
YMR037C	YCR021C
YMR037C	YCR057C
YMR037C	YDL153C
YMR037C	YDL222C
YMR037C	YDR025W
YMR037C	YDR060W
YMR037C	YDR155C
YMR037C	YDR171W
YMR037C	YDR382W
YMR037C	YDR471W
YMR037C	YER006W
YMR037C	YGR055W
YMR037C	YGR103W
YMR037C	YGR180C
YMR037C	YHR096C
YMR037C	YKL051W
YMR037C	YKL060C
YMR037C	YKL103C
YMR037C	YKR034W
YMR037C	YKR059W
YMR037C	YLL008W
YMR037C	YLL024C
YMR037C	YLL026W
YMR037C	YLR002C
YMR037C	YLR175W
YMR037C	YLR249W
YMR037C	YLR340W
YMR037C	YLR367W
YMR037C	YLR448W
YMR037C	YLR449W
YMR037C	YML056C
YMR037C	YMR142C
YMR037C	YMR229C
YMR037C	YMR290C
YMR037C	YNL002C
YMR037C	YNL061W
YMR037C	YNL110C
YMR037C	YNL112W
YMR037C	YNL132W
YMR037C	YNL178W
YMR037C	YNL248C
YMR037C	YNR053C
YMR037C	YOR063W
YMR037C	YOR206W
YMR037C	YOR294W
YMR037C	YOR341W
YMR037C	YPL012W
YMR037C	YPL043W
YMR037C	YPL058C
YMR037C	YPL093W
YMR037C	YPL126W
YMR037C	YPL249C-A
YMR037C	YPL265W
YMR037C	YPR010C
YMR037C	YPR160W
YLR223C	YBL027W
YLR223C	YBL072C
YLR223C	YBL087C
YLR223C	YBL092W
YLR223C	YBR031W
YLR223C	YBR048W
YLR223C	YBR181C
YLR223C	YBR189W
YLR223C	YCR021C
YLR223C	YCR031C
YLR223C	YDL060W
YLR223C	YDL075W
YLR223C	YDL082W
YLR223C	YDL083C
YLR223C	YDR012W
YLR223C	YDR025W
YLR223C	YDR064W
YLR223C	YDR382W
YLR223C	YDR385W
YLR223C	YDR418W
YLR223C	YDR447C
YLR223C	YDR471W
YLR223C	YEL054C
YLR223C	YER074W
YLR223C	YFR031C-A
YLR223C	YGL030W
YLR223C	YGL031C
YLR223C	YGL076C
YLR223C	YGL103W
YLR223C	YGL120C
YLR223C	YGL123W
YLR223C	YGL135W
YLR223C	YGL147C
YLR223C	YGL200C
YLR223C	YGR034W
YLR223C	YGR085C
YLR223C	YGR090W
YLR223C	YGR214W
YLR223C	YHL001W
YLR223C	YHL033C
YLR223C	YHR010W
YLR223C	YHR203C
YLR223C	YIL069C
YLR223C	YIL133C
YLR223C	YIL148W
YLR223C	YJL177W
YLR223C	YJL190C
YLR223C	YJR145C
YLR223C	YKL180W
YLR223C	YLL024C
YLR223C	YLL045C
YLR223C	YLR029C
YLR223C	YLR340W
YLR223C	YLR367W
YLR223C	YLR441C
YLR223C	YLR448W
YLR223C	YML063W
YLR223C	YML073C
YLR223C	YMR116C
YLR223C	YMR142C
YLR223C	YMR194W
YLR223C	YMR229C
YLR223C	YMR242C
YLR223C	YNL069C
YLR223C	YNL096C
YLR223C	YNL178W
YLR223C	YNL301C
YLR223C	YOL040C
YLR223C	YOL120C
YLR223C	YOL127W
YLR223C	YOR063W
YLR223C	YOR096W
YLR223C	YOR312C
YLR223C	YPL081W
YLR223C	YPL090C
YLR223C	YPL131W
YLR223C	YPL198W
YLR223C	YPL220W
YLR223C	YPL249C-A
YDL020C	YBL027W
YDL020C	YBL072C
YDL020C	YBL087C
YDL020C	YBL092W
YDL020C	YBR031W
YDL020C	YBR181C
YDL020C	YBR189W
YDL020C	YCR021C
YDL020C	YCR031C
YDL020C	YDL075W
YDL020C	YDL082W
YDL020C	YDL083C
YDL020C	YDL095W
YDL020C	YDL222C
YDL020C	YDR012W
YDL020C	YDR064W
YDL020C	YDR171W
YDL020C	YDR382W
YDL020C	YDR418W
YDL020C	YDR447C
YDL020C	YDR471W
YDL020C	YEL054C
YDL020C	YER074W
YDL020C	YER102W
YDL020C	YFR031C-A
YDL020C	YGL030W
YDL020C	YGL031C
YDL020C	YGL076C
YDL020C	YGL116W
YDL020C	YGL135W
YDL020C	YGL147C
YDL020C	YGR085C
YDL020C	YGR214W
YDL020C	YHL033C
YDL020C	YHR010W
YDL020C	YHR052W
YDL020C	YHR096C
YDL020C	YHR203C
YDL020C	YIL030C
YDL020C	YIL069C
YDL020C	YIL133C
YDL020C	YJL177W
YDL020C	YJL190C
YDL020C	YJR145C
YDL020C	YKL009W
YDL020C	YKL103C
YDL020C	YKL180W
YDL020C	YKR046C
YDL020C	YKR093W
YDL020C	YLL026W
YDL020C	YLL045C
YDL020C	YLR029C
YDL020C	YLR197W
YDL020C	YLR222C
YDL020C	YLR249W
YDL020C	YLR340W
YDL020C	YLR367W
YDL020C	YLR441C
YDL020C	YLR448W
YDL020C	YML056C
YDL020C	YML063W
YDL020C	YML073C
YDL020C	YMR116C
YDL020C	YMR120C
YDL020C	YMR142C
YDL020C	YMR186W
YDL020C	YMR242C
YDL020C	YNL069C
YDL020C	YNL175C
YDL020C	YNL178W
YDL020C	YOL040C
YDL020C	YOL120C
YDL020C	YOL127W
YDL020C	YOR063W
YDL020C	YOR096W
YDL020C	YOR206W
YDL020C	YOR310C
YDL020C	YOR312C
YDL020C	YOR361C
YDL020C	YPL090C
YDL020C	YPL131W
YDL020C	YPL198W
YDL020C	YPL220W
YDL020C	YPR144C
YDL020C	YPR160W
YPL075W	YBL087C
YPL075W	YBR031W
YPL075W	YBR048W
YPL075W	YCR031C
YPL075W	YDL083C
YPL075W	YDR012W
YPL075W	YDR025W
YPL075W	YDR064W
YPL075W	YDR382W
YPL075W	YDR418W
YPL075W	YDR447C
YPL075W	YDR471W
YPL075W	YEL054C
YPL075W	YER074W
YPL075W	YER102W
YPL075W	YFR031C-A
YPL075W	YGL030W
YPL075W	YGL031C
YPL075W	YGL123W
YPL075W	YGL135W
YPL075W	YGL147C
YPL075W	YGR034W
YPL075W	YGR085C
YPL075W	YGR214W
YPL075W	YHL001W
YPL075W	YIL069C
YPL075W	YIL133C
YPL075W	YIL148W
YPL075W	YJL130C
YPL075W	YJL190C
YPL075W	YKL060C
YPL075W	YLL045C
YPL075W	YLR029C
YPL075W	YLR340W
YPL075W	YLR448W
YPL075W	YMR116C
YPL075W	YMR194W
YPL075W	YOL040C
YPL075W	YOL127W
YPL075W	YOR063W
YPL075W	YOR096W
YPL075W	YPL198W
YPL075W	YPL249C-A
YBL005W	YBR142W
YBL005W	YCL037C
YBL005W	YCL043C
YBL005W	YCL059C
YBL005W	YCR057C
YBL005W	YDL222C
YBL005W	YDL229W
YBL005W	YDR025W
YBL005W	YDR171W
YBL005W	YDR324C
YBL005W	YDR418W
YBL005W	YDR447C
YBL005W	YDR450W
YBL005W	YDR496C
YBL005W	YEL054C
YBL005W	YER006W
YBL005W	YER110C
YBL005W	YGL030W
YBL005W	YGL120C
YBL005W	YGR103W
YBL005W	YGR162W
YBL005W	YGR214W
YBL005W	YHR052W
YBL005W	YHR066W
YBL005W	YHR170W
YBL005W	YHR197W
YBL005W	YIL133C
YBL005W	YKL051W
YBL005W	YKL081W
YBL005W	YKL103C
YBL005W	YLR009W
YBL005W	YLR175W
YBL005W	YLR196W
YBL005W	YLR197W
YBL005W	YLR222C
YBL005W	YLR249W
YBL005W	YLR449W
YBL005W	YML056C
YBL005W	YMR128W
YBL005W	YNL209W
YBL005W	YNL248C
YBL005W	YNR053C
YBL005W	YOL123W
YBL005W	YOR206W
YBL005W	YOR272W
YBL005W	YOR294W
YBL005W	YOR310C
YBL005W	YOR341W
YBL005W	YPL012W
YBL005W	YPL043W
YBL005W	YPL058C
YBL005W	YPL093W
YBL005W	YPL126W
YBL005W	YPL211W
YBL005W	YPL217C
YBL005W	YPR010C
YBL005W	YPR110C
YBL005W	YPR144C
YBL005W	YPR160W
YPR104C	YBL027W
YPR104C	YBL072C
YPR104C	YBL087C
YPR104C	YBL092W
YPR104C	YBR048W
YPR104C	YBR181C
YPR104C	YBR189W
YPR104C	YCL037C
YPR104C	YCL043C
YPR104C	YCR031C
YPR104C	YDL060W
YPR104C	YDL075W
YPR104C	YDL082W
YPR104C	YDL083C
YPR104C	YDL136W
YPR104C	YDL222C
YPR104C	YDR025W
YPR104C	YDR064W
YPR104C	YDR155C
YPR104C	YDR216W
YPR104C	YDR385W
YPR104C	YDR418W
YPR104C	YDR447C
YPR104C	YDR450W
YPR104C	YDR471W
YPR104C	YEL054C
YPR104C	YER074W
YPR104C	YER102W
YPR104C	YFR031C-A
YPR104C	YGL030W
YPR104C	YGL031C
YPR104C	YGL076C
YPR104C	YGL103W
YPR104C	YGL123W
YPR104C	YGL135W
YPR104C	YGL147C
YPR104C	YGL200C
YPR104C	YGR034W
YPR104C	YGR085C
YPR104C	YGR180C
YPR104C	YGR214W
YPR104C	YHL001W
YPR104C	YHL033C
YPR104C	YHR010W
YPR104C	YHR203C
YPR104C	YIL030C
YPR104C	YIL069C
YPR104C	YIL133C
YPR104C	YIL148W
YPR104C	YJL177W
YPR104C	YJL190C
YPR104C	YJR145C
YPR104C	YKL180W
YPR104C	YKR093W
YPR104C	YLL045C
YPR104C	YLR029C
YPR104C	YLR340W
YPR104C	YLR367W
YPR104C	YLR441C
YPR104C	YLR448W
YPR104C	YML063W
YPR104C	YML073C
YPR104C	YMR116C
YPR104C	YMR142C
YPR104C	YMR194W
YPR104C	YMR229C
YPR104C	YMR242C
YPR104C	YNL069C
YPR104C	YNL096C
YPR104C	YNL178W
YPR104C	YNL301C
YPR104C	YOL040C
YPR104C	YOL041C
YPR104C	YOL120C
YPR104C	YOL127W
YPR104C	YOR063W
YPR104C	YOR096W
YPR104C	YOR312C
YPR104C	YPL081W
YPR104C	YPL090C
YPR104C	YPL131W
YPR104C	YPL198W
YPR104C	YPL249C-A
YHR178W	YBR142W
YHR178W	YCL043C
YHR178W	YCR057C
YHR178W	YDR171W
YHR178W	YDR496C
YHR178W	YER064C
YHR178W	YHR066W
YHR178W	YHR170W
YHR178W	YHR197W
YHR178W	YKL009W
YHR178W	YLL008W
YHR178W	YLL011W
YHR178W	YLL034C
YHR178W	YLR009W
YHR178W	YLR222C
YHR178W	YMR093W
YHR178W	YMR290C
YHR178W	YNL112W
YHR178W	YOL041C
YHR178W	YOR294W
YHR178W	YOR310C
YHR178W	YPL012W
YHR178W	YPL043W
YHR178W	YPL093W
YIR018W	YBL075C
YIR018W	YCL037C
YIR018W	YCR021C
YIR018W	YCR031C
YIR018W	YDL060W
YIR018W	YDL075W
YIR018W	YDL082W
YIR018W	YDL083C
YIR018W	YDR324C
YIR018W	YDR450W
YIR018W	YEL054C
YIR018W	YGL103W
YIR018W	YGL116W
YIR018W	YHR203C
YIR018W	YIL133C
YIR018W	YJL190C
YIR018W	YJR145C
YIR018W	YKR046C
YIR018W	YKR059W
YIR018W	YKR093W
YIR018W	YML063W
YIR018W	YML073C
YIR018W	YMR120C
YIR018W	YMR142C
YIR018W	YNL069C
YIR018W	YOL120C
YIR018W	YPL012W
YIR018W	YPL058C
YIR018W	YPL090C
YLR013W	YBL075C
YLR013W	YBR189W
YLR013W	YDL082W
YLR013W	YDL083C
YLR013W	YDR025W
YLR013W	YEL054C
YLR013W	YFR031C-A
YLR013W	YGL031C
YLR013W	YHR096C
YLR013W	YHR203C
YLR013W	YIL133C
YLR013W	YJL190C
YLR013W	YML073C
YLR013W	YMR142C
YLR013W	YMR229C
YLR013W	YNL069C
YLR013W	YNL096C
YLR013W	YOL040C
YLR013W	YPL090C
YPR199C	YFR031C-A
YPR199C	YGL031C
YPR199C	YGL116W
YPR199C	YGL123W
YPR199C	YGR055W
YPR199C	YGR214W
YPR199C	YHR010W
YPR199C	YHR052W
YPR199C	YHR096C
YPR199C	YHR203C
YPR199C	YIL069C
YPR199C	YJL177W
YPR199C	YJL190C
YPR199C	YKL009W
YPR199C	YKL014C
YPR199C	YKL180W
YPR199C	YLR029C
YPR199C	YLR197W
YPR199C	YLR222C
YPR199C	YLR340W
YPR199C	YLR367W
YPR199C	YLR441C
YPR199C	YLR448W
YPR199C	YML056C
YPR199C	YML063W
YPR199C	YML073C
YPR199C	YMR116C
YPR199C	YMR120C
YPR199C	YMR142C
YPR199C	YMR242C
YPR199C	YMR309C
YPR199C	YNL014W
YPR199C	YNL096C
YPR199C	YNL132W
YPR199C	YNL175C
YPR199C	YNL178W
YPR199C	YOL040C
YPR199C	YOL120C
YPR199C	YOL123W
YPR199C	YOL127W
YPR199C	YOR063W
YPR199C	YOR096W
YPR199C	YOR310C
YPR199C	YOR361C
YPR199C	YPL090C
YPR199C	YPL131W
YPR199C	YPR160W
