# Supplementary material for: Inferring the effective TOR-dependent network: a computational study in yeast
Source: BMC Syst Biol. 2013 Aug 30;7:84. doi: 10.1186/1752-0509-7-84 (PMC4016608; doi:10.1186/1752-0509-7-84)
Supplement: Additional file 6 — Node attributes for the effective response network. Tab-separated table file (*.txt) file containing additional attributes for the nodes in the ERN. [file 1752-0509-7-84-S6.txt]

ENTREZ Gene ID	Systematic name	Gene name	Type	Weight
851119	YLR403W	SFP1	TF	43.5048
856763	YER040W	GLN3	TF	57.7734
855005	YML007W	YAP1	TF	24.3672
856709	YEL009C	GCN4	TF	4.822
856484	YHR084W	STE12	TF	2.9668
855620	YNL103W	MET4	TF	30.3389
855505	YNL216W	RAP1	TF	24.5823
855053	YMR037C	MSN2	TF	2.1444
850920	YLR223C	IFH1	TF	49.3548
851542	YDL020C	RPN4	TF	19.6609
856030	YPL075W	GCR1	TF	17.6255
852278	YBL005W	PDR3	TF	17.2977
856219	YPR104C	FHL1	TF	24.7888
856583	YHR178W	STB5	TF	2.3231
854835	YIR018W	YAP5	TF	1.9284
850700	YLR013W	GAT3	TF	4.2146
856329	YPR199C	ARR1	TF	4.8072
852254	YBL027W	RPL19B	Target	1
852206	YBL072C	RPS8A	Target	1
852203	YBL075C	SSA3	Target	1
852191	YBL087C	RPL23A	Target	1
852185	YBL092W	RPL32	Target	1
852319	YBR031W	RPL4A	Target	1
852337	YBR048W	RPS11B	Target	1
852371	YBR079C	RPG1	Target	1
852439	YBR142W	MAK5	Target	1
852479	YBR181C	RPS6B	Target	1
852487	YBR189W	RPS9B	Target	1
850320	YCL037C	SRO9	Target	1
850314	YCL043C	PDI1	Target	1
850298	YCL059C	KRR1	Target	1
850385	YCR021C	HSP30	Target	1
850397	YCR031C	RPS14A	Target	1
850422	YCR057C	PWP2	Target	1
851499	YDL060W	TSR1	Target	1
851484	YDL075W	RPL31A	Target	1
851477	YDL082W	RPL13A	Target	1
851476	YDL083C	RPS16B	Target	1
851462	YDL095W	PMT1	Target	1
851419	YDL136W	RPL35B	Target	1
851403	YDL153C	SAS10	Target	1
851304	YDL222C	FMP45	Target	1
851369	YDL229W	SSB1	Target	1
851575	YDR012W	RPL4B	Target	1
851589	YDR025W	RPS11A	Target	1
851632	YDR060W	MAK21	Target	1
851636	YDR064W	RPS13	Target	1
851733	YDR155C	CPR1	Target	1
851751	YDR171W	HSP42	Target	1
851802	YDR216W	ADR1	Target	1
851924	YDR324C	UTP4	Target	1
851990	YDR382W	RPP2B	Target	1
851993	YDR385W	EFT2	Target	1
852026	YDR418W	RPL12B	Target	1
852058	YDR447C	RPS17B	Target	1
852061	YDR450W	RPS18A	Target	1
852082	YDR471W	RPL27B	Target	1
852107	YDR496C	PUF6	Target	1
856656	YEL054C	RPL12A	Target	1
856646	YEL063C	CAN1	Target	1
856723	YER006W	NUG1	Target	1
856793	YER064C	YER064C	Target	1
856805	YER074W	RPS24A	Target	1
856839	YER102W	RPS8B	Target	1
856846	YER110C	KAP123	Target	1
850590	YFR031C-A	RPL2A	Target	1
852853	YGL030W	RPL30	Target	1
852852	YGL031C	RPL24A	Target	1
852804	YGL076C	RPL7A	Target	1
852775	YGL103W	RPL28	Target	1
852762	YGL116W	CDC20	Target	1
852757	YGL120C	PRP43	Target	1
852754	YGL123W	RPS2	Target	1
852742	YGL135W	RPL1B	Target	1
852730	YGL147C	RPL9A	Target	1
852675	YGL200C	EMP24	Target	1
852922	YGR034W	RPL26B	Target	1
852946	YGR055W	MUP1	Target	1
852976	YGR085C	RPL11B	Target	1
852982	YGR090W	UTP22	Target	1
852995	YGR103W	NOP7	Target	1
853071	YGR162W	TIF4631	Target	1
853091	YGR180C	RNR4	Target	1
853128	YGR214W	RPS0A	Target	1
856388	YHL001W	RPL14B	Target	1
856352	YHL033C	RPL8A	Target	1
856401	YHR010W	RPL27A	Target	1
856449	YHR052W	CIC1	Target	1
856463	YHR066W	SSF1	Target	1
856496	YHR096C	HXT5	Target	1
856575	YHR170W	NMD3	Target	1
856604	YHR197W	RIX1	Target	1
856610	YHR203C	RPS4B	Target	1
854781	YIL030C	SSM4	Target	1
854741	YIL069C	RPS24B	Target	1
854673	YIL133C	RPL16A	Target	1
854658	YIL148W	RPL40A	Target	1
853445	YJL010C	NOP9	Target	1
853418	YJL034W	KAR2	Target	1
853311	YJL130C	URA2	Target	1
853266	YJL173C	RFA3	Target	1
853262	YJL177W	RPL17B	Target	1
853249	YJL190C	RPS22A	Target	1
853581	YJR117W	STE24	Target	1
853610	YJR145C	RPS4A	Target	1
853860	YKL009W	MRT4	Target	1
853855	YKL014C	URB1	Target	1
853815	YKL051W	SFK1	Target	1
853805	YKL060C	FBA1	Target	1
853781	YKL081W	TEF4	Target	1
853758	YKL103C	LAP4	Target	1
853674	YKL180W	RPL17A	Target	1
853904	YKR034W	DAL80	Target	1
853920	YKR046C	PET10	Target	1
853933	YKR059W	TIF1	Target	1
853956	YKR081C	RPF2	Target	1
853968	YKR093W	PTR2	Target	1
850652	YLL008W	DRS1	Target	1
850649	YLL011W	SOF1	Target	1
850636	YLL024C	SSA2	Target	1
850633	YLL026W	HSP104	Target	1
850625	YLL034C	RIX7	Target	1
850682	YLL045C	RPL8B	Target	1
850688	YLR002C	NOC3	Target	1
850695	YLR009W	RLP24	Target	1
850716	YLR029C	RPL15A	Target	1
850872	YLR175W	CBF5	Target	1
850893	YLR196W	PWP1	Target	1
850894	YLR197W	NOP56	Target	1
850919	YLR222C	UTP13	Target	1
850951	YLR249W	YEF3	Target	1
851052	YLR340W	RPP0	Target	1
851082	YLR367W	RPS22B	Target	1
851095	YLR378C	SEC61	Target	1
851152	YLR432W	IMD3	Target	1
851162	YLR441C	RPS1A	Target	1
851169	YLR448W	RPL6B	Target	1
851170	YLR449W	FPR4	Target	1
854948	YML056C	IMD4	Target	1
854939	YML063W	RPS1B	Target	1
854902	YML073C	RPL6A	Target	1
855118	YMR093W	UTP15	Target	1
855143	YMR116C	ASC1	Target	1
855149	YMR120C	ADE17	Target	1
855158	YMR128W	ECM16	Target	1
855173	YMR142C	RPL13B	Target	1
855224	YMR186W	HSC82	Target	1
855232	YMR194W	RPL36A	Target	1
855269	YMR229C	RRP5	Target	1
855283	YMR242C	RPL20A	Target	1
855335	YMR290C	HAS1	Target	1
855357	YMR309C	NIP1	Target	1
855730	YNL002C	RLP7	Target	1
855718	YNL014W	HEF3	Target	1
855664	YNL061W	NOP2	Target	1
855655	YNL069C	RPL16B	Target	1
855628	YNL096C	RPS7B	Target	1
855613	YNL110C	NOP15	Target	1
855611	YNL112W	DBP2	Target	1
855591	YNL132W	KRE33	Target	1
855547	YNL175C	NOP13	Target	1
855543	YNL178W	RPS3	Target	1
855512	YNL209W	SSB2	Target	1
855473	YNL248C	RPA49	Target	1
855415	YNL301C	RPL18B	Target	1
855789	YNR053C	NOG2	Target	1
854117	YOL040C	RPS15	Target	1
854116	YOL041C	NOP12	Target	1
854029	YOL120C	RPL18A	Target	1
853997	YOL123W	HRP1	Target	1
853993	YOL127W	RPL25	Target	1
854229	YOR063W	RPL3	Target	1
854263	YOR096W	RPS7A	Target	1
854381	YOR206W	NOC2	Target	1
854446	YOR272W	YTM1	Target	1
854469	YOR294W	RRS1	Target	1
854487	YOR310C	NOP58	Target	1
854489	YOR312C	RPL20B	Target	1
854519	YOR341W	RPA190	Target	1
854543	YOR361C	PRT1	Target	1
856095	YPL012W	RRP12	Target	1
856063	YPL043W	NOP4	Target	1
856049	YPL058C	PDR12	Target	1
856024	YPL081W	RPS9A	Target	1
856015	YPL090C	RPS6A	Target	1
856012	YPL093W	NOG1	Target	1
855977	YPL126W	NAN1	Target	1
855972	YPL131W	RPL5	Target	1
855903	YPL198W	RPL7B	Target	1
855890	YPL211W	NIP7	Target	1
855884	YPL217C	BMS1	Target	1
855881	YPL220W	RPL1A	Target	1
855826	YPL249C-A	RPL36B	Target	1
855863	YPL265W	DIP5	Target	1
856119	YPR010C	RPA135	Target	1
856226	YPR110C	RPC40	Target	1
856267	YPR144C	NOC4	Target	1
856289	YPR160W	GPH1	Target	1
