# Supplementary material for: Inferring the effective TOR-dependent network: a computational study in yeast
Source: BMC Syst Biol. 2013 Aug 30;7:84. doi: 10.1186/1752-0509-7-84 (PMC4016608; doi:10.1186/1752-0509-7-84)
Supplement: Additional file 7 — Functional enrichment of the targets in the effective response network. Tab-separated table file (*.txt) file containing the enriched BP terms in the ERN, identified by FIDEA. [file 1752-0509-7-84-S7.txt]

COMPARISON	SIGN	ID_CATEGORY	NAME_CATEGORY	ADJUSTED_PVALUE	NON_CORR_PVALUE	FOLD_ENRICHMENT	#GENES	#GENES	GENES
exp1	ALL_DE	GO:0002181	cytoplasmic translation	1.55e-64	5.60e-68	12.05	75	YDR450W,YOL127W,YNL178W,YPL090C,YML073C,YDR471W,YHL001W,YER102W,YHR010W,YGL147C,YMR142C,YOR312C,YGL135W,YGL031C,YIL148W,YBR048W,YBR079C,YDR418W,YLR340W,YPL198W,YCL037C,YJL190C,YPL249C-A,YJL177W,YLR029C,YPL081W,YLR448W,YML063W,YGL030W,YGR085C,YEL054C,YMR242C,YDL229W,YDR025W,YBR181C,YDL082W,YGL076C,YOL120C,YNL301C,YBL027W,YER074W,YDL075W,YOR096W,YMR194W,YOL040C,YBL072C,YBL092W,YDL136W,YDL083C,YGL10…
exp1	ALL_DE	GO:0042254	ribosome biogenesis	5.84e-57	4.21e-60	7.14	91	YDR450W,YOL127W,YNL178W,YPL090C,YNL112W,YML073C,YGL123W,YPL093W,YPL217C,YLR009W,YGR103W,YLR196W,YER102W,YPL012W,YIL148W,YBR048W,YLR002C,YDR418W,YLR340W,YGR162W,YLR175W,YMR128W,YBR142W,YHR197W,YOL041C,YPL126W,YLR222C,YDR060W,YPL081W,YER006W,YLR448W,YML063W,YGL030W,YGR085C,YOR310C,YEL054C,YOR294W,YGL120C,YDL229W,YDR025W,YBR181C,YLR197W,YNL061W,YGR090W,YER074W,YOR096W,YHR066W,YOR272W,YOL040C,YBR189W…
exp1	ALL_DE	GO:0022613	ribonucleoprotein complex biogenesis	2.94e-51	3.18e-54	6.11	92	YDR450W,YOL127W,YNL178W,YPL090C,YNL112W,YML073C,YGL123W,YPL093W,YPL217C,YLR009W,YGR103W,YLR196W,YER102W,YPL012W,YIL148W,YBR048W,YMR186W,YLR002C,YDR418W,YLR340W,YGR162W,YLR175W,YMR128W,YBR142W,YHR197W,YOL041C,YPL126W,YLR222C,YDR060W,YPL081W,YER006W,YLR448W,YML063W,YGL030W,YGR085C,YOR310C,YEL054C,YOR294W,YGL120C,YDL229W,YDR025W,YBR181C,YLR197W,YNL061W,YGR090W,YER074W,YOR096W,YHR066W,YOR272W,YOL040C…
exp1	ALL_DE	GO:0006412	translation	1.96e-50	2.83e-53	6.51	87	YDR450W,YOL127W,YNL178W,YPL090C,YML073C,YGL123W,YDR471W,YHL001W,YER102W,YHR010W,YGL147C,YMR142C,YOR312C,YGL135W,YGL031C,YIL148W,YBR048W,YBR079C,YDR418W,YLR340W,YGR162W,YPL198W,YCL037C,YJL190C,YPL249C-A,YJL177W,YLR029C,YPL081W,YLR448W,YML063W,YGL030W,YGR085C,YEL054C,YMR242C,YDL229W,YDR025W,YBR181C,YDL082W,YGL076C,YOL120C,YNL301C,YBL027W,YLR249W,YER074W,YDL075W,YOR096W,YMR194W,YNL014W,YOL040C,YBR18…
exp1	ALL_DE	GO:0071843	cellular component biogenesis at cellular level	1.34e-41	2.42e-44	4.79	92	YDR450W,YOL127W,YNL178W,YPL090C,YNL112W,YML073C,YGL123W,YPL093W,YPL217C,YLR009W,YGR103W,YLR196W,YER102W,YPL012W,YIL148W,YBR048W,YMR186W,YLR002C,YDR418W,YLR340W,YGR162W,YLR175W,YMR128W,YBR142W,YHR197W,YOL041C,YPL126W,YLR222C,YDR060W,YPL081W,YER006W,YLR448W,YML063W,YGL030W,YGR085C,YOR310C,YEL054C,YOR294W,YGL120C,YDL229W,YDR025W,YBR181C,YLR197W,YNL061W,YGR090W,YER074W,YOR096W,YHR066W,YOR272W,YOL040C…
exp1	ALL_DE	GO:0010467	gene expression	4.96e-39	1.07e-41	2.69	136	YOL127W,YNL112W,YDR471W,YGR103W,YLR196W,YGL147C,YJR117W,YGL135W,YIL148W,YBR048W,YBR079C,YLR002C,YDR418W,YGR162W,YPL249C-A,YMR128W,YOL041C,YJL177W,YPR010C,YML063W,YGL030W,YGR085C,YOR310C,YEL054C,YOR294W,YGL120C,YMR242C,YDR025W,YBR181C,YLR449W,YLR197W,YGL076C,YNL061W,YER074W,YLR249W,YOR096W,YNL248C,YDL136W,YGL103W,YBR031W,YLR441C,YKL180W,YKL009W,YDR064W,YDR447C,YKR059W,YOR063W,YMR093W,YHL033C,YDR21…
exp1	ALL_DE	GO:0006364	rRNA processing	2.30e-38	5.81e-41	7.14	65	YDR450W,YPL090C,YNL112W,YGL123W,YPL093W,YPL217C,YGR103W,YLR196W,YER102W,YPL012W,YBR048W,YLR002C,YLR175W,YMR128W,YBR142W,YHR197W,YOL041C,YPL126W,YLR222C,YPL081W,YER006W,YML063W,YGL030W,YOR310C,YOR294W,YGL120C,YDL229W,YBR181C,YDR025W,YLR197W,YNL061W,YGR090W,YER074W,YOR096W,YOR272W,YBR189W,YBL072C,YDL136W,YDL083C,YDR324C,YKR081C,YLR441C,YKL014C,YKL009W,YPR144C,YDR064W,YMR290C,YMR093W,YJL010C,YPL211W…
exp1	ALL_DE	GO:0016072	rRNA metabolic process	5.86e-37	1.69e-39	6.80	65	YDR450W,YPL090C,YNL112W,YGL123W,YPL093W,YPL217C,YGR103W,YLR196W,YER102W,YPL012W,YBR048W,YLR002C,YLR175W,YMR128W,YBR142W,YHR197W,YOL041C,YPL126W,YLR222C,YPL081W,YER006W,YML063W,YGL030W,YOR310C,YOR294W,YGL120C,YDL229W,YBR181C,YDR025W,YLR197W,YNL061W,YGR090W,YER074W,YOR096W,YOR272W,YBR189W,YBL072C,YDL136W,YDL083C,YDR324C,YKR081C,YLR441C,YKL014C,YKL009W,YPR144C,YDR064W,YMR290C,YMR093W,YJL010C,YPL211W…
exp1	ALL_DE	GO:0034470	ncRNA processing	1.94e-28	6.30e-31	5.04	65	YDR450W,YPL090C,YNL112W,YGL123W,YPL093W,YPL217C,YGR103W,YLR196W,YER102W,YPL012W,YBR048W,YLR002C,YLR175W,YMR128W,YBR142W,YHR197W,YOL041C,YPL126W,YLR222C,YPL081W,YER006W,YML063W,YGL030W,YOR310C,YOR294W,YGL120C,YDL229W,YBR181C,YDR025W,YLR197W,YNL061W,YGR090W,YER074W,YOR096W,YOR272W,YBR189W,YBL072C,YDL136W,YDL083C,YDR324C,YKR081C,YLR441C,YKL014C,YKL009W,YPR144C,YDR064W,YMR290C,YMR093W,YJL010C,YPL211W…
exp1	ALL_DE	GO:0034660	ncRNA metabolic process	4.96e-25	1.96e-27	4.43	65	YDR450W,YPL090C,YNL112W,YGL123W,YPL093W,YPL217C,YGR103W,YLR196W,YER102W,YPL012W,YBR048W,YLR002C,YLR175W,YMR128W,YBR142W,YHR197W,YOL041C,YPL126W,YLR222C,YPL081W,YER006W,YML063W,YGL030W,YOR310C,YOR294W,YGL120C,YDL229W,YBR181C,YDR025W,YLR197W,YNL061W,YGR090W,YER074W,YOR096W,YOR272W,YBR189W,YBL072C,YDL136W,YDL083C,YDR324C,YKR081C,YLR441C,YKL014C,YKL009W,YPR144C,YDR064W,YMR290C,YMR093W,YJL010C,YPL211W…
exp1	ALL_DE	GO:0000462	maturation of SSU-rRNA from tricistronic rRNA transcript (SSU-rRNA, 5.8S rRNA, LSU-rRNA)	4.96e-25	1.97e-27	10.14	35	YDR450W,YBR189W,YBL072C,YDL083C,YPL090C,YDR324C,YGR103W,YER102W,YLR441C,YPL012W,YBR048W,YPR144C,YDR064W,YJL010C,YMR093W,YMR128W,YCR031C,YMR229C,YGR214W,YPL126W,YLR222C,YCL059C,YCR057C,YPL081W,YML063W,YOR310C,YOR294W,YDL153C,YGL120C,YBR181C,YDR025W,YIL069C,YLL011W,YGR090W,YER074W
exp1	ALL_DE	GO:0042274	ribosomal small subunit biogenesis	8.42e-25	3.64e-27	8.49	39	YDR450W,YBR189W,YBL072C,YDL083C,YPL090C,YDR324C,YGR103W,YER102W,YLR441C,YPL012W,YBR048W,YPR144C,YDR064W,YDR447C,YJL010C,YMR093W,YNL096C,YMR128W,YCR031C,YMR229C,YNL132W,YGR214W,YPL126W,YLR222C,YCL059C,YCR057C,YPL081W,YML063W,YOR310C,YOR294W,YDL153C,YGL120C,YBR181C,YDR025W,YIL069C,YLL011W,YGR090W,YER074W,YOR096W
exp1	ALL_DE	GO:0042273	ribosomal large subunit biogenesis	9.77e-25	4.58e-27	10.87	33	YHR066W,YOR272W,YOL127W,YDL136W,YML073C,YPL093W,YLR009W,YKR081C,YGR103W,YKL014C,YKL009W,YDR418W,YOR063W,YPL131W,YLR340W,YGR162W,YPL211W,YLL034C,YMR229C,YBR142W,YOL041C,YHR197W,YDR496C,YDR060W,YLR448W,YEL054C,YGR085C,YHR052W,YOR294W,YGL120C,YNL002C,YLL008W,YNL110C
exp1	ALL_DE	GO:0030490	maturation of SSU-rRNA	1.18e-23	5.95e-26	9.32	35	YDR450W,YBR189W,YBL072C,YDL083C,YPL090C,YDR324C,YGR103W,YER102W,YLR441C,YPL012W,YBR048W,YPR144C,YDR064W,YJL010C,YMR093W,YMR128W,YCR031C,YMR229C,YGR214W,YPL126W,YLR222C,YCL059C,YCR057C,YPL081W,YML063W,YOR310C,YOR294W,YDL153C,YGL120C,YBR181C,YDR025W,YIL069C,YLL011W,YGR090W,YER074W
exp1	ALL_DE	GO:0044085	cellular component biogenesis	1.66e-22	8.96e-25	2.79	93	YDR450W,YOL127W,YNL178W,YPL090C,YNL112W,YML073C,YGL123W,YPL093W,YPL217C,YLR009W,YGR103W,YLR196W,YER102W,YPL012W,YIL148W,YBR048W,YMR186W,YLR002C,YDR418W,YLR340W,YGR162W,YLR175W,YMR128W,YBR142W,YHR197W,YOL041C,YPL126W,YLR222C,YDR060W,YPL081W,YER006W,YLR448W,YML063W,YGL030W,YGR085C,YOR310C,YEL054C,YOR294W,YGL120C,YDL229W,YDR025W,YBR181C,YLR449W,YLR197W,YNL061W,YGR090W,YER074W,YOR096W,YHR066W,YOR272W…
exp1	ALL_DE	GO:0044260	cellular macromolecule metabolic process	2.85e-20	1.64e-22	1.69	150	YOL127W,YNL112W,YDR471W,YGR103W,YLR196W,YGL147C,YJR117W,YGL135W,YIL148W,YBR048W,YMR186W,YBR079C,YLR002C,YCL043C,YDR418W,YGR162W,YIL030C,YPL249C-A,YMR128W,YOL041C,YJL177W,YPR010C,YML063W,YGL030W,YGR085C,YOR310C,YEL054C,YOR294W,YGL120C,YMR242C,YDR025W,YBR181C,YLR449W,YGL116W,YLR197W,YGL076C,YJL034W,YNL061W,YER074W,YLR249W,YOR096W,YNL248C,YDL136W,YGL103W,YBR031W,YDR155C,YLR441C,YKL180W,YPR160W,YKL00…
exp1	ALL_DE	GO:0034645	cellular macromolecule biosynthetic process	1.21e-19	7.41e-22	2.40	100	YDR450W,YOL127W,YNL178W,YPL090C,YML073C,YGL123W,YDR471W,YHL001W,YER102W,YHR010W,YGL147C,YMR142C,YOR312C,YGL135W,YJL173C,YGL031C,YIL148W,YBR048W,YBR079C,YLR002C,YDR418W,YLR340W,YGR162W,YPL198W,YCL037C,YJL190C,YPL249C-A,YJL177W,YPL126W,YLR029C,YPR010C,YPL081W,YLR448W,YML063W,YPR110C,YGL030W,YGR085C,YEL054C,YMR242C,YDL229W,YDR025W,YBR181C,YLR449W,YDL082W,YGL076C,YOL120C,YNL301C,YBL027W,YLR249W,YER07…
exp1	ALL_DE	GO:0009059	macromolecule biosynthetic process	1.53e-19	9.95e-22	2.39	100	YDR450W,YOL127W,YNL178W,YPL090C,YML073C,YGL123W,YDR471W,YHL001W,YER102W,YHR010W,YGL147C,YMR142C,YOR312C,YGL135W,YJL173C,YGL031C,YIL148W,YBR048W,YBR079C,YLR002C,YDR418W,YLR340W,YGR162W,YPL198W,YCL037C,YJL190C,YPL249C-A,YJL177W,YPL126W,YLR029C,YPR010C,YPL081W,YLR448W,YML063W,YPR110C,YGL030W,YGR085C,YEL054C,YMR242C,YDL229W,YDR025W,YBR181C,YLR449W,YDL082W,YGL076C,YOL120C,YNL301C,YBL027W,YLR249W,YER07…
exp1	ALL_DE	GO:0043170	macromolecule metabolic process	5.62e-19	3.85e-21	1.65	150	YOL127W,YNL112W,YDR471W,YGR103W,YLR196W,YGL147C,YJR117W,YGL135W,YIL148W,YBR048W,YMR186W,YBR079C,YLR002C,YCL043C,YDR418W,YGR162W,YIL030C,YPL249C-A,YMR128W,YOL041C,YJL177W,YPR010C,YML063W,YGL030W,YGR085C,YOR310C,YEL054C,YOR294W,YGL120C,YMR242C,YDR025W,YBR181C,YLR449W,YGL116W,YLR197W,YGL076C,YJL034W,YNL061W,YER074W,YLR249W,YOR096W,YNL248C,YDL136W,YGL103W,YBR031W,YDR155C,YLR441C,YKL180W,YPR160W,YKL00…
exp1	ALL_DE	GO:0006396	RNA processing	1.37e-18	9.90e-21	3.35	66	YDR450W,YPL090C,YNL112W,YGL123W,YPL093W,YPL217C,YGR103W,YLR196W,YER102W,YPL012W,YBR048W,YLR002C,YLR175W,YMR128W,YBR142W,YHR197W,YOL041C,YPL126W,YLR222C,YPL081W,YER006W,YML063W,YGL030W,YOR310C,YOR294W,YGL120C,YDL229W,YBR181C,YDR025W,YLR197W,YNL061W,YGR090W,YER074W,YOR096W,YOR272W,YBR189W,YBL072C,YDL136W,YDL083C,YDR324C,YOL123W,YKR081C,YLR441C,YKL014C,YKL009W,YPR144C,YDR064W,YMR290C,YMR093W,YJL010C…
exp1	ALL_DE	GO:0044267	cellular protein metabolic process	7.89e-18	5.98e-20	2.25	101	YDR450W,YOL127W,YNL178W,YPL090C,YML073C,YGL123W,YDR471W,YHL001W,YER102W,YHR010W,YGL147C,YJR117W,YMR142C,YOR312C,YGL135W,YJL173C,YGL031C,YIL148W,YBR048W,YMR186W,YBR079C,YCL043C,YLL026W,YDR418W,YLR340W,YGR162W,YPL198W,YIL030C,YCL037C,YJL190C,YDL095W,YPL249C-A,YJL177W,YLR029C,YPL081W,YLR448W,YML063W,YGL030W,YGR085C,YEL054C,YMR242C,YDL229W,YDR025W,YBR181C,YLR449W,YGL116W,YDL082W,YGL076C,YOL120C,YNL30…
exp1	ALL_DE	GO:0042255	ribosome assembly	4.17e-17	3.31e-19	11.02	23	YHR066W,YOL127W,YCR031C,YHR197W,YML073C,YPL217C,YGR214W,YOR206W,YDR060W,YKR081C,YLR448W,YGR085C,YEL054C,YBR048W,YDR025W,YKL009W,YLL008W,YDR447C,YOR063W,YDR418W,YPL131W,YLR340W,YPL211W
exp1	ALL_DE	GO:0019538	protein metabolic process	3.15e-16	2.62e-18	2.15	101	YDR450W,YOL127W,YNL178W,YPL090C,YML073C,YGL123W,YDR471W,YHL001W,YER102W,YHR010W,YGL147C,YJR117W,YMR142C,YOR312C,YGL135W,YJL173C,YGL031C,YIL148W,YBR048W,YMR186W,YBR079C,YCL043C,YLL026W,YDR418W,YLR340W,YGR162W,YPL198W,YIL030C,YCL037C,YJL190C,YDL095W,YPL249C-A,YJL177W,YLR029C,YPL081W,YLR448W,YML063W,YGL030W,YGR085C,YEL054C,YMR242C,YDL229W,YDR025W,YBR181C,YLR449W,YGL116W,YDL082W,YGL076C,YOL120C,YNL30…
exp1	ALL_DE	GO:0070925	organelle assembly	3.34e-13	2.89e-15	7.77	23	YHR066W,YOL127W,YCR031C,YHR197W,YML073C,YPL217C,YGR214W,YOR206W,YDR060W,YKR081C,YLR448W,YGR085C,YEL054C,YBR048W,YDR025W,YKL009W,YLL008W,YDR447C,YOR063W,YDR418W,YPL131W,YLR340W,YPL211W
exp1	ALL_DE	GO:0000027	ribosomal large subunit assembly	6.96e-13	6.28e-15	12.78	16	YHR066W,YOL127W,YHR197W,YML073C,YDR060W,YKR081C,YLR448W,YGR085C,YEL054C,YKL009W,YLL008W,YOR063W,YDR418W,YPL131W,YLR340W,YPL211W
exp1	ALL_DE	GO:0071826	ribonucleoprotein complex subunit organization	4.85e-11	4.55e-13	5.44	26	YHR066W,YOL127W,YCR031C,YHR197W,YML073C,YPL217C,YGR214W,YOR206W,YDR060W,YKR081C,YLR448W,YGR085C,YEL054C,YGL120C,YBR048W,YDR025W,YMR186W,YKL009W,YLL008W,YDR447C,YDR418W,YOR063W,YPL131W,YLR340W,YGR162W,YPL211W
exp1	ALL_DE	GO:0044249	cellular biosynthetic process	6.96e-11	6.78e-13	1.78	104	YDR450W,YOL127W,YNL178W,YPL090C,YML073C,YGL123W,YDR471W,YHL001W,YER102W,YHR010W,YGL147C,YMR142C,YOR312C,YGL135W,YJL173C,YGL031C,YIL148W,YBR048W,YBR079C,YLR002C,YDR418W,YLR340W,YJL130C,YGR162W,YPL198W,YLR432W,YCL037C,YJL190C,YPL249C-A,YJL177W,YPL126W,YLR029C,YPR010C,YPL081W,YLR448W,YML063W,YPR110C,YGL030W,YGR085C,YEL054C,YMR242C,YDL229W,YDR025W,YBR181C,YLR449W,YDL082W,YGL076C,YOL120C,YNL301C,YBL02…
exp1	ALL_DE	GO:0022618	ribonucleoprotein complex assembly	1.27e-10	1.30e-12	5.45	25	YHR066W,YOL127W,YCR031C,YHR197W,YML073C,YPL217C,YGR214W,YOR206W,YDR060W,YKR081C,YLR448W,YGR085C,YEL054C,YBR048W,YDR025W,YMR186W,YKL009W,YLL008W,YDR447C,YDR418W,YOR063W,YPL131W,YLR340W,YGR162W,YPL211W
exp1	ALL_DE	GO:0044238	primary metabolic process	1.27e-10	1.33e-12	1.35	157	YOL127W,YNL112W,YDR471W,YGR103W,YLR196W,YGL147C,YJR117W,YGL135W,YIL148W,YBR048W,YMR186W,YBR079C,YLR002C,YCL043C,YDR418W,YGR162W,YLR432W,YIL030C,YPL249C-A,YMR128W,YOL041C,YJL177W,YPR010C,YML063W,YGL030W,YGR085C,YOR310C,YEL054C,YOR294W,YKL051W,YGL120C,YMR242C,YBR181C,YDR025W,YLR449W,YGL116W,YLR197W,YGL076C,YJL034W,YNL061W,YER074W,YLR249W,YOR096W,YNL248C,YDL136W,YGL103W,YBR031W,YDR155C,YLR441C,YKL18…
exp1	ALL_DE	GO:0009058	biosynthetic process	3.15e-10	3.41e-12	1.71	107	YDR450W,YOL127W,YNL178W,YPL090C,YML073C,YGL123W,YDR471W,YHL001W,YER102W,YHR010W,YGL147C,YMR142C,YOR312C,YGL135W,YJL173C,YGL031C,YIL148W,YBR048W,YBR079C,YLR002C,YDR418W,YLR340W,YJL130C,YGR162W,YPL198W,YLR432W,YCL037C,YJL190C,YDL095W,YPL249C-A,YJL177W,YPL126W,YLR029C,YPR010C,YPL081W,YLR448W,YML063W,YPR110C,YGL030W,YGR085C,YEL054C,YKL051W,YMR242C,YDL229W,YDR025W,YBR181C,YLR449W,YDL082W,YGL076C,YOL12…
exp1	ALL_DE	GO:0044237	cellular metabolic process	8.98e-08	1.00e-09	1.28	157	YOL127W,YNL112W,YDR471W,YGR103W,YLR196W,YGL147C,YJR117W,YGL135W,YIL148W,YBR048W,YMR186W,YBR079C,YLR002C,YCL043C,YDR418W,YGR162W,YLR432W,YIL030C,YPL249C-A,YMR128W,YOL041C,YJL177W,YPR010C,YML063W,YGL030W,YGR085C,YOR310C,YEL054C,YOR294W,YGL120C,YMR242C,YBR181C,YDR025W,YLR449W,YGL116W,YLR197W,YGL076C,YJL034W,YNL061W,YER074W,YLR249W,YOR096W,YNL248C,YDL136W,YGL103W,YBR031W,YDR155C,YLR441C,YKL180W,YPR16…
exp1	ALL_DE	GO:0006414	translational elongation	4.36e-07	5.03e-09	9.66	11	YER102W,YNL014W,YBL072C,YIL069C,YDR382W,YDR447C,YDR385W,YLR249W,YER074W,YLR340W,YKL081W
exp1	ALL_DE	GO:0000466	maturation of 5.8S rRNA from tricistronic rRNA transcript (SSU-rRNA, 5.8S rRNA, LSU-rRNA)	1.17e-06	1.40e-08	5.55	16	YDR450W,YBR142W,YMR229C,YGR214W,YLR222C,YCL059C,YCR057C,YKR081C,YOR310C,YOR294W,YGL120C,YDL153C,YKL014C,YNL002C,YPR144C,YJL010C
exp1	ALL_DE	GO:0000460	maturation of 5.8S rRNA	1.39e-06	1.70e-08	5.48	16	YDR450W,YBR142W,YMR229C,YGR214W,YLR222C,YCL059C,YCR057C,YKR081C,YOR310C,YOR294W,YGL120C,YDL153C,YKL014C,YNL002C,YPR144C,YJL010C
exp1	ALL_DE	GO:0016070	RNA metabolic process	1.81e-06	2.28e-08	1.79	74	YDR450W,YPL090C,YNL112W,YGL123W,YPL093W,YPL217C,YGR103W,YLR196W,YER102W,YPL012W,YBR048W,YLR002C,YGR162W,YLR175W,YMR128W,YBR142W,YHR197W,YOL041C,YPL126W,YLR222C,YPR010C,YPL081W,YER006W,YML063W,YPR110C,YGL030W,YOR310C,YOR294W,YGL120C,YDL229W,YBR181C,YDR025W,YLR449W,YLR197W,YNL061W,YGR090W,YER074W,YOR096W,YOR272W,YBR189W,YNL248C,YBL072C,YDL136W,YDL083C,YDR324C,YOL123W,YKR081C,YLR441C,YKL014C,YKL009W…
exp1	ALL_DE	GO:0008152	metabolic process	4.55e-06	5.91e-08	1.23	158	YOL127W,YNL112W,YDR471W,YGR103W,YLR196W,YGL147C,YJR117W,YGL135W,YIL148W,YBR048W,YMR186W,YBR079C,YLR002C,YCL043C,YDR418W,YGR162W,YLR432W,YIL030C,YPL249C-A,YMR128W,YOL041C,YJL177W,YPR010C,YML063W,YGL030W,YGR085C,YOR310C,YEL054C,YOR294W,YKL051W,YGL120C,YMR242C,YBR181C,YDR025W,YLR449W,YGL116W,YLR197W,YGL076C,YJL034W,YNL061W,YER074W,YLR249W,YOR096W,YNL248C,YDL136W,YGL103W,YBR031W,YDR155C,YLR441C,YKL18…
exp1	ALL_DE	GO:0000054	ribosomal subunit export from nucleus	1.01e-05	1.53e-07	7.25	11	YOR294W,YLL034C,YDL229W,YHR197W,YPL093W,YOR206W,YNL209W,YHR170W,YJL010C,YNR053C,YER006W
exp1	ALL_DE	GO:0071166	ribonucleoprotein complex localization	1.01e-05	1.53e-07	7.25	11	YOR294W,YLL034C,YDL229W,YHR197W,YPL093W,YOR206W,YNL209W,YHR170W,YJL010C,YNR053C,YER006W
exp1	ALL_DE	GO:0071426	ribonucleoprotein complex export from nucleus	1.01e-05	1.53e-07	7.25	11	YOR294W,YLL034C,YDL229W,YHR197W,YPL093W,YOR206W,YNL209W,YHR170W,YJL010C,YNR053C,YER006W
exp1	ALL_DE	GO:0033750	ribosome localization	1.01e-05	1.53e-07	7.25	11	YOR294W,YLL034C,YDL229W,YHR197W,YPL093W,YOR206W,YNL209W,YHR170W,YJL010C,YNR053C,YER006W
exp1	ALL_DE	GO:0033753	establishment of ribosome localization	1.01e-05	1.53e-07	7.25	11	YOR294W,YLL034C,YDL229W,YHR197W,YPL093W,YOR206W,YNL209W,YHR170W,YJL010C,YNR053C,YER006W
exp1	ALL_DE	GO:0071428	rRNA-containing ribonucleoprotein complex export from nucleus	1.01e-05	1.53e-07	7.25	11	YOR294W,YLL034C,YDL229W,YHR197W,YPL093W,YOR206W,YNL209W,YHR170W,YJL010C,YNR053C,YER006W
exp1	ALL_DE	GO:0000447	endonucleolytic cleavage in ITS1 to separate SSU-rRNA from 5.8S rRNA and LSU-rRNA from tricistronic	1.30e-05	2.02e-07	7.07	11	YDR450W,YOR294W,YDL153C,YMR229C,YPR144C,YGR214W,YLR222C,YCL059C,YCR057C,YJL010C,YOR310C
exp1	ALL_DE	GO:0000479	endonucleolytic cleavage of tricistronic rRNA transcript (SSU-rRNA, 5.8S rRNA, LSU-rRNA)	2.12e-05	3.44e-07	6.74	11	YDR450W,YOR294W,YDL153C,YMR229C,YPR144C,YGR214W,YLR222C,YCL059C,YCR057C,YJL010C,YOR310C
exp1	ALL_DE	GO:0000478	endonucleolytic cleavage involved in rRNA processing	2.12e-05	3.44e-07	6.74	11	YDR450W,YOR294W,YDL153C,YMR229C,YPR144C,YGR214W,YLR222C,YCL059C,YCR057C,YJL010C,YOR310C
exp1	ALL_DE	GO:0090502	RNA phosphodiester bond hydrolysis, endonucleolytic	2.68e-05	4.44e-07	6.59	11	YDR450W,YOR294W,YDL153C,YMR229C,YPR144C,YGR214W,YLR222C,YCL059C,YCR057C,YJL010C,YOR310C
exp1	ALL_DE	GO:0071841	cellular component organization or biogenesis at cellular level	2.87e-05	4.86e-07	1.46	103	YDL222C,YDR450W,YOL127W,YNL178W,YPL090C,YGL200C,YNL112W,YML073C,YGL123W,YPL093W,YPL217C,YLR009W,YGR103W,YLR196W,YER102W,YJL173C,YPL012W,YIL148W,YBR048W,YMR186W,YLR002C,YDR418W,YLR340W,YGR162W,YLR175W,YMR128W,YBR142W,YHR197W,YOL041C,YPL126W,YLR222C,YDR060W,YPL081W,YER006W,YLR448W,YML063W,YGL030W,YGR085C,YOR310C,YEL054C,YOR294W,YKL051W,YGL120C,YDL229W,YDR025W,YBR181C,YLR449W,YGL116W,YLR197W,YJL034W…
exp1	ALL_DE	GO:0000463	maturation of LSU-rRNA from tricistronic rRNA transcript (SSU-rRNA, 5.8S rRNA, LSU-rRNA)	9.27e-05	1.61e-06	8.78	8	YGL120C,YBR142W,YMR229C,YDL136W,YNL002C,YKL014C,YOL041C,YKR081C
exp1	ALL_DE	GO:0071840	cellular component organization or biogenesis	1.22e-04	2.16e-06	1.41	104	YDL222C,YDR450W,YOL127W,YNL178W,YPL090C,YGL200C,YNL112W,YML073C,YGL123W,YPL093W,YPL217C,YLR009W,YGR103W,YLR196W,YER102W,YJL173C,YPL012W,YIL148W,YBR048W,YMR186W,YLR002C,YDR418W,YLR340W,YGR162W,YLR175W,YMR128W,YBR142W,YHR197W,YOL041C,YPL126W,YLR222C,YDR060W,YPL081W,YER006W,YLR448W,YML063W,YGL030W,YGR085C,YOR310C,YEL054C,YOR294W,YKL051W,YGL120C,YDL229W,YDR025W,YBR181C,YLR449W,YGL116W,YLR197W,YJL034W…
exp1	ALL_DE	GO:0000470	maturation of LSU-rRNA	1.27e-04	2.29e-06	8.43	8	YGL120C,YBR142W,YMR229C,YDL136W,YNL002C,YKL014C,YOL041C,YKR081C
exp1	ALL_DE	GO:0000469	cleavage involved in rRNA processing	2.32e-04	4.27e-06	4.87	12	YDR450W,YOR294W,YDL153C,YMR229C,YNL002C,YPR144C,YGR214W,YLR222C,YCL059C,YCR057C,YJL010C,YOR310C
exp1	ALL_DE	GO:0090501	RNA phosphodiester bond hydrolysis	2.69e-04	5.05e-06	4.79	12	YDR450W,YOR294W,YDL153C,YMR229C,YNL002C,YPR144C,YGR214W,YLR222C,YCL059C,YCR057C,YJL010C,YOR310C
exp1	ALL_DE	GO:0051168	nuclear export	3.09e-04	5.90e-06	3.64	16	YDR450W,YOR294W,YOL040C,YLL034C,YDL229W,YNL178W,YHR197W,YGL123W,YPL093W,YGR214W,YOR206W,YHR170W,YNL209W,YJL010C,YER006W,YNR053C
exp1	ALL_DE	GO:0034471	ncRNA 5'-end processing	6.91e-04	1.37e-05	6.80	8	YLR222C,YDL153C,YCR057C,YJL010C,YMR229C,YNL002C,YPR144C,YOR310C
exp1	ALL_DE	GO:0000967	rRNA 5'-end processing	6.91e-04	1.37e-05	6.80	8	YLR222C,YDL153C,YCR057C,YJL010C,YMR229C,YNL002C,YPR144C,YOR310C
exp1	ALL_DE	GO:0000966	RNA 5'-end processing	8.75e-04	1.77e-05	6.59	8	YLR222C,YDL153C,YCR057C,YJL010C,YMR229C,YNL002C,YPR144C,YOR310C
exp1	ALL_DE	GO:0090304	nucleic acid metabolic process	2.14e-03	4.40e-05	1.46	78	YDR450W,YPL090C,YNL112W,YGL123W,YPL093W,YPL217C,YGR103W,YLR196W,YER102W,YJL173C,YPL012W,YIL148W,YBR048W,YMR186W,YLR002C,YGR162W,YLR175W,YMR128W,YBR142W,YHR197W,YOL041C,YPL126W,YLR222C,YPR010C,YPL081W,YER006W,YML063W,YPR110C,YGL030W,YOR310C,YOR294W,YGL120C,YDL229W,YDR025W,YBR181C,YLR449W,YLR197W,YNL061W,YGR090W,YER074W,YOR096W,YOR272W,YBR189W,YNL248C,YBL072C,YDL136W,YDL083C,YDR324C,YOL123W,YKR081C…
exp1	ALL_DE	GO:0006913	nucleocytoplasmic transport	2.58e-03	5.49e-05	2.93	17	YDR450W,YOL040C,YLL034C,YNL178W,YHR197W,YGL123W,YPL093W,YGR214W,YOR206W,YHR170W,YER006W,YNR053C,YOR294W,YDL229W,YNL209W,YER110C,YJL010C
exp1	ALL_DE	GO:0051169	nuclear transport	2.58e-03	5.49e-05	2.93	17	YDR450W,YOL040C,YLL034C,YNL178W,YHR197W,YGL123W,YPL093W,YGR214W,YOR206W,YHR170W,YER006W,YNR053C,YOR294W,YDL229W,YNL209W,YER110C,YJL010C
exp1	ALL_DE	GO:0000480	endonucleolytic cleavage in 5'-ETS of tricistronic rRNA transcript (SSU-rRNA, 5.8S rRNA, LSU-rRNA)	2.80e-03	6.06e-05	6.59	7	YLR222C,YDL153C,YCR057C,YJL010C,YMR229C,YPR144C,YOR310C
exp1	ALL_DE	GO:0000472	endonucleolytic cleavage to generate mature 5'-end of SSU-rRNA from (SSU-rRNA, 5.8S rRNA, LSU-rRNA)	4.44e-03	9.77e-05	6.15	7	YLR222C,YDL153C,YCR057C,YJL010C,YMR229C,YPR144C,YOR310C
exp1	ALL_DE	GO:0000028	ribosomal small subunit assembly	1.03e-02	2.31e-04	8.24	5	YDR447C,YCR031C,YDR025W,YBR048W,YGR214W
exp1	ALL_DE	GO:0006139	nucleobase-containing compound metabolic process	1.27e-02	2.90e-04	1.36	85	YDR450W,YPL090C,YNL112W,YGL123W,YPL093W,YPL217C,YGR103W,YLR196W,YER102W,YJL173C,YPL012W,YIL148W,YBR048W,YMR186W,YLR002C,YJL130C,YGR162W,YLR175W,YLR432W,YMR128W,YBR142W,YHR197W,YOL041C,YPL126W,YLR222C,YPR010C,YPL081W,YER006W,YML063W,YPR110C,YGL030W,YOR310C,YOR294W,YGL120C,YDL229W,YDR025W,YBR181C,YLR449W,YLR197W,YNL061W,YGR090W,YLR249W,YER074W,YOR096W,YOR272W,YNL014W,YBR189W,YBL072C,YNL248C,YDL136W…
exp1	ALL_DE	GO:0051656	establishment of organelle localization	1.50e-02	3.52e-04	3.37	11	YOR294W,YLL034C,YDL229W,YHR197W,YPL093W,YOR206W,YNL209W,YHR170W,YJL010C,YNR053C,YER006W
exp1	ALL_DE	GO:0006616	SRP-dependent cotranslational protein targeting to membrane, translocation	1.50e-02	3.52e-04	10.54	4	YLL024C,YJL034W,YBL075C,YLR378C
exp1	ALL_DE	GO:0006407	rRNA export from nucleus	2.32e-02	5.60e-04	6.94	5	YDR450W,YOL040C,YNL178W,YGL123W,YGR214W
exp1	ALL_DE	GO:0051029	rRNA transport	2.32e-02	5.60e-04	6.94	5	YDR450W,YOL040C,YNL178W,YGL123W,YGR214W
exp1	ALL_DE	GO:0006450	regulation of translational fidelity	3.76e-02	9.22e-04	6.27	5	YBR189W,YDL229W,YNL209W,YGL123W,YDL075W
exp1	ALL_DE	GO:0034622	cellular macromolecular complex assembly	3.92e-02	9.75e-04	1.90	26	YHR066W,YOL127W,YCR031C,YHR197W,YML073C,YPL217C,YGR214W,YOR206W,YDR060W,YKR081C,YLR448W,YGR085C,YEL054C,YBR048W,YDR025W,YLR449W,YMR186W,YKL009W,YLL008W,YDR447C,YDR418W,YOR063W,YPL131W,YLR340W,YGR162W,YPL211W
exp1	ALL_DE	GO:0006725	cellular aromatic compound metabolic process	4.79e-02	1.21e-03	1.31	85	YDR450W,YPL090C,YNL112W,YGL123W,YPL093W,YPL217C,YGR103W,YLR196W,YER102W,YJL173C,YPL012W,YIL148W,YBR048W,YMR186W,YLR002C,YJL130C,YGR162W,YLR175W,YLR432W,YMR128W,YBR142W,YHR197W,YOL041C,YPL126W,YLR222C,YPR010C,YPL081W,YER006W,YML063W,YPR110C,YGL030W,YOR310C,YOR294W,YGL120C,YDL229W,YDR025W,YBR181C,YLR449W,YLR197W,YNL061W,YGR090W,YLR249W,YER074W,YOR096W,YOR272W,YNL014W,YBR189W,YBL072C,YNL248C,YDL136W…
exp1	ALL_DE	GO:0000055	ribosomal large subunit export from nucleus	5.60e-02	1.43e-03	5.73	5	YOR294W,YLL034C,YHR170W,YER006W,YNR053C
exp1	ALL_DE	GO:0034641	cellular nitrogen compound metabolic process	7.51e-02	1.95e-03	1.29	85	YDR450W,YPL090C,YNL112W,YGL123W,YPL093W,YPL217C,YGR103W,YLR196W,YER102W,YJL173C,YPL012W,YIL148W,YBR048W,YMR186W,YLR002C,YJL130C,YGR162W,YLR175W,YLR432W,YMR128W,YBR142W,YHR197W,YOL041C,YPL126W,YLR222C,YPR010C,YPL081W,YER006W,YML063W,YPR110C,YGL030W,YOR310C,YOR294W,YGL120C,YDL229W,YDR025W,YBR181C,YLR449W,YLR197W,YNL061W,YGR090W,YLR249W,YER074W,YOR096W,YOR272W,YNL014W,YBR189W,YBL072C,YNL248C,YDL136W…
exp1	ALL_DE	GO:0046483	heterocycle metabolic process	7.55e-02	1.99e-03	1.29	85	YDR450W,YPL090C,YNL112W,YGL123W,YPL093W,YPL217C,YGR103W,YLR196W,YER102W,YJL173C,YPL012W,YIL148W,YBR048W,YMR186W,YLR002C,YJL130C,YGR162W,YLR175W,YLR432W,YMR128W,YBR142W,YHR197W,YOL041C,YPL126W,YLR222C,YPR010C,YPL081W,YER006W,YML063W,YPR110C,YGL030W,YOR310C,YOR294W,YGL120C,YDL229W,YDR025W,YBR181C,YLR449W,YLR197W,YNL061W,YGR090W,YLR249W,YER074W,YOR096W,YOR272W,YNL014W,YBR189W,YBL072C,YNL248C,YDL136W…
exp1	ALL_DE	GO:0034621	cellular macromolecular complex subunit organization	8.28e-02	2.21e-03	1.73	29	YHR066W,YOL127W,YCR031C,YHR197W,YML073C,YPL217C,YGR214W,YOR206W,YDR060W,YKR081C,YLR448W,YGR085C,YEL054C,YGL120C,YDL229W,YBR048W,YDR025W,YLR449W,YMR186W,YKL009W,YLL008W,YDR447C,YDR418W,YOR063W,YPL131W,YLR340W,YGR162W,YLR249W,YPL211W
exp1	ALL_DE	GO:0006807	nitrogen compound metabolic process	1.03e-01	2.80e-03	1.27	85	YDR450W,YPL090C,YNL112W,YGL123W,YPL093W,YPL217C,YGR103W,YLR196W,YER102W,YJL173C,YPL012W,YIL148W,YBR048W,YMR186W,YLR002C,YJL130C,YGR162W,YLR175W,YLR432W,YMR128W,YBR142W,YHR197W,YOL041C,YPL126W,YLR222C,YPR010C,YPL081W,YER006W,YML063W,YPR110C,YGL030W,YOR310C,YOR294W,YGL120C,YDL229W,YDR025W,YBR181C,YLR449W,YLR197W,YNL061W,YGR090W,YLR249W,YER074W,YOR096W,YOR272W,YNL014W,YBR189W,YBL072C,YNL248C,YDL136W…
exp1	ALL_DE	GO:0051640	organelle localization	1.09e-01	2.99e-03	2.61	11	YOR294W,YLL034C,YDL229W,YHR197W,YPL093W,YOR206W,YNL209W,YHR170W,YJL010C,YNR053C,YER006W
exp1	ALL_DE	GO:0065003	macromolecular complex assembly	1.10e-01	3.07e-03	1.75	26	YHR066W,YOL127W,YCR031C,YHR197W,YML073C,YPL217C,YGR214W,YOR206W,YDR060W,YKR081C,YLR448W,YGR085C,YEL054C,YBR048W,YDR025W,YLR449W,YMR186W,YKL009W,YLL008W,YDR447C,YDR418W,YOR063W,YPL131W,YLR340W,YGR162W,YPL211W
exp1	ALL_DE	GO:0006448	regulation of translational elongation	1.28e-01	3.59e-03	4.71	5	YBR189W,YDL229W,YNL209W,YGL123W,YDL075W
exp1	ALL_DE	GO:1901360	organic cyclic compound metabolic process	1.32e-01	3.76e-03	1.26	85	YDR450W,YPL090C,YNL112W,YGL123W,YPL093W,YPL217C,YGR103W,YLR196W,YER102W,YJL173C,YPL012W,YIL148W,YBR048W,YMR186W,YLR002C,YJL130C,YGR162W,YLR175W,YLR432W,YMR128W,YBR142W,YHR197W,YOL041C,YPL126W,YLR222C,YPR010C,YPL081W,YER006W,YML063W,YPR110C,YGL030W,YOR310C,YOR294W,YGL120C,YDL229W,YDR025W,YBR181C,YLR449W,YLR197W,YNL061W,YGR090W,YLR249W,YER074W,YOR096W,YOR272W,YNL014W,YBR189W,YBL072C,YNL248C,YDL136W…
exp1	ALL_DE	GO:0043933	macromolecular complex subunit organization	2.06e-01	5.94e-03	1.61	29	YHR066W,YOL127W,YCR031C,YHR197W,YML073C,YPL217C,YGR214W,YOR206W,YDR060W,YKR081C,YLR448W,YGR085C,YEL054C,YGL120C,YDL229W,YBR048W,YDR025W,YLR449W,YMR186W,YKL009W,YLL008W,YDR447C,YDR418W,YOR063W,YPL131W,YLR340W,YGR162W,YLR249W,YPL211W
exp1	ALL_DE	GO:0006614	SRP-dependent cotranslational protein targeting to membrane	2.06e-01	6.03e-03	5.27	4	YLL024C,YJL034W,YBL075C,YLR378C
exp1	ALL_DE	GO:0006458	'de novo' protein folding	2.39e-01	7.08e-03	7.19	3	YDL229W,YNL209W,YMR186W
exp1	ALL_DE	GO:0006613	cotranslational protein targeting to membrane	2.41e-01	7.23e-03	5.02	4	YLL024C,YJL034W,YBL075C,YLR378C
exp1	ALL_DE	GO:0009987	cellular process	2.51e-01	7.61e-03	1.04	176	YOL127W,YNL112W,YDR471W,YGR103W,YLR196W,YGL147C,YJR117W,YGL135W,YIL148W,YBR048W,YPL265W,YMR186W,YBR079C,YLR002C,YCL043C,YDR418W,YGR162W,YLR432W,YIL030C,YPL249C-A,YMR128W,YOL041C,YJL177W,YPR010C,YML063W,YGL030W,YGR085C,YOR310C,YEL054C,YOR294W,YKL051W,YGL120C,YMR242C,YBR181C,YDR025W,YLR449W,YGL116W,YLR197W,YGL076C,YJL034W,YNL061W,YER074W,YLR249W,YOR096W,YNL248C,YDL136W,YGL103W,YBR031W,YNR053C,YDR15…
exp1	ALL_DE	GO:0090305	nucleic acid phosphodiester bond hydrolysis	2.90e-01	8.88e-03	2.09	13	YDR450W,YOR294W,YDL153C,YMR229C,YNL002C,YPR144C,YGR214W,YLR222C,YCL059C,YOL123W,YCR057C,YJL010C,YOR310C
exp1	ALL_DE	GO:0045943	positive regulation of transcription from RNA polymerase I promoter	2.96e-01	9.18e-03	6.59	3	YDR324C,YMR093W,YPL126W
exp1	ALL_DE	GO:0071704	organic substance metabolic process	3.87e-01	1.22e-02	1.21	87	YDR450W,YPL090C,YNL112W,YGL123W,YPL093W,YPL217C,YGR103W,YLR196W,YER102W,YJL173C,YPL012W,YIL148W,YBR048W,YMR186W,YLR002C,YLL026W,YJL130C,YGR162W,YLR175W,YLR432W,YDL095W,YMR128W,YBR142W,YHR197W,YOL041C,YPL126W,YLR222C,YPR010C,YPL081W,YER006W,YML063W,YPR110C,YGL030W,YOR310C,YOR294W,YGL120C,YDL229W,YDR025W,YBR181C,YLR449W,YLR197W,YNL061W,YGR090W,YLR249W,YER074W,YOR096W,YOR272W,YNL014W,YBR189W,YBL072C…
exp1	ALL_DE	GO:0051083	'de novo' cotranslational protein folding	4.14e-01	1.33e-02	10.54	2	YDL229W,YNL209W
exp1	ALL_DE	GO:0006177	GMP biosynthetic process	4.14e-01	1.33e-02	10.54	2	YLR432W,YML056C
exp1	ALL_DE	GO:0070972	protein localization to endoplasmic reticulum	5.13e-01	1.67e-02	3.29	5	YLL024C,YJL034W,YBL075C,YLR378C,YGL200C
exp1	ALL_DE	GO:0045903	positive regulation of translational fidelity	5.79e-01	1.94e-02	8.78	2	YBR189W,YGL123W
exp1	ALL_DE	GO:1901070	guanosine-containing compound biosynthetic process	5.79e-01	1.94e-02	8.78	2	YLR432W,YML056C
exp1	ALL_DE	GO:0046037	GMP metabolic process	5.79e-01	1.94e-02	8.78	2	YLR432W,YML056C
exp1	ALL_DE	GO:0006417	regulation of translation	7.14e-01	2.42e-02	2.14	9	YMR116C,YBR189W,YDL229W,YDR496C,YGL123W,YNL209W,YGR162W,YGL030W,YDL075W
exp1	ALL_DE	GO:0006457	protein folding	7.44e-01	2.55e-02	2.12	9	YLL024C,YBL075C,YDL229W,YLR449W,YMR186W,YCL043C,YLL026W,YNL209W,YDR155C
exp1	ALL_DE	GO:0042790	transcription of nuclear large rRNA transcript from RNA polymerase I promoter	8.32e-01	2.88e-02	4.39	3	YOR341W,YNL248C,YPR010C
exp1	ALL_DE	GO:0006413	translational initiation	9.74e-01	3.41e-02	2.75	5	YMR309C,YKR059W,YOR361C,YGR162W,YBR079C
exp1	ALL_DE	GO:0072599	establishment of protein localization to endoplasmic reticulum	1.00e+00	3.83e-02	3.10	4	YLL024C,YJL034W,YBL075C,YLR378C
exp1	ALL_DE	GO:0050896	response to stimulus	1.00e+00	1.00e+00	0.48	19	YDL222C,YLL024C,YDL095W,YGL103W,YMR116C,YJR117W,YKL051W,YKR034W,YDR171W,YJL173C,YBL075C,YIL148W,YDL229W,YMR186W,YJL034W,YLL026W,YNL209W,YDR216W,YCR021C
exp1	ALL_DE	GO:0016043	cellular component organization	1.00e+00	1.00e+00	0.66	42	YHR066W,YOR272W,YDL222C,YOL127W,YNL248C,YGL200C,YML073C,YPL217C,YKR081C,YDR155C,YDR171W,YJL173C,YBR048W,YMR186W,YKL009W,YDR447C,YOR063W,YDR418W,YPL131W,YLR340W,YDR216W,YGR162W,YPL211W,YLR175W,YCR031C,YHR197W,YGR214W,YOR206W,YDR060W,YLR448W,YEL054C,YGR085C,YKL051W,YGL120C,YDL229W,YDR025W,YLR449W,YGL116W,YLL008W,YNL110C,YJL034W,YLR249W
exp1	ALL_DE	GO:0051301	cell division	1.00e+00	9.89e-01	0.45	5	YNL110C,YLR002C,YCR057C,YGL116W,YLR175W
exp1	ALL_DE	GO:0009166	nucleotide catabolic process	1.00e+00	3.17e-01	1.41	4	YPL058C,YNL014W,YLR249W,YPL217C
exp1	ALL_DE	GO:0009119	ribonucleoside metabolic process	1.00e+00	5.91e-01	0.99	3	YLR432W,YML056C,YPL217C
exp1	ALL_DE	GO:0050789	regulation of biological process	1.00e+00	1.00e+00	0.45	24	YBR189W,YDL095W,YDR496C,YGL123W,YPL126W,YDR324C,YGL030W,YDR155C,YMR116C,YKL051W,YKR034W,YDL153C,YDL229W,YLR449W,YGL116W,YCL043C,YER110C,YNL209W,YMR093W,YGR162W,YDR216W,YJL130C,YCR021C,YDL075W
exp1	ALL_DE	GO:0032270	positive regulation of cellular protein metabolic process	1.00e+00	4.41e-01	1.24	3	YBR189W,YGL116W,YGL123W
exp1	ALL_DE	GO:0006091	generation of precursor metabolites and energy	1.00e+00	9.82e-01	0.40	3	YKL060C,YKR046C,YPR160W
exp1	ALL_DE	GO:0046128	purine ribonucleoside metabolic process	1.00e+00	5.56e-01	1.04	3	YLR432W,YML056C,YPL217C
exp1	ALL_DE	GO:0009892	negative regulation of metabolic process	1.00e+00	9.75e-01	0.55	7	YMR116C,YKR034W,YDL153C,YLR449W,YDR496C,YJL130C,YGL030W
exp1	ALL_DE	GO:0051253	negative regulation of RNA metabolic process	1.00e+00	9.94e-01	0.35	3	YKR034W,YLR449W,YGL030W
exp1	ALL_DE	GO:0071702	organic substance transport	1.00e+00	8.02e-01	0.75	5	YPL058C,YGR055W,YHR096C,YEL063C,YPL265W
exp1	ALL_DE	GO:0033554	cellular response to stress	1.00e+00	1.00e+00	0.29	6	YDL095W,YLL026W,YJL173C,YDL229W,YNL209W,YIL148W
exp1	ALL_DE	GO:0009154	purine ribonucleotide catabolic process	1.00e+00	2.91e-01	1.46	4	YPL058C,YNL014W,YLR249W,YPL217C
exp1	ALL_DE	GO:0060249	anatomical structure homeostasis	1.00e+00	6.89e-01	0.85	2	YJL173C,YMR186W
exp1	ALL_DE	GO:0006401	RNA catabolic process	1.00e+00	7.69e-01	0.75	3	YOL123W,YNL112W,YKL009W
exp1	ALL_DE	GO:0000154	rRNA modification	1.00e+00	1.34e-01	3.10	2	YLR197W,YLR175W
exp1	ALL_DE	GO:0043632	modification-dependent macromolecule catabolic process	1.00e+00	8.99e-01	0.64	5	YIL030C,YJL034W,YDL095W,YLR378C,YGL116W
exp1	ALL_DE	GO:0019219	regulation of nucleobase-containing compound metabolic process	1.00e+00	1.00e+00	0.31	9	YKR034W,YLR449W,YPL126W,YDR324C,YMR093W,YDR216W,YJL130C,YCR021C,YGL030W
exp1	ALL_DE	GO:0045934	negative regulation of nucleobase-containing compound metabolic process	1.00e+00	9.90e-01	0.41	4	YKR034W,YLR449W,YJL130C,YGL030W
exp1	ALL_DE	GO:0022403	cell cycle phase	1.00e+00	1.00e+00	0.19	3	YJL173C,YGL116W,YLR175W
exp1	ALL_DE	GO:0000184	nuclear-transcribed mRNA catabolic process, nonsense-mediated decay	1.00e+00	3.30e-01	1.70	2	YOL123W,YNL112W
exp1	ALL_DE	GO:0044700	single organism signaling	1.00e+00	9.99e-01	0.24	2	YMR116C,YKL051W
exp1	ALL_DE	GO:0010558	negative regulation of macromolecule biosynthetic process	1.00e+00	9.76e-01	0.50	5	YMR116C,YKR034W,YLR449W,YDR496C,YGL030W
exp1	ALL_DE	GO:0071842	cellular component organization at cellular level	1.00e+00	9.97e-01	0.72	40	YHR066W,YOR272W,YOL127W,YGL200C,YML073C,YPL217C,YKR081C,YDR155C,YDR171W,YJL173C,YBR048W,YMR186W,YKL009W,YDR447C,YOR063W,YDR418W,YPL131W,YLR340W,YDR216W,YGR162W,YPL211W,YLR175W,YCR031C,YHR197W,YGR214W,YOR206W,YDR060W,YLR448W,YEL054C,YGR085C,YKL051W,YGL120C,YDR025W,YDL229W,YLR449W,YGL116W,YLL008W,YNL110C,YJL034W,YLR249W
exp1	ALL_DE	GO:0006886	intracellular protein transport	1.00e+00	9.90e-01	0.47	6	YLL024C,YJL034W,YDL095W,YBL075C,YLR378C,YER110C
exp1	ALL_DE	GO:0031667	response to nutrient levels	1.00e+00	6.81e-01	0.87	4	YKR034W,YDL229W,YNL209W,YDR216W
exp1	ALL_DE	GO:0044262	cellular carbohydrate metabolic process	1.00e+00	9.56e-01	0.42	2	YLL026W,YPR160W
exp1	ALL_DE	GO:0042149	cellular response to glucose starvation	1.00e+00	4.32e-02	5.86	2	YDL229W,YNL209W
exp1	ALL_DE	GO:0009896	positive regulation of catabolic process	1.00e+00	2.45e-01	2.11	2	YGL116W,YDR216W
exp1	ALL_DE	GO:0051726	regulation of cell cycle	1.00e+00	9.97e-01	0.26	2	YGL116W,YDR155C
exp1	ALL_DE	GO:1901135	carbohydrate derivative metabolic process	1.00e+00	7.22e-01	0.87	9	YPL058C,YLR432W,YNL014W,YDL095W,YML056C,YPL217C,YGR180C,YLL026W,YLR249W
exp1	ALL_DE	GO:0090068	positive regulation of cell cycle process	1.00e+00	1.47e-01	2.93	2	YGL116W,YDR155C
exp1	ALL_DE	GO:0009894	regulation of catabolic process	1.00e+00	8.05e-01	0.71	3	YGL116W,YCR021C,YDR216W
exp1	ALL_DE	GO:1901136	carbohydrate derivative catabolic process	1.00e+00	5.14e-01	1.08	4	YPL058C,YNL014W,YLR249W,YPL217C
exp1	ALL_DE	GO:0006753	nucleoside phosphate metabolic process	1.00e+00	5.90e-01	0.97	9	YPL058C,YLR432W,YNL014W,YML056C,YMR120C,YPL217C,YGR180C,YLR249W,YJL130C
exp1	ALL_DE	GO:0006259	DNA metabolic process	1.00e+00	1.00e+00	0.35	6	YLR002C,YJL173C,YIL148W,YLR449W,YMR186W,YGR180C
exp1	ALL_DE	GO:0019222	regulation of metabolic process	1.00e+00	1.00e+00	0.49	19	YBR189W,YDR496C,YGL123W,YPL126W,YDR324C,YGL030W,YMR116C,YKR034W,YDL153C,YDL229W,YLR449W,YGL116W,YNL209W,YMR093W,YDR216W,YGR162W,YJL130C,YCR021C,YDL075W
exp1	ALL_DE	GO:0000956	nuclear-transcribed mRNA catabolic process	1.00e+00	6.40e-01	0.92	3	YOL123W,YNL112W,YKL009W
exp1	ALL_DE	GO:0071496	cellular response to external stimulus	1.00e+00	6.68e-01	0.89	4	YKR034W,YDL229W,YNL209W,YDR216W
exp1	ALL_DE	GO:0009124	nucleoside monophosphate biosynthetic process	1.00e+00	6.83e-02	2.57	4	YLR432W,YML056C,YMR120C,YJL130C
exp1	ALL_DE	GO:0003333	amino acid transmembrane transport	1.00e+00	8.80e-02	2.82	3	YGR055W,YEL063C,YPL265W
exp1	ALL_DE	GO:0032446	protein modification by small protein conjugation	1.00e+00	8.05e-01	0.71	3	YIL030C,YJL173C,YIL148W
exp1	ALL_DE	GO:0006082	organic acid metabolic process	1.00e+00	1.00e+00	0.16	2	YPL058C,YJL130C
exp1	ALL_DE	GO:0009891	positive regulation of biosynthetic process	1.00e+00	9.83e-01	0.50	6	YDR324C,YBR189W,YMR093W,YGL123W,YDR216W,YPL126W
exp1	ALL_DE	GO:0035966	response to topologically incorrect protein	1.00e+00	3.44e-01	1.65	2	YJL034W,YDL095W
exp1	ALL_DE	GO:1901362	organic cyclic compound biosynthetic process	1.00e+00	9.22e-01	0.61	5	YLR432W,YML056C,YMR120C,YJL130C,YGR180C
exp1	ALL_DE	GO:0007010	cytoskeleton organization	1.00e+00	9.86e-01	0.39	3	YNL110C,YKL051W,YDR171W
exp1	ALL_DE	GO:0019439	aromatic compound catabolic process	1.00e+00	4.98e-01	1.10	4	YPL058C,YNL014W,YLR249W,YPL217C
exp1	ALL_DE	GO:0045184	establishment of protein localization	1.00e+00	9.87e-01	0.59	12	YLL024C,YDL095W,YJL173C,YBL075C,YGL200C,YKR093W,YJL034W,YLR378C,YER110C,YHR170W,YER006W,YDR155C
exp1	ALL_DE	GO:0048856	anatomical structure development	1.00e+00	9.94e-01	0.29	2	YDL222C,YDR155C
exp1	ALL_DE	GO:0048869	cellular developmental process	1.00e+00	9.98e-01	0.25	2	YDL222C,YDR155C
exp1	ALL_DE	GO:0051252	regulation of RNA metabolic process	1.00e+00	1.00e+00	0.27	7	YDR324C,YKR034W,YMR093W,YLR449W,YDR216W,YPL126W,YGL030W
exp1	ALL_DE	GO:0030437	ascospore formation	1.00e+00	8.99e-01	0.53	2	YDL222C,YDR155C
exp1	ALL_DE	GO:0070647	protein modification by small protein conjugation or removal	1.00e+00	9.12e-01	0.56	3	YIL030C,YJL173C,YIL148W
exp1	ALL_DE	GO:0046034	ATP metabolic process	1.00e+00	4.30e-01	1.25	3	YPL058C,YNL014W,YLR249W
exp1	ALL_DE	GO:0043935	sexual sporulation resulting in formation of a cellular spore	1.00e+00	9.14e-01	0.50	2	YDL222C,YDR155C
exp1	ALL_DE	GO:0010556	regulation of macromolecule biosynthetic process	1.00e+00	1.00e+00	0.49	15	YMR116C,YKR034W,YBR189W,YDL229W,YLR449W,YDR496C,YGL123W,YPL126W,YDR324C,YNL209W,YMR093W,YGR162W,YDR216W,YDL075W,YGL030W
exp1	ALL_DE	GO:0022413	reproductive process in single-celled organism	1.00e+00	9.64e-01	0.40	2	YDL222C,YDR155C
exp1	ALL_DE	GO:0007049	cell cycle	1.00e+00	1.00e+00	0.30	7	YNL110C,YLR002C,YDL153C,YJL173C,YGL116W,YGR103W,YLR175W
exp1	ALL_DE	GO:0034655	nucleobase-containing compound catabolic process	1.00e+00	3.78e-01	1.29	4	YPL058C,YNL014W,YLR249W,YPL217C
exp1	ALL_DE	GO:0042026	protein refolding	1.00e+00	1.34e-01	3.10	2	YLL026W,YMR186W
exp1	ALL_DE	GO:0070727	cellular macromolecule localization	1.00e+00	9.99e-01	0.41	7	YLL024C,YJL034W,YDL095W,YBL075C,YLR378C,YER110C,YGL200C
exp1	ALL_DE	GO:0009117	nucleotide metabolic process	1.00e+00	4.96e-01	1.04	9	YPL058C,YLR432W,YNL014W,YML056C,YMR120C,YPL217C,YGR180C,YLR249W,YJL130C
exp1	ALL_DE	GO:0071806	protein transmembrane transport	1.00e+00	7.85e-02	2.45	4	YLL024C,YJL034W,YBL075C,YLR378C
exp1	ALL_DE	GO:0009056	catabolic process	1.00e+00	9.98e-01	0.57	16	YPL058C,YHR052W,YIL030C,YNL014W,YDL095W,YPR160W,YGL116W,YNL112W,YKL009W,YPL217C,YKL060C,YJL034W,YOL123W,YLR378C,YJL130C,YLR249W
exp1	ALL_DE	GO:0016458	gene silencing	1.00e+00	9.22e-01	0.49	2	YDL153C,YLR449W
exp1	ALL_DE	GO:0030163	protein catabolic process	1.00e+00	8.31e-01	0.74	6	YHR052W,YIL030C,YJL034W,YDL095W,YLR378C,YGL116W
exp1	ALL_DE	GO:0071845	cellular component disassembly at cellular level	1.00e+00	3.37e-01	1.46	3	YGL120C,YDL229W,YLR249W
exp1	ALL_DE	GO:0009126	purine nucleoside monophosphate metabolic process	1.00e+00	5.45e-02	3.44	3	YLR432W,YML056C,YMR120C
exp1	ALL_DE	GO:0016568	chromatin modification	1.00e+00	9.96e-01	0.27	2	YLR449W,YDR155C
exp1	ALL_DE	GO:0006605	protein targeting	1.00e+00	9.77e-01	0.50	5	YLL024C,YJL034W,YBL075C,YLR378C,YER110C
exp1	ALL_DE	GO:0071103	DNA conformation change	1.00e+00	7.97e-01	0.68	2	YJL173C,YLR449W
exp1	ALL_DE	GO:0046039	GTP metabolic process	1.00e+00	4.26e-01	1.39	2	YLR432W,YPL217C
exp1	ALL_DE	GO:0009207	purine ribonucleoside triphosphate catabolic process	1.00e+00	2.91e-01	1.46	4	YPL058C,YNL014W,YLR249W,YPL217C
exp1	ALL_DE	GO:0044724	single-organism carbohydrate catabolic process	1.00e+00	8.40e-01	0.62	2	YKL060C,YPR160W
exp1	ALL_DE	GO:0009605	response to external stimulus	1.00e+00	7.00e-01	0.85	4	YKR034W,YDL229W,YNL209W,YDR216W
exp1	ALL_DE	GO:0000746	conjugation	1.00e+00	9.08e-01	0.51	2	YHR066W,YJL034W
exp1	ALL_DE	GO:0019637	organophosphate metabolic process	1.00e+00	8.70e-01	0.74	9	YPL058C,YLR432W,YNL014W,YML056C,YMR120C,YPL217C,YGR180C,YLR249W,YJL130C
exp1	ALL_DE	GO:0051649	establishment of localization in cell	1.00e+00	7.91e-01	0.87	23	YDR450W,YLL024C,YOL040C,YDL095W,YLL034C,YNL178W,YHR197W,YGL200C,YGL123W,YPL093W,YGR214W,YOR206W,YHR170W,YER006W,YNR053C,YOR294W,YBL075C,YDL229W,YJL034W,YLR378C,YER110C,YNL209W,YJL010C
exp1	ALL_DE	GO:0009167	purine ribonucleoside monophosphate metabolic process	1.00e+00	4.87e-02	3.59	3	YLR432W,YML056C,YMR120C
exp1	ALL_DE	GO:0071310	cellular response to organic substance	1.00e+00	7.56e-01	0.79	4	YMR116C,YKR034W,YDL095W,YDR216W
exp1	ALL_DE	GO:0032984	macromolecular complex disassembly	1.00e+00	2.74e-01	1.65	3	YGL120C,YDL229W,YLR249W
exp1	ALL_DE	GO:0065007	biological regulation	1.00e+00	1.00e+00	0.48	29	YHR066W,YBR189W,YDL095W,YNL248C,YGL200C,YDR496C,YGL123W,YPL126W,YDR324C,YGL030W,YDR155C,YMR116C,YKL051W,YKR034W,YDL153C,YJL173C,YDL229W,YLR449W,YMR186W,YGL116W,YCL043C,YER110C,YNL209W,YMR093W,YCR021C,YJL130C,YGR162W,YDR216W,YDL075W
exp1	ALL_DE	GO:0007165	signal transduction	1.00e+00	9.99e-01	0.24	2	YMR116C,YKL051W
exp1	ALL_DE	GO:0043436	oxoacid metabolic process	1.00e+00	1.00e+00	0.16	2	YPL058C,YJL130C
exp1	ALL_DE	GO:0008361	regulation of cell size	1.00e+00	2.88e-01	1.88	2	YHR066W,YNL248C
exp1	ALL_DE	GO:0006865	amino acid transport	1.00e+00	3.16e-01	1.52	3	YGR055W,YEL063C,YPL265W
exp1	ALL_DE	GO:0006325	chromatin organization	1.00e+00	9.96e-01	0.33	3	YLR449W,YDR216W,YDR155C
exp1	ALL_DE	GO:1901068	guanosine-containing compound metabolic process	1.00e+00	2.63e-01	1.68	3	YLR432W,YML056C,YPL217C
exp1	ALL_DE	GO:0031324	negative regulation of cellular metabolic process	1.00e+00	9.89e-01	0.48	6	YMR116C,YKR034W,YLR449W,YDR496C,YJL130C,YGL030W
exp1	ALL_DE	GO:0000279	M phase	1.00e+00	1.00e+00	0.23	3	YJL173C,YGL116W,YLR175W
exp1	ALL_DE	GO:0043161	proteasomal ubiquitin-dependent protein catabolic process	1.00e+00	3.76e-01	1.24	5	YIL030C,YJL034W,YDL095W,YLR378C,YGL116W
exp1	ALL_DE	GO:1901292	nucleoside phosphate catabolic process	1.00e+00	3.26e-01	1.39	4	YPL058C,YNL014W,YLR249W,YPL217C
exp1	ALL_DE	GO:0009260	ribonucleotide biosynthetic process	1.00e+00	1.92e-01	1.76	4	YLR432W,YML056C,YMR120C,YJL130C
exp1	ALL_DE	GO:0072522	purine-containing compound biosynthetic process	1.00e+00	3.79e-01	1.36	3	YLR432W,YML056C,YMR120C
exp1	ALL_DE	GO:0019941	modification-dependent protein catabolic process	1.00e+00	8.46e-01	0.70	5	YIL030C,YJL034W,YDL095W,YLR378C,YGL116W
exp1	ALL_DE	GO:0009451	RNA modification	1.00e+00	8.67e-01	0.58	2	YLR197W,YLR175W
exp1	ALL_DE	GO:0009653	anatomical structure morphogenesis	1.00e+00	9.94e-01	0.29	2	YDL222C,YDR155C
exp1	ALL_DE	GO:0055085	transmembrane transport	1.00e+00	8.72e-01	0.72	8	YLL024C,YHR096C,YBL075C,YPL265W,YJL034W,YGR055W,YLR378C,YEL063C
exp1	ALL_DE	GO:0006974	response to DNA damage stimulus	1.00e+00	1.00e+00	0.17	2	YJL173C,YIL148W
exp1	ALL_DE	GO:0031669	cellular response to nutrient levels	1.00e+00	6.49e-01	0.91	4	YKR034W,YDL229W,YNL209W,YDR216W
exp1	ALL_DE	GO:0042592	homeostatic process	1.00e+00	9.84e-01	0.44	4	YMR116C,YCL043C,YJL173C,YMR186W
exp1	ALL_DE	GO:0015980	energy derivation by oxidation of organic compounds	1.00e+00	9.74e-01	0.37	2	YKR046C,YPR160W
exp1	ALL_DE	GO:0031325	positive regulation of cellular metabolic process	1.00e+00	9.83e-01	0.53	7	YDR324C,YBR189W,YMR093W,YGL116W,YGL123W,YDR216W,YPL126W
exp1	ALL_DE	GO:0006612	protein targeting to membrane	1.00e+00	2.74e-01	1.51	4	YLL024C,YJL034W,YBL075C,YLR378C
exp1	ALL_DE	GO:0006620	posttranslational protein targeting to membrane	1.00e+00	8.49e-02	4.05	2	YJL034W,YLR378C
exp1	ALL_DE	GO:0016569	covalent chromatin modification	1.00e+00	8.79e-01	0.56	2	YLR449W,YDR155C
exp1	ALL_DE	GO:0000910	cytokinesis	1.00e+00	9.02e-01	0.52	2	YNL110C,YCR057C
exp1	ALL_DE	GO:0048518	positive regulation of biological process	1.00e+00	9.90e-01	0.52	8	YDR324C,YBR189W,YMR093W,YGL116W,YGL123W,YDR216W,YPL126W,YDR155C
exp1	ALL_DE	GO:0051603	proteolysis involved in cellular protein catabolic process	1.00e+00	8.79e-01	0.67	5	YIL030C,YJL034W,YDL095W,YLR378C,YGL116W
exp1	ALL_DE	GO:0034293	sexual sporulation	1.00e+00	9.14e-01	0.50	2	YDL222C,YDR155C
exp1	ALL_DE	GO:0031670	cellular response to nutrient	1.00e+00	5.02e-01	1.20	2	YKR034W,YDR216W
exp1	ALL_DE	GO:0046907	intracellular transport	1.00e+00	6.34e-01	0.95	23	YDR450W,YLL024C,YOL040C,YDL095W,YLL034C,YNL178W,YHR197W,YGL200C,YGL123W,YPL093W,YGR214W,YOR206W,YHR170W,YER006W,YNR053C,YOR294W,YBL075C,YDL229W,YJL034W,YLR378C,YER110C,YNL209W,YJL010C
exp1	ALL_DE	GO:0040029	regulation of gene expression, epigenetic	1.00e+00	9.52e-01	0.43	2	YLR449W,YDR216W
exp1	ALL_DE	GO:0019725	cellular homeostasis	1.00e+00	9.87e-01	0.33	2	YMR116C,YCL043C
exp1	ALL_DE	GO:0022414	reproductive process	1.00e+00	9.99e-01	0.36	5	YDL222C,YJL034W,YJL173C,YGL116W,YDR155C
exp1	ALL_DE	GO:0009203	ribonucleoside triphosphate catabolic process	1.00e+00	2.91e-01	1.46	4	YPL058C,YNL014W,YLR249W,YPL217C
exp1	ALL_DE	GO:0051179	localization	1.00e+00	9.95e-01	0.71	34	YDR450W,YLL024C,YOL040C,YNL178W,YGL200C,YKR093W,YGL123W,YPL093W,YHR170W,YNR053C,YDR155C,YPL058C,YHR096C,YJL173C,YPL265W,YLL026W,YLR378C,YER110C,YJL010C,YEL063C,YCR021C,YDL095W,YLL034C,YHR197W,YDR496C,YGR214W,YOR206W,YER006W,YOR294W,YBL075C,YDL229W,YJL034W,YGR055W,YNL209W
exp1	ALL_DE	GO:0030435	sporulation resulting in formation of a cellular spore	1.00e+00	9.85e-01	0.33	2	YDL222C,YDR155C
exp1	ALL_DE	GO:0010608	posttranscriptional regulation of gene expression	1.00e+00	5.75e-02	1.82	9	YMR116C,YBR189W,YDL229W,YDR496C,YGL123W,YNL209W,YGR162W,YGL030W,YDL075W
exp1	ALL_DE	GO:0031668	cellular response to extracellular stimulus	1.00e+00	6.68e-01	0.89	4	YKR034W,YDL229W,YNL209W,YDR216W
exp1	ALL_DE	GO:0016570	histone modification	1.00e+00	8.79e-01	0.56	2	YLR449W,YDR155C
exp1	ALL_DE	GO:0009261	ribonucleotide catabolic process	1.00e+00	2.91e-01	1.46	4	YPL058C,YNL014W,YLR249W,YPL217C
exp1	ALL_DE	GO:0009889	regulation of biosynthetic process	1.00e+00	1.00e+00	0.48	15	YMR116C,YKR034W,YBR189W,YDL229W,YLR449W,YDR496C,YGL123W,YPL126W,YDR324C,YNL209W,YMR093W,YGR162W,YDR216W,YDL075W,YGL030W
exp1	ALL_DE	GO:0080090	regulation of primary metabolic process	1.00e+00	1.00e+00	0.48	18	YBR189W,YDR496C,YGL123W,YPL126W,YDR324C,YGL030W,YMR116C,YKR034W,YDL229W,YLR449W,YGL116W,YNL209W,YMR093W,YDR216W,YGR162W,YJL130C,YCR021C,YDL075W
exp1	ALL_DE	GO:0009123	nucleoside monophosphate metabolic process	1.00e+00	7.33e-02	2.51	4	YLR432W,YML056C,YMR120C,YJL130C
exp1	ALL_DE	GO:0022411	cellular component disassembly	1.00e+00	3.37e-01	1.46	3	YGL120C,YDL229W,YLR249W
exp1	ALL_DE	GO:0031327	negative regulation of cellular biosynthetic process	1.00e+00	9.86e-01	0.46	5	YMR116C,YKR034W,YLR449W,YDR496C,YGL030W
exp1	ALL_DE	GO:0044257	cellular protein catabolic process	1.00e+00	8.99e-01	0.64	5	YIL030C,YJL034W,YDL095W,YLR378C,YGL116W
exp1	ALL_DE	GO:0044710	single-organism metabolic process	1.00e+00	6.59e-01	0.98	90	YDR450W,YPL090C,YNL112W,YGL123W,YPL093W,YPL217C,YGR103W,YLR196W,YER102W,YJL173C,YPL012W,YIL148W,YBR048W,YMR186W,YCL043C,YLR002C,YLL026W,YJL130C,YGR162W,YLR175W,YLR432W,YDL095W,YMR128W,YBR142W,YHR197W,YOL041C,YPL126W,YLR222C,YPR010C,YPL081W,YER006W,YML063W,YPR110C,YGL030W,YOR310C,YOR294W,YGL120C,YDL229W,YDR025W,YBR181C,YLR449W,YLR197W,YNL061W,YGR090W,YLR249W,YER074W,YOR096W,YOR272W,YNL014W,YBR189W…
exp1	ALL_DE	GO:0019953	sexual reproduction	1.00e+00	9.55e-01	0.52	4	YHR066W,YDL222C,YJL034W,YDR155C
exp1	ALL_DE	GO:0006260	DNA replication	1.00e+00	8.57e-01	0.64	3	YLR002C,YJL173C,YGR180C
exp1	ALL_DE	GO:0006508	proteolysis	1.00e+00	9.49e-01	0.59	6	YIL030C,YJR117W,YJL034W,YDL095W,YLR378C,YGL116W
exp1	ALL_DE	GO:0006402	mRNA catabolic process	1.00e+00	6.48e-01	0.91	3	YOL123W,YNL112W,YKL009W
exp1	ALL_DE	GO:0031329	regulation of cellular catabolic process	1.00e+00	7.63e-01	0.76	3	YGL116W,YCR021C,YDR216W
exp1	ALL_DE	GO:0051234	establishment of localization	1.00e+00	9.84e-01	0.74	33	YDR450W,YLL024C,YOL040C,YNL178W,YGL200C,YKR093W,YGL123W,YPL093W,YHR170W,YNR053C,YDR155C,YPL058C,YHR096C,YJL173C,YPL265W,YLR378C,YER110C,YJL010C,YEL063C,YCR021C,YDL095W,YLL034C,YHR197W,YDR496C,YGR214W,YOR206W,YER006W,YOR294W,YDL229W,YBL075C,YJL034W,YGR055W,YNL209W
exp1	ALL_DE	GO:0009144	purine nucleoside triphosphate metabolic process	1.00e+00	3.53e-01	1.28	5	YPL058C,YLR432W,YNL014W,YLR249W,YPL217C
exp1	ALL_DE	GO:0016052	carbohydrate catabolic process	1.00e+00	8.49e-01	0.61	2	YKL060C,YPR160W
exp1	ALL_DE	GO:0000747	conjugation with cellular fusion	1.00e+00	9.05e-01	0.52	2	YHR066W,YJL034W
exp1	ALL_DE	GO:0044281	small molecule metabolic process	1.00e+00	1.00e+00	0.36	10	YPL058C,YLR432W,YNL014W,YML056C,YMR120C,YPL217C,YGR180C,YCL043C,YLR249W,YJL130C
exp1	ALL_DE	GO:0010498	proteasomal protein catabolic process	1.00e+00	3.76e-01	1.24	5	YIL030C,YJL034W,YDL095W,YLR378C,YGL116W
exp1	ALL_DE	GO:0015931	nucleobase-containing compound transport	1.00e+00	4.68e-01	1.10	6	YDR450W,YOL040C,YER110C,YNL178W,YGL123W,YGR214W
exp1	ALL_DE	GO:0010033	response to organic substance	1.00e+00	4.56e-01	1.10	7	YMR116C,YKR034W,YJR117W,YGL103W,YJL034W,YDL095W,YDR216W
exp1	ALL_DE	GO:0030036	actin cytoskeleton organization	1.00e+00	8.89e-01	0.54	2	YNL110C,YKL051W
exp1	ALL_DE	GO:0051172	negative regulation of nitrogen compound metabolic process	1.00e+00	9.90e-01	0.41	4	YKR034W,YLR449W,YJL130C,YGL030W
exp1	ALL_DE	GO:0009267	cellular response to starvation	1.00e+00	7.59e-01	0.74	2	YDL229W,YNL209W
exp1	ALL_DE	GO:0003006	developmental process involved in reproduction	1.00e+00	9.75e-01	0.37	2	YDL222C,YDR155C
exp1	ALL_DE	GO:0006261	DNA-dependent DNA replication	1.00e+00	8.67e-01	0.58	2	YLR002C,YJL173C
exp1	ALL_DE	GO:0055114	oxidation-reduction process	1.00e+00	9.99e-01	0.33	5	YLR432W,YML056C,YKR046C,YPR160W,YGR180C
exp1	ALL_DE	GO:0031323	regulation of cellular metabolic process	1.00e+00	1.00e+00	0.48	18	YBR189W,YDR496C,YGL123W,YPL126W,YDR324C,YGL030W,YMR116C,YKR034W,YDL229W,YLR449W,YGL116W,YNL209W,YMR093W,YDR216W,YGR162W,YJL130C,YCR021C,YDL075W
exp1	ALL_DE	GO:0046129	purine ribonucleoside biosynthetic process	1.00e+00	9.67e-02	3.76	2	YLR432W,YML056C
exp1	ALL_DE	GO:0033365	protein localization to organelle	1.00e+00	9.75e-01	0.53	6	YLL024C,YJL034W,YBL075C,YLR378C,YER110C,YGL200C
exp1	ALL_DE	GO:0000003	reproduction	1.00e+00	9.99e-01	0.36	6	YHR066W,YDL222C,YJL034W,YJL173C,YGL116W,YDR155C
exp1	ALL_DE	GO:0044270	cellular nitrogen compound catabolic process	1.00e+00	5.54e-01	1.02	4	YPL058C,YNL014W,YLR249W,YPL217C
exp1	ALL_DE	GO:0009165	nucleotide biosynthetic process	1.00e+00	3.60e-01	1.27	5	YLR432W,YML056C,YMR120C,YJL130C,YGR180C
exp1	ALL_DE	GO:0009890	negative regulation of biosynthetic process	1.00e+00	9.86e-01	0.46	5	YMR116C,YKR034W,YLR449W,YDR496C,YGL030W
exp1	ALL_DE	GO:0008104	protein localization	1.00e+00	9.94e-01	0.57	13	YLL024C,YDL095W,YJL173C,YBL075C,YGL200C,YKR093W,YJL034W,YLL026W,YLR378C,YER110C,YHR170W,YER006W,YDR155C
exp1	ALL_DE	GO:0051327	M phase of meiotic cell cycle	1.00e+00	9.95e-01	0.28	2	YJL173C,YGL116W
exp1	ALL_DE	GO:0010557	positive regulation of macromolecule biosynthetic process	1.00e+00	9.65e-01	0.55	6	YDR324C,YBR189W,YMR093W,YGL123W,YDR216W,YPL126W
exp1	ALL_DE	GO:0065008	regulation of biological quality	1.00e+00	7.99e-01	0.83	12	YMR116C,YHR066W,YBR189W,YJL173C,YNL248C,YDL229W,YGL200C,YMR186W,YGL123W,YCL043C,YNL209W,YDL075W
exp1	ALL_DE	GO:1901137	carbohydrate derivative biosynthetic process	1.00e+00	7.76e-01	0.76	4	YLR432W,YDL095W,YML056C,YGR180C
exp1	ALL_DE	GO:0032269	negative regulation of cellular protein metabolic process	1.00e+00	1.27e-01	2.07	4	YMR116C,YLR449W,YDR496C,YGL030W
exp1	ALL_DE	GO:0000413	protein peptidyl-prolyl isomerization	1.00e+00	1.34e-01	3.10	2	YLR449W,YDR155C
exp1	ALL_DE	GO:0051321	meiotic cell cycle	1.00e+00	9.95e-01	0.27	2	YJL173C,YGL116W
exp1	ALL_DE	GO:2000113	negative regulation of cellular macromolecule biosynthetic process	1.00e+00	9.76e-01	0.50	5	YMR116C,YKR034W,YLR449W,YDR496C,YGL030W
exp1	ALL_DE	GO:0009057	macromolecule catabolic process	1.00e+00	8.50e-01	0.77	10	YHR052W,YIL030C,YDL095W,YPR160W,YGL116W,YNL112W,YKL009W,YJL034W,YOL123W,YLR378C
exp1	ALL_DE	GO:0031123	RNA 3'-end processing	1.00e+00	6.00e-01	0.98	3	YOL123W,YLR175W,YGR214W
exp1	ALL_DE	GO:0009143	nucleoside triphosphate catabolic process	1.00e+00	3.09e-01	1.42	4	YPL058C,YNL014W,YLR249W,YPL217C
exp1	ALL_DE	GO:0055086	nucleobase-containing small molecule metabolic process	1.00e+00	7.30e-01	0.86	9	YPL058C,YLR432W,YNL014W,YML056C,YMR120C,YPL217C,YGR180C,YLR249W,YJL130C
exp1	ALL_DE	GO:0048522	positive regulation of cellular process	1.00e+00	9.88e-01	0.53	8	YDR324C,YBR189W,YMR093W,YGL116W,YGL123W,YDR216W,YPL126W,YDR155C
exp1	ALL_DE	GO:0009150	purine ribonucleotide metabolic process	1.00e+00	1.75e-01	1.52	7	YPL058C,YLR432W,YNL014W,YML056C,YMR120C,YLR249W,YPL217C
exp1	ALL_DE	GO:0051641	cellular localization	1.00e+00	9.51e-01	0.75	23	YDR450W,YLL024C,YOL040C,YDL095W,YLL034C,YNL178W,YHR197W,YGL200C,YGL123W,YPL093W,YGR214W,YOR206W,YHR170W,YER006W,YNR053C,YOR294W,YBL075C,YDL229W,YJL034W,YLR378C,YER110C,YNL209W,YJL010C
exp1	ALL_DE	GO:0032200	telomere organization	1.00e+00	6.97e-01	0.84	2	YJL173C,YMR186W
exp1	ALL_DE	GO:0030433	ER-associated protein catabolic process	1.00e+00	8.96e-02	2.34	4	YIL030C,YJL034W,YDL095W,YLR378C
exp1	ALL_DE	GO:0017148	negative regulation of translation	1.00e+00	4.32e-02	3.76	3	YMR116C,YDR496C,YGL030W
exp1	ALL_DE	GO:0018208	peptidyl-proline modification	1.00e+00	1.47e-01	2.93	2	YLR449W,YDR155C
exp1	ALL_DE	GO:0009303	rRNA transcription	1.00e+00	1.03e-01	2.64	3	YOR341W,YNL248C,YPR010C
exp1	ALL_DE	GO:0009168	purine ribonucleoside monophosphate biosynthetic process	1.00e+00	4.32e-02	3.76	3	YLR432W,YML056C,YMR120C
exp1	ALL_DE	GO:0048468	cell development	1.00e+00	8.99e-01	0.53	2	YDL222C,YDR155C
exp1	ALL_DE	GO:0031399	regulation of protein modification process	1.00e+00	8.67e-01	0.58	2	YLR449W,YGL116W
exp1	ALL_DE	GO:0043628	ncRNA 3'-end processing	1.00e+00	4.90e-01	1.23	2	YLR175W,YGR214W
exp1	ALL_DE	GO:0000087	M phase of mitotic cell cycle	1.00e+00	9.95e-01	0.28	2	YGL116W,YLR175W
exp1	ALL_DE	GO:0051248	negative regulation of protein metabolic process	1.00e+00	1.27e-01	2.07	4	YMR116C,YLR449W,YDR496C,YGL030W
exp1	ALL_DE	GO:0006950	response to stress	1.00e+00	1.00e+00	0.48	13	YDL222C,YDR171W,YLL024C,YDL095W,YJL173C,YBL075C,YDL229W,YIL148W,YMR186W,YJL034W,YLL026W,YNL209W,YCR021C
exp1	ALL_DE	GO:0032505	reproduction of a single-celled organism	1.00e+00	9.95e-01	0.28	2	YDL222C,YDR155C
exp1	ALL_DE	GO:0043241	protein complex disassembly	1.00e+00	2.02e-01	2.40	2	YDL229W,YLR249W
exp1	ALL_DE	GO:0010629	negative regulation of gene expression	1.00e+00	9.94e-01	0.34	3	YKR034W,YDL153C,YLR449W
exp1	ALL_DE	GO:0007584	response to nutrient	1.00e+00	5.26e-01	1.15	2	YKR034W,YDR216W
exp1	ALL_DE	GO:0006405	RNA export from nucleus	1.00e+00	2.34e-01	1.51	5	YDR450W,YOL040C,YNL178W,YGL123W,YGR214W
exp1	ALL_DE	GO:0051173	positive regulation of nitrogen compound metabolic process	1.00e+00	9.96e-01	0.37	4	YDR324C,YMR093W,YDR216W,YPL126W
exp1	ALL_DE	GO:0006360	transcription from RNA polymerase I promoter	1.00e+00	4.59e-02	2.93	4	YOR341W,YNL248C,YPR010C,YPR110C
exp1	ALL_DE	GO:0010564	regulation of cell cycle process	1.00e+00	9.82e-01	0.34	2	YGL116W,YDR155C
exp1	ALL_DE	GO:0015833	peptide transport	1.00e+00	5.27e-02	5.27	2	YLR378C,YKR093W
exp1	ALL_DE	GO:0050794	regulation of cellular process	1.00e+00	1.00e+00	0.45	23	YBR189W,YDL095W,YDR496C,YGL123W,YPL126W,YDR324C,YGL030W,YDR155C,YMR116C,YKL051W,YKR034W,YDL229W,YLR449W,YGL116W,YCL043C,YER110C,YNL209W,YMR093W,YGR162W,YDR216W,YJL130C,YCR021C,YDL075W
exp1	ALL_DE	GO:0034654	nucleobase-containing compound biosynthetic process	1.00e+00	4.44e-01	1.15	5	YLR432W,YML056C,YMR120C,YJL130C,YGR180C
exp1	ALL_DE	GO:0006200	ATP catabolic process	1.00e+00	1.64e-01	2.14	3	YPL058C,YNL014W,YLR249W
exp1	ALL_DE	GO:0034613	cellular protein localization	1.00e+00	9.98e-01	0.43	7	YLL024C,YJL034W,YDL095W,YBL075C,YLR378C,YER110C,YGL200C
exp1	ALL_DE	GO:0018193	peptidyl-amino acid modification	1.00e+00	8.96e-01	0.53	2	YLR449W,YDR155C
exp1	ALL_DE	GO:0006281	DNA repair	1.00e+00	1.00e+00	0.20	2	YJL173C,YIL148W
exp1	ALL_DE	GO:0009146	purine nucleoside triphosphate catabolic process	1.00e+00	3.09e-01	1.42	4	YPL058C,YNL014W,YLR249W,YPL217C
exp1	ALL_DE	GO:0042451	purine nucleoside biosynthetic process	1.00e+00	9.67e-02	3.76	2	YLR432W,YML056C
exp1	ALL_DE	GO:0046434	organophosphate catabolic process	1.00e+00	3.61e-01	1.32	4	YPL058C,YNL014W,YLR249W,YPL217C
exp1	ALL_DE	GO:0034623	cellular macromolecular complex disassembly	1.00e+00	2.74e-01	1.65	3	YGL120C,YDL229W,YLR249W
exp1	ALL_DE	GO:0070887	cellular response to chemical stimulus	1.00e+00	9.71e-01	0.51	5	YMR116C,YKR034W,YDL095W,YLL026W,YDR216W
exp1	ALL_DE	GO:0023052	signaling	1.00e+00	9.99e-01	0.24	2	YMR116C,YKL051W
exp1	ALL_DE	GO:0031204	posttranslational protein targeting to membrane, translocation	1.00e+00	4.32e-02	5.86	2	YJL034W,YLR378C
exp1	ALL_DE	GO:0005975	carbohydrate metabolic process	1.00e+00	9.97e-01	0.35	4	YKL060C,YDL095W,YLL026W,YPR160W
exp1	ALL_DE	GO:0042278	purine nucleoside metabolic process	1.00e+00	5.56e-01	1.04	3	YLR432W,YML056C,YPL217C
exp1	ALL_DE	GO:0033036	macromolecule localization	1.00e+00	9.85e-01	0.66	18	YDR450W,YLL024C,YOL040C,YDL095W,YNL178W,YGL200C,YKR093W,YGL123W,YGR214W,YHR170W,YER006W,YDR155C,YJL173C,YBL075C,YJL034W,YLL026W,YLR378C,YER110C
exp1	ALL_DE	GO:0044248	cellular catabolic process	1.00e+00	9.97e-01	0.54	13	YPL058C,YIL030C,YNL014W,YDL095W,YGL116W,YNL112W,YKL009W,YPL217C,YJL034W,YOL123W,YLR378C,YLR249W,YJL130C
exp1	ALL_DE	GO:0044271	cellular nitrogen compound biosynthetic process	1.00e+00	8.39e-01	0.71	5	YLR432W,YML056C,YMR120C,YJL130C,YGR180C
exp1	ALL_DE	GO:0007067	mitosis	1.00e+00	9.94e-01	0.29	2	YGL116W,YLR175W
exp1	ALL_DE	GO:0022607	cellular component assembly	1.00e+00	1.03e-01	1.28	27	YHR066W,YOL127W,YCR031C,YHR197W,YML073C,YPL217C,YGR214W,YOR206W,YDR060W,YKR081C,YLR448W,YGR085C,YEL054C,YBR048W,YDR025W,YLR449W,YMR186W,YKL009W,YLL008W,YNL110C,YDR447C,YDR418W,YOR063W,YPL131W,YLR340W,YGR162W,YPL211W
exp1	ALL_DE	GO:2001141	regulation of RNA biosynthetic process	1.00e+00	1.00e+00	0.24	6	YDR324C,YKR034W,YMR093W,YLR449W,YDR216W,YPL126W
exp1	ALL_DE	GO:0045935	positive regulation of nucleobase-containing compound metabolic process	1.00e+00	9.95e-01	0.37	4	YDR324C,YMR093W,YDR216W,YPL126W
exp1	ALL_DE	GO:0006511	ubiquitin-dependent protein catabolic process	1.00e+00	8.43e-01	0.71	5	YIL030C,YJL034W,YDL095W,YLR378C,YGL116W
exp1	ALL_DE	GO:0043934	sporulation	1.00e+00	9.86e-01	0.33	2	YDL222C,YDR155C
exp1	ALL_DE	GO:0033043	regulation of organelle organization	1.00e+00	9.41e-01	0.51	3	YLR449W,YGL116W,YDR216W
exp1	ALL_DE	GO:0046700	heterocycle catabolic process	1.00e+00	5.54e-01	1.02	4	YPL058C,YNL014W,YLR249W,YPL217C
exp1	ALL_DE	GO:0010468	regulation of gene expression	1.00e+00	9.99e-01	0.53	16	YBR189W,YDR496C,YGL123W,YPL126W,YDR324C,YGL030W,YKR034W,YMR116C,YDL153C,YDL229W,YLR449W,YNL209W,YMR093W,YDR216W,YGR162W,YDL075W
exp1	ALL_DE	GO:0009116	nucleoside metabolic process	1.00e+00	6.86e-01	0.86	3	YLR432W,YML056C,YPL217C
exp1	ALL_DE	GO:0071822	protein complex subunit organization	1.00e+00	9.90e-01	0.37	3	YDL229W,YMR186W,YLR249W
exp1	ALL_DE	GO:0016567	protein ubiquitination	1.00e+00	6.71e-01	0.88	3	YIL030C,YJL173C,YIL148W
exp1	ALL_DE	GO:0007126	meiosis	1.00e+00	9.95e-01	0.28	2	YJL173C,YGL116W
exp1	ALL_DE	GO:0042594	response to starvation	1.00e+00	7.79e-01	0.71	2	YDL229W,YNL209W
exp1	ALL_DE	GO:0050658	RNA transport	1.00e+00	2.97e-01	1.33	6	YDR450W,YOL040C,YER110C,YNL178W,YGL123W,YGR214W
exp1	ALL_DE	GO:0043624	cellular protein complex disassembly	1.00e+00	2.02e-01	2.40	2	YDL229W,YLR249W
exp1	ALL_DE	GO:0006195	purine nucleotide catabolic process	1.00e+00	3.09e-01	1.42	4	YPL058C,YNL014W,YLR249W,YPL217C
exp1	ALL_DE	GO:0032535	regulation of cellular component size	1.00e+00	4.78e-01	1.25	2	YHR066W,YNL248C
exp1	ALL_DE	GO:0032268	regulation of cellular protein metabolic process	1.00e+00	1.54e-01	1.41	11	YMR116C,YBR189W,YDL229W,YLR449W,YGL116W,YDR496C,YGL123W,YNL209W,YGR162W,YGL030W,YDL075W
exp1	ALL_DE	GO:0009205	purine ribonucleoside triphosphate metabolic process	1.00e+00	3.37e-01	1.30	5	YPL058C,YLR432W,YNL014W,YLR249W,YPL217C
exp1	ALL_DE	GO:0072523	purine-containing compound catabolic process	1.00e+00	3.35e-01	1.37	4	YPL058C,YNL014W,YLR249W,YPL217C
exp1	ALL_DE	GO:0031331	positive regulation of cellular catabolic process	1.00e+00	1.34e-01	3.10	2	YGL116W,YDR216W
exp1	ALL_DE	GO:0051128	regulation of cellular component organization	1.00e+00	9.85e-01	0.43	4	YER110C,YLR449W,YGL116W,YDR216W
exp1	ALL_DE	GO:0042221	response to chemical stimulus	1.00e+00	9.65e-01	0.60	8	YMR116C,YKR034W,YJR117W,YDL095W,YJL034W,YGL103W,YLL026W,YDR216W
exp1	ALL_DE	GO:0010638	positive regulation of organelle organization	1.00e+00	5.26e-01	1.15	2	YGL116W,YDR216W
exp1	ALL_DE	GO:1901361	organic cyclic compound catabolic process	1.00e+00	5.69e-01	1.00	4	YPL058C,YNL014W,YLR249W,YPL217C
exp1	ALL_DE	GO:0031328	positive regulation of cellular biosynthetic process	1.00e+00	9.83e-01	0.50	6	YDR324C,YBR189W,YMR093W,YGL123W,YDR216W,YPL126W
exp1	ALL_DE	GO:0048285	organelle fission	1.00e+00	9.96e-01	0.27	2	YGL116W,YLR175W
exp1	ALL_DE	GO:0090407	organophosphate biosynthetic process	1.00e+00	4.29e-01	1.17	5	YLR432W,YML056C,YMR120C,YJL130C,YGR180C
exp1	ALL_DE	GO:0009893	positive regulation of metabolic process	1.00e+00	9.85e-01	0.52	7	YDR324C,YBR189W,YMR093W,YGL116W,YGL123W,YDR216W,YPL126W
exp1	ALL_DE	GO:0048610	cellular process involved in reproduction	1.00e+00	9.99e-01	0.36	5	YDL222C,YJL034W,YJL173C,YGL116W,YDR155C
exp1	ALL_DE	GO:0007154	cell communication	1.00e+00	9.92e-01	0.46	6	YMR116C,YKR034W,YKL051W,YDL229W,YNL209W,YDR216W
exp1	ALL_DE	GO:0000280	nuclear division	1.00e+00	9.94e-01	0.28	2	YGL116W,YLR175W
exp1	ALL_DE	GO:0032502	developmental process	1.00e+00	9.99e-01	0.29	3	YDL222C,YLL026W,YDR155C
exp1	ALL_DE	GO:0015031	protein transport	1.00e+00	9.91e-01	0.56	11	YLL024C,YDL095W,YBL075C,YGL200C,YKR093W,YJL034W,YLR378C,YHR170W,YER110C,YER006W,YDR155C
exp1	ALL_DE	GO:0051246	regulation of protein metabolic process	1.00e+00	1.92e-01	1.35	11	YMR116C,YBR189W,YDL229W,YLR449W,YGL116W,YDR496C,YGL123W,YNL209W,YGR162W,YGL030W,YDL075W
exp1	ALL_DE	GO:0006351	transcription, DNA-dependent	1.00e+00	9.98e-01	0.48	10	YKR034W,YOR341W,YNL248C,YLR449W,YPL126W,YDR324C,YPR010C,YMR093W,YDR216W,YPR110C
exp1	ALL_DE	GO:0006397	mRNA processing	1.00e+00	9.98e-01	0.25	2	YGL120C,YOL123W
exp1	ALL_DE	GO:0072521	purine-containing compound metabolic process	1.00e+00	4.50e-01	1.10	7	YPL058C,YLR432W,YNL014W,YML056C,YMR120C,YLR249W,YPL217C
exp1	ALL_DE	GO:0010604	positive regulation of macromolecule metabolic process	1.00e+00	9.78e-01	0.54	7	YDR324C,YBR189W,YMR093W,YGL116W,YGL123W,YDR216W,YPL126W
exp1	ALL_DE	GO:0009199	ribonucleoside triphosphate metabolic process	1.00e+00	3.68e-01	1.25	5	YPL058C,YLR432W,YNL014W,YLR249W,YPL217C
exp1	ALL_DE	GO:0022402	cell cycle process	1.00e+00	1.00e+00	0.20	4	YNL110C,YJL173C,YGL116W,YLR175W
exp1	ALL_DE	GO:0045892	negative regulation of transcription, DNA-dependent	1.00e+00	9.99e-01	0.23	2	YKR034W,YLR449W
exp1	ALL_DE	GO:0042455	ribonucleoside biosynthetic process	1.00e+00	1.21e-01	3.29	2	YLR432W,YML056C
exp1	ALL_DE	GO:0007127	meiosis I	1.00e+00	8.54e-01	0.60	2	YJL173C,YGL116W
exp1	ALL_DE	GO:0006356	regulation of transcription from RNA polymerase I promoter	1.00e+00	1.03e-01	2.64	3	YDR324C,YMR093W,YPL126W
exp1	ALL_DE	GO:0006464	cellular protein modification process	1.00e+00	1.00e+00	0.26	6	YIL030C,YDL095W,YJL173C,YIL148W,YLR449W,YDR155C
exp1	ALL_DE	GO:0006810	transport	1.00e+00	9.82e-01	0.74	32	YDR450W,YLL024C,YOL040C,YNL178W,YGL200C,YKR093W,YGL123W,YPL093W,YHR170W,YNR053C,YDR155C,YPL058C,YHR096C,YPL265W,YLR378C,YER110C,YJL010C,YEL063C,YCR021C,YDL095W,YLL034C,YHR197W,YDR496C,YGR214W,YOR206W,YER006W,YOR294W,YDL229W,YBL075C,YJL034W,YGR055W,YNL209W
exp1	ALL_DE	GO:0031326	regulation of cellular biosynthetic process	1.00e+00	1.00e+00	0.48	15	YMR116C,YKR034W,YBR189W,YDL229W,YLR449W,YDR496C,YGL123W,YPL126W,YDR324C,YNL209W,YMR093W,YGR162W,YDR216W,YDL075W,YGL030W
exp1	ALL_DE	GO:0009259	ribonucleotide metabolic process	1.00e+00	1.31e-01	1.59	8	YPL058C,YLR432W,YNL014W,YML056C,YMR120C,YPL217C,YLR249W,YJL130C
exp1	ALL_DE	GO:0009152	purine ribonucleotide biosynthetic process	1.00e+00	2.74e-01	1.65	3	YLR432W,YML056C,YMR120C
exp1	ALL_DE	GO:0006403	RNA localization	1.00e+00	3.99e-01	1.18	6	YDR450W,YOL040C,YER110C,YNL178W,YGL123W,YGR214W
exp1	ALL_DE	GO:0045893	positive regulation of transcription, DNA-dependent	1.00e+00	9.88e-01	0.42	4	YDR324C,YMR093W,YDR216W,YPL126W
exp1	ALL_DE	GO:0009141	nucleoside triphosphate metabolic process	1.00e+00	4.29e-01	1.17	5	YPL058C,YLR432W,YNL014W,YLR249W,YPL217C
exp1	ALL_DE	GO:0065009	regulation of molecular function	1.00e+00	9.91e-01	0.31	2	YGL116W,YCR021C
exp1	ALL_DE	GO:0051236	establishment of RNA localization	1.00e+00	2.97e-01	1.33	6	YDR450W,YOL040C,YER110C,YNL178W,YGL123W,YGR214W
exp1	ALL_DE	GO:0006357	regulation of transcription from RNA polymerase II promoter	1.00e+00	1.00e+00	0.14	2	YKR034W,YDR216W
exp1	ALL_DE	GO:0048519	negative regulation of biological process	1.00e+00	9.96e-01	0.47	8	YMR116C,YKR034W,YDL153C,YLR449W,YDR496C,YJL130C,YDR216W,YGL030W
exp1	ALL_DE	GO:0065002	intracellular protein transmembrane transport	1.00e+00	7.85e-02	2.45	4	YLL024C,YJL034W,YBL075C,YLR378C
exp1	ALL_DE	GO:0019438	aromatic compound biosynthetic process	1.00e+00	7.72e-01	0.78	5	YLR432W,YML056C,YMR120C,YJL130C,YGR180C
exp1	ALL_DE	GO:0032774	RNA biosynthetic process	1.00e+00	9.98e-01	0.48	10	YKR034W,YOR341W,YNL248C,YLR449W,YPL126W,YDR324C,YPR010C,YMR093W,YDR216W,YPR110C
exp1	ALL_DE	GO:0009161	ribonucleoside monophosphate metabolic process	1.00e+00	5.42e-02	2.77	4	YLR432W,YML056C,YMR120C,YJL130C
exp1	ALL_DE	GO:0045727	positive regulation of translation	1.00e+00	3.44e-01	1.65	2	YBR189W,YGL123W
exp1	ALL_DE	GO:0044699	single-organism process	1.00e+00	1.00e+00	0.33	7	YMR116C,YDL222C,YKL051W,YJL034W,YJL173C,YGL116W,YDR155C
exp1	ALL_DE	GO:0016071	mRNA metabolic process	1.00e+00	9.94e-01	0.38	4	YGL120C,YOL123W,YNL112W,YKL009W
exp1	ALL_DE	GO:0006355	regulation of transcription, DNA-dependent	1.00e+00	1.00e+00	0.24	6	YDR324C,YKR034W,YMR093W,YLR449W,YDR216W,YPL126W
exp1	ALL_DE	GO:0010628	positive regulation of gene expression	1.00e+00	9.89e-01	0.42	4	YDR324C,YMR093W,YDR216W,YPL126W
exp1	ALL_DE	GO:0051276	chromosome organization	1.00e+00	9.99e-01	0.38	6	YOR272W,YJL173C,YLR449W,YMR186W,YDR216W,YDR155C
exp1	ALL_DE	GO:2000112	regulation of cellular macromolecule biosynthetic process	1.00e+00	1.00e+00	0.49	15	YMR116C,YKR034W,YBR189W,YDL229W,YLR449W,YDR496C,YGL123W,YPL126W,YDR324C,YNL209W,YMR093W,YGR162W,YDR216W,YDL075W,YGL030W
exp1	ALL_DE	GO:0009991	response to extracellular stimulus	1.00e+00	7.00e-01	0.85	4	YKR034W,YDL229W,YNL209W,YDR216W
exp1	ALL_DE	GO:0006163	purine nucleotide metabolic process	1.00e+00	2.06e-01	1.45	7	YPL058C,YLR432W,YNL014W,YML056C,YMR120C,YLR249W,YPL217C
exp1	ALL_DE	GO:0034401	regulation of transcription by chromatin organization	1.00e+00	1.47e-01	2.93	2	YLR449W,YDR216W
exp1	ALL_DE	GO:0018130	heterocycle biosynthetic process	1.00e+00	8.59e-01	0.69	5	YLR432W,YML056C,YMR120C,YJL130C,YGR180C
exp1	ALL_DE	GO:0009163	nucleoside biosynthetic process	1.00e+00	1.34e-01	3.10	2	YLR432W,YML056C
exp1	ALL_DE	GO:0048523	negative regulation of cellular process	1.00e+00	9.98e-01	0.42	7	YMR116C,YKR034W,YLR449W,YDR496C,YJL130C,YDR216W,YGL030W
exp1	ALL_DE	GO:0030154	cell differentiation	1.00e+00	9.94e-01	0.28	2	YDL222C,YDR155C
exp1	ALL_DE	GO:0051716	cellular response to stimulus	1.00e+00	1.00e+00	0.33	10	YMR116C,YKR034W,YKL051W,YDL095W,YJL173C,YDL229W,YIL148W,YLL026W,YNL209W,YDR216W
exp1	ALL_DE	GO:0043412	macromolecule modification	1.00e+00	1.00e+00	0.30	8	YIL030C,YDL095W,YJL173C,YIL148W,YLR449W,YLR197W,YDR155C,YLR175W
exp1	ALL_DE	GO:0030029	actin filament-based process	1.00e+00	9.08e-01	0.51	2	YNL110C,YKL051W
exp1	ALL_DE	GO:0045047	protein targeting to ER	1.00e+00	3.83e-02	3.10	4	YLL024C,YJL034W,YBL075C,YLR378C
exp1	ALL_DE	GO:0072594	establishment of protein localization to organelle	1.00e+00	9.65e-01	0.50	4	YLL024C,YJL034W,YBL075C,YLR378C
exp1	ALL_DE	GO:0051247	positive regulation of protein metabolic process	1.00e+00	4.80e-01	1.16	3	YBR189W,YGL116W,YGL123W
exp1	ALL_DE	GO:0036211	protein modification process	1.00e+00	1.00e+00	0.26	6	YIL030C,YDL095W,YJL173C,YIL148W,YLR449W,YDR155C
exp1	ALL_DE	GO:0051254	positive regulation of RNA metabolic process	1.00e+00	9.95e-01	0.38	4	YDR324C,YMR093W,YDR216W,YPL126W
exp1	ALL_DE	GO:0009156	ribonucleoside monophosphate biosynthetic process	1.00e+00	5.00e-02	2.85	4	YLR432W,YML056C,YMR120C,YJL130C
exp1	ALL_DE	GO:1901293	nucleoside phosphate biosynthetic process	1.00e+00	3.91e-01	1.22	5	YLR432W,YML056C,YMR120C,YJL130C,YGR180C
exp1	ALL_DE	GO:0051130	positive regulation of cellular component organization	1.00e+00	7.59e-01	0.74	2	YGL116W,YDR216W
exp1	ALL_DE	GO:0051171	regulation of nitrogen compound metabolic process	1.00e+00	1.00e+00	0.30	9	YKR034W,YLR449W,YPL126W,YDR324C,YMR093W,YDR216W,YJL130C,YCR021C,YGL030W
exp1	ALL_DE	GO:0050790	regulation of catalytic activity	1.00e+00	9.84e-01	0.34	2	YGL116W,YCR021C
exp1	ALL_DE	GO:0019752	carboxylic acid metabolic process	1.00e+00	1.00e+00	0.16	2	YPL058C,YJL130C
exp1	ALL_DE	GO:0006996	organelle organization	1.00e+00	9.71e-01	0.78	36	YHR066W,YOR272W,YOL127W,YGL200C,YML073C,YPL217C,YKR081C,YDR155C,YDR171W,YJL173C,YBR048W,YMR186W,YKL009W,YDR447C,YDR418W,YOR063W,YPL131W,YLR340W,YDR216W,YPL211W,YLR175W,YCR031C,YHR197W,YGR214W,YOR206W,YDR060W,YLR448W,YEL054C,YGR085C,YKL051W,YDR025W,YLR449W,YGL116W,YLL008W,YNL110C,YJL034W
exp1	ALL_DE	GO:0000723	telomere maintenance	1.00e+00	6.89e-01	0.85	2	YJL173C,YMR186W
exp1	ALL_DE	GO:0048646	anatomical structure formation involved in morphogenesis	1.00e+00	9.87e-01	0.33	2	YDL222C,YDR155C
exp1	ALL_DE	GO:0006415	translational termination	1.00e+00	6.29e-02	4.79	2	YDL229W,YLR249W
exp1	ALL_DE	GO:0071844	cellular component assembly at cellular level	1.00e+00	6.44e-02	1.35	27	YHR066W,YOL127W,YCR031C,YHR197W,YML073C,YPL217C,YGR214W,YOR206W,YDR060W,YKR081C,YLR448W,YGR085C,YEL054C,YBR048W,YDR025W,YLR449W,YMR186W,YKL009W,YLL008W,YNL110C,YDR447C,YDR418W,YOR063W,YPL131W,YLR340W,YGR162W,YPL211W
exp1	ALL_DE	GO:0060255	regulation of macromolecule metabolic process	1.00e+00	1.00e+00	0.49	17	YBR189W,YDR496C,YGL123W,YPL126W,YDR324C,YGL030W,YKR034W,YMR116C,YDL153C,YDL229W,YLR449W,YGL116W,YNL209W,YMR093W,YDR216W,YGR162W,YDL075W
exp1	ALL_DE	GO:0046942	carboxylic acid transport	1.00e+00	5.47e-01	1.05	3	YGR055W,YEL063C,YPL265W
exp1	ALL_DE	GO:0044723	single-organism carbohydrate metabolic process	1.00e+00	9.89e-01	0.42	4	YKL060C,YDL095W,YLL026W,YPR160W
exp1	ALL_DE	GO:0006164	purine nucleotide biosynthetic process	1.00e+00	3.16e-01	1.52	3	YLR432W,YML056C,YMR120C
exp1	ALL_DE	GO:0051704	multi-organism process	1.00e+00	9.45e-01	0.44	2	YHR066W,YJL034W
exp1	ALL_DE	GO:0009127	purine nucleoside monophosphate biosynthetic process	1.00e+00	4.87e-02	3.59	3	YLR432W,YML056C,YMR120C
exp1	ALL_DE	GO:0044265	cellular macromolecule catabolic process	1.00e+00	9.37e-01	0.64	8	YIL030C,YJL034W,YOL123W,YDL095W,YLR378C,YGL116W,YNL112W,YKL009W
exp1	ALL_DE	GO:0015849	organic acid transport	1.00e+00	3.26e-01	1.39	4	YPL058C,YGR055W,YEL063C,YPL265W
exp1	ALL_DE	GO:0090066	regulation of anatomical structure size	1.00e+00	4.78e-01	1.25	2	YHR066W,YNL248C
exp1	ALL_DE	GO:0050657	nucleic acid transport	1.00e+00	3.10e-01	1.31	6	YDR450W,YOL040C,YER110C,YNL178W,YGL123W,YGR214W
exp1	ALL_DE	GO:0044702	single organism reproductive process	1.00e+00	9.99e-01	0.36	5	YDL222C,YJL034W,YJL173C,YGL116W,YDR155C
exp1	ALL_DE	GO:0000278	mitotic cell cycle	1.00e+00	1.00e+00	0.16	2	YGL116W,YLR175W
exp1	ALL_DE	GO:0042180	cellular ketone metabolic process	1.00e+00	1.00e+00	0.15	2	YPL058C,YJL130C
exp1	ALL_DE	GO:0010605	negative regulation of macromolecule metabolic process	1.00e+00	9.78e-01	0.52	6	YMR116C,YKR034W,YDL153C,YLR449W,YDR496C,YGL030W
