# Supplementary material for: Inferring the effective TOR-dependent network: a computational study in yeast
Source: BMC Syst Biol. 2013 Aug 30;7:84. doi: 10.1186/1752-0509-7-84 (PMC4016608; doi:10.1186/1752-0509-7-84)
Supplement: Additional file 8 — Yeast protein-protein interactions. Tab-separated table file (*.txt) containing the non-redundant PPI edge list (corresponding nodes are represented using their Entrez Gene ID). [file 1752-0509-7-84-S8.txt]

Src_Entrez	Dst_Entrez	Interaction_Type	Weight
1466398	852755	pp	1.000
1466399	852755	pp	1.000
1466401	852755	pp	1.000
1466405	852276	pp	1.000
1466405	852755	pp	1.000
1466405	853353	pp	1.000
1466405	854930	pp	1.000
1466409	852755	pp	1.000
1466413	852755	pp	1.000
1466417	852755	pp	1.000
1466421	852755	pp	1.000
1466422	852755	pp	1.000
1466424	853167	pp	1.000
1466427	856277	pp	1.000
1466431	852755	pp	1.000
1466431	854067	pp	1.000
1466432	852755	pp	1.000
1466432	855466	pp	1.000
1466438	852755	pp	1.000
1466441	852755	pp	1.000
1466445	850347	pp	1.000
1466445	850506	pp	1.000
1466445	850590	pp	1.000
1466445	850657	pp	1.000
1466445	850744	pp	1.000
1466445	850843	pp	1.000
1466445	850864	pp	1.000
1466445	851052	pp	1.000
1466445	851119	pp	1.000
1466445	851394	pp	1.000
1466445	851415	pp	1.000
1466445	851427	pp	1.000
1466445	851431	pp	1.000
1466445	851478	pp	1.000
1466445	851486	pp	1.000
1466445	851507	pp	1.000
1466445	851557	pp	1.000
1466445	851591	pp	1.000
1466445	851592	pp	1.000
1466445	851643	pp	1.000
1466445	851723	pp	1.000
1466445	851737	pp	1.000
1466445	851745	pp	1.000
1466445	851752	pp	1.000
1466445	851756	pp	1.000
1466445	851802	pp	1.000
1466445	851810	pp	1.000
1466445	851811	pp	1.000
1466445	851967	pp	1.000
1466445	851988	pp	1.000
1466445	851990	pp	1.000
1466445	852001	pp	1.000
1466445	852003	pp	1.000
1466445	852012	pp	1.000
1466445	852059	pp	1.000
1466445	852063	pp	1.000
1466445	852116	pp	1.000
1466445	852135	pp	1.000
1466445	852139	pp	1.000
1466445	852203	pp	1.000
1466445	852283	pp	1.000
1466445	852284	pp	1.000
1466445	852295	pp	1.000
1466445	852364	pp	1.000
1466445	852373	pp	1.000
1466445	852432	pp	1.000
1466445	852497	pp	1.000
1466445	852526	pp	1.000
1466445	852666	pp	1.000
1466445	852702	pp	1.000
1466445	852755	pp	1.000
1466445	852766	pp	1.000
1466445	852801	pp	1.000
1466445	852806	pp	1.000
1466445	852814	pp	1.000
1466445	852853	pp	1.000
1466445	852867	pp	1.000
1466445	853016	pp	1.000
1466445	853071	pp	1.000
1466445	853077	pp	1.000
1466445	853089	pp	1.000
1466445	853165	pp	1.000
1466445	853167	pp	1.000
1466445	853395	pp	1.000
1466445	853418	pp	1.000
1466445	853452	pp	1.000
1466445	853465	pp	1.000
1466445	853503	pp	1.000
1466445	853638	pp	1.000
1466445	853757	pp	1.000
1466445	853805	pp	1.000
1466445	853862	pp	1.000
1466445	853864	pp	1.000
1466445	853872	pp	1.000
1466445	853875	pp	1.000
1466445	853982	pp	1.000
1466445	854017	pp	1.000
1466445	854026	pp	1.000
1466445	854068	pp	1.000
1466445	854082	pp	1.000
1466445	854106	pp	1.000
1466445	854118	pp	1.000
1466445	854185	pp	1.000
1466445	854431	pp	1.000
1466445	854471	pp	1.000
1466445	854487	pp	1.000
1466445	854999	pp	1.000
1466445	855005	pp	1.000
1466445	855025	pp	1.000
1466445	855254	pp	1.000
1466445	855263	pp	1.000
1466445	855276	pp	1.000
1466445	855283	pp	1.000
1466445	855362	pp	1.000
1466445	855584	pp	1.000
1466445	855639	pp	1.000
1466445	855700	pp	1.000
1466445	855821	pp	1.000
1466445	855841	pp	1.000
1466445	855881	pp	1.000
1466445	855934	pp	1.000
1466445	856012	pp	1.000
1466445	856023	pp	1.000
1466445	856024	pp	1.000
1466445	856058	pp	1.000
1466445	856060	pp	1.000
1466445	856476	pp	1.000
1466445	856484	pp	1.000
1466445	856499	pp	1.000
1466445	856521	pp	1.000
1466445	856656	pp	1.000
1466445	856772	pp	1.000
1466445	856784	pp	1.000
1466445	856912	pp	1.000
1466451	850825	pp	1.000
1466451	850897	pp	1.000
1466451	852897	pp	1.000
1466451	853353	pp	1.000
1466451	853422	pp	1.000
1466451	853572	pp	1.000
1466451	853595	pp	1.000
1466451	853829	pp	1.000
1466451	854078	pp	1.000
1466451	856052	pp	1.000
1466451	856559	pp	1.000
1466451	856561	pp	1.000
1466452	853688	pp	1.000
1466452	855418	pp	1.000
1466453	855466	pp	1.000
1466460	852112	pp	1.000
1466460	852755	pp	1.000
1466460	855466	pp	1.000
1466460	856103	pp	1.000
1466461	852755	pp	1.000
1466463	852755	pp	1.000
1466463	855466	pp	1.000
1466463	855470	pp	1.000
1466465	852755	pp	1.000
1466466	852755	pp	1.000
1466467	850470	pp	1.000
1466467	855466	pp	1.000
1466470	852755	pp	1.000
1466476	852755	pp	1.000
1466478	852755	pp	1.000
1466478	855466	pp	1.000
1466480	852755	pp	1.000
1466480	855466	pp	1.000
1466485	856126	pp	1.000
1466487	854815	pp	1.000
1466493	851708	pp	1.000
1466493	852755	pp	1.000
1466493	855466	pp	1.000
1466497	852755	pp	1.000
1466503	852755	pp	1.000
1466510	855466	pp	1.000
1466511	852755	pp	1.000
1466511	854485	pp	1.000
1466511	855745	pp	1.000
1466511	855888	pp	1.000
1466511	856751	pp	1.000
1466516	851657	pp	1.000
1466516	852755	pp	1.000
1466516	855466	pp	1.000
1466517	853586	pp	1.000
1466518	852755	pp	1.000
1466518	853009	pp	1.000
1466521	855466	pp	1.000
1466522	851240	pp	1.000
1466523	851279	pp	1.000
1466523	852090	pp	1.000
1466523	854851	pp	1.000
1466523	854856	pp	1.000
1466523	856011	pp	1.000
1466528	852755	pp	1.000
1466532	852248	pp	1.000
1500487	852755	pp	1.000
1500489	852755	pp	1.000
1500489	853910	pp	1.000
1500489	854972	pp	1.000
2732686	852755	pp	1.000
2732686	852997	pp	1.000
2732686	854444	pp	1.000
2746858	852453	pp	1.000
2746858	853551	pp	1.000
2746858	855892	pp	1.000
2746859	852755	pp	1.000
2777172	852755	pp	1.000
2827704	850400	pp	1.000
2827704	850785	pp	1.000
2827704	851215	pp	1.000
2827704	852066	pp	1.000
2827704	852403	pp	1.000
2827704	853581	pp	1.000
2827704	855011	pp	1.000
2827704	856140	pp	1.000
2827704	856748	pp	1.000
2827705	852248	pp	1.000
2827706	853157	pp	1.000
2827706	854372	pp	1.000
2827706	854647	pp	1.000
2827706	855625	pp	1.000
3077355	852755	pp	1.000
3628034	852755	pp	1.000
3799967	852755	pp	1.000
3799968	852755	pp	1.000
3799970	852755	pp	1.000
3799971	852755	pp	1.000
3799972	852755	pp	1.000
3799975	852755	pp	1.000
3799977	852755	pp	1.000
3799978	852755	pp	1.000
4036073	856831	pp	1.000
5142379	852755	pp	1.000
5814844	852755	pp	1.000
5848745	852755	pp	1.000
5848745	855911	pp	1.000
850289	851279	pp	1.000
850289	851882	pp	1.000
850290	850438	pp	1.000
850290	854813	pp	1.000
850291	852248	pp	1.000
850292	850293	pp	1.000
850292	850445	pp	1.000
850292	850459	pp	1.000
850292	852410	pp	1.000
850292	855060	pp	1.000
850293	852091	pp	1.000
850293	855060	pp	1.000
850293	855483	pp	1.000
850293	856058	pp	1.000
850293	856484	pp	1.000
850295	852373	pp	1.000
850295	852497	pp	1.000
850295	853160	pp	1.000
850295	853167	pp	1.000
850295	855787	pp	1.000
850296	850577	pp	1.000
850296	851142	pp	1.000
850296	852457	pp	1.000
850296	854504	pp	1.000
850296	855836	pp	1.000
850296	856702	pp	1.000
850297	850620	pp	1.000
850297	850793	pp	1.000
850297	851531	pp	1.000
850297	852100	pp	1.000
850297	852258	pp	1.000
850297	852373	pp	1.000
850297	852433	pp	1.000
850297	853354	pp	1.000
850297	853373	pp	1.000
850297	853817	pp	1.000
850297	854144	pp	1.000
850297	854247	pp	1.000
850297	855067	pp	1.000
850297	855276	pp	1.000
850297	855448	pp	1.000
850297	855459	pp	1.000
850297	855950	pp	1.000
850297	856130	pp	1.000
850297	856254	pp	1.000
850297	856305	pp	1.000
850297	856680	pp	1.000
850297	856742	pp	1.000
850298	850422	pp	1.000
850298	850549	pp	1.000
850298	850620	pp	1.000
850298	850649	pp	1.000
850298	850820	pp	1.000
850298	850872	pp	1.000
850298	850883	pp	1.000
850298	850894	pp	1.000
850298	850919	pp	1.000
850298	851052	pp	1.000
850298	851125	pp	1.000
850298	851162	pp	1.000
850298	851313	pp	1.000
850298	851319	pp	1.000
850298	851388	pp	1.000
850298	851407	pp	1.000
850298	851548	pp	1.000
850298	851589	pp	1.000
850298	851636	pp	1.000
850298	851893	pp	1.000
850298	851924	pp	1.000
850298	851969	pp	1.000
850298	852060	pp	1.000
850298	852068	pp	1.000
850298	852122	pp	1.000
850298	852191	pp	1.000
850298	852206	pp	1.000
850298	852282	pp	1.000
850298	852319	pp	1.000
850298	852337	pp	1.000
850298	852549	pp	1.000
850298	852673	pp	1.000
850298	852704	pp	1.000
850298	852757	pp	1.000
850298	852775	pp	1.000
850298	852802	pp	1.000
850298	852853	pp	1.000
850298	852982	pp	1.000
850298	852992	pp	1.000
850298	853048	pp	1.000
850298	853128	pp	1.000
850298	853249	pp	1.000
850298	853335	pp	1.000
850298	853458	pp	1.000
850298	853587	pp	1.000
850298	853610	pp	1.000
850298	853931	pp	1.000
850298	853934	pp	1.000
850298	853956	pp	1.000
850298	853993	pp	1.000
850298	854245	pp	1.000
850298	854263	pp	1.000
850298	854404	pp	1.000
850298	854461	pp	1.000
850298	854487	pp	1.000
850298	854793	pp	1.000
850298	854937	pp	1.000
850298	855066	pp	1.000
850298	855118	pp	1.000
850298	855143	pp	1.000
850298	855158	pp	1.000
850298	855269	pp	1.000
850298	855335	pp	1.000
850298	855408	pp	1.000
850298	855466	pp	1.000
850298	855514	pp	1.000
850298	855543	pp	1.000
850298	855591	pp	1.000
850298	855613	pp	1.000
850298	855790	pp	1.000
850298	855869	pp	1.000
850298	855884	pp	1.000
850298	855903	pp	1.000
850298	855925	pp	1.000
850298	855977	pp	1.000
850298	856095	pp	1.000
850298	856217	pp	1.000
850298	856255	pp	1.000
850298	856267	pp	1.000
850298	856352	pp	1.000
850298	856553	pp	1.000
850298	856610	pp	1.000
850298	856815	pp	1.000
850298	856839	pp	1.000
850298	856864	pp	1.000
850300	850563	pp	1.000
850300	850620	pp	1.000
850300	852177	pp	1.000
850300	852566	pp	1.000
850300	852755	pp	1.000
850300	853033	pp	1.000
850300	853146	pp	1.000
850300	853150	pp	1.000
850300	853379	pp	1.000
850300	853886	pp	1.000
850300	854670	pp	1.000
850300	855176	pp	1.000
850300	855623	pp	1.000
850300	855669	pp	1.000
850301	850620	pp	1.000
850301	852755	pp	1.000
850301	855409	pp	1.000
850301	855661	pp	1.000
850302	850454	pp	1.000
850302	850581	pp	1.000
850302	851329	pp	1.000
850302	851330	pp	1.000
850302	851398	pp	1.000
850302	851720	pp	1.000
850302	852755	pp	1.000
850302	853254	pp	1.000
850302	854018	pp	1.000
850302	854202	pp	1.000
850302	854368	pp	1.000
850302	854745	pp	1.000
850302	855466	pp	1.000
850302	855592	pp	1.000
850302	855991	pp	1.000
850303	851696	pp	1.000
850303	852348	pp	1.000
850303	852683	pp	1.000
850303	852755	pp	1.000
850303	852847	pp	1.000
850303	855428	pp	1.000
850304	850549	pp	1.000
850304	850551	pp	1.000
850304	850652	pp	1.000
850304	851530	pp	1.000
850304	851548	pp	1.000
850304	852021	pp	1.000
850304	852283	pp	1.000
850304	852757	pp	1.000
850304	852767	pp	1.000
850304	852995	pp	1.000
850304	853682	pp	1.000
850304	853855	pp	1.000
850304	853956	pp	1.000
850304	854247	pp	1.000
850304	854418	pp	1.000
850304	854441	pp	1.000
850304	854487	pp	1.000
850304	855335	pp	1.000
850304	855466	pp	1.000
850304	855547	pp	1.000
850304	855568	pp	1.000
850304	855613	pp	1.000
850304	855664	pp	1.000
850304	855730	pp	1.000
850304	855890	pp	1.000
850304	856012	pp	1.000
850304	856126	pp	1.000
850304	856290	pp	1.000
850304	856449	pp	1.000
850304	856604	pp	1.000
850304	856723	pp	1.000
850304	856870	pp	1.000
850305	850973	pp	1.000
850305	852324	pp	1.000
850305	852593	pp	1.000
850305	852755	pp	1.000
850305	853175	pp	1.000
850305	853198	pp	1.000
850305	853336	pp	1.000
850305	853467	pp	1.000
850305	853570	pp	1.000
850305	856421	pp	1.000
850305	856543	pp	1.000
850305	856545	pp	1.000
850305	856646	pp	1.000
850305	856649	pp	1.000
850306	851676	pp	1.000
850306	851887	pp	1.000
850306	852457	pp	1.000
850306	855561	pp	1.000
850307	850549	pp	1.000
850307	850554	pp	1.000
850307	850620	pp	1.000
850307	852122	pp	1.000
850307	853479	pp	1.000
850307	855787	pp	1.000
850307	856076	pp	1.000
850307	856607	pp	1.000
850309	850388	pp	1.000
850309	852269	pp	1.000
850309	855466	pp	1.000
850309	855836	pp	1.000
850310	852931	pp	1.000
850310	853857	pp	1.000
850310	853892	pp	1.000
850310	854781	pp	1.000
850312	850620	pp	1.000
850312	851021	pp	1.000
850312	852276	pp	1.000
850312	852755	pp	1.000
850312	853628	pp	1.000
850312	854954	pp	1.000
850313	850620	pp	1.000
850313	852248	pp	1.000
850313	852755	pp	1.000
850313	854670	pp	1.000
850313	855116	pp	1.000
850313	855142	pp	1.000
850313	856135	pp	1.000
850313	856737	pp	1.000
850314	850436	pp	1.000
850314	850549	pp	1.000
850314	850620	pp	1.000
850314	850934	pp	1.000
850314	851210	pp	1.000
850314	851216	pp	1.000
850314	851462	pp	1.000
850314	851614	pp	1.000
850314	852390	pp	1.000
850314	852685	pp	1.000
850314	852696	pp	1.000
850314	852931	pp	1.000
850314	853539	pp	1.000
850314	853683	pp	1.000
850314	853817	pp	1.000
850314	853994	pp	1.000
850314	854776	pp	1.000
850314	854781	pp	1.000
850314	854817	pp	1.000
850314	854855	pp	1.000
850314	854909	pp	1.000
850314	855336	pp	1.000
850314	855466	pp	1.000
850314	855962	pp	1.000
850314	856482	pp	1.000
850314	856611	pp	1.000
850314	856862	pp	1.000
850315	852248	pp	1.000
850315	855426	pp	1.000
850317	850554	pp	1.000
850317	850594	pp	1.000
850317	850620	pp	1.000
850317	851209	pp	1.000
850317	852294	pp	1.000
850317	852328	pp	1.000
850317	852423	pp	1.000
850317	852755	pp	1.000
850317	854284	pp	1.000
850317	854418	pp	1.000
850317	854487	pp	1.000
850317	854874	pp	1.000
850317	855532	pp	1.000
850317	856422	pp	1.000
850317	856607	pp	1.000
850318	851342	pp	1.000
850318	851373	pp	1.000
850318	851842	pp	1.000
850318	851943	pp	1.000
850318	852231	pp	1.000
850318	852402	pp	1.000
850318	852624	pp	1.000
850318	852755	pp	1.000
850318	854710	pp	1.000
850318	854795	pp	1.000
850318	855166	pp	1.000
850318	855964	pp	1.000
850318	856089	pp	1.000
850319	850620	pp	1.000
850319	852343	pp	1.000
850319	852403	pp	1.000
850320	850346	pp	1.000
850320	850620	pp	1.000
850320	850872	pp	1.000
850320	850958	pp	1.000
850320	851084	pp	1.000
850320	851259	pp	1.000
850320	851319	pp	1.000
850320	851369	pp	1.000
850320	851394	pp	1.000
850320	851415	pp	1.000
850320	851476	pp	1.000
850320	851504	pp	1.000
850320	851548	pp	1.000
850320	851716	pp	1.000
850320	851887	pp	1.000
850320	851890	pp	1.000
850320	852042	pp	1.000
850320	852122	pp	1.000
850320	852206	pp	1.000
850320	852248	pp	1.000
850320	852487	pp	1.000
850320	852697	pp	1.000
850320	852702	pp	1.000
850320	852757	pp	1.000
850320	852833	pp	1.000
850320	852870	pp	1.000
850320	852945	pp	1.000
850320	852972	pp	1.000
850320	853071	pp	1.000
850320	853249	pp	1.000
850320	853419	pp	1.000
850320	853610	pp	1.000
850320	853718	pp	1.000
850320	853811	pp	1.000
850320	853817	pp	1.000
850320	853855	pp	1.000
850320	853922	pp	1.000
850320	853956	pp	1.000
850320	854026	pp	1.000
850320	854111	pp	1.000
850320	854263	pp	1.000
850320	854487	pp	1.000
850320	854817	pp	1.000
850320	854827	pp	1.000
850320	854948	pp	1.000
850320	855155	pp	1.000
850320	855270	pp	1.000
850320	855335	pp	1.000
850320	855466	pp	1.000
850320	855470	pp	1.000
850320	855661	pp	1.000
850320	855787	pp	1.000
850320	855925	pp	1.000
850320	855934	pp	1.000
850320	855972	pp	1.000
850320	856203	pp	1.000
850320	856351	pp	1.000
850320	856848	pp	1.000
850320	856895	pp	1.000
850321	851996	pp	1.000
850321	855118	pp	1.000
850321	855466	pp	1.000
850322	850334	pp	1.000
850322	850554	pp	1.000
850322	850620	pp	1.000
850322	851274	pp	1.000
850322	852119	pp	1.000
850322	852755	pp	1.000
850322	853635	pp	1.000
850322	853733	pp	1.000
850322	855081	pp	1.000
850322	855466	pp	1.000
850322	855836	pp	1.000
850323	850620	pp	1.000
850323	852276	pp	1.000
850323	852755	pp	1.000
850323	854261	pp	1.000
850323	854353	pp	1.000
850323	855466	pp	1.000
850323	856409	pp	1.000
850323	856514	pp	1.000
850324	852755	pp	1.000
850324	853758	pp	1.000
850324	854072	pp	1.000
850324	855466	pp	1.000
850325	850392	pp	1.000
850325	850594	pp	1.000
850325	850803	pp	1.000
850325	850930	pp	1.000
850325	851076	pp	1.000
850325	851142	pp	1.000
850325	851596	pp	1.000
850325	851680	pp	1.000
850325	851904	pp	1.000
850325	852119	pp	1.000
850325	852483	pp	1.000
850325	852580	pp	1.000
850325	852720	pp	1.000
850325	852744	pp	1.000
850325	854387	pp	1.000
850325	854688	pp	1.000
850325	855144	pp	1.000
850325	855170	pp	1.000
850325	855541	pp	1.000
850325	855561	pp	1.000
850325	855634	pp	1.000
850325	856191	pp	1.000
850325	856305	pp	1.000
850325	856361	pp	1.000
850325	856458	pp	1.000
850325	856537	pp	1.000
850325	856854	pp	1.000
850326	850422	pp	1.000
850326	850549	pp	1.000
850326	850580	pp	1.000
850326	850888	pp	1.000
850326	850920	pp	1.000
850326	851019	pp	1.000
850326	851271	pp	1.000
850326	851740	pp	1.000
850326	851996	pp	1.000
850326	852193	pp	1.000
850326	852248	pp	1.000
850326	852276	pp	1.000
850326	852499	pp	1.000
850326	852755	pp	1.000
850326	852982	pp	1.000
850326	853433	pp	1.000
850326	853445	pp	1.000
850326	853860	pp	1.000
850326	854776	pp	1.000
850326	855535	pp	1.000
850326	856219	pp	1.000
850326	856277	pp	1.000
850326	856387	pp	1.000
850326	856514	pp	1.000
850326	856854	pp	1.000
850327	850554	pp	1.000
850327	850620	pp	1.000
850327	850733	pp	1.000
850327	850877	pp	1.000
850327	851394	pp	1.000
850327	852122	pp	1.000
850327	852493	pp	1.000
850327	852943	pp	1.000
850327	854149	pp	1.000
850327	854915	pp	1.000
850327	856076	pp	1.000
850327	856275	pp	1.000
850327	856355	pp	1.000
850327	856422	pp	1.000
850328	850568	pp	1.000
850328	850734	pp	1.000
850328	851400	pp	1.000
850328	852077	pp	1.000
850328	852606	pp	1.000
850328	852695	pp	1.000
850328	853252	pp	1.000
850328	853529	pp	1.000
850328	853576	pp	1.000
850328	853758	pp	1.000
850328	853928	pp	1.000
850328	854443	pp	1.000
850328	854889	pp	1.000
850328	855033	pp	1.000
850328	855164	pp	1.000
850328	855859	pp	1.000
850328	855948	pp	1.000
850328	855979	pp	1.000
850328	856537	pp	1.000
850328	856736	pp	1.000
850328	856882	pp	1.000
850329	850424	pp	1.000
850329	850442	pp	1.000
850329	850620	pp	1.000
850329	850760	pp	1.000
850329	850998	pp	1.000
850329	851119	pp	1.000
850329	851212	pp	1.000
850329	851271	pp	1.000
850329	851415	pp	1.000
850329	851559	pp	1.000
850329	851706	pp	1.000
850329	851847	pp	1.000
850329	851903	pp	1.000
850329	852053	pp	1.000
850329	852110	pp	1.000
850329	852184	pp	1.000
850329	852248	pp	1.000
850329	852492	pp	1.000
850329	852525	pp	1.000
850329	852555	pp	1.000
850329	852564	pp	1.000
850329	852657	pp	1.000
850329	852726	pp	1.000
850329	852750	pp	1.000
850329	852860	pp	1.000
850329	852996	pp	1.000
850329	853043	pp	1.000
850329	853826	pp	1.000
850329	853985	pp	1.000
850329	853997	pp	1.000
850329	854038	pp	1.000
850329	854059	pp	1.000
850329	854106	pp	1.000
850329	854168	pp	1.000
850329	854345	pp	1.000
850329	854387	pp	1.000
850329	854744	pp	1.000
850329	854827	pp	1.000
850329	854945	pp	1.000
850329	854954	pp	1.000
850329	855139	pp	1.000
850329	855426	pp	1.000
850329	855428	pp	1.000
850329	855485	pp	1.000
850329	855532	pp	1.000
850329	855618	pp	1.000
850329	855661	pp	1.000
850329	855706	pp	1.000
850329	855725	pp	1.000
850329	855744	pp	1.000
850329	855787	pp	1.000
850329	855963	pp	1.000
850329	855974	pp	1.000
850329	856035	pp	1.000
850329	856183	pp	1.000
850329	856297	pp	1.000
850329	856429	pp	1.000
850329	856437	pp	1.000
850329	856455	pp	1.000
850329	856514	pp	1.000
850329	856692	pp	1.000
850329	856743	pp	1.000
850329	856862	pp	1.000
850329	856895	pp	1.000
850330	850333	pp	1.000
850330	850639	pp	1.000
850330	850808	pp	1.000
850330	850998	pp	1.000
850330	851041	pp	1.000
850330	851202	pp	1.000
850330	851216	pp	1.000
850330	851328	pp	1.000
850330	851680	pp	1.000
850330	852169	pp	1.000
850330	852248	pp	1.000
850330	852457	pp	1.000
850330	852961	pp	1.000
850330	853207	pp	1.000
850330	853756	pp	1.000
850330	853770	pp	1.000
850330	853893	pp	1.000
850330	853976	pp	1.000
850330	854182	pp	1.000
850330	854647	pp	1.000
850330	855171	pp	1.000
850330	855425	pp	1.000
850330	855450	pp	1.000
850330	855454	pp	1.000
850330	855649	pp	1.000
850330	855667	pp	1.000
850330	855673	pp	1.000
850330	856069	pp	1.000
850330	856117	pp	1.000
850330	856134	pp	1.000
850330	856754	pp	1.000
850330	856854	pp	1.000
850330	856892	pp	1.000
850331	852755	pp	1.000
850332	855716	pp	1.000
850333	850400	pp	1.000
850333	850502	pp	1.000
850333	850620	pp	1.000
850333	851056	pp	1.000
850333	851087	pp	1.000
850333	851215	pp	1.000
850333	851226	pp	1.000
850333	851282	pp	1.000
850333	851314	pp	1.000
850333	851366	pp	1.000
850333	851869	pp	1.000
850333	852403	pp	1.000
850333	852456	pp	1.000
850333	852951	pp	1.000
850333	853201	pp	1.000
850333	853325	pp	1.000
850333	853558	pp	1.000
850333	853581	pp	1.000
850333	853800	pp	1.000
850333	853861	pp	1.000
850333	854181	pp	1.000
850333	854796	pp	1.000
850333	854957	pp	1.000
850333	854970	pp	1.000
850333	855255	pp	1.000
850333	855842	pp	1.000
850333	855863	pp	1.000
850333	855874	pp	1.000
850333	856029	pp	1.000
850333	856131	pp	1.000
850333	856327	pp	1.000
850333	856386	pp	1.000
850333	856421	pp	1.000
850333	856535	pp	1.000
850333	856748	pp	1.000
850334	850358	pp	1.000
850334	850538	pp	1.000
850334	850585	pp	1.000
850334	850620	pp	1.000
850334	850744	pp	1.000
850334	850749	pp	1.000
850334	851024	pp	1.000
850334	851029	pp	1.000
850334	851197	pp	1.000
850334	851206	pp	1.000
850334	851373	pp	1.000
850334	851558	pp	1.000
850334	851587	pp	1.000
850334	851672	pp	1.000
850334	851740	pp	1.000
850334	851990	pp	1.000
850334	852119	pp	1.000
850334	852193	pp	1.000
850334	852271	pp	1.000
850334	852606	pp	1.000
850334	852904	pp	1.000
850334	853146	pp	1.000
850334	853252	pp	1.000
850334	853525	pp	1.000
850334	853539	pp	1.000
850334	853554	pp	1.000
850334	853560	pp	1.000
850334	853576	pp	1.000
850334	853654	pp	1.000
850334	853760	pp	1.000
850334	853771	pp	1.000
850334	853818	pp	1.000
850334	853922	pp	1.000
850334	853945	pp	1.000
850334	854309	pp	1.000
850334	854877	pp	1.000
850334	854940	pp	1.000
850334	855170	pp	1.000
850334	855171	pp	1.000
850334	855427	pp	1.000
850334	855449	pp	1.000
850334	855515	pp	1.000
850334	855555	pp	1.000
850334	855609	pp	1.000
850334	855646	pp	1.000
850334	855704	pp	1.000
850334	855836	pp	1.000
850334	856012	pp	1.000
850334	856076	pp	1.000
850334	856123	pp	1.000
850334	856507	pp	1.000
850334	856674	pp	1.000
850334	856793	pp	1.000
850338	850581	pp	1.000
850338	852744	pp	1.000
850338	853976	pp	1.000
850338	856011	pp	1.000
850338	856309	pp	1.000
850339	850548	pp	1.000
850339	850620	pp	1.000
850339	851850	pp	1.000
850339	852122	pp	1.000
850339	852248	pp	1.000
850340	850594	pp	1.000
850340	850620	pp	1.000
850340	851850	pp	1.000
850340	851851	pp	1.000
850340	852248	pp	1.000
850340	856515	pp	1.000
850341	851262	pp	1.000
850341	851964	pp	1.000
850341	852421	pp	1.000
850341	852938	pp	1.000
850341	854277	pp	1.000
850341	856100	pp	1.000
850342	850549	pp	1.000
850342	850620	pp	1.000
850342	850775	pp	1.000
850342	852122	pp	1.000
850342	853371	pp	1.000
850342	856076	pp	1.000
850343	850594	pp	1.000
850343	851209	pp	1.000
850343	851437	pp	1.000
850343	853192	pp	1.000
850343	853300	pp	1.000
850343	853938	pp	1.000
850343	854425	pp	1.000
850343	855968	pp	1.000
850343	856081	pp	1.000
850343	856511	pp	1.000
850343	856774	pp	1.000
850344	851554	pp	1.000
850344	852383	pp	1.000
850344	855102	pp	1.000
850344	856084	pp	1.000
850344	856598	pp	1.000
850345	850358	pp	1.000
850345	850585	pp	1.000
850345	850614	pp	1.000
850345	850620	pp	1.000
850345	850747	pp	1.000
850345	851660	pp	1.000
850345	851676	pp	1.000
850345	851996	pp	1.000
850345	852122	pp	1.000
850345	852242	pp	1.000
850345	852452	pp	1.000
850345	852457	pp	1.000
850345	852606	pp	1.000
850345	852695	pp	1.000
850345	852755	pp	1.000
850345	853135	pp	1.000
850345	853144	pp	1.000
850345	853275	pp	1.000
850345	853395	pp	1.000
850345	853817	pp	1.000
850345	853922	pp	1.000
850345	854666	pp	1.000
850345	854999	pp	1.000
850345	855224	pp	1.000
850345	855512	pp	1.000
850345	855819	pp	1.000
850345	855836	pp	1.000
850345	855950	pp	1.000
850345	855998	pp	1.000
850345	856076	pp	1.000
850345	856236	pp	1.000
850345	856290	pp	1.000
850345	856461	pp	1.000
850345	856507	pp	1.000
850345	856537	pp	1.000
850345	856604	pp	1.000
850345	856687	pp	1.000
850345	856690	pp	1.000
850345	856815	pp	1.000
850345	856924	pp	1.000
850346	850504	pp	1.000
850346	850554	pp	1.000
850346	850641	pp	1.000
850346	850682	pp	1.000
850346	851152	pp	1.000
850346	851313	pp	1.000
850346	851475	pp	1.000
850346	851548	pp	1.000
850346	851589	pp	1.000
850346	851636	pp	1.000
850346	851716	pp	1.000
850346	851988	pp	1.000
850346	852042	pp	1.000
850346	852206	pp	1.000
850346	852308	pp	1.000
850346	852337	pp	1.000
850346	852487	pp	1.000
850346	852702	pp	1.000
850346	852757	pp	1.000
850346	852833	pp	1.000
850346	852876	pp	1.000
850346	852982	pp	1.000
850346	853071	pp	1.000
850346	853450	pp	1.000
850346	853587	pp	1.000
850346	853610	pp	1.000
850346	853718	pp	1.000
850346	854026	pp	1.000
850346	854379	pp	1.000
850346	854827	pp	1.000
850346	854940	pp	1.000
850346	855155	pp	1.000
850346	855256	pp	1.000
850346	855408	pp	1.000
850346	855418	pp	1.000
850346	855466	pp	1.000
850346	855468	pp	1.000
850346	855583	pp	1.000
850346	855611	pp	1.000
850346	855728	pp	1.000
850346	855925	pp	1.000
850346	856024	pp	1.000
850346	856290	pp	1.000
850346	856351	pp	1.000
850346	856572	pp	1.000
850346	856603	pp	1.000
850346	856610	pp	1.000
850346	856677	pp	1.000
850346	856839	pp	1.000
850347	850443	pp	1.000
850347	850506	pp	1.000
850347	850598	pp	1.000
850347	850744	pp	1.000
850347	850853	pp	1.000
850347	850864	pp	1.000
850347	850998	pp	1.000
850347	851052	pp	1.000
850347	851153	pp	1.000
850347	851427	pp	1.000
850347	851486	pp	1.000
850347	851592	pp	1.000
850347	851632	pp	1.000
850347	851723	pp	1.000
850347	851745	pp	1.000
850347	851756	pp	1.000
850347	851949	pp	1.000
850347	851990	pp	1.000
850347	852001	pp	1.000
850347	852012	pp	1.000
850347	852059	pp	1.000
850347	852203	pp	1.000
850347	852283	pp	1.000
850347	852284	pp	1.000
850347	852295	pp	1.000
850347	852373	pp	1.000
850347	852428	pp	1.000
850347	852497	pp	1.000
850347	852629	pp	1.000
850347	852719	pp	1.000
850347	852766	pp	1.000
850347	852806	pp	1.000
850347	852814	pp	1.000
850347	853031	pp	1.000
850347	853064	pp	1.000
850347	853077	pp	1.000
850347	853167	pp	1.000
850347	853369	pp	1.000
850347	853395	pp	1.000
850347	853418	pp	1.000
850347	853452	pp	1.000
850347	853465	pp	1.000
850347	853757	pp	1.000
850347	853781	pp	1.000
850347	853803	pp	1.000
850347	853922	pp	1.000
850347	853967	pp	1.000
850347	854017	pp	1.000
850347	854068	pp	1.000
850347	854118	pp	1.000
850347	854188	pp	1.000
850347	854283	pp	1.000
850347	854284	pp	1.000
850347	854441	pp	1.000
850347	854487	pp	1.000
850347	854519	pp	1.000
850347	855005	pp	1.000
850347	855068	pp	1.000
850347	855097	pp	1.000
850347	855104	pp	1.000
850347	855143	pp	1.000
850347	855224	pp	1.000
850347	855263	pp	1.000
850347	855276	pp	1.000
850347	855466	pp	1.000
850347	855544	pp	1.000
850347	855611	pp	1.000
850347	855700	pp	1.000
850347	855781	pp	1.000
850347	855821	pp	1.000
850347	855836	pp	1.000
850347	855881	pp	1.000
850347	856060	pp	1.000
850347	856117	pp	1.000
850347	856226	pp	1.000
850347	856399	pp	1.000
850347	856489	pp	1.000
850347	856499	pp	1.000
850347	856656	pp	1.000
850347	856687	pp	1.000
850347	856711	pp	1.000
850347	856746	pp	1.000
850347	856763	pp	1.000
850347	856911	pp	1.000
850348	850554	pp	1.000
850348	850620	pp	1.000
850348	851209	pp	1.000
850348	852755	pp	1.000
850348	852762	pp	1.000
850348	852984	pp	1.000
850348	853859	pp	1.000
850348	854937	pp	1.000
850348	855135	pp	1.000
850348	855509	pp	1.000
850348	855565	pp	1.000
850348	855787	pp	1.000
850348	856731	pp	1.000
850348	856846	pp	1.000
850348	856895	pp	1.000
850349	850580	pp	1.000
850349	850620	pp	1.000
850349	850810	pp	1.000
850349	850888	pp	1.000
850349	851135	pp	1.000
850349	851641	pp	1.000
850349	852248	pp	1.000
850349	852276	pp	1.000
850349	852837	pp	1.000
850349	853120	pp	1.000
850349	853267	pp	1.000
850349	855048	pp	1.000
850349	855568	pp	1.000
850349	855739	pp	1.000
850349	856021	pp	1.000
850349	856040	pp	1.000
850349	856387	pp	1.000
850349	856409	pp	1.000
850351	852499	pp	1.000
850352	852248	pp	1.000
850352	854129	pp	1.000
850353	852755	pp	1.000
850354	850620	pp	1.000
850354	850713	pp	1.000
850354	851264	pp	1.000
850354	851410	pp	1.000
850354	852469	pp	1.000
850354	852755	pp	1.000
850354	853595	pp	1.000
850354	855080	pp	1.000
850354	855760	pp	1.000
850354	855874	pp	1.000
850356	852755	pp	1.000
850358	850367	pp	1.000
850358	850396	pp	1.000
850358	850527	pp	1.000
850358	850549	pp	1.000
850358	850877	pp	1.000
850358	850930	pp	1.000
850358	851024	pp	1.000
850358	851373	pp	1.000
850358	851658	pp	1.000
850358	851746	pp	1.000
850358	851768	pp	1.000
850358	851924	pp	1.000
850358	852119	pp	1.000
850358	852122	pp	1.000
850358	852344	pp	1.000
850358	852755	pp	1.000
850358	852773	pp	1.000
850358	853438	pp	1.000
850358	853539	pp	1.000
850358	853554	pp	1.000
850358	854827	pp	1.000
850358	855048	pp	1.000
850358	855404	pp	1.000
850358	855418	pp	1.000
850358	855488	pp	1.000
850358	855555	pp	1.000
850358	855646	pp	1.000
850358	855950	pp	1.000
850358	856507	pp	1.000
850359	851921	pp	1.000
850359	852755	pp	1.000
850359	855727	pp	1.000
850359	856737	pp	1.000
850360	850554	pp	1.000
850360	850620	pp	1.000
850360	851457	pp	1.000
850360	851596	pp	1.000
850360	852341	pp	1.000
850360	852433	pp	1.000
850360	852755	pp	1.000
850360	853031	pp	1.000
850360	855047	pp	1.000
850360	855110	pp	1.000
850360	855466	pp	1.000
850360	856422	pp	1.000
850360	856607	pp	1.000
850361	850620	pp	1.000
850361	850744	pp	1.000
850361	852640	pp	1.000
850361	853408	pp	1.000
850361	853777	pp	1.000
850361	854501	pp	1.000
850364	850425	pp	1.000
850364	851391	pp	1.000
850364	851437	pp	1.000
850364	851685	pp	1.000
850364	852564	pp	1.000
850364	852755	pp	1.000
850364	853940	pp	1.000
850364	855103	pp	1.000
850364	856087	pp	1.000
850366	850367	pp	1.000
850366	850521	pp	1.000
850366	850649	pp	1.000
850366	850743	pp	1.000
850366	850872	pp	1.000
850366	850894	pp	1.000
850366	851014	pp	1.000
850366	851148	pp	1.000
850366	851197	pp	1.000
850366	851259	pp	1.000
850366	851274	pp	1.000
850366	851377	pp	1.000
850366	851507	pp	1.000
850366	851558	pp	1.000
850366	851614	pp	1.000
850366	851707	pp	1.000
850366	851968	pp	1.000
850366	851996	pp	1.000
850366	852013	pp	1.000
850366	852248	pp	1.000
850366	852378	pp	1.000
850366	852404	pp	1.000
850366	852406	pp	1.000
850366	852588	pp	1.000
850366	852743	pp	1.000
850366	852755	pp	1.000
850366	852772	pp	1.000
850366	852796	pp	1.000
850366	852977	pp	1.000
850366	853174	pp	1.000
850366	853250	pp	1.000
850366	853275	pp	1.000
850366	853396	pp	1.000
850366	853419	pp	1.000
850366	853453	pp	1.000
850366	853539	pp	1.000
850366	853789	pp	1.000
850366	853956	pp	1.000
850366	854183	pp	1.000
850366	854399	pp	1.000
850366	854504	pp	1.000
850366	854796	pp	1.000
850366	855171	pp	1.000
850366	855201	pp	1.000
850366	855269	pp	1.000
850366	855468	pp	1.000
850366	855618	pp	1.000
850366	855816	pp	1.000
850366	856076	pp	1.000
850366	856103	pp	1.000
850366	856123	pp	1.000
850366	856301	pp	1.000
850366	856453	pp	1.000
850366	856465	pp	1.000
850366	856746	pp	1.000
850366	856921	pp	1.000
850367	850410	pp	1.000
850367	850450	pp	1.000
850367	850504	pp	1.000
850367	850554	pp	1.000
850367	850620	pp	1.000
850367	850836	pp	1.000
850367	850915	pp	1.000
850367	851148	pp	1.000
850367	851206	pp	1.000
850367	851237	pp	1.000
850367	851259	pp	1.000
850367	851517	pp	1.000
850367	851988	pp	1.000
850367	851996	pp	1.000
850367	852004	pp	1.000
850367	852207	pp	1.000
850367	852224	pp	1.000
850367	852373	pp	1.000
850367	852392	pp	1.000
850367	852405	pp	1.000
850367	852493	pp	1.000
850367	852497	pp	1.000
850367	852536	pp	1.000
850367	852740	pp	1.000
850367	852755	pp	1.000
850367	852820	pp	1.000
850367	852977	pp	1.000
850367	853167	pp	1.000
850367	853489	pp	1.000
850367	853529	pp	1.000
850367	853632	pp	1.000
850367	854053	pp	1.000
850367	854055	pp	1.000
850367	854353	pp	1.000
850367	854391	pp	1.000
850367	854407	pp	1.000
850367	854658	pp	1.000
850367	854998	pp	1.000
850367	855230	pp	1.000
850367	855269	pp	1.000
850367	855272	pp	1.000
850367	855466	pp	1.000
850367	855512	pp	1.000
850367	855630	pp	1.000
850367	855669	pp	1.000
850367	855826	pp	1.000
850367	855827	pp	1.000
850367	855963	pp	1.000
850367	856103	pp	1.000
850367	856175	pp	1.000
850367	856275	pp	1.000
850367	856290	pp	1.000
850367	856438	pp	1.000
850367	856674	pp	1.000
850367	856852	pp	1.000
850367	856862	pp	1.000
850368	850425	pp	1.000
850368	850489	pp	1.000
850368	850620	pp	1.000
850368	853497	pp	1.000
850368	856646	pp	1.000
850369	850620	pp	1.000
850369	852456	pp	1.000
850369	852593	pp	1.000
850369	852780	pp	1.000
850369	855568	pp	1.000
850369	856194	pp	1.000
850370	850521	pp	1.000
850370	850549	pp	1.000
850370	850554	pp	1.000
850370	850620	pp	1.000
850370	850733	pp	1.000
850370	851209	pp	1.000
850370	851266	pp	1.000
850370	851410	pp	1.000
850370	851461	pp	1.000
850370	851739	pp	1.000
850370	851768	pp	1.000
850370	852122	pp	1.000
850370	852493	pp	1.000
850370	852719	pp	1.000
850370	852740	pp	1.000
850370	852755	pp	1.000
850370	853106	pp	1.000
850370	853167	pp	1.000
850370	853422	pp	1.000
850370	853805	pp	1.000
850370	853956	pp	1.000
850370	853985	pp	1.000
850370	854068	pp	1.000
850370	854265	pp	1.000
850370	854284	pp	1.000
850370	854678	pp	1.000
850370	854827	pp	1.000
850370	854903	pp	1.000
850370	855466	pp	1.000
850370	855529	pp	1.000
850370	855726	pp	1.000
850370	855787	pp	1.000
850370	855836	pp	1.000
850370	855911	pp	1.000
850370	856208	pp	1.000
850370	856275	pp	1.000
850370	856355	pp	1.000
850370	856422	pp	1.000
850370	856557	pp	1.000
850370	856579	pp	1.000
850370	856607	pp	1.000
850370	856681	pp	1.000
850370	856870	pp	1.000
850370	856895	pp	1.000
850372	850554	pp	1.000
850372	850562	pp	1.000
850372	850613	pp	1.000
850372	851140	pp	1.000
850372	851408	pp	1.000
850372	851557	pp	1.000
850372	851686	pp	1.000
850372	851967	pp	1.000
850372	852003	pp	1.000
850372	852037	pp	1.000
850372	852720	pp	1.000
850372	853712	pp	1.000
850372	854166	pp	1.000
850372	854433	pp	1.000
850372	855541	pp	1.000
850372	856422	pp	1.000
850372	856537	pp	1.000
850373	853072	pp	1.000
850375	850709	pp	1.000
850375	850872	pp	1.000
850375	850894	pp	1.000
850375	851319	pp	1.000
850375	851480	pp	1.000
850375	852122	pp	1.000
850375	852316	pp	1.000
850375	852457	pp	1.000
850375	852659	pp	1.000
850375	852755	pp	1.000
850375	852757	pp	1.000
850375	853274	pp	1.000
850375	853275	pp	1.000
850375	853313	pp	1.000
850375	853743	pp	1.000
850375	853744	pp	1.000
850375	853857	pp	1.000
850375	854392	pp	1.000
850375	854781	pp	1.000
850375	855466	pp	1.000
850375	856081	pp	1.000
850375	856862	pp	1.000
850375	856895	pp	1.000
850376	852755	pp	1.000
850376	852943	pp	1.000
850377	852755	pp	1.000
850381	852755	pp	1.000
850382	850998	pp	1.000
850382	852755	pp	1.000
850383	852255	pp	1.000
850383	852755	pp	1.000
850383	853479	pp	1.000
850383	853843	pp	1.000
850383	854687	pp	1.000
850383	855466	pp	1.000
850383	856163	pp	1.000
850383	856657	pp	1.000
850384	850419	pp	1.000
850384	850598	pp	1.000
850384	850720	pp	1.000
850384	851032	pp	1.000
850384	851071	pp	1.000
850384	851216	pp	1.000
850384	851237	pp	1.000
850384	851408	pp	1.000
850384	851897	pp	1.000
850384	852133	pp	1.000
850384	852262	pp	1.000
850384	852412	pp	1.000
850384	852665	pp	1.000
850384	852947	pp	1.000
850384	853192	pp	1.000
850384	853877	pp	1.000
850384	854084	pp	1.000
850384	854150	pp	1.000
850384	854282	pp	1.000
850384	854680	pp	1.000
850384	854778	pp	1.000
850384	854912	pp	1.000
850384	855049	pp	1.000
850384	855116	pp	1.000
850384	855466	pp	1.000
850384	856023	pp	1.000
850384	856146	pp	1.000
850384	856453	pp	1.000
850385	850620	pp	1.000
850385	850683	pp	1.000
850385	850829	pp	1.000
850385	851042	pp	1.000
850385	851175	pp	1.000
850385	851304	pp	1.000
850385	851574	pp	1.000
850385	852090	pp	1.000
850385	852108	pp	1.000
850385	852251	pp	1.000
850385	852755	pp	1.000
850385	852803	pp	1.000
850385	853031	pp	1.000
850385	853039	pp	1.000
850385	853290	pp	1.000
850385	853539	pp	1.000
850385	853660	pp	1.000
850385	853815	pp	1.000
850385	853872	pp	1.000
850385	854447	pp	1.000
850385	854903	pp	1.000
850385	854992	pp	1.000
850385	855880	pp	1.000
850385	855912	pp	1.000
850385	856049	pp	1.000
850385	856241	pp	1.000
850385	856370	pp	1.000
850385	856382	pp	1.000
850385	856389	pp	1.000
850385	856494	pp	1.000
850385	856496	pp	1.000
850385	856741	pp	1.000
850387	850620	pp	1.000
850387	852755	pp	1.000
850387	853522	pp	1.000
850388	852269	pp	1.000
850388	853318	pp	1.000
850388	853743	pp	1.000
850388	853857	pp	1.000
850388	855478	pp	1.000
850388	855568	pp	1.000
850388	856076	pp	1.000
850388	856862	pp	1.000
850388	856889	pp	1.000
850389	850637	pp	1.000
850389	850942	pp	1.000
850389	851087	pp	1.000
850389	851314	pp	1.000
850389	851931	pp	1.000
850389	852023	pp	1.000
850389	852456	pp	1.000
850389	852593	pp	1.000
850389	853201	pp	1.000
850389	853318	pp	1.000
850389	853453	pp	1.000
850389	853988	pp	1.000
850389	855874	pp	1.000
850389	856646	pp	1.000
850391	850620	pp	1.000
850392	852351	pp	1.000
850392	852755	pp	1.000
850392	854071	pp	1.000
850392	855466	pp	1.000
850394	851087	pp	1.000
850394	852403	pp	1.000
850394	852830	pp	1.000
850394	853453	pp	1.000
850394	853743	pp	1.000
850394	854428	pp	1.000
850394	855802	pp	1.000
850395	850399	pp	1.000
850395	850455	pp	1.000
850395	850549	pp	1.000
850395	850923	pp	1.000
850395	851036	pp	1.000
850395	851042	pp	1.000
850395	851131	pp	1.000
850395	851206	pp	1.000
850395	851266	pp	1.000
850395	851304	pp	1.000
850395	851671	pp	1.000
850395	851858	pp	1.000
850395	851890	pp	1.000
850395	852262	pp	1.000
850395	852283	pp	1.000
850395	852411	pp	1.000
850395	852665	pp	1.000
850395	852755	pp	1.000
850395	852803	pp	1.000
850395	852946	pp	1.000
850395	853031	pp	1.000
850395	853266	pp	1.000
850395	853467	pp	1.000
850395	853609	pp	1.000
850395	853713	pp	1.000
850395	853746	pp	1.000
850395	853811	pp	1.000
850395	853815	pp	1.000
850395	854280	pp	1.000
850395	854318	pp	1.000
850395	854447	pp	1.000
850395	854697	pp	1.000
850395	854699	pp	1.000
850395	854773	pp	1.000
850395	854818	pp	1.000
850395	854903	pp	1.000
850395	854937	pp	1.000
850395	854976	pp	1.000
850395	855318	pp	1.000
850395	855377	pp	1.000
850395	855404	pp	1.000
850395	855418	pp	1.000
850395	855428	pp	1.000
850395	855466	pp	1.000
850395	855524	pp	1.000
850395	855565	pp	1.000
850395	855700	pp	1.000
850395	855716	pp	1.000
850395	855787	pp	1.000
850395	855788	pp	1.000
850395	856049	pp	1.000
850395	856103	pp	1.000
850395	856186	pp	1.000
850395	856247	pp	1.000
850395	856290	pp	1.000
850395	856569	pp	1.000
850395	856741	pp	1.000
850395	856848	pp	1.000
850395	856895	pp	1.000
850396	850580	pp	1.000
850396	850620	pp	1.000
850396	850903	pp	1.000
850396	851042	pp	1.000
850396	851051	pp	1.000
850396	851246	pp	1.000
850396	851282	pp	1.000
850396	851373	pp	1.000
850396	851596	pp	1.000
850396	852169	pp	1.000
850396	852233	pp	1.000
850396	852248	pp	1.000
850396	852276	pp	1.000
850396	852493	pp	1.000
850396	852803	pp	1.000
850396	853031	pp	1.000
850396	853135	pp	1.000
850396	853157	pp	1.000
850396	853347	pp	1.000
850396	853539	pp	1.000
850396	853815	pp	1.000
850396	853817	pp	1.000
850396	853956	pp	1.000
850396	854102	pp	1.000
850396	854144	pp	1.000
850396	854353	pp	1.000
850396	854713	pp	1.000
850396	854827	pp	1.000
850396	854875	pp	1.000
850396	855136	pp	1.000
850396	855438	pp	1.000
850396	855783	pp	1.000
850396	855880	pp	1.000
850396	856049	pp	1.000
850396	856236	pp	1.000
850396	856275	pp	1.000
850396	856409	pp	1.000
850396	856507	pp	1.000
850396	856741	pp	1.000
850396	856913	pp	1.000
850397	850422	pp	1.000
850397	850538	pp	1.000
850397	850554	pp	1.000
850397	850590	pp	1.000
850397	850620	pp	1.000
850397	850623	pp	1.000
850397	850682	pp	1.000
850397	850716	pp	1.000
850397	850764	pp	1.000
850397	850843	pp	1.000
850397	850994	pp	1.000
850397	851052	pp	1.000
850397	851162	pp	1.000
850397	851169	pp	1.000
850397	851388	pp	1.000
850397	851407	pp	1.000
850397	851419	pp	1.000
850397	851476	pp	1.000
850397	851477	pp	1.000
850397	851484	pp	1.000
850397	851504	pp	1.000
850397	851548	pp	1.000
850397	851589	pp	1.000
850397	851632	pp	1.000
850397	851636	pp	1.000
850397	851708	pp	1.000
850397	851988	pp	1.000
850397	851990	pp	1.000
850397	852026	pp	1.000
850397	852058	pp	1.000
850397	852061	pp	1.000
850397	852082	pp	1.000
850397	852206	pp	1.000
850397	852241	pp	1.000
850397	852254	pp	1.000
850397	852319	pp	1.000
850397	852337	pp	1.000
850397	852479	pp	1.000
850397	852487	pp	1.000
850397	852489	pp	1.000
850397	852549	pp	1.000
850397	852730	pp	1.000
850397	852742	pp	1.000
850397	852754	pp	1.000
850397	852755	pp	1.000
850397	852775	pp	1.000
850397	852804	pp	1.000
850397	852852	pp	1.000
850397	852853	pp	1.000
850397	852922	pp	1.000
850397	852976	pp	1.000
850397	853248	pp	1.000
850397	853249	pp	1.000
850397	853262	pp	1.000
850397	853271	pp	1.000
850397	853458	pp	1.000
850397	853475	pp	1.000
850397	853587	pp	1.000
850397	853674	pp	1.000
850397	853714	pp	1.000
850397	853857	pp	1.000
850397	853993	pp	1.000
850397	854229	pp	1.000
850397	854263	pp	1.000
850397	854284	pp	1.000
850397	854379	pp	1.000
850397	854409	pp	1.000
850397	854489	pp	1.000
850397	854673	pp	1.000
850397	854794	pp	1.000
850397	854827	pp	1.000
850397	854902	pp	1.000
850397	854939	pp	1.000
850397	855173	pp	1.000
850397	855232	pp	1.000
850397	855283	pp	1.000
850397	855408	pp	1.000
850397	855414	pp	1.000
850397	855415	pp	1.000
850397	855466	pp	1.000
850397	855514	pp	1.000
850397	855543	pp	1.000
850397	855591	pp	1.000
850397	855599	pp	1.000
850397	855628	pp	1.000
850397	855655	pp	1.000
850397	855826	pp	1.000
850397	855960	pp	1.000
850397	856015	pp	1.000
850397	856275	pp	1.000
850397	856351	pp	1.000
850397	856352	pp	1.000
850397	856355	pp	1.000
850397	856371	pp	1.000
850397	856388	pp	1.000
850397	856404	pp	1.000
850397	856422	pp	1.000
850397	856544	pp	1.000
850397	856610	pp	1.000
850397	856805	pp	1.000
850398	851408	pp	1.000
850398	854097	pp	1.000
850399	851733	pp	1.000
850399	852042	pp	1.000
850399	852122	pp	1.000
850399	852248	pp	1.000
850399	852399	pp	1.000
850399	852681	pp	1.000
850399	853900	pp	1.000
850399	854086	pp	1.000
850399	854694	pp	1.000
850399	854742	pp	1.000
850399	855316	pp	1.000
850399	856052	pp	1.000
850399	856275	pp	1.000
850399	856519	pp	1.000
850400	850482	pp	1.000
850400	850496	pp	1.000
850400	850519	pp	1.000
850400	850631	pp	1.000
850400	850654	pp	1.000
850400	850665	pp	1.000
850400	850705	pp	1.000
850400	851506	pp	1.000
850400	851547	pp	1.000
850400	851869	pp	1.000
850400	851891	pp	1.000
850400	851902	pp	1.000
850400	851931	pp	1.000
850400	852023	pp	1.000
850400	852066	pp	1.000
850400	852324	pp	1.000
850400	852361	pp	1.000
850400	852385	pp	1.000
850400	852407	pp	1.000
850400	852481	pp	1.000
850400	852586	pp	1.000
850400	852593	pp	1.000
850400	852601	pp	1.000
850400	852675	pp	1.000
850400	852825	pp	1.000
850400	852951	pp	1.000
850400	853104	pp	1.000
850400	853175	pp	1.000
850400	853207	pp	1.000
850400	853212	pp	1.000
850400	853233	pp	1.000
850400	853236	pp	1.000
850400	853243	pp	1.000
850400	853325	pp	1.000
850400	853467	pp	1.000
850400	853626	pp	1.000
850400	853668	pp	1.000
850400	853988	pp	1.000
850400	854127	pp	1.000
850400	854139	pp	1.000
850400	854840	pp	1.000
850400	854935	pp	1.000
850400	855080	pp	1.000
850400	855180	pp	1.000
850400	855255	pp	1.000
850400	855622	pp	1.000
850400	855679	pp	1.000
850400	855854	pp	1.000
850400	855864	pp	1.000
850400	856029	pp	1.000
850400	856279	pp	1.000
850400	856322	pp	1.000
850400	856337	pp	1.000
850400	856343	pp	1.000
850400	856398	pp	1.000
850400	856494	pp	1.000
850400	856510	pp	1.000
850400	856523	pp	1.000
850400	856535	pp	1.000
850400	856543	pp	1.000
850400	856545	pp	1.000
850400	856569	pp	1.000
850400	856646	pp	1.000
850400	856697	pp	1.000
850400	856716	pp	1.000
850401	850554	pp	1.000
850401	851114	pp	1.000
850401	851447	pp	1.000
850401	851874	pp	1.000
850401	852757	pp	1.000
850401	852987	pp	1.000
850401	853062	pp	1.000
850401	853109	pp	1.000
850401	853397	pp	1.000
850401	853729	pp	1.000
850401	854023	pp	1.000
850401	854034	pp	1.000
850401	854138	pp	1.000
850401	854162	pp	1.000
850401	854243	pp	1.000
850401	855466	pp	1.000
850401	855470	pp	1.000
850401	855489	pp	1.000
850401	855532	pp	1.000
850401	855758	pp	1.000
850401	855890	pp	1.000
850401	855957	pp	1.000
850401	856429	pp	1.000
850401	856437	pp	1.000
850401	856466	pp	1.000
850401	856481	pp	1.000
850401	856514	pp	1.000
850402	850554	pp	1.000
850402	852724	pp	1.000
850402	852755	pp	1.000
850402	855466	pp	1.000
850403	850620	pp	1.000
850403	852403	pp	1.000
850403	853455	pp	1.000
850403	856343	pp	1.000
850403	856538	pp	1.000
850405	851000	pp	1.000
850405	851067	pp	1.000
850405	851299	pp	1.000
850405	852248	pp	1.000
850405	852932	pp	1.000
850405	854666	pp	1.000
850405	856240	pp	1.000
850406	850445	pp	1.000
850406	850459	pp	1.000
850406	851549	pp	1.000
850406	855060	pp	1.000
850406	856852	pp	1.000
850407	850620	pp	1.000
850407	854785	pp	1.000
850407	855060	pp	1.000
850409	850620	pp	1.000
850409	850806	pp	1.000
850409	850983	pp	1.000
850409	851172	pp	1.000
850409	851255	pp	1.000
850409	851723	pp	1.000
850409	851745	pp	1.000
850409	851776	pp	1.000
850409	851895	pp	1.000
850409	852497	pp	1.000
850409	852766	pp	1.000
850409	853191	pp	1.000
850409	853555	pp	1.000
850409	853781	pp	1.000
850409	853806	pp	1.000
850409	853871	pp	1.000
850409	854106	pp	1.000
850409	854875	pp	1.000
850409	854926	pp	1.000
850409	854993	pp	1.000
850409	855017	pp	1.000
850409	855053	pp	1.000
850409	855259	pp	1.000
850409	855267	pp	1.000
850409	855276	pp	1.000
850409	855499	pp	1.000
850409	855974	pp	1.000
850409	856030	pp	1.000
850409	856065	pp	1.000
850409	856096	pp	1.000
850409	856169	pp	1.000
850409	856178	pp	1.000
850409	856891	pp	1.000
850410	850482	pp	1.000
850410	851148	pp	1.000
850410	851210	pp	1.000
850410	851462	pp	1.000
850410	851507	pp	1.000
850410	851677	pp	1.000
850410	851754	pp	1.000
850410	851857	pp	1.000
850410	851988	pp	1.000
850410	851996	pp	1.000
850410	852114	pp	1.000
850410	852172	pp	1.000
850410	852203	pp	1.000
850410	852284	pp	1.000
850410	852294	pp	1.000
850410	852755	pp	1.000
850410	853290	pp	1.000
850410	855022	pp	1.000
850410	855315	pp	1.000
850410	855337	pp	1.000
850410	855466	pp	1.000
850410	855830	pp	1.000
850410	855957	pp	1.000
850410	856523	pp	1.000
850410	856675	pp	1.000
850411	851931	pp	1.000
850411	856543	pp	1.000
850412	854530	pp	1.000
850413	850434	pp	1.000
850413	850549	pp	1.000
850413	851022	pp	1.000
850413	851160	pp	1.000
850413	851694	pp	1.000
850413	851823	pp	1.000
850413	851890	pp	1.000
850413	851921	pp	1.000
850413	852073	pp	1.000
850413	852242	pp	1.000
850413	852419	pp	1.000
850413	852585	pp	1.000
850413	852755	pp	1.000
850413	852983	pp	1.000
850413	853135	pp	1.000
850413	853382	pp	1.000
850413	853687	pp	1.000
850413	853718	pp	1.000
850413	853875	pp	1.000
850413	853960	pp	1.000
850413	854130	pp	1.000
850413	854321	pp	1.000
850413	854937	pp	1.000
850413	854983	pp	1.000
850413	855039	pp	1.000
850413	855123	pp	1.000
850413	855231	pp	1.000
850413	855436	pp	1.000
850413	855469	pp	1.000
850413	855544	pp	1.000
850413	855727	pp	1.000
850413	856243	pp	1.000
850413	856384	pp	1.000
850413	856552	pp	1.000
850414	852338	pp	1.000
850414	855158	pp	1.000
850414	855466	pp	1.000
850415	851147	pp	1.000
850415	855836	pp	1.000
850415	856387	pp	1.000
850417	851545	pp	1.000
850418	850554	pp	1.000
850418	850620	pp	1.000
850418	855466	pp	1.000
850418	856933	pp	1.000
850419	850511	pp	1.000
850419	850598	pp	1.000
850419	850720	pp	1.000
850419	851032	pp	1.000
850419	851071	pp	1.000
850419	851369	pp	1.000
850419	851897	pp	1.000
850419	852122	pp	1.000
850419	852259	pp	1.000
[truncated: 61,396 more rows]
