# Supplementary material for: Inferring the effective TOR-dependent network: a computational study in yeast
Source: BMC Syst Biol. 2013 Aug 30;7:84. doi: 10.1186/1752-0509-7-84 (PMC4016608; doi:10.1186/1752-0509-7-84)
Supplement: Additional file 9 — Yeast biochemical activities. Tab-separated table file (*.txt) containing the list of non-redundant PTM interactions (corresponding nodes are represented using their Entrez Gene ID). [file 1752-0509-7-84-S9.txt]

Enzyme_Entrez	Substrate_Entrez	Modification	Weight
1466445	851810	Deubiquitination	1.000
1466445	852284	Deubiquitination	1.000
1466445	852295	Acetylation	1.000
1466445	855700	Acetylation	1.000
2827706	855625	No Modification	1.000
850297	852433	Phosphorylation	1.000
850297	855950	Phosphorylation	1.000
850334	851197	Phosphorylation	1.000
850334	851587	Phosphorylation	1.000
850334	852606	Phosphorylation	1.000
850334	853146	Phosphorylation	1.000
850334	854877	Phosphorylation	1.000
850334	856123	Phosphorylation	1.000
850334	856793	Phosphorylation	1.000
850343	854425	No Modification	1.000
850343	856511	No Modification	1.000
850347	852295	Acetylation	1.000
850347	855700	Acetylation	1.000
850366	850521	Phosphorylation	1.000
850366	850649	Phosphorylation	1.000
850366	851197	Phosphorylation	1.000
850366	851274	Phosphorylation	1.000
850366	851614	Phosphorylation	1.000
850366	852013	Phosphorylation	1.000
850366	852404	Phosphorylation	1.000
850366	852588	Phosphorylation	1.000
850366	852743	Phosphorylation	1.000
850366	852796	Phosphorylation	1.000
850366	853275	Phosphorylation	1.000
850366	853396	Phosphorylation	1.000
850366	853789	Phosphorylation	1.000
850366	854183	Phosphorylation	1.000
850366	854399	Phosphorylation	1.000
850366	855201	Phosphorylation	1.000
850366	855468	Phosphorylation	1.000
850366	855816	Phosphorylation	1.000
850366	856123	Phosphorylation	1.000
850366	856453	Phosphorylation	1.000
850406	851549	Ubiquitination	1.000
850406	856852	Ubiquitination	1.000
850426	851587	No Modification	1.000
850430	852385	Ubiquitination	1.000
850436	850314	Phosphorylation	1.000
850436	851274	Phosphorylation	1.000
850436	851432	Phosphorylation	1.000
850436	851503	Phosphorylation	1.000
850436	851570	Phosphorylation	1.000
850436	851587	Phosphorylation	1.000
850436	852136	Phosphorylation	1.000
850436	852743	Phosphorylation	1.000
850436	853336	Phosphorylation	1.000
850436	853356	Phosphorylation	1.000
850436	854183	Phosphorylation	1.000
850436	854877	Phosphorylation	1.000
850436	855201	Phosphorylation	1.000
850436	855434	Phosphorylation	1.000
850436	855884	Phosphorylation	1.000
850436	856366	Phosphorylation	1.000
850436	856562	Phosphorylation	1.000
850440	853275	Phosphorylation	1.000
850440	853688	Phosphorylation	1.000
850440	854778	Phosphorylation	1.000
850440	855898	Phosphorylation	1.000
850453	850625	Phosphorylation	1.000
850453	851205	Phosphorylation	1.000
850453	851274	Phosphorylation	1.000
850453	851335	Phosphorylation	1.000
850453	851403	Phosphorylation	1.000
850453	851522	Phosphorylation	1.000
850453	851558	Phosphorylation	1.000
850453	851562	Phosphorylation	1.000
850453	851570	Phosphorylation	1.000
850453	852588	Phosphorylation	1.000
850453	852606	Phosphorylation	1.000
850453	853193	Phosphorylation	1.000
850453	853241	Phosphorylation	1.000
850453	853356	Phosphorylation	1.000
850453	854047	Phosphorylation	1.000
850453	854671	Phosphorylation	1.000
850453	854877	Phosphorylation	1.000
850453	854891	Phosphorylation	1.000
850453	854971	Phosphorylation	1.000
850453	855201	Phosphorylation	1.000
850453	855222	Phosphorylation	1.000
850453	855567	Phosphorylation	1.000
850453	855682	Phosphorylation	1.000
850453	856176	Phosphorylation	1.000
850453	856236	Phosphorylation	1.000
850453	856289	Phosphorylation	1.000
850453	856453	Phosphorylation	1.000
850453	856482	Phosphorylation	1.000
850511	850419	Phosphorylation	1.000
850511	850968	Phosphorylation	1.000
850511	851562	Phosphorylation	1.000
850511	852271	Phosphorylation	1.000
850511	852323	Phosphorylation	1.000
850511	852690	Phosphorylation	1.000
850511	853193	Phosphorylation	1.000
850511	854018	Phosphorylation	1.000
850511	854333	Phosphorylation	1.000
850511	854562	Phosphorylation	1.000
850511	854690	Phosphorylation	1.000
850511	855187	Phosphorylation	1.000
850511	855565	Phosphorylation	1.000
850511	856895	Phosphorylation	1.000
850515	851450	Phosphorylation	1.000
850515	852457	Phosphorylation	1.000
850515	853718	Phosphorylation	1.000
850520	852294	Acetylation	1.000
850520	855701	Acetylation	1.000
850530	853503	No Modification	1.000
850539	850768	Ubiquitination	1.000
850568	850328	Phosphorylation	1.000
850568	850438	Phosphorylation	1.000
850568	850490	Phosphorylation	1.000
850568	850562	Phosphorylation	1.000
850568	850572	Phosphorylation	1.000
850568	850593	Phosphorylation	1.000
850568	850626	Phosphorylation	1.000
850568	850631	Phosphorylation	1.000
850568	850636	Phosphorylation	1.000
850568	850683	Phosphorylation	1.000
850568	850717	Phosphorylation	1.000
850568	850748	Phosphorylation	1.000
850568	850749	Phosphorylation	1.000
850568	850792	Phosphorylation	1.000
850568	850912	Phosphorylation	1.000
850568	850963	Phosphorylation	1.000
850568	850970	Phosphorylation	1.000
850568	850980	Phosphorylation	1.000
850568	850982	Phosphorylation	1.000
850568	851016	Phosphorylation	1.000
850568	851029	Phosphorylation	1.000
850568	851157	Phosphorylation	1.000
850568	851172	Phosphorylation	1.000
850568	851180	Phosphorylation	1.000
850568	851205	Phosphorylation	1.000
850568	851412	Phosphorylation	1.000
850568	851558	Phosphorylation	1.000
850568	851564	Phosphorylation	1.000
850568	851582	Phosphorylation	1.000
850568	851676	Phosphorylation	1.000
850568	851691	Phosphorylation	1.000
850568	851747	Phosphorylation	1.000
850568	851907	Phosphorylation	1.000
850568	851928	Phosphorylation	1.000
850568	851935	Phosphorylation	1.000
850568	851956	Phosphorylation	1.000
850568	852097	Phosphorylation	1.000
850568	852200	Phosphorylation	1.000
850568	852215	Phosphorylation	1.000
850568	852225	Phosphorylation	1.000
850568	852233	Phosphorylation	1.000
850568	852271	Phosphorylation	1.000
850568	852286	Phosphorylation	1.000
850568	852406	Phosphorylation	1.000
850568	852467	Phosphorylation	1.000
850568	852476	Phosphorylation	1.000
850568	852569	Phosphorylation	1.000
850568	852664	Phosphorylation	1.000
850568	852665	Phosphorylation	1.000
850568	852667	Phosphorylation	1.000
850568	852691	Phosphorylation	1.000
850568	852703	Phosphorylation	1.000
850568	852734	Phosphorylation	1.000
850568	852773	Phosphorylation	1.000
850568	852801	Phosphorylation	1.000
850568	852806	Phosphorylation	1.000
850568	852825	Phosphorylation	1.000
850568	852844	Phosphorylation	1.000
850568	852861	Phosphorylation	1.000
850568	852915	Phosphorylation	1.000
850568	853031	Phosphorylation	1.000
850568	853036	Phosphorylation	1.000
850568	853064	Phosphorylation	1.000
850568	853164	Phosphorylation	1.000
850568	853250	Phosphorylation	1.000
850568	853262	Phosphorylation	1.000
850568	853280	Phosphorylation	1.000
850568	853293	Phosphorylation	1.000
850568	853295	Phosphorylation	1.000
850568	853304	Phosphorylation	1.000
850568	853305	Phosphorylation	1.000
850568	853318	Phosphorylation	1.000
850568	853361	Phosphorylation	1.000
850568	853457	Phosphorylation	1.000
850568	853535	Phosphorylation	1.000
850568	853539	Phosphorylation	1.000
850568	853706	Phosphorylation	1.000
850568	853708	Phosphorylation	1.000
850568	853730	Phosphorylation	1.000
850568	853732	Phosphorylation	1.000
850568	853801	Phosphorylation	1.000
850568	853824	Phosphorylation	1.000
850568	853878	Phosphorylation	1.000
850568	853945	Phosphorylation	1.000
850568	853949	Phosphorylation	1.000
850568	853967	Phosphorylation	1.000
850568	853969	Phosphorylation	1.000
850568	854017	Phosphorylation	1.000
850568	854220	Phosphorylation	1.000
850568	854245	Phosphorylation	1.000
850568	854259	Phosphorylation	1.000
850568	854280	Phosphorylation	1.000
850568	854290	Phosphorylation	1.000
850568	854309	Phosphorylation	1.000
850568	854431	Phosphorylation	1.000
850568	854509	Phosphorylation	1.000
850568	854518	Phosphorylation	1.000
850568	854639	Phosphorylation	1.000
850568	854658	Phosphorylation	1.000
850568	854699	Phosphorylation	1.000
850568	854736	Phosphorylation	1.000
850568	854758	Phosphorylation	1.000
850568	854759	Phosphorylation	1.000
850568	854760	Phosphorylation	1.000
850568	854805	Phosphorylation	1.000
850568	854819	Phosphorylation	1.000
850568	854940	Phosphorylation	1.000
850568	854957	Phosphorylation	1.000
850568	854978	Phosphorylation	1.000
850568	855068	Phosphorylation	1.000
850568	855112	Phosphorylation	1.000
850568	855171	Phosphorylation	1.000
850568	855201	Phosphorylation	1.000
850568	855210	Phosphorylation	1.000
850568	855335	Phosphorylation	1.000
850568	855400	Phosphorylation	1.000
850568	855449	Phosphorylation	1.000
850568	855454	Phosphorylation	1.000
850568	855476	Phosphorylation	1.000
850568	855495	Phosphorylation	1.000
850568	855503	Phosphorylation	1.000
850568	855535	Phosphorylation	1.000
850568	855602	Phosphorylation	1.000
850568	855704	Phosphorylation	1.000
850568	855710	Phosphorylation	1.000
850568	855768	Phosphorylation	1.000
850568	855947	Phosphorylation	1.000
850568	855957	Phosphorylation	1.000
850568	855964	Phosphorylation	1.000
850568	855970	Phosphorylation	1.000
850568	856004	Phosphorylation	1.000
850568	856147	Phosphorylation	1.000
850568	856148	Phosphorylation	1.000
850568	856198	Phosphorylation	1.000
850568	856275	Phosphorylation	1.000
850568	856301	Phosphorylation	1.000
850568	856317	Phosphorylation	1.000
850568	856490	Phosphorylation	1.000
850568	856512	Phosphorylation	1.000
850568	856516	Phosphorylation	1.000
850568	856517	Phosphorylation	1.000
850568	856588	Phosphorylation	1.000
850568	856698	Phosphorylation	1.000
850568	856781	Phosphorylation	1.000
850568	856827	Phosphorylation	1.000
850568	856865	Phosphorylation	1.000
850568	856868	Phosphorylation	1.000
850568	856885	Phosphorylation	1.000
850568	856886	Phosphorylation	1.000
850568	856897	Phosphorylation	1.000
850568	856898	Phosphorylation	1.000
850568	856901	Phosphorylation	1.000
850568	856921	Phosphorylation	1.000
850568	856922	Phosphorylation	1.000
850572	856314	No Modification	1.000
850575	851587	No Modification	1.000
850584	851561	Acetylation	1.000
850584	852457	Phosphorylation	1.000
850584	853371	Acetylation	1.000
850584	854786	Acetylation	1.000
850584	855099	Acetylation	1.000
850584	856236	Phosphorylation	1.000
850584	856237	Phosphorylation	1.000
850585	850768	Dephosphorylation	1.000
850585	850879	Dephosphorylation	1.000
850585	851209	Dephosphorylation	1.000
850585	851274	Dephosphorylation	1.000
850585	851724	Dephosphorylation	1.000
850585	852352	Dephosphorylation	1.000
850585	852881	Dephosphorylation	1.000
850585	853244	Dephosphorylation	1.000
850585	853513	Dephosphorylation	1.000
850585	853752	Dephosphorylation	1.000
850585	854223	Dephosphorylation	1.000
850585	854700	Dephosphorylation	1.000
850585	855861	Dephosphorylation	1.000
850585	856518	Dephosphorylation	1.000
850585	856680	Dephosphorylation	1.000
850597	851691	Ubiquitination	1.000
850620	850719	Ubiquitination	1.000
850620	851337	Ubiquitination	1.000
850620	851624	Ubiquitination	1.000
850620	851666	Ubiquitination	1.000
850620	852376	Ubiquitination	1.000
850620	856536	Proteolytic Processing	1.000
850641	850733	Phosphorylation	1.000
850641	851274	Phosphorylation	1.000
850641	852695	Phosphorylation	1.000
850641	852806	Phosphorylation	1.000
850641	854144	Phosphorylation	1.000
850641	855128	Phosphorylation	1.000
850651	852325	No Modification	1.000
850658	852295	Acetylation	1.000
850658	853327	No Modification	1.000
850658	855475	No Modification	1.000
850658	855700	Acetylation	1.000
850658	856092	Deacetylation	1.000
850676	850504	No Modification	1.000
850686	853332	No Modification	1.000
850691	851415	Phosphorylation	1.000
850692	851363	No Modification	1.000
850694	853503	No Modification	1.000
850697	851587	No Modification	1.000
850702	852295	Methylation	1.000
850702	855700	Methylation	1.000
850711	851542	Ubiquitination	1.000
850719	852385	Ubiquitination	1.000
850744	852295	Acetylation	1.000
850744	855700	Acetylation	1.000
850768	851624	Ubiquitination	1.000
850768	853338	Phosphorylation	1.000
850768	855819	Phosphorylation	1.000
850768	856862	Ubiquitination	1.000
850785	2827704	Phosphorylation	1.000
850785	850961	Phosphorylation	1.000
850785	851059	Phosphorylation	1.000
850785	851089	Phosphorylation	1.000
850785	851324	Phosphorylation	1.000
850785	851729	Phosphorylation	1.000
850785	852257	Phosphorylation	1.000
850785	852467	Phosphorylation	1.000
850785	852848	Phosphorylation	1.000
850785	852892	Phosphorylation	1.000
850785	853489	Phosphorylation	1.000
850785	853502	Phosphorylation	1.000
850785	853518	Phosphorylation	1.000
850785	853965	Phosphorylation	1.000
850785	853975	Phosphorylation	1.000
850785	854072	Phosphorylation	1.000
850785	854267	Phosphorylation	1.000
850785	854635	Phosphorylation	1.000
850785	854671	Phosphorylation	1.000
850785	854747	Phosphorylation	1.000
850785	854767	Phosphorylation	1.000
850785	855535	Phosphorylation	1.000
850785	855673	Phosphorylation	1.000
850785	855775	Phosphorylation	1.000
850785	855998	Phosphorylation	1.000
850785	856614	Phosphorylation	1.000
850785	856812	Phosphorylation	1.000
850785	856859	Phosphorylation	1.000
850792	851691	Ubiquitination	1.000
850803	850325	Phosphorylation	1.000
850803	850683	Phosphorylation	1.000
850803	850829	Phosphorylation	1.000
850803	850950	Phosphorylation	1.000
850803	852480	Phosphorylation	1.000
850803	853352	Phosphorylation	1.000
850803	853760	Phosphorylation	1.000
850803	855053	Phosphorylation	1.000
850803	855208	Phosphorylation	1.000
850803	855554	Phosphorylation	1.000
850803	856854	Phosphorylation	1.000
850818	851691	Ubiquitination	1.000
850819	851424	Nedd(Rub1)ylation	1.000
850819	851424	Ubiquitination	1.000
850828	852742	Phosphorylation	1.000
850828	855881	Phosphorylation	1.000
850834	850643	No Modification	1.000
850875	855343	No Modification	1.000
850930	856382	No Modification	1.000
850935	856083	No Modification	1.000
850947	852770	Prenylation	1.000
850947	856702	Prenylation	1.000
850950	850578	Phosphorylation	1.000
850950	850961	Phosphorylation	1.000
850950	851429	Phosphorylation	1.000
850950	851584	Phosphorylation	1.000
850950	851747	Phosphorylation	1.000
850950	851751	Phosphorylation	1.000
850950	852276	Phosphorylation	1.000
850950	852405	Phosphorylation	1.000
850950	853396	Phosphorylation	1.000
850950	853526	Phosphorylation	1.000
850950	853686	Phosphorylation	1.000
850950	854183	Phosphorylation	1.000
850950	854671	Phosphorylation	1.000
850950	855222	Phosphorylation	1.000
850950	855434	Phosphorylation	1.000
850950	855449	Phosphorylation	1.000
850950	855454	Phosphorylation	1.000
850950	855650	Phosphorylation	1.000
850950	855783	Phosphorylation	1.000
850950	855953	Phosphorylation	1.000
850950	856207	Phosphorylation	1.000
850950	856289	Phosphorylation	1.000
850950	856426	Phosphorylation	1.000
850950	856532	Phosphorylation	1.000
850950	856859	Phosphorylation	1.000
851019	853275	Phosphorylation	1.000
851019	855625	No Modification	1.000
851024	852122	Sumoylation	1.000
851038	851587	No Modification	1.000
851044	850643	No Modification	1.000
851075	850768	Dephosphorylation	1.000
851075	856478	Dephosphorylation	1.000
851076	850325	Phosphorylation	1.000
851076	851396	Phosphorylation	1.000
851076	853313	Phosphorylation	1.000
851076	853522	Phosphorylation	1.000
851076	854144	Phosphorylation	1.000
851086	856425	Phosphorylation	1.000
851153	851765	Dephosphorylation	1.000
851171	854149	Ubiquitination	1.000
851173	852265	Phosphorylation	1.000
851173	856394	No Modification	1.000
851216	850314	Phosphorylation	1.000
851216	850961	Phosphorylation	1.000
851216	851274	Phosphorylation	1.000
851216	851403	Phosphorylation	1.000
851216	851712	Phosphorylation	1.000
851216	851846	Phosphorylation	1.000
851216	851887	Phosphorylation	1.000
851216	852065	Phosphorylation	1.000
851216	852606	Phosphorylation	1.000
851216	853334	Phosphorylation	1.000
851216	853686	Phosphorylation	1.000
851216	853995	Phosphorylation	1.000
851216	854902	Phosphorylation	1.000
851216	854971	Phosphorylation	1.000
851216	855222	Phosphorylation	1.000
851216	855783	Phosphorylation	1.000
851216	856289	Phosphorylation	1.000
851216	856361	Phosphorylation	1.000
851224	855201	Dephosphorylation	1.000
851250	851533	Phosphorylation	1.000
851265	852295	Methylation	1.000
851265	855700	Methylation	1.000
851274	852448	Phosphorylation	1.000
851274	852459	Phosphorylation	1.000
851274	852606	Phosphorylation	1.000
851274	852984	Phosphorylation	1.000
851274	854183	Phosphorylation	1.000
851274	854700	Phosphorylation	1.000
851274	854971	Phosphorylation	1.000
851278	851587	No Modification	1.000
851306	852457	Phosphorylation	1.000
851312	850437	Phosphorylation	1.000
851312	850441	Phosphorylation	1.000
851312	851273	Phosphorylation	1.000
851312	851274	Phosphorylation	1.000
851312	851306	Phosphorylation	1.000
851312	851403	Phosphorylation	1.000
851312	851425	Phosphorylation	1.000
851312	851522	Phosphorylation	1.000
851312	852205	Phosphorylation	1.000
851312	852257	Phosphorylation	1.000
851312	852276	Phosphorylation	1.000
851312	852323	Phosphorylation	1.000
851312	853164	Phosphorylation	1.000
851312	853193	Phosphorylation	1.000
851312	853241	Phosphorylation	1.000
851312	853334	Phosphorylation	1.000
851312	853396	Phosphorylation	1.000
851312	853567	Phosphorylation	1.000
851312	853686	Phosphorylation	1.000
851312	853782	Phosphorylation	1.000
851312	853857	Phosphorylation	1.000
851312	853967	Phosphorylation	1.000
851312	854089	Phosphorylation	1.000
851312	854699	Phosphorylation	1.000
851312	854891	Phosphorylation	1.000
851312	854971	Phosphorylation	1.000
851312	855128	Phosphorylation	1.000
851312	855171	Phosphorylation	1.000
851312	855201	Phosphorylation	1.000
851312	855495	Phosphorylation	1.000
851312	855739	Phosphorylation	1.000
851312	855937	Phosphorylation	1.000
851312	856368	Phosphorylation	1.000
851312	856457	Phosphorylation	1.000
851312	856521	Phosphorylation	1.000
851312	856541	Phosphorylation	1.000
851320	854211	No Modification	1.000
851327	853096	Ubiquitination	1.000
851327	853859	Ubiquitination	1.000
851358	856294	No Modification	1.000
851363	850692	No Modification	1.000
851363	850692	Phosphorylation	1.000
851363	854659	No Modification	1.000
851363	854659	Phosphorylation	1.000
851368	854901	Dephosphorylation	1.000
851372	851335	No Modification	1.000
851372	852462	No Modification	1.000
851373	852122	Sumoylation	1.000
851391	856920	No Modification	1.000
851396	852265	Phosphorylation	1.000
851396	852931	Phosphorylation	1.000
851415	851450	Phosphorylation	1.000
851415	852888	Proteolytic Processing	1.000
851415	853098	Proteolytic Processing	1.000
851415	854663	Phosphorylation	1.000
851415	855706	Phosphorylation	1.000
851415	856136	Phosphorylation	1.000
851415	856290	Phosphorylation	1.000
851415	856425	Phosphorylation	1.000
851415	856918	Phosphorylation	1.000
851424	851717	Nedd(Rub1)ylation	1.000
851424	851928	Nedd(Rub1)ylation	1.000
851424	853986	Nedd(Rub1)ylation	1.000
851424	854133	Nedd(Rub1)ylation	1.000
851430	850594	Phosphorylation	1.000
851435	850864	Deubiquitination	1.000
851435	853969	Deubiquitination	1.000
851435	854658	Deubiquitination	1.000
851450	850760	Phosphorylation	1.000
851450	851197	Phosphorylation	1.000
851450	851213	Phosphorylation	1.000
851450	851388	Phosphorylation	1.000
851450	851415	Phosphorylation	1.000
851450	852312	Phosphorylation	1.000
851450	854150	Phosphorylation	1.000
851450	854345	Phosphorylation	1.000
851450	854446	Phosphorylation	1.000
851450	856123	Phosphorylation	1.000
851450	856793	Phosphorylation	1.000
851457	850687	Phosphorylation	1.000
851457	850787	Phosphorylation	1.000
851457	851157	Phosphorylation	1.000
851457	851274	Phosphorylation	1.000
851457	851751	Phosphorylation	1.000
851457	851857	Phosphorylation	1.000
851457	852135	Phosphorylation	1.000
851457	852144	Phosphorylation	1.000
851457	852271	Phosphorylation	1.000
851457	852433	Phosphorylation	1.000
851457	852929	Phosphorylation	1.000
851457	853333	Phosphorylation	1.000
851457	853518	Phosphorylation	1.000
851457	853972	Phosphorylation	1.000
851457	854891	Phosphorylation	1.000
851457	854945	Phosphorylation	1.000
851457	855926	Phosphorylation	1.000
851457	855950	Phosphorylation	1.000
851457	856464	Phosphorylation	1.000
851457	856591	Phosphorylation	1.000
851457	856698	Phosphorylation	1.000
851457	856793	Phosphorylation	1.000
851457	856812	Phosphorylation	1.000
851495	852385	Sumoylation	1.000
851513	852079	Dephosphorylation	1.000
851513	854142	Dephosphorylation	1.000
851520	852294	Deacetylation	1.000
851520	852295	Deacetylation	1.000
851520	853972	Deacetylation	1.000
851520	855700	Deacetylation	1.000
851520	855701	Deacetylation	1.000
851533	851274	Phosphorylation	1.000
851533	851957	Phosphorylation	1.000
851533	852794	Phosphorylation	1.000
851533	853356	Phosphorylation	1.000
851533	853361	Phosphorylation	1.000
851533	853824	Phosphorylation	1.000
851533	854700	Phosphorylation	1.000
851533	855535	Phosphorylation	1.000
851533	855607	Phosphorylation	1.000
851533	856161	Phosphorylation	1.000
851533	856616	Phosphorylation	1.000
851545	850980	Phosphorylation	1.000
851545	851623	Phosphorylation	1.000
851545	852258	Phosphorylation	1.000
851545	852501	Phosphorylation	1.000
851545	852673	Phosphorylation	1.000
851545	855950	Phosphorylation	1.000
851545	856130	Phosphorylation	1.000
851545	856680	Phosphorylation	1.000
851549	852006	Sumoylation	1.000
851549	852122	Sumoylation	1.000
851549	854976	Sumoylation	1.000
851549	856852	No Modification	1.000
851554	851691	Ubiquitination	1.000
851556	851587	No Modification	1.000
851558	850803	Dephosphorylation	1.000
851568	856612	Phosphorylation	1.000
851623	855950	Phosphorylation	1.000
851624	850768	Ubiquitination	1.000
851624	853041	Ubiquitination	1.000
851624	853244	Ubiquitination	1.000
851624	853252	Ubiquitination	1.000
851624	853283	Ubiquitination	1.000
851624	854227	Phosphorylation	1.000
851624	854776	Phosphorylation	1.000
851624	855239	Ubiquitination	1.000
851624	855819	Ubiquitination	1.000
851630	850643	No Modification	1.000
851631	851415	Ubiquitination	1.000
851631	852295	Ubiquitination	1.000
851631	855700	Ubiquitination	1.000
851647	855950	Dephosphorylation	1.000
851653	856860	Phosphorylation	1.000
851666	855607	Ubiquitination	1.000
851666	856515	Ubiquitination	1.000
851691	853140	Ubiquitination	1.000
851696	851691	Ubiquitination	1.000
851700	850437	Phosphorylation	1.000
851700	853164	Phosphorylation	1.000
851700	854699	Phosphorylation	1.000
851716	856862	Ubiquitination	1.000
851718	852440	Methylation	1.000
851723	852295	Acetylation	1.000
851723	855700	Acetylation	1.000
851745	852295	Acetylation	1.000
851745	855700	Acetylation	1.000
851747	856612	Phosphorylation	1.000
851752	852440	No Modification	1.000
851756	852295	Acetylation	1.000
851756	855700	Acetylation	1.000
851771	855841	No Modification	1.000
851775	850507	No Modification	1.000
851803	855950	Phosphorylation	1.000
851810	854418	Acetylation	1.000
851811	854418	Acetylation	1.000
851834	850437	Phosphorylation	1.000
851834	852214	Phosphorylation	1.000
851834	852257	Phosphorylation	1.000
851834	852351	Phosphorylation	1.000
851834	852691	Phosphorylation	1.000
851834	853164	Phosphorylation	1.000
851834	853508	Phosphorylation	1.000
851834	853594	Phosphorylation	1.000
851834	853769	Phosphorylation	1.000
851834	854699	Phosphorylation	1.000
851834	854778	Phosphorylation	1.000
851834	855171	Phosphorylation	1.000
851834	855769	Phosphorylation	1.000
851834	856460	Phosphorylation	1.000
851847	851691	Ubiquitination	1.000
851849	851587	No Modification	1.000
851857	853876	Prenylation	1.000
851857	854342	No Modification	1.000
851857	855568	No Modification	1.000
851877	852945	Phosphorylation	1.000
851905	853338	Phosphorylation	1.000
851955	850444	No Modification	1.000
851957	852457	Phosphorylation	1.000
851957	855819	Phosphorylation	1.000
851998	851495	Sumoylation	1.000
852001	852295	Acetylation	1.000
852001	855700	Acetylation	1.000
852018	851495	Sumoylation	1.000
852018	852122	Sumoylation	1.000
852018	852385	Sumoylation	1.000
852018	854976	Sumoylation	1.000
852029	851587	No Modification	1.000
852050	852295	Methylation	1.000
852050	855700	Methylation	1.000
852057	854971	Phosphorylation	1.000
852059	852295	Acetylation	1.000
852059	855700	Acetylation	1.000
852062	852881	Ubiquitination	1.000
852068	852295	Ubiquitination	1.000
852068	855700	Ubiquitination	1.000
852070	852770	Prenylation	1.000
852077	850928	Phosphorylation	1.000
852077	853356	Phosphorylation	1.000
852077	854026	Phosphorylation	1.000
852077	854971	Phosphorylation	1.000
852077	855489	Phosphorylation	1.000
852077	855830	Phosphorylation	1.000
852080	852295	Methylation	1.000
852080	855700	Methylation	1.000
852088	850490	Phosphorylation	1.000
852088	850562	Phosphorylation	1.000
852088	850578	Phosphorylation	1.000
852088	850632	Phosphorylation	1.000
852088	850843	Phosphorylation	1.000
852088	850889	Phosphorylation	1.000
852088	850943	Phosphorylation	1.000
852088	850970	Phosphorylation	1.000
852088	851160	Phosphorylation	1.000
852088	851271	Phosphorylation	1.000
852088	851306	Phosphorylation	1.000
852088	851373	Phosphorylation	1.000
852088	851488	Phosphorylation	1.000
852088	851509	Phosphorylation	1.000
852088	851536	Phosphorylation	1.000
852088	851691	Phosphorylation	1.000
852088	851698	Phosphorylation	1.000
852088	851887	Phosphorylation	1.000
852088	851907	Phosphorylation	1.000
852088	852218	Phosphorylation	1.000
852088	852225	Phosphorylation	1.000
852088	852295	Phosphorylation	1.000
852088	852415	Phosphorylation	1.000
852088	852427	Phosphorylation	1.000
852088	852452	Phosphorylation	1.000
852088	852664	Phosphorylation	1.000
852088	852665	Phosphorylation	1.000
852088	852806	Phosphorylation	1.000
852088	852848	Phosphorylation	1.000
852088	852861	Phosphorylation	1.000
852088	853167	Phosphorylation	1.000
852088	853293	Phosphorylation	1.000
852088	853334	Phosphorylation	1.000
852088	853341	Phosphorylation	1.000
852088	853361	Phosphorylation	1.000
852088	853365	Phosphorylation	1.000
852088	853419	Phosphorylation	1.000
852088	853477	Phosphorylation	1.000
852088	853738	Phosphorylation	1.000
852088	853783	Phosphorylation	1.000
852088	853845	Phosphorylation	1.000
852088	853861	Phosphorylation	1.000
852088	853878	Phosphorylation	1.000
852088	853892	Phosphorylation	1.000
852088	853945	Phosphorylation	1.000
852088	853984	Phosphorylation	1.000
852088	854183	Phosphorylation	1.000
852088	854220	Phosphorylation	1.000
852088	854290	Phosphorylation	1.000
852088	854373	Phosphorylation	1.000
852088	854391	Phosphorylation	1.000
852088	854518	Phosphorylation	1.000
852088	854650	Phosphorylation	1.000
852088	854694	Phosphorylation	1.000
852088	854699	Phosphorylation	1.000
852088	854735	Phosphorylation	1.000
852088	854767	Phosphorylation	1.000
852088	854929	Phosphorylation	1.000
852088	854940	Phosphorylation	1.000
852088	855029	Phosphorylation	1.000
852088	855053	Phosphorylation	1.000
852088	855128	Phosphorylation	1.000
852088	855201	Phosphorylation	1.000
852088	855245	Phosphorylation	1.000
852088	855335	Phosphorylation	1.000
852088	855449	Phosphorylation	1.000
852088	855495	Phosphorylation	1.000
852088	855535	Phosphorylation	1.000
852088	855725	Phosphorylation	1.000
852088	855747	Phosphorylation	1.000
852088	855957	Phosphorylation	1.000
852088	855970	Phosphorylation	1.000
852088	856231	Phosphorylation	1.000
852088	856264	Phosphorylation	1.000
852088	856279	Phosphorylation	1.000
852088	856301	Phosphorylation	1.000
852088	856352	Phosphorylation	1.000
852088	856472	Phosphorylation	1.000
852088	856503	Phosphorylation	1.000
852088	856517	Phosphorylation	1.000
852088	856535	Phosphorylation	1.000
852088	856612	Acetylation	1.000
852088	856612	Phosphorylation	1.000
852088	856624	Phosphorylation	1.000
852088	856745	Phosphorylation	1.000
852088	856750	Phosphorylation	1.000
852088	856763	Phosphorylation	1.000
852088	856859	Phosphorylation	1.000
852088	856862	Phosphorylation	1.000
852098	852124	No Modification	1.000
852101	852977	Phosphorylation	1.000
852101	853275	Phosphorylation	1.000
852101	853733	Phosphorylation	1.000
852101	855130	Phosphorylation	1.000
852101	856103	Phosphorylation	1.000
852101	856612	Phosphorylation	1.000
852119	850325	Phosphorylation	1.000
852119	850943	Phosphorylation	1.000
852119	851059	Phosphorylation	1.000
852119	851373	Phosphorylation	1.000
852119	853769	Phosphorylation	1.000
852119	855110	Phosphorylation	1.000
852122	853041	Sumoylation	1.000
852122	854780	Proteolytic Processing	1.000
852122	855636	Sumoylation	1.000
852122	856087	Proteolytic Processing	1.000
852122	856536	Proteolytic Processing	1.000
852135	852814	Phosphorylation	1.000
852135	853541	Phosphorylation	1.000
852135	854426	Phosphorylation	1.000
852135	854703	Phosphorylation	1.000
852135	855830	Phosphorylation	1.000
852169	852241	Phosphorylation	1.000
852169	853350	Phosphorylation	1.000
852173	856862	Ubiquitination	1.000
852190	851266	Phosphorylation	1.000
852190	851306	Phosphorylation	1.000
852190	851457	Phosphorylation	1.000
852190	851975	Phosphorylation	1.000
852190	854361	Phosphorylation	1.000
852190	855404	Phosphorylation	1.000
852194	851691	Ubiquitination	1.000
852219	854261	Phosphorylation	1.000
852226	856612	Phosphorylation	1.000
852265	850521	Phosphorylation	1.000
852265	850600	Phosphorylation	1.000
852265	850689	Phosphorylation	1.000
852265	850889	Phosphorylation	1.000
852265	851019	Phosphorylation	1.000
852265	851110	Phosphorylation	1.000
852265	851172	Phosphorylation	1.000
852265	851199	Phosphorylation	1.000
852265	851381	Phosphorylation	1.000
852265	851396	Phosphorylation	1.000
852265	851403	Phosphorylation	1.000
852265	851488	Phosphorylation	1.000
852265	851600	Phosphorylation	1.000
852265	851680	Phosphorylation	1.000
852265	851698	Phosphorylation	1.000
852265	851730	Phosphorylation	1.000
852265	851731	Phosphorylation	1.000
852265	851811	Phosphorylation	1.000
852265	851859	Phosphorylation	1.000
852265	851996	Phosphorylation	1.000
852265	852049	Phosphorylation	1.000
852265	852050	Phosphorylation	1.000
852265	852091	Phosphorylation	1.000
852265	852223	Phosphorylation	1.000
852265	852225	Phosphorylation	1.000
852265	852258	Phosphorylation	1.000
852265	852271	Phosphorylation	1.000
852265	852344	Phosphorylation	1.000
852265	852377	Phosphorylation	1.000
852265	852562	Phosphorylation	1.000
852265	852779	Phosphorylation	1.000
852265	852798	Phosphorylation	1.000
852265	852825	Phosphorylation	1.000
852265	852912	Phosphorylation	1.000
852265	853152	Phosphorylation	1.000
852265	853283	Phosphorylation	1.000
852265	853325	Phosphorylation	1.000
852265	853471	Phosphorylation	1.000
852265	853781	Phosphorylation	1.000
852265	853801	Phosphorylation	1.000
852265	853990	Phosphorylation	1.000
852265	853993	Phosphorylation	1.000
852265	854048	Phosphorylation	1.000
852265	854135	Phosphorylation	1.000
852265	854144	Phosphorylation	1.000
852265	854309	Phosphorylation	1.000
852265	854322	Phosphorylation	1.000
852265	854450	Phosphorylation	1.000
852265	854962	Phosphorylation	1.000
852265	855184	Phosphorylation	1.000
852265	855224	Phosphorylation	1.000
852265	855275	Phosphorylation	1.000
852265	855304	Phosphorylation	1.000
852265	855423	Phosphorylation	1.000
852265	855434	Phosphorylation	1.000
852265	855450	Phosphorylation	1.000
852265	855495	Phosphorylation	1.000
852265	855535	Phosphorylation	1.000
852265	855586	Phosphorylation	1.000
852265	855587	Phosphorylation	1.000
852265	855671	Phosphorylation	1.000
852265	855753	Phosphorylation	1.000
852265	855786	Phosphorylation	1.000
852265	855816	Phosphorylation	1.000
852265	855957	Phosphorylation	1.000
852265	855970	Phosphorylation	1.000
852265	856058	Phosphorylation	1.000
852265	856201	Phosphorylation	1.000
852265	856231	Phosphorylation	1.000
852265	856258	Phosphorylation	1.000
852265	856261	Phosphorylation	1.000
852265	856282	Phosphorylation	1.000
852265	856285	Phosphorylation	1.000
852265	856367	Phosphorylation	1.000
852265	856484	Phosphorylation	1.000
852265	856517	Phosphorylation	1.000
852265	856532	Phosphorylation	1.000
852265	856624	Phosphorylation	1.000
852265	856657	Phosphorylation	1.000
852265	856660	Phosphorylation	1.000
852265	856680	Phosphorylation	1.000
852265	856815	Phosphorylation	1.000
852265	856835	Phosphorylation	1.000
852265	856859	Phosphorylation	1.000
852265	856895	Phosphorylation	1.000
852276	854353	No Modification	1.000
852276	854713	Phosphorylation	1.000
852281	851587	No Modification	1.000
852294	851346	Acetylation	1.000
852294	852322	Methylation	1.000
852294	853167	Acetylation	1.000
852294	854418	Acetylation	1.000
852295	852050	Methylation	1.000
852295	853167	Acetylation	1.000
852295	854418	Acetylation	1.000
852322	851548	Methylation	1.000
852322	852042	Methylation	1.000
852322	852294	Methylation	1.000
852322	852755	Methylation	1.000
852322	853064	Methylation	1.000
852322	853997	Methylation	1.000
852322	855701	Methylation	1.000
852322	855728	Methylation	1.000
852322	856351	No Modification	1.000
852322	856489	Methylation	1.000
852351	850392	Phosphorylation	1.000
852351	850577	Phosphorylation	1.000
852351	850580	Phosphorylation	1.000
852351	850643	Phosphorylation	1.000
852351	850903	Phosphorylation	1.000
852351	850982	Phosphorylation	1.000
852351	851815	Phosphorylation	1.000
852351	851825	Phosphorylation	1.000
852351	851907	Phosphorylation	1.000
852351	851956	Phosphorylation	1.000
852351	852233	Phosphorylation	1.000
852351	852617	Phosphorylation	1.000
852351	852665	Phosphorylation	1.000
852351	852703	Phosphorylation	1.000
852351	852724	Phosphorylation	1.000
852351	852773	Phosphorylation	1.000
852351	852904	Phosphorylation	1.000
852351	853036	Phosphorylation	1.000
852351	853064	Phosphorylation	1.000
852351	853155	Phosphorylation	1.000
852351	853361	Phosphorylation	1.000
852351	853875	Phosphorylation	1.000
852351	853878	Phosphorylation	1.000
852351	853967	Phosphorylation	1.000
852351	853969	Phosphorylation	1.000
852351	854220	Phosphorylation	1.000
852351	854414	Phosphorylation	1.000
852351	854431	Phosphorylation	1.000
852351	854507	Phosphorylation	1.000
852351	854717	Phosphorylation	1.000
852351	855262	Phosphorylation	1.000
852351	855291	Phosphorylation	1.000
852351	855343	Phosphorylation	1.000
852351	855350	Phosphorylation	1.000
852351	855444	Phosphorylation	1.000
852351	855449	Phosphorylation	1.000
852351	855495	Phosphorylation	1.000
852351	855704	Phosphorylation	1.000
852351	855878	Phosphorylation	1.000
852351	855998	Phosphorylation	1.000
852351	856408	Phosphorylation	1.000
852351	856566	Phosphorylation	1.000
852351	856868	Phosphorylation	1.000
852373	852295	Acetylation	1.000
852373	855700	Acetylation	1.000
852373	855949	No Modification	1.000
852375	850643	No Modification	1.000
852376	855607	Ubiquitination	1.000
852376	856515	Ubiquitination	1.000
852385	850430	Ubiquitination	1.000
852385	850620	Ubiquitination	1.000
852385	850719	Ubiquitination	1.000
852385	851666	Ubiquitination	1.000
852385	852793	Ubiquitination	1.000
852385	852822	Ubiquitination	1.000
852397	851259	No Modification	1.000
852415	854746	Methylation	1.000
852431	851811	Methylation	1.000
852432	850768	Phosphorylation	1.000
852433	851266	Phosphorylation	1.000
852433	851306	Phosphorylation	1.000
852433	851457	Phosphorylation	1.000
852433	851648	Phosphorylation	1.000
852433	851803	Phosphorylation	1.000
852433	852110	Phosphorylation	1.000
852433	854361	Phosphorylation	1.000
852433	855404	Phosphorylation	1.000
852433	855950	Phosphorylation	1.000
852433	856119	Phosphorylation	1.000
852457	850296	Phosphorylation	1.000
852457	850306	Phosphorylation	1.000
852457	850330	Phosphorylation	1.000
852457	850345	Phosphorylation	1.000
852457	850429	Phosphorylation	1.000
852457	850584	Phosphorylation	1.000
852457	850607	Phosphorylation	1.000
852457	850639	Phosphorylation	1.000
852457	850652	Phosphorylation	1.000
852457	850657	Phosphorylation	1.000
852457	850658	Phosphorylation	1.000
852457	850692	Phosphorylation	1.000
852457	850695	Phosphorylation	1.000
852457	850724	Phosphorylation	1.000
852457	850734	Phosphorylation	1.000
852457	850768	Phosphorylation	1.000
852457	850775	Phosphorylation	1.000
852457	850785	Phosphorylation	1.000
852457	850792	Phosphorylation	1.000
852457	850822	Phosphorylation	1.000
852457	850879	Phosphorylation	1.000
852457	850880	Phosphorylation	1.000
852457	850884	Phosphorylation	1.000
852457	850887	Phosphorylation	1.000
852457	850916	Phosphorylation	1.000
852457	850920	Phosphorylation	1.000
852457	850939	Phosphorylation	1.000
852457	850984	Phosphorylation	1.000
852457	851010	Phosphorylation	1.000
852457	851016	Phosphorylation	1.000
852457	851024	Phosphorylation	1.000
852457	851029	Phosphorylation	1.000
852457	851110	Phosphorylation	1.000
852457	851117	Phosphorylation	1.000
852457	851145	Phosphorylation	1.000
852457	851150	Phosphorylation	1.000
852457	851177	Phosphorylation	1.000
852457	851180	Phosphorylation	1.000
852457	851191	Phosphorylation	1.000
852457	851202	Phosphorylation	1.000
852457	851205	Phosphorylation	1.000
852457	851209	Phosphorylation	1.000
852457	851213	Phosphorylation	1.000
852457	851214	Phosphorylation	1.000
852457	851263	Phosphorylation	1.000
852457	851265	Phosphorylation	1.000
852457	851306	Phosphorylation	1.000
852457	851338	Phosphorylation	1.000
852457	851359	Phosphorylation	1.000
852457	851373	Phosphorylation	1.000
852457	851380	Phosphorylation	1.000
852457	851403	Phosphorylation	1.000
852457	851445	Phosphorylation	1.000
852457	851452	Phosphorylation	1.000
852457	851469	Phosphorylation	1.000
852457	851488	Phosphorylation	1.000
852457	851536	Phosphorylation	1.000
852457	851545	Phosphorylation	1.000
852457	851564	Phosphorylation	1.000
852457	851591	Phosphorylation	1.000
852457	851600	Phosphorylation	1.000
852457	851612	Phosphorylation	1.000
852457	851623	Phosphorylation	1.000
852457	851667	Phosphorylation	1.000
852457	851671	Phosphorylation	1.000
852457	851691	Phosphorylation	1.000
852457	851701	Phosphorylation	1.000
852457	851708	Phosphorylation	1.000
852457	851712	Phosphorylation	1.000
852457	851724	Phosphorylation	1.000
852457	851803	Phosphorylation	1.000
852457	851809	Phosphorylation	1.000
852457	851813	Phosphorylation	1.000
852457	851825	Phosphorylation	1.000
852457	851879	Phosphorylation	1.000
852457	851887	Phosphorylation	1.000
852457	851904	Phosphorylation	1.000
852457	851930	Phosphorylation	1.000
852457	851949	Phosphorylation	1.000
852457	851957	Phosphorylation	1.000
852457	851985	Phosphorylation	1.000
852457	851997	Phosphorylation	1.000
852457	852049	Phosphorylation	1.000
852457	852062	Phosphorylation	1.000
852457	852112	Phosphorylation	1.000
852457	852119	Phosphorylation	1.000
852457	852169	Phosphorylation	1.000
852457	852194	Phosphorylation	1.000
852457	852216	Phosphorylation	1.000
852457	852257	Phosphorylation	1.000
852457	852269	Phosphorylation	1.000
852457	852270	Phosphorylation	1.000
852457	852276	Phosphorylation	1.000
852457	852326	Phosphorylation	1.000
852457	852352	Phosphorylation	1.000
852457	852395	Phosphorylation	1.000
852457	852398	Phosphorylation	1.000
852457	852432	Phosphorylation	1.000
852457	852435	Phosphorylation	1.000
852457	852453	Phosphorylation	1.000
852457	852499	Phosphorylation	1.000
852457	852615	Phosphorylation	1.000
852457	852655	Phosphorylation	1.000
852457	852753	Phosphorylation	1.000
852457	852762	Phosphorylation	1.000
852457	852782	Phosphorylation	1.000
852457	852783	Phosphorylation	1.000
852457	852805	Phosphorylation	1.000
852457	852881	Phosphorylation	1.000
852457	852897	Phosphorylation	1.000
852457	852923	Phosphorylation	1.000
852457	852984	Phosphorylation	1.000
852457	853098	Phosphorylation	1.000
852457	853100	Phosphorylation	1.000
852457	853136	Phosphorylation	1.000
852457	853153	Phosphorylation	1.000
852457	853186	Phosphorylation	1.000
852457	853193	Phosphorylation	1.000
852457	853213	Phosphorylation	1.000
852457	853244	Phosphorylation	1.000
852457	853252	Phosphorylation	1.000
852457	853283	Phosphorylation	1.000
852457	853327	Phosphorylation	1.000
852457	853333	Phosphorylation	1.000
852457	853353	Phosphorylation	1.000
852457	853361	Phosphorylation	1.000
852457	853369	Phosphorylation	1.000
852457	853386	Phosphorylation	1.000
852457	853396	Phosphorylation	1.000
852457	853490	Phosphorylation	1.000
852457	853514	Phosphorylation	1.000
852457	853522	Phosphorylation	1.000
852457	853545	Phosphorylation	1.000
852457	853553	Phosphorylation	1.000
852457	853554	Phosphorylation	1.000
852457	853606	Phosphorylation	1.000
852457	853650	Phosphorylation	1.000
852457	853686	Phosphorylation	1.000
852457	853729	Phosphorylation	1.000
852457	853744	Phosphorylation	1.000
852457	853752	Phosphorylation	1.000
852457	853818	Phosphorylation	1.000
852457	853823	Phosphorylation	1.000
852457	853846	Phosphorylation	1.000
852457	853953	Phosphorylation	1.000
852457	853964	Phosphorylation	1.000
852457	853965	Phosphorylation	1.000
852457	853966	Phosphorylation	1.000
852457	853970	Phosphorylation	1.000
852457	853972	Phosphorylation	1.000
852457	853995	Phosphorylation	1.000
852457	854053	Phosphorylation	1.000
852457	854061	Phosphorylation	1.000
852457	854084	Phosphorylation	1.000
852457	854096	Phosphorylation	1.000
852457	854120	Phosphorylation	1.000
852457	854162	Phosphorylation	1.000
852457	854179	Phosphorylation	1.000
852457	854202	Phosphorylation	1.000
852457	854223	Phosphorylation	1.000
852457	854232	Phosphorylation	1.000
852457	854242	Phosphorylation	1.000
852457	854248	Phosphorylation	1.000
852457	854249	Phosphorylation	1.000
852457	854271	Phosphorylation	1.000
852457	854294	Phosphorylation	1.000
852457	854349	Phosphorylation	1.000
852457	854350	Phosphorylation	1.000
852457	854360	Phosphorylation	1.000
852457	854370	Phosphorylation	1.000
852457	854423	Phosphorylation	1.000
852457	854493	Phosphorylation	1.000
852457	854554	Phosphorylation	1.000
852457	854666	Phosphorylation	1.000
852457	854671	Phosphorylation	1.000
852457	854684	Phosphorylation	1.000
852457	854694	Phosphorylation	1.000
852457	854700	Phosphorylation	1.000
852457	854706	Phosphorylation	1.000
852457	854761	Phosphorylation	1.000
852457	854780	Phosphorylation	1.000
852457	854841	Phosphorylation	1.000
852457	854883	Phosphorylation	1.000
852457	854891	Phosphorylation	1.000
852457	854920	Phosphorylation	1.000
852457	854937	Phosphorylation	1.000
852457	854974	Phosphorylation	1.000
852457	854981	Phosphorylation	1.000
852457	855013	Phosphorylation	1.000
852457	855017	Phosphorylation	1.000
852457	855052	Phosphorylation	1.000
852457	855159	Phosphorylation	1.000
852457	855187	Phosphorylation	1.000
852457	855201	Phosphorylation	1.000
852457	855228	Phosphorylation	1.000
852457	855282	Phosphorylation	1.000
852457	855336	Phosphorylation	1.000
852457	855377	Phosphorylation	1.000
852457	855395	Phosphorylation	1.000
852457	855407	Phosphorylation	1.000
852457	855434	Phosphorylation	1.000
852457	855443	Phosphorylation	1.000
852457	855449	Phosphorylation	1.000
852457	855450	Phosphorylation	1.000
852457	855464	Phosphorylation	1.000
852457	855535	Phosphorylation	1.000
852457	855621	Phosphorylation	1.000
852457	855656	Phosphorylation	1.000
852457	855667	Phosphorylation	1.000
852457	855686	Phosphorylation	1.000
852457	855783	Phosphorylation	1.000
852457	855819	Phosphorylation	1.000
852457	855820	Phosphorylation	1.000
852457	855825	Phosphorylation	1.000
852457	855859	Phosphorylation	1.000
852457	855861	Phosphorylation	1.000
852457	855892	Phosphorylation	1.000
852457	855907	Phosphorylation	1.000
852457	855948	Phosphorylation	1.000
852457	855953	Phosphorylation	1.000
852457	855976	Phosphorylation	1.000
852457	855988	Phosphorylation	1.000
852457	856129	Phosphorylation	1.000
852457	856142	Phosphorylation	1.000
852457	856227	Phosphorylation	1.000
852457	856236	Phosphorylation	1.000
852457	856263	Phosphorylation	1.000
852457	856289	Phosphorylation	1.000
852457	856301	Phosphorylation	1.000
852457	856304	Phosphorylation	1.000
852457	856305	Phosphorylation	1.000
852457	856335	Phosphorylation	1.000
852457	856350	Phosphorylation	1.000
852457	856364	Phosphorylation	1.000
852457	856382	Phosphorylation	1.000
852457	856425	No Modification	1.000
852457	856498	Phosphorylation	1.000
852457	856518	Phosphorylation	1.000
852457	856554	Phosphorylation	1.000
852457	856563	Phosphorylation	1.000
852457	856564	Phosphorylation	1.000
852457	856569	Phosphorylation	1.000
852457	856571	Phosphorylation	1.000
852457	856607	Phosphorylation	1.000
852457	856626	Phosphorylation	1.000
852457	856644	Phosphorylation	1.000
852457	856648	Phosphorylation	1.000
852457	856680	Phosphorylation	1.000
852457	856726	Phosphorylation	1.000
852457	856754	Phosphorylation	1.000
852457	856764	Phosphorylation	1.000
852457	856835	Phosphorylation	1.000
852457	856847	Phosphorylation	1.000
852457	856866	Phosphorylation	1.000
852457	856903	Phosphorylation	1.000
852457	856914	Phosphorylation	1.000
852472	852295	Methylation	1.000
852472	855700	Methylation	1.000
852497	852295	Acetylation	1.000
852497	855700	Acetylation	1.000
852577	851691	Phosphorylation	1.000
852611	851691	Ubiquitination	1.000
852646	854213	No Modification	1.000
852665	853400	Ubiquitination	1.000
852685	855052	Dephosphorylation	1.000
852695	850328	Phosphorylation	1.000
852695	850345	Phosphorylation	1.000
852695	850490	Phosphorylation	1.000
852695	850494	Phosphorylation	1.000
852695	850510	Phosphorylation	1.000
852695	850521	Phosphorylation	1.000
852695	850550	Phosphorylation	1.000
852695	850562	Phosphorylation	1.000
852695	850577	Phosphorylation	1.000
852695	850580	Phosphorylation	1.000
852695	850587	Phosphorylation	1.000
852695	850594	Phosphorylation	1.000
852695	850599	Phosphorylation	1.000
852695	850652	Phosphorylation	1.000
852695	850683	Phosphorylation	1.000
852695	850689	Phosphorylation	1.000
852695	850787	Phosphorylation	1.000
852695	850816	Phosphorylation	1.000
852695	850889	Phosphorylation	1.000
852695	850945	Phosphorylation	1.000
852695	850961	Phosphorylation	1.000
852695	850970	Phosphorylation	1.000
852695	850982	Phosphorylation	1.000
852695	851033	Phosphorylation	1.000
852695	851064	Phosphorylation	1.000
852695	851089	Phosphorylation	1.000
852695	851126	Phosphorylation	1.000
852695	851127	Phosphorylation	1.000
852695	851148	Phosphorylation	1.000
852695	851172	Phosphorylation	1.000
852695	851205	Phosphorylation	1.000
852695	851306	Phosphorylation	1.000
852695	851403	Phosphorylation	1.000
852695	851442	Phosphorylation	1.000
852695	851488	Phosphorylation	1.000
852695	851509	Phosphorylation	1.000
852695	851536	Phosphorylation	1.000
852695	851549	Phosphorylation	1.000
852695	851600	Phosphorylation	1.000
852695	851607	Phosphorylation	1.000
852695	851676	Phosphorylation	1.000
852695	851691	Phosphorylation	1.000
852695	851731	Phosphorylation	1.000
852695	851739	Phosphorylation	1.000
852695	851747	Phosphorylation	1.000
852695	851789	Phosphorylation	1.000
852695	851825	Phosphorylation	1.000
852695	851887	Phosphorylation	1.000
852695	851907	Phosphorylation	1.000
852695	851930	Phosphorylation	1.000
852695	851947	Phosphorylation	1.000
852695	851964	Phosphorylation	1.000
852695	852049	Phosphorylation	1.000
852695	852153	Phosphorylation	1.000
852695	852200	Phosphorylation	1.000
852695	852218	Phosphorylation	1.000
852695	852225	Phosphorylation	1.000
852695	852248	Phosphorylation	1.000
852695	852257	Phosphorylation	1.000
852695	852271	Phosphorylation	1.000
852695	852382	Phosphorylation	1.000
852695	852405	Phosphorylation	1.000
852695	852427	Phosphorylation	1.000
852695	852452	Phosphorylation	1.000
852695	852573	Phosphorylation	1.000
852695	852644	Phosphorylation	1.000
852695	852663	Phosphorylation	1.000
852695	852664	Phosphorylation	1.000
852695	852665	Phosphorylation	1.000
852695	852685	Phosphorylation	1.000
852695	852773	Phosphorylation	1.000
852695	852801	Phosphorylation	1.000
852695	852904	Phosphorylation	1.000
852695	852912	Phosphorylation	1.000
852695	852915	Phosphorylation	1.000
852695	852929	Phosphorylation	1.000
852695	853027	Phosphorylation	1.000
852695	853031	Phosphorylation	1.000
852695	853064	Phosphorylation	1.000
852695	853164	Phosphorylation	1.000
852695	853293	Phosphorylation	1.000
852695	853361	Phosphorylation	1.000
852695	853419	Phosphorylation	1.000
852695	853477	Phosphorylation	1.000
852695	853502	Phosphorylation	1.000
852695	853535	Phosphorylation	1.000
852695	853551	Phosphorylation	1.000
852695	853554	Phosphorylation	1.000
852695	853697	Phosphorylation	1.000
852695	853710	Phosphorylation	1.000
852695	853738	Phosphorylation	1.000
852695	853746	Phosphorylation	1.000
852695	853769	Phosphorylation	1.000
852695	853818	Phosphorylation	1.000
852695	853824	Phosphorylation	1.000
852695	853845	Phosphorylation	1.000
852695	853914	Phosphorylation	1.000
852695	853919	Phosphorylation	1.000
852695	853922	Phosphorylation	1.000
852695	853945	Phosphorylation	1.000
852695	853967	Phosphorylation	1.000
852695	853969	Phosphorylation	1.000
852695	853990	Phosphorylation	1.000
852695	853997	Phosphorylation	1.000
852695	854048	Phosphorylation	1.000
852695	854062	Phosphorylation	1.000
852695	854076	Phosphorylation	1.000
852695	854084	Phosphorylation	1.000
852695	854220	Phosphorylation	1.000
852695	854221	Phosphorylation	1.000
852695	854245	Phosphorylation	1.000
852695	854249	Phosphorylation	1.000
852695	854286	Phosphorylation	1.000
852695	854290	Phosphorylation	1.000
852695	854309	Phosphorylation	1.000
852695	854379	Phosphorylation	1.000
852695	854414	Phosphorylation	1.000
852695	854518	Phosphorylation	1.000
852695	854525	Phosphorylation	1.000
852695	854650	Phosphorylation	1.000
852695	854699	Phosphorylation	1.000
852695	854717	Phosphorylation	1.000
852695	854733	Phosphorylation	1.000
852695	854819	Phosphorylation	1.000
852695	854940	Phosphorylation	1.000
852695	854962	Phosphorylation	1.000
852695	854971	Phosphorylation	1.000
852695	855005	Phosphorylation	1.000
852695	855068	Phosphorylation	1.000
852695	855171	Phosphorylation	1.000
852695	855201	Phosphorylation	1.000
852695	855210	Phosphorylation	1.000
852695	855269	Phosphorylation	1.000
852695	855332	Phosphorylation	1.000
852695	855335	Phosphorylation	1.000
852695	855343	Phosphorylation	1.000
852695	855364	Phosphorylation	1.000
852695	855402	Phosphorylation	1.000
852695	855412	Phosphorylation	1.000
852695	855423	Phosphorylation	1.000
852695	855434	Phosphorylation	1.000
852695	855449	Phosphorylation	1.000
852695	855476	Phosphorylation	1.000
852695	855495	Phosphorylation	1.000
852695	855535	Phosphorylation	1.000
852695	855539	Phosphorylation	1.000
852695	855548	Phosphorylation	1.000
852695	855556	Phosphorylation	1.000
852695	855573	Phosphorylation	1.000
852695	855598	Phosphorylation	1.000
852695	855630	Phosphorylation	1.000
852695	855671	Phosphorylation	1.000
852695	855704	Phosphorylation	1.000
852695	855753	Phosphorylation	1.000
852695	855816	Phosphorylation	1.000
852695	855911	Phosphorylation	1.000
852695	855920	Phosphorylation	1.000
852695	855957	Phosphorylation	1.000
852695	855970	Phosphorylation	1.000
852695	856004	Phosphorylation	1.000
852695	856130	Phosphorylation	1.000
852695	856207	Phosphorylation	1.000
852695	856231	Phosphorylation	1.000
852695	856247	Phosphorylation	1.000
852695	856258	Phosphorylation	1.000
852695	856264	Phosphorylation	1.000
852695	856282	Phosphorylation	1.000
852695	856285	Phosphorylation	1.000
852695	856367	Phosphorylation	1.000
852695	856373	Phosphorylation	1.000
852695	856377	Phosphorylation	1.000
852695	856400	Phosphorylation	1.000
852695	856405	Phosphorylation	1.000
852695	856472	Phosphorylation	1.000
852695	856481	Phosphorylation	1.000
852695	856490	Phosphorylation	1.000
852695	856517	Phosphorylation	1.000
852695	856561	Phosphorylation	1.000
852695	856624	Phosphorylation	1.000
852695	856698	Phosphorylation	1.000
852695	856756	Phosphorylation	1.000
852695	856827	Phosphorylation	1.000
852695	856835	Phosphorylation	1.000
852695	856848	Phosphorylation	1.000
852695	856859	Phosphorylation	1.000
852695	856862	Phosphorylation	1.000
852695	856864	Phosphorylation	1.000
852695	856868	Phosphorylation	1.000
852696	850314	Phosphorylation	1.000
852696	850577	Phosphorylation	1.000
852696	850652	Phosphorylation	1.000
852696	850717	Phosphorylation	1.000
852696	850744	Phosphorylation	1.000
852696	850843	Phosphorylation	1.000
852696	850933	Phosphorylation	1.000
852696	850961	Phosphorylation	1.000
852696	850982	Phosphorylation	1.000
852696	851064	Phosphorylation	1.000
852696	851271	Phosphorylation	1.000
852696	851442	Phosphorylation	1.000
852696	851488	Phosphorylation	1.000
852696	851747	Phosphorylation	1.000
852696	851815	Phosphorylation	1.000
852696	852724	Phosphorylation	1.000
852696	852824	Phosphorylation	1.000
852696	852848	Phosphorylation	1.000
852696	852926	Phosphorylation	1.000
852696	853027	Phosphorylation	1.000
852696	853036	Phosphorylation	1.000
852696	853057	Phosphorylation	1.000
852696	853077	Phosphorylation	1.000
852696	853193	Phosphorylation	1.000
852696	853295	Phosphorylation	1.000
852696	853361	Phosphorylation	1.000
852696	853539	Phosphorylation	1.000
852696	853554	Phosphorylation	1.000
852696	853629	Phosphorylation	1.000
852696	853636	Phosphorylation	1.000
852696	853738	Phosphorylation	1.000
852696	853769	Phosphorylation	1.000
852696	853824	Phosphorylation	1.000
852696	853878	Phosphorylation	1.000
852696	853945	Phosphorylation	1.000
852696	853954	Phosphorylation	1.000
852696	853965	Phosphorylation	1.000
852696	853967	Phosphorylation	1.000
852696	853990	Phosphorylation	1.000
852696	854072	Phosphorylation	1.000
852696	854082	Phosphorylation	1.000
852696	854309	Phosphorylation	1.000
852696	854425	Phosphorylation	1.000
852696	854650	Phosphorylation	1.000
852696	854699	Phosphorylation	1.000
852696	854717	Phosphorylation	1.000
852696	854725	Phosphorylation	1.000
852696	854819	Phosphorylation	1.000
852696	854962	Phosphorylation	1.000
852696	855105	Phosphorylation	1.000
852696	855201	Phosphorylation	1.000
852696	855245	Phosphorylation	1.000
852696	855350	Phosphorylation	1.000
852696	855423	Phosphorylation	1.000
852696	855444	Phosphorylation	1.000
852696	855529	Phosphorylation	1.000
852696	855535	Phosphorylation	1.000
852696	855630	Phosphorylation	1.000
852696	855659	Phosphorylation	1.000
852696	855704	Phosphorylation	1.000
852696	855710	Phosphorylation	1.000
852696	855840	Phosphorylation	1.000
852696	855879	Phosphorylation	1.000
852696	855964	Phosphorylation	1.000
852696	855970	Phosphorylation	1.000
852696	855986	Phosphorylation	1.000
852696	856147	Phosphorylation	1.000
852696	856198	Phosphorylation	1.000
852696	856231	Phosphorylation	1.000
852696	856254	Phosphorylation	1.000
852696	856361	Phosphorylation	1.000
852696	856423	Phosphorylation	1.000
852696	856472	Phosphorylation	1.000
852696	856490	Phosphorylation	1.000
852696	856539	Phosphorylation	1.000
852696	856612	Phosphorylation	1.000
852696	856624	Phosphorylation	1.000
852696	856803	Phosphorylation	1.000
852696	856868	Phosphorylation	1.000
852719	850652	Phosphorylation	1.000
852719	850669	Phosphorylation	1.000
852719	851010	Phosphorylation	1.000
852719	851229	Phosphorylation	1.000
852719	851256	Phosphorylation	1.000
852719	851306	Phosphorylation	1.000
852719	851368	Phosphorylation	1.000
852719	851403	Phosphorylation	1.000
852719	851488	Phosphorylation	1.000
852719	852249	Phosphorylation	1.000
852719	852257	Phosphorylation	1.000
852719	852606	Phosphorylation	1.000
852719	852620	Phosphorylation	1.000
852719	852646	Phosphorylation	1.000
852719	852908	Phosphorylation	1.000
852719	852955	Phosphorylation	1.000
852719	852969	Phosphorylation	1.000
852719	853124	Phosphorylation	1.000
852719	853135	Phosphorylation	1.000
852719	853138	Phosphorylation	1.000
852719	853193	Phosphorylation	1.000
852719	853551	Phosphorylation	1.000
852719	853557	Phosphorylation	1.000
852719	853558	Phosphorylation	1.000
852719	853559	Phosphorylation	1.000
852719	853569	Phosphorylation	1.000
852719	853579	Phosphorylation	1.000
852719	853606	Phosphorylation	1.000
852719	853607	Phosphorylation	1.000
852719	853857	Phosphorylation	1.000
852719	853922	Phosphorylation	1.000
852719	853995	Phosphorylation	1.000
852719	854209	Phosphorylation	1.000
852719	854256	Phosphorylation	1.000
852719	854368	Phosphorylation	1.000
852719	854385	Phosphorylation	1.000
852719	854513	Phosphorylation	1.000
852719	854544	Phosphorylation	1.000
852719	854732	Phosphorylation	1.000
852719	854740	Phosphorylation	1.000
852719	854760	Phosphorylation	1.000
852719	854791	Phosphorylation	1.000
852719	854813	Phosphorylation	1.000
852719	854965	Phosphorylation	1.000
852719	854971	Phosphorylation	1.000
852719	854973	Phosphorylation	1.000
852719	855142	Phosphorylation	1.000
852719	855187	Phosphorylation	1.000
852719	855269	Phosphorylation	1.000
852719	855280	Phosphorylation	1.000
852719	855282	Phosphorylation	1.000
852719	855328	Phosphorylation	1.000
852719	855434	Phosphorylation	1.000
852719	855449	Phosphorylation	1.000
852719	855509	Phosphorylation	1.000
852719	855535	Phosphorylation	1.000
852719	855606	Phosphorylation	1.000
852719	855661	Phosphorylation	1.000
852719	856176	Phosphorylation	1.000
852719	856186	Phosphorylation	1.000
852719	856289	Phosphorylation	1.000
852719	856358	Phosphorylation	1.000
852719	856365	Phosphorylation	1.000
852719	856366	Phosphorylation	1.000
852719	856386	Phosphorylation	1.000
852719	856389	Phosphorylation	1.000
852719	856440	Phosphorylation	1.000
852719	856591	Phosphorylation	1.000
852719	856758	Phosphorylation	1.000
852719	856835	Phosphorylation	1.000
852743	850594	Phosphorylation	1.000
852743	850962	Phosphorylation	1.000
852755	856425	Phosphorylation	1.000
852757	851143	No Modification	1.000
852762	851691	Ubiquitination	1.000
852762	855861	Ubiquitination	1.000
852765	855950	Phosphorylation	1.000
852765	856237	Phosphorylation	1.000
852766	852295	Acetylation	1.000
852766	855700	Acetylation	1.000
852805	852457	Phosphorylation	1.000
852805	855819	Phosphorylation	1.000
852806	853300	Phosphorylation	1.000
852814	851810	Deubiquitination	1.000
852814	852284	Deubiquitination	1.000
852814	852295	Acetylation	1.000
852814	855700	Acetylation	1.000
852821	850437	Phosphorylation	1.000
852821	850494	Phosphorylation	1.000
852821	850528	Phosphorylation	1.000
852821	850572	Phosphorylation	1.000
852821	850621	Phosphorylation	1.000
852821	850630	Phosphorylation	1.000
852821	850631	Phosphorylation	1.000
852821	850643	Phosphorylation	1.000
852821	850689	Phosphorylation	1.000
852821	850892	Phosphorylation	1.000
852821	850962	Phosphorylation	1.000
852821	851029	Phosphorylation	1.000
852821	851224	Phosphorylation	1.000
852821	851303	Phosphorylation	1.000
852821	851416	Phosphorylation	1.000
852821	851543	Phosphorylation	1.000
852821	851612	Phosphorylation	1.000
852821	851640	Phosphorylation	1.000
852821	851642	Phosphorylation	1.000
852821	851676	Phosphorylation	1.000
852821	851887	Phosphorylation	1.000
852821	852035	Phosphorylation	1.000
852821	852316	Phosphorylation	1.000
852821	852351	Phosphorylation	1.000
852821	852439	Phosphorylation	1.000
852821	852454	Phosphorylation	1.000
852821	852468	Phosphorylation	1.000
852821	852667	Phosphorylation	1.000
852821	852695	Phosphorylation	1.000
852821	852773	Phosphorylation	1.000
852821	852891	Phosphorylation	1.000
852821	852926	Phosphorylation	1.000
852821	853090	Phosphorylation	1.000
852821	853164	Phosphorylation	1.000
852821	853173	Phosphorylation	1.000
852821	853182	Phosphorylation	1.000
852821	853183	Phosphorylation	1.000
852821	853202	Phosphorylation	1.000
852821	853275	Phosphorylation	1.000
852821	853361	Phosphorylation	1.000
852821	853375	Phosphorylation	1.000
852821	853457	Phosphorylation	1.000
852821	853508	Phosphorylation	1.000
852821	853522	Phosphorylation	1.000
852821	853654	Phosphorylation	1.000
852821	853683	Phosphorylation	1.000
852821	853688	Phosphorylation	1.000
852821	853744	Phosphorylation	1.000
852821	853769	Phosphorylation	1.000
852821	853783	Phosphorylation	1.000
852821	853801	Phosphorylation	1.000
852821	853803	Phosphorylation	1.000
852821	853861	Phosphorylation	1.000
852821	853922	Phosphorylation	1.000
852821	853965	Phosphorylation	1.000
852821	853967	Phosphorylation	1.000
852821	853975	Phosphorylation	1.000
852821	854084	Phosphorylation	1.000
852821	854144	Phosphorylation	1.000
852821	854163	Phosphorylation	1.000
852821	854249	Phosphorylation	1.000
852821	854280	Phosphorylation	1.000
852821	854302	Phosphorylation	1.000
852821	854671	Phosphorylation	1.000
852821	854699	Phosphorylation	1.000
852821	854740	Phosphorylation	1.000
852821	854939	Phosphorylation	1.000
852821	854957	Phosphorylation	1.000
852821	855110	Phosphorylation	1.000
852821	855149	Phosphorylation	1.000
852821	855171	Phosphorylation	1.000
852821	855201	Phosphorylation	1.000
852821	855236	Phosphorylation	1.000
852821	855458	Phosphorylation	1.000
852821	855476	Phosphorylation	1.000
852821	855535	Phosphorylation	1.000
852821	855606	Phosphorylation	1.000
852821	855650	Phosphorylation	1.000
852821	855775	Phosphorylation	1.000
852821	855836	Phosphorylation	1.000
852821	855898	Phosphorylation	1.000
852821	856028	Phosphorylation	1.000
852821	856051	Phosphorylation	1.000
852821	856101	Phosphorylation	1.000
852821	856423	Phosphorylation	1.000
852821	856482	Phosphorylation	1.000
852821	856505	Phosphorylation	1.000
852821	856517	Phosphorylation	1.000
852821	856562	Phosphorylation	1.000
852821	856591	Phosphorylation	1.000
852821	856614	Phosphorylation	1.000
852821	856811	Phosphorylation	1.000
852822	851485	Ubiquitination	1.000
852822	851542	Ubiquitination	1.000
852822	851810	Ubiquitination	1.000
852822	852295	Methylation	1.000
852822	856290	Phosphorylation	1.000
852822	856709	Ubiquitination	1.000
852865	850768	Phosphorylation	1.000
852865	853555	Phosphorylation	1.000
852881	851691	Ubiquitination	1.000
852881	853760	Ubiquitination	1.000
852881	855861	Ubiquitination	1.000
852886	851415	Ubiquitination	1.000
852886	851717	Nedd(Rub1)ylation	1.000
852907	850643	No Modification	1.000
852916	853507	No Modification	1.000
852916	856672	No Modification	1.000
852917	850643	No Modification	1.000
852927	851587	No Modification	1.000
852931	850314	Phosphorylation	1.000
852931	850496	Phosphorylation	1.000
852931	850521	Phosphorylation	1.000
852931	850536	Phosphorylation	1.000
852931	850599	Phosphorylation	1.000
852931	850638	Phosphorylation	1.000
852931	850652	Phosphorylation	1.000
852931	851016	Phosphorylation	1.000
852931	851019	Phosphorylation	1.000
852931	851027	Phosphorylation	1.000
852931	851034	Phosphorylation	1.000
852931	851205	Phosphorylation	1.000
852931	851329	Phosphorylation	1.000
852931	851376	Phosphorylation	1.000
852931	851403	Phosphorylation	1.000
852931	851429	Phosphorylation	1.000
852931	851488	Phosphorylation	1.000
852931	851600	Phosphorylation	1.000
852931	851907	Phosphorylation	1.000
852931	852091	Phosphorylation	1.000
852931	852257	Phosphorylation	1.000
852931	852258	Phosphorylation	1.000
852931	852276	Phosphorylation	1.000
852931	852459	Phosphorylation	1.000
852931	852575	Phosphorylation	1.000
852931	852606	Phosphorylation	1.000
852931	852741	Phosphorylation	1.000
852931	852773	Phosphorylation	1.000
852931	852819	Phosphorylation	1.000
852931	852899	Phosphorylation	1.000
852931	852922	Phosphorylation	1.000
852931	852969	Phosphorylation	1.000
852931	853011	Phosphorylation	1.000
852931	853193	Phosphorylation	1.000
852931	853356	Phosphorylation	1.000
852931	853532	Phosphorylation	1.000
852931	853569	Phosphorylation	1.000
852931	853572	Phosphorylation	1.000
852931	853607	Phosphorylation	1.000
852931	853715	Phosphorylation	1.000
852931	853922	Phosphorylation	1.000
852931	854164	Phosphorylation	1.000
852931	854419	Phosphorylation	1.000
852931	854676	Phosphorylation	1.000
852931	854740	Phosphorylation	1.000
852931	854773	Phosphorylation	1.000
852931	854775	Phosphorylation	1.000
852931	855269	Phosphorylation	1.000
852931	855280	Phosphorylation	1.000
852931	855282	Phosphorylation	1.000
852931	855428	Phosphorylation	1.000
852931	855449	Phosphorylation	1.000
852931	855535	Phosphorylation	1.000
852931	855647	Phosphorylation	1.000
852931	855671	Phosphorylation	1.000
852931	855739	Phosphorylation	1.000
852931	856058	Phosphorylation	1.000
852931	856059	Phosphorylation	1.000
852931	856186	Phosphorylation	1.000
852931	856207	Phosphorylation	1.000
852931	856258	Phosphorylation	1.000
852931	856365	Phosphorylation	1.000
852931	856389	Phosphorylation	1.000
852931	856484	Phosphorylation	1.000
852931	856626	Phosphorylation	1.000
852931	856835	Phosphorylation	1.000
852931	856891	Phosphorylation	1.000
852943	850376	Phosphorylation	1.000
852943	851274	Phosphorylation	1.000
852943	851403	Phosphorylation	1.000
852943	851558	Phosphorylation	1.000
852943	852404	Phosphorylation	1.000
852943	853339	Phosphorylation	1.000
852943	853396	Phosphorylation	1.000
852943	854971	Phosphorylation	1.000
852943	855201	Phosphorylation	1.000
852943	855535	Phosphorylation	1.000
852973	852865	Phosphorylation	1.000
852973	854204	Phosphorylation	1.000
852973	854227	Phosphorylation	1.000
852973	854776	Phosphorylation	1.000
852984	850469	Phosphorylation	1.000
852984	850585	Phosphorylation	1.000
852984	850593	Phosphorylation	1.000
852984	850652	Phosphorylation	1.000
852984	850693	Phosphorylation	1.000
852984	851010	Phosphorylation	1.000
852984	851247	Phosphorylation	1.000
852984	851306	Phosphorylation	1.000
852984	851403	Phosphorylation	1.000
852984	851488	Phosphorylation	1.000
852984	851543	Phosphorylation	1.000
852984	851562	Phosphorylation	1.000
852984	851712	Phosphorylation	1.000
852984	851812	Phosphorylation	1.000
852984	851887	Phosphorylation	1.000
852984	851893	Phosphorylation	1.000
852984	852168	Phosphorylation	1.000
852984	852257	Phosphorylation	1.000
852984	852405	Phosphorylation	1.000
852984	852415	Phosphorylation	1.000
852984	852435	Phosphorylation	1.000
852984	852588	Phosphorylation	1.000
852984	852606	Phosphorylation	1.000
852984	852773	Phosphorylation	1.000
852984	852929	Phosphorylation	1.000
852984	853135	Phosphorylation	1.000
852984	853138	Phosphorylation	1.000
852984	853181	Phosphorylation	1.000
852984	853217	Phosphorylation	1.000
852984	853336	Phosphorylation	1.000
852984	853369	Phosphorylation	1.000
852984	853523	Phosphorylation	1.000
852984	853557	Phosphorylation	1.000
852984	853607	Phosphorylation	1.000
852984	853686	Phosphorylation	1.000
852984	853710	Phosphorylation	1.000
852984	853717	Phosphorylation	1.000
852984	853785	Phosphorylation	1.000
852984	853892	Phosphorylation	1.000
852984	854047	Phosphorylation	1.000
852984	854150	Phosphorylation	1.000
852984	854403	Phosphorylation	1.000
852984	854544	Phosphorylation	1.000
852984	854671	Phosphorylation	1.000
852984	854971	Phosphorylation	1.000
852984	854973	Phosphorylation	1.000
852984	855201	Phosphorylation	1.000
852984	855222	Phosphorylation	1.000
852984	855236	Phosphorylation	1.000
852984	855269	Phosphorylation	1.000
852984	855280	Phosphorylation	1.000
852984	855434	Phosphorylation	1.000
852984	855449	Phosphorylation	1.000
852984	855567	Phosphorylation	1.000
852984	855598	Phosphorylation	1.000
852984	855622	Phosphorylation	1.000
852984	855725	Phosphorylation	1.000
852984	855739	Phosphorylation	1.000
852984	855783	Phosphorylation	1.000
852984	855816	Phosphorylation	1.000
852984	855953	Phosphorylation	1.000
852984	856207	Phosphorylation	1.000
852984	856258	Phosphorylation	1.000
852984	856365	Phosphorylation	1.000
852984	856588	Phosphorylation	1.000
852990	851561	Proteolytic Processing	1.000
852992	850543	No Modification	1.000
852992	850966	No Modification	1.000
852993	853940	No Modification	1.000
852993	854386	No Modification	1.000
853003	855950	Phosphorylation	1.000
853010	852865	Phosphorylation	1.000
853010	854204	Phosphorylation	1.000
853010	854227	Phosphorylation	1.000
853010	854776	Phosphorylation	1.000
853010	855892	Phosphorylation	1.000
853023	855836	Dephosphorylation	1.000
853041	852865	Phosphorylation	1.000
853041	854204	Phosphorylation	1.000
853041	854227	Phosphorylation	1.000
853041	854776	Phosphorylation	1.000
853041	855892	Phosphorylation	1.000
853096	856589	Ubiquitination	1.000
853100	854191	Phosphorylation	1.000
853148	856076	No Modification	1.000
853167	851810	Acetylation	1.000
853167	851811	Acetylation	1.000
853167	852283	Acetylation	1.000
853167	852284	Acetylation	1.000
853167	852294	Acetylation	1.000
853167	852295	Acetylation	1.000
853167	854150	Acetylation	1.000
853167	854465	Acetylation	1.000
853167	855700	Acetylation	1.000
853167	855701	Acetylation	1.000
853178	853910	Phosphorylation	1.000
853178	856921	Phosphorylation	1.000
853252	850328	Phosphorylation	1.000
853252	850577	Phosphorylation	1.000
853252	850587	Phosphorylation	1.000
853252	850599	Phosphorylation	1.000
853252	850631	Phosphorylation	1.000
853252	850638	Phosphorylation	1.000
853252	850652	Phosphorylation	1.000
853252	850683	Phosphorylation	1.000
853252	850744	Phosphorylation	1.000
853252	850816	Phosphorylation	1.000
853252	850823	Phosphorylation	1.000
853252	850912	Phosphorylation	1.000
853252	850933	Phosphorylation	1.000
853252	851018	Phosphorylation	1.000
853252	851064	Phosphorylation	1.000
853252	851205	Phosphorylation	1.000
853252	851271	Phosphorylation	1.000
853252	851368	Phosphorylation	1.000
853252	851442	Phosphorylation	1.000
853252	851488	Phosphorylation	1.000
853252	851624	Phosphorylation	1.000
853252	851723	Phosphorylation	1.000
853252	851815	Phosphorylation	1.000
853252	851907	Phosphorylation	1.000
853252	851911	Phosphorylation	1.000
853252	851928	Phosphorylation	1.000
853252	851930	Phosphorylation	1.000
853252	851947	Phosphorylation	1.000
853252	852053	Phosphorylation	1.000
853252	852181	Phosphorylation	1.000
853252	852218	Phosphorylation	1.000
853252	852223	Phosphorylation	1.000
853252	852233	Phosphorylation	1.000
853252	852271	Phosphorylation	1.000
853252	852457	Phosphorylation	1.000
853252	852532	Phosphorylation	1.000
853252	852567	Phosphorylation	1.000
853252	852663	Phosphorylation	1.000
853252	852665	Phosphorylation	1.000
853252	852773	Phosphorylation	1.000
853252	852778	Phosphorylation	1.000
853252	852801	Phosphorylation	1.000
853252	852824	Phosphorylation	1.000
853252	852900	Phosphorylation	1.000
853252	852926	Phosphorylation	1.000
853252	852992	Phosphorylation	1.000
853252	853057	Phosphorylation	1.000
853252	853064	Phosphorylation	1.000
853252	853077	Phosphorylation	1.000
853252	853155	Phosphorylation	1.000
853252	853361	Phosphorylation	1.000
853252	853554	Phosphorylation	1.000
853252	853654	Phosphorylation	1.000
853252	853697	Phosphorylation	1.000
853252	853738	Phosphorylation	1.000
853252	853815	Phosphorylation	1.000
853252	853824	Phosphorylation	1.000
853252	853945	Phosphorylation	1.000
853252	853954	Phosphorylation	1.000
853252	853967	Phosphorylation	1.000
853252	853969	Phosphorylation	1.000
853252	854245	Phosphorylation	1.000
853252	854268	Phosphorylation	1.000
853252	854290	Phosphorylation	1.000
853252	854309	Phosphorylation	1.000
853252	854414	Phosphorylation	1.000
853252	854428	Phosphorylation	1.000
853252	854518	Phosphorylation	1.000
853252	854658	Phosphorylation	1.000
853252	854699	Phosphorylation	1.000
853252	854717	Phosphorylation	1.000
853252	854733	Phosphorylation	1.000
853252	854777	Phosphorylation	1.000
853252	854819	Phosphorylation	1.000
853252	854971	Phosphorylation	1.000
853252	855055	Phosphorylation	1.000
853252	855068	Phosphorylation	1.000
853252	855201	Phosphorylation	1.000
853252	855210	Phosphorylation	1.000
853252	855245	Phosphorylation	1.000
853252	855444	Phosphorylation	1.000
853252	855449	Phosphorylation	1.000
853252	855495	Phosphorylation	1.000
853252	855509	Phosphorylation	1.000
853252	855515	Phosphorylation	1.000
853252	855529	Phosphorylation	1.000
853252	855535	Phosphorylation	1.000
853252	855577	Phosphorylation	1.000
853252	855598	Phosphorylation	1.000
853252	855659	Phosphorylation	1.000
853252	855704	Phosphorylation	1.000
853252	855836	Phosphorylation	1.000
853252	855840	Phosphorylation	1.000
853252	855920	Phosphorylation	1.000
853252	856084	Phosphorylation	1.000
853252	856135	Phosphorylation	1.000
853252	856197	Phosphorylation	1.000
853252	856261	Phosphorylation	1.000
853252	856275	Phosphorylation	1.000
853252	856361	Phosphorylation	1.000
853252	856490	Phosphorylation	1.000
853252	856535	Phosphorylation	1.000
853252	856545	Phosphorylation	1.000
853252	856561	Phosphorylation	1.000
853252	856588	Phosphorylation	1.000
853252	856704	Phosphorylation	1.000
853252	856745	Phosphorylation	1.000
853252	856749	Phosphorylation	1.000
853252	856812	Phosphorylation	1.000
853252	856852	Phosphorylation	1.000
853252	856859	Phosphorylation	1.000
853274	850463	Phosphorylation	1.000
853274	851266	Phosphorylation	1.000
853274	851314	Phosphorylation	1.000
853274	851485	Phosphorylation	1.000
853274	851503	Phosphorylation	1.000
853274	851522	Phosphorylation	1.000
853274	851570	Phosphorylation	1.000
853274	851583	Phosphorylation	1.000
853274	851585	Phosphorylation	1.000
853274	851887	Phosphorylation	1.000
[truncated: 3,444 more rows]
