# Supplementary material for: Inferring the effective TOR-dependent network: a computational study in yeast
Source: BMC Syst Biol. 2013 Aug 30;7:84. doi: 10.1186/1752-0509-7-84 (PMC4016608; doi:10.1186/1752-0509-7-84)
Supplement: Additional file 10 — Yeast interactome. Simple interaction file (*.txt) containing the integrated network of the yeast interactome (corresponding nodes are represented using their Entrez Gene ID). Protein-protein interactions (marked with pp) are undirected while the rest of edges are directed. [file 1752-0509-7-84-S10.txt]

852142	pp	850999
855173	pp	853956
855173	pp	853993
855173	pp	854029
855173	pp	854229
855173	pp	854263
855173	pp	854379
855173	pp	854673
855173	pp	854794
855173	pp	854827
855173	pp	854902
855173	pp	854913
855173	pp	854937
855173	pp	854939
855173	pp	850397
855173	pp	850422
855173	pp	850549
855173	pp	850551
855173	pp	850590
855173	pp	850620
855173	pp	850625
855173	pp	850682
855173	pp	850763
855173	pp	850764
855173	pp	850872
855173	pp	851159
855173	pp	851169
855173	pp	851196
855173	pp	851419
855173	pp	851476
855173	pp	851477
855173	pp	851504
855173	pp	851632
855173	pp	851636
855173	pp	851665
855173	pp	851776
855173	pp	852021
855173	pp	852058
855173	pp	852061
855173	pp	852082
855173	pp	852248
855173	pp	852294
855173	pp	852296
855173	pp	852755
855173	pp	852775
855173	pp	852804
855173	pp	852853
855173	pp	852922
855173	pp	852976
855173	pp	853031
855173	pp	853248
855173	pp	853262
855173	pp	853371
855173	pp	853419
855173	pp	853587
855173	pp	853674
855175	pp	854675
855175	pp	853043
855174	pp	853956
855174	pp	854937
855174	pp	850422
855174	pp	850620
855174	pp	851632
855174	pp	852755
855174	pp	852757
855174	pp	853780
855174	pp	853798
854490	pp	852755
852146	pp	851024
853690	pp	851087
853690	pp	852403
853690	pp	852456
853690	pp	852755
855171	pp	854533
855171	pp	850330
855171	pp	850334
855171	pp	850366
855171	pp	850620
855171	pp	851666
855171	pp	851754
855171	pp	852088
855171	pp	852696
855171	pp	852755
855171	pp	852793
855171	pp	853686
852145	pp	850559
852145	pp	850718
852145	pp	851201
852145	pp	851259
854493	pp	851506
854493	pp	852248
854493	pp	853644
855170	pp	853922
855170	pp	853992
855170	pp	854073
855170	pp	854093
855170	pp	854095
855170	pp	854504
855170	pp	854728
855170	pp	854872
855170	pp	855150
855170	Phosphorylation	850325
855170	Phosphorylation	850962
855170	Phosphorylation	851205
855170	Phosphorylation	851788
855170	Phosphorylation	852576
855170	Phosphorylation	852848
855170	Phosphorylation	853164
855170	Phosphorylation	853361
855170	Phosphorylation	853556
855170	Phosphorylation	853698
855170	Phosphorylation	853769
855170	Phosphorylation	854103
855170	Phosphorylation	854671
855170	Phosphorylation	854699
855170	Phosphorylation	855201
855170	Phosphorylation	855245
855170	Phosphorylation	855336
855170	Phosphorylation	855449
855170	Phosphorylation	856028
855170	pp	850334
855170	pp	850824
855170	pp	851019
855170	pp	851076
855170	pp	851204
855170	pp	851274
855170	pp	851468
855170	pp	851533
855170	pp	851750
855170	pp	852119
855170	pp	852193
855170	pp	852351
855170	pp	852423
855170	pp	852437
855170	pp	852569
855170	pp	852755
855170	pp	852833
855170	pp	853250
855170	pp	853484
855170	pp	853485
855170	pp	853486
855170	pp	853641
855940	pp	852248
853693	pp	852248
854494	pp	853991
854494	pp	850496
854494	pp	850620
854494	pp	852122
854494	pp	852506
854494	pp	852878
854494	pp	853072
854494	pp	853261
854494	pp	853876
854495	pp	853896
854495	pp	854284
854495	pp	854353
854495	pp	850441
854495	pp	850554
854495	pp	850620
854495	pp	851513
854495	pp	852122
854495	pp	852305
854495	pp	852329
854495	pp	852755
854495	pp	852984
854495	pp	853553
855942	pp	853929
855942	pp	854327
855942	pp	855634
855942	pp	850738
855942	pp	850930
855942	pp	851190
855942	pp	851558
855942	pp	851740
855942	pp	851804
855942	pp	852751
855942	pp	853056
855942	pp	853489
855942	pp	853539
853692	pp	851491
853692	pp	852248
854497	pp	853986
854497	pp	854485
854497	pp	850623
854497	pp	850934
854497	pp	851369
854497	pp	851518
854497	pp	851531
854497	pp	851733
854497	pp	852399
854497	pp	852416
854497	pp	852493
854497	pp	852755
854497	pp	852783
854497	pp	852947
854497	pp	853227
854497	pp	853479
855941	pp	850620
855941	pp	850772
855941	pp	852248
855177	pp	854066
855177	pp	854093
855177	pp	854379
855177	pp	854428
855177	pp	854543
855177	pp	854781
855177	pp	854827
855177	pp	850620
855177	pp	850889
855177	pp	851196
855177	pp	851218
855177	pp	851545
855177	pp	851665
855177	pp	851714
855177	pp	851768
855177	pp	852039
855177	pp	852122
855177	pp	852206
855177	pp	852357
855177	pp	852371
855177	pp	852493
855177	pp	852497
855177	pp	852577
855177	pp	852740
855177	pp	852755
855177	pp	853167
855177	pp	853455
855177	pp	853463
855177	pp	853475
855177	pp	853817
855177	pp	853857
854498	pp	854142
854498	pp	850620
854498	pp	851984
854498	pp	853318
853697	pp	850916
853697	pp	851148
853697	pp	851723
853697	pp	852248
853697	pp	852497
853697	pp	852755
853697	pp	852772
853697	pp	852865
854499	pp	851462
854499	pp	851464
854499	pp	853019
853698	pp	850539
853698	pp	851153
853698	pp	852549
853698	pp	852879
853698	pp	853644
855176	pp	853886
855176	pp	853896
855176	pp	854827
855176	pp	850300
855176	pp	850549
855176	pp	850620
855176	pp	851513
855176	pp	852250
855176	pp	852305
855176	pp	852566
855179	pp	854682
855179	pp	854957
855179	pp	855137
855179	pp	851063
855179	pp	851494
855179	pp	852248
855179	pp	852327
855179	pp	852531
855179	pp	852755
855179	pp	852968
855179	pp	853363
855178	pp	852248
855178	pp	852276
853696	pp	850523
853696	pp	850785
853696	pp	851363
853696	pp	852091
853696	pp	852377
853696	pp	852457
853696	pp	852931
853696	pp	853350
853696	pp	853529
855936	pp	854527
855936	pp	854667
855936	pp	850636
855936	pp	851259
855936	pp	851369
855936	pp	853191
855937	pp	854144
855937	pp	851142
855937	pp	851369
855937	pp	851585
855937	pp	852614
855937	pp	852695
855937	pp	852755
855938	pp	851259
855939	pp	855203
855939	pp	855228
855939	pp	855595
853688	Phosphorylation	1466452
853688	Phosphorylation	850568
853688	Phosphorylation	850572
853688	Phosphorylation	850732
853688	Phosphorylation	850733
853688	Phosphorylation	850803
853688	Phosphorylation	851126
853688	Phosphorylation	851161
853688	Phosphorylation	851164
853688	Phosphorylation	851273
853688	Phosphorylation	851274
853688	Phosphorylation	851375
853688	Phosphorylation	851389
853688	Phosphorylation	851478
853688	Phosphorylation	851587
853688	Phosphorylation	851640
853688	Phosphorylation	851736
853688	Phosphorylation	851823
853688	Phosphorylation	851879
853688	Phosphorylation	851985
853688	Phosphorylation	851990
853688	Phosphorylation	852035
853688	Phosphorylation	852053
853688	Phosphorylation	852351
853688	Phosphorylation	852439
853688	Phosphorylation	852691
853688	Phosphorylation	852695
853688	Phosphorylation	852805
853688	Phosphorylation	853202
853688	Phosphorylation	853457
853688	Phosphorylation	853471
853688	Phosphorylation	853683
853688	Phosphorylation	853699
853688	Phosphorylation	853746
853688	Phosphorylation	853769
853688	Phosphorylation	853801
853688	Phosphorylation	853828
853688	Phosphorylation	853946
853688	Phosphorylation	854028
853688	Phosphorylation	854105
853688	Phosphorylation	854144
853688	Phosphorylation	854163
853688	Phosphorylation	854234
853688	Phosphorylation	854302
853688	Phosphorylation	854334
853688	Phosphorylation	854359
853688	Phosphorylation	854440
853688	Phosphorylation	854511
853688	Phosphorylation	854635
853688	Phosphorylation	854778
853688	Phosphorylation	854815
853688	Phosphorylation	854995
853688	Phosphorylation	855105
853688	Phosphorylation	855149
853688	Phosphorylation	855222
853688	Phosphorylation	855263
853688	Phosphorylation	855441
853688	Phosphorylation	855458
853688	Phosphorylation	855476
853688	Phosphorylation	855495
853688	Phosphorylation	855606
853688	Phosphorylation	855739
853688	Phosphorylation	855836
853688	Phosphorylation	855844
853688	Phosphorylation	855898
853688	Phosphorylation	855937
853688	Phosphorylation	855957
853688	Phosphorylation	855965
853688	Phosphorylation	856051
853688	Phosphorylation	856366
853688	Phosphorylation	856423
853688	Phosphorylation	856482
853688	Phosphorylation	856562
853688	Phosphorylation	856563
853688	Phosphorylation	856573
853688	Phosphorylation	856588
853688	Phosphorylation	856591
853688	Phosphorylation	856644
853688	Phosphorylation	856915
853688	pp	850689
853688	pp	850914
853688	pp	851243
853688	pp	851271
853688	pp	852101
853688	pp	852319
853688	pp	852617
853688	pp	852740
853688	pp	853114
853688	pp	853155
853688	pp	853375
855932	pp	854175
855932	pp	854781
855932	pp	855897
855932	pp	850620
855932	pp	852577
855932	pp	853271
855932	pp	853475
850935	No Modification	856083
855933	pp	853920
855933	pp	853932
855933	pp	855003
855933	pp	855179
855933	pp	855466
855933	pp	850996
855933	pp	851660
855933	pp	852755
855933	pp	852876
855934	pp	853957
855934	pp	853970
855934	pp	854036
855934	pp	854211
855934	pp	854265
855934	pp	854657
855934	pp	854691
855934	pp	854844
855934	pp	854868
855934	pp	855066
855934	pp	855155
855934	pp	855532
855934	pp	855925
855934	pp	1466445
855934	pp	850320
855934	pp	850552
855934	pp	850620
855934	pp	850705
855934	pp	851061
855934	pp	851086
855934	pp	851263
855934	pp	851320
855934	pp	851441
855934	pp	851678
855934	pp	851716
855934	pp	851737
855934	pp	851988
855934	pp	852042
855934	pp	852199
855934	pp	852755
855934	pp	852778
855934	pp	852779
855934	pp	852788
855934	pp	852834
855934	pp	853016
855934	pp	853385
855934	pp	853409
855934	pp	853410
855934	pp	853499
855934	pp	853649
855934	pp	853666
855934	pp	853796
855934	pp	853808
855934	pp	853860
850938	pp	850482
850938	pp	850620
852139	pp	1466445
852138	pp	850620
850933	pp	850538
850933	pp	850614
850933	pp	850732
850934	pp	850314
850934	pp	850584
850934	pp	850692
850934	pp	850872
850934	pp	850893
850930	No Modification	856382
850930	pp	850325
850930	pp	850358
850930	pp	850497
850930	pp	850554
855164	pp	850328
855164	pp	851696
855164	pp	852248
855164	pp	852951
855164	pp	853325
855163	pp	853478
855162	pp	852755
855161	pp	854162
855161	pp	854229
855161	pp	854497
855161	pp	855066
855161	pp	850498
855161	pp	850594
855161	pp	850796
855161	pp	852754
855161	pp	852995
855161	pp	853192
855161	pp	853249
855161	pp	853375
855161	pp	853422
855160	pp	850620
852133	pp	850384
852133	pp	850998
852133	pp	851359
852135	Phosphorylation	852814
852135	Phosphorylation	853541
852135	Phosphorylation	854426
852135	Phosphorylation	854703
852135	Phosphorylation	855830
852135	pp	1466445
852135	pp	850450
852135	pp	850643
852135	pp	850655
852135	pp	850685
852135	pp	850914
852135	pp	851262
852135	pp	851339
852135	pp	851421
852135	pp	851532
852135	pp	851768
852135	pp	851800
852135	pp	851968
852135	pp	851978
852135	pp	851996
852136	pp	850620
853680	pp	850620
853680	pp	850654
853680	pp	851284
853680	pp	852830
855953	pp	854088
855953	pp	854353
855953	pp	854413
855953	pp	855349
855953	pp	855892
855953	Phosphorylation	850652
855953	Phosphorylation	851306
855953	Phosphorylation	851429
855953	Phosphorylation	851768
855953	Phosphorylation	852257
855953	Phosphorylation	852258
855953	Phosphorylation	852871
855953	Phosphorylation	852969
855953	Phosphorylation	853569
855953	Phosphorylation	853607
855953	Phosphorylation	853922
855953	Phosphorylation	854544
855953	Phosphorylation	854740
855953	Phosphorylation	854753
855953	Phosphorylation	855138
855953	Phosphorylation	855510
855953	Phosphorylation	855535
855953	Phosphorylation	855647
855953	Phosphorylation	855661
855953	Phosphorylation	855739
855953	Phosphorylation	855848
855953	Phosphorylation	856186
855953	Phosphorylation	856365
855953	Phosphorylation	856386
855953	Phosphorylation	856719
855953	pp	850549
855953	pp	850843
855953	pp	850991
855953	pp	851158
855953	pp	851843
855953	pp	852128
855953	pp	852551
855953	pp	852977
855953	pp	853138
855953	pp	853559
853681	pp	850427
853681	pp	850440
853681	pp	850528
853681	pp	850620
853681	pp	850623
853681	pp	850808
853681	pp	850839
853681	pp	850981
853681	pp	851143
853681	pp	851159
853681	pp	851201
853681	pp	851318
853681	pp	851319
853681	pp	851369
853681	pp	851394
853681	pp	851460
853681	pp	851471
853681	pp	851518
853681	pp	851531
853681	pp	851877
853681	pp	851968
853681	pp	851984
853681	pp	851988
853681	pp	852025
853681	pp	852084
853681	pp	852093
853681	pp	852205
853681	pp	852255
853681	pp	852282
853681	pp	852344
853681	pp	852416
853681	pp	852449
853681	pp	852493
853681	pp	852749
853681	pp	852757
853681	pp	852896
853681	pp	852964
853681	pp	852966
853681	pp	852983
853681	pp	853195
853681	pp	853227
853681	pp	853318
853681	pp	853479
855952	pp	853961
855952	pp	854201
855952	pp	854543
855952	pp	854826
855952	pp	854956
855952	pp	855155
855952	pp	855253
855952	pp	855281
855952	pp	855332
855952	pp	855745
855952	pp	855888
855952	pp	855925
855952	pp	850427
855952	pp	850528
855952	pp	850623
855952	pp	850808
855952	pp	850839
855952	pp	850981
855952	pp	851143
855952	pp	851146
855952	pp	851201
855952	pp	851318
855952	pp	851518
855952	pp	851531
855952	pp	851768
855952	pp	851968
855952	pp	851988
855952	pp	852025
855952	pp	852093
855952	pp	852169
855952	pp	852357
855952	pp	852361
855952	pp	852424
855952	pp	852486
855952	pp	852493
855952	pp	852522
855952	pp	852641
855952	pp	852749
855952	pp	852757
855952	pp	853030
855952	pp	853155
855952	pp	853195
855952	pp	853227
855952	pp	853509
855952	pp	853527
855952	pp	853681
855952	pp	853767
855951	pp	854179
855951	pp	855043
855951	pp	855836
855951	pp	850620
855951	pp	851217
855951	pp	851339
855951	pp	851421
855951	pp	851513
855951	pp	852755
855951	pp	853318
853682	pp	850304
853682	pp	850549
853682	pp	850551
853682	pp	850652
853682	pp	850682
853682	pp	850688
853682	pp	850716
853682	pp	850872
853682	pp	850893
853682	pp	850982
853682	pp	851177
853682	pp	851190
853682	pp	851247
853682	pp	851319
853682	pp	851477
853682	pp	851530
853682	pp	851632
853682	pp	851660
853682	pp	851813
853682	pp	851985
853682	pp	852122
853682	pp	852253
853682	pp	852283
853682	pp	852757
853682	pp	852767
853682	pp	852775
853682	pp	852854
853682	pp	852982
853682	pp	852995
853682	pp	853350
853682	pp	853434
855169	pp	854098
855169	pp	854236
855169	pp	850799
855169	pp	851440
855169	pp	851660
855169	pp	851988
855169	pp	852248
855169	pp	852487
855169	pp	852587
855169	pp	852703
855950	pp	854072
855950	pp	854129
855950	pp	854249
855950	pp	854775
855950	pp	854974
855950	pp	854992
855950	pp	855158
855950	pp	855166
855950	pp	855228
855950	pp	855259
855950	pp	855449
855950	pp	855532
855950	pp	855555
855950	pp	855640
855950	Phosphorylation	850879
855950	Phosphorylation	850961
855950	Phosphorylation	851048
855950	Phosphorylation	851205
855950	Phosphorylation	851263
855950	Phosphorylation	851403
855950	Phosphorylation	851457
855950	Phosphorylation	851543
855950	Phosphorylation	851587
855950	Phosphorylation	851600
855950	Phosphorylation	851648
855950	Phosphorylation	851803
855950	Phosphorylation	851812
855950	Phosphorylation	851859
855950	Phosphorylation	851887
855950	Phosphorylation	852257
855950	Phosphorylation	852276
855950	Ubiquitination	852295
855950	Phosphorylation	852405
855950	Phosphorylation	852427
855950	Phosphorylation	852433
855950	Phosphorylation	852606
855950	Phosphorylation	852773
855950	Phosphorylation	853124
855950	Phosphorylation	853193
855950	Phosphorylation	853313
855950	Phosphorylation	853361
855950	Phosphorylation	854265
855950	Phosphorylation	854353
855950	Phosphorylation	854671
855950	Phosphorylation	854973
855950	Phosphorylation	855418
855950	Phosphorylation	855434
855950	Phosphorylation	855535
855950	Ubiquitination	855700
855950	Phosphorylation	855907
855950	Phosphorylation	855953
855950	Phosphorylation	855976
855950	Phosphorylation	856123
855950	Phosphorylation	856207
855950	Phosphorylation	856793
855950	Phosphorylation	856835
855950	Phosphorylation	856859
855950	pp	850345
855950	pp	850358
855950	pp	850578
855950	pp	850793
855950	pp	850920
855950	pp	850950
855950	pp	850980
855950	pp	851024
855950	pp	851061
855950	pp	851088
855950	pp	851271
855950	pp	851306
855950	pp	851373
855950	pp	851503
855950	pp	851643
855950	pp	851676
855950	pp	851727
855950	pp	851754
855950	pp	851994
855950	pp	852068
855950	pp	852119
855950	pp	852229
855950	pp	852233
855950	pp	852283
855950	pp	852294
855950	pp	852296
855950	pp	852376
855950	pp	852865
855950	pp	852896
855950	pp	852962
855950	pp	852982
855950	pp	853031
855950	pp	853110
855950	pp	853186
855950	pp	853327
855950	pp	853369
855950	pp	853371
855950	pp	853488
855950	pp	853539
855950	pp	853554
855950	pp	853733
855950	pp	853777
855950	pp	853801
853683	Phosphorylation	850314
853683	Phosphorylation	850530
853683	Phosphorylation	850532
853683	Phosphorylation	851177
853683	Phosphorylation	851197
853683	Phosphorylation	851205
853683	Phosphorylation	851311
853683	Phosphorylation	851317
853683	Phosphorylation	851403
853683	Phosphorylation	851587
853683	Phosphorylation	851712
853683	Phosphorylation	852273
853683	Phosphorylation	852513
853683	Phosphorylation	852773
853683	Phosphorylation	852929
853683	Phosphorylation	853146
853683	Phosphorylation	853193
853683	Phosphorylation	853972
853683	Phosphorylation	853995
853683	Phosphorylation	854001
853683	Phosphorylation	854047
853683	Phosphorylation	854156
853683	Phosphorylation	854711
853683	Phosphorylation	854725
853683	Phosphorylation	854877
853683	Phosphorylation	855075
853683	Phosphorylation	855222
853683	Phosphorylation	855269
853683	Phosphorylation	855554
853683	Phosphorylation	855704
853683	Phosphorylation	855709
853683	Phosphorylation	855836
853683	Phosphorylation	855926
853683	Phosphorylation	855931
853683	Phosphorylation	856176
853683	Phosphorylation	856289
853683	Phosphorylation	856333
853683	Phosphorylation	856532
853683	Phosphorylation	856793
853683	Phosphorylation	856835
853683	pp	850497
853683	pp	851716
853683	pp	852248
853683	pp	852755
853683	pp	853117
853683	pp	853287
853683	pp	853529
853683	pp	853632
855168	pp	853397
855168	pp	853609
853684	pp	852983
855167	pp	850507
855167	pp	850562
855167	pp	852248
855167	pp	853353
853686	pp	850521
853686	pp	850541
853686	pp	851455
853686	pp	851558
853686	pp	851676
853686	pp	851757
853686	pp	851759
853686	pp	852755
853686	pp	853091
853686	pp	853119
853686	pp	853250
853686	pp	853303
853686	pp	853524
853686	pp	853539
855166	pp	854710
855166	pp	854795
855166	pp	850318
855166	pp	851378
855166	pp	851842
855166	pp	852231
855166	pp	852248
855166	pp	852402
855166	pp	852624
855166	pp	852755
853687	pp	850413
853687	pp	850434
853687	pp	851022
853687	pp	851160
853687	pp	851694
853687	pp	851823
853687	pp	851890
853687	pp	851921
853687	pp	852014
853687	pp	852073
853687	pp	852215
853687	pp	852242
853687	pp	852419
853687	pp	852755
853687	pp	853135
853687	pp	853382
855949	pp	855013
855949	pp	855212
855949	pp	850620
855949	pp	851819
855949	pp	852122
855949	pp	852264
855949	pp	852411
855949	pp	852755
855949	pp	853295
853677	pp	850518
853677	pp	851857
855947	pp	852248
855947	pp	852755
855948	pp	853928
855948	pp	855859
855948	pp	850328
855948	pp	850540
853679	pp	850502
853679	pp	850620
853679	pp	852406
855945	pp	855048
855945	pp	855466
855945	pp	851440
855945	pp	852122
855945	pp	852193
855945	pp	852248
855945	pp	852655
850926	pp	850554
855946	pp	854487
855946	pp	855466
855946	pp	855738
855946	pp	850872
855946	pp	852276
855946	pp	853792
855943	pp	853892
855943	pp	854149
855943	pp	854284
855943	pp	854582
855943	pp	855466
855943	pp	855477
855943	pp	850441
855943	pp	850554
855943	pp	850620
855943	pp	851237
855943	pp	851394
855943	pp	851560
855943	pp	851924
855944	pp	851142
855944	pp	853553
852127	pp	851988
852127	pp	851996
850922	pp	850554
850922	pp	850620
852126	pp	850549
850923	pp	850395
852129	pp	851459
852129	pp	851501
852129	pp	851770
850920	pp	850326
850920	pp	850520
852128	pp	850620
852128	pp	851209
852128	pp	852032
852124	pp	850549
852124	pp	850620
852124	pp	851458
852122	Sumoylation	853041
852122	Proteolytic Processing	854780
852122	Sumoylation	855636
852122	Proteolytic Processing	856087
852122	Proteolytic Processing	856536
852122	pp	850298
852122	pp	850307
852122	pp	850320
852122	pp	850327
852122	pp	850339
852122	pp	850342
852122	pp	850345
852122	pp	850358
852122	pp	850370
852122	pp	850375
852122	pp	850399
852122	pp	850419
852122	pp	850445
852122	pp	850450
852122	pp	850499
852122	pp	850504
852122	pp	850506
852122	pp	850520
852122	pp	850534
852122	pp	850538
852122	pp	850540
852122	pp	850551
852122	pp	850556
852122	pp	850585
852122	pp	850589
852122	pp	850590
852122	pp	850592
852122	pp	850598
852122	pp	850613
852122	pp	850620
852122	pp	850627
852122	pp	850636
852122	pp	850639
852122	pp	850641
852122	pp	850656
852122	pp	850715
852122	pp	850716
852122	pp	850720
852122	pp	850733
852122	pp	850737
852122	pp	850744
852122	pp	850747
852122	pp	850749
852122	pp	850760
852122	pp	850770
852122	pp	850771
852122	pp	850775
852122	pp	850806
852122	pp	850808
852122	pp	850843
852122	pp	850872
852122	pp	850877
852122	pp	850889
852122	pp	850912
852122	pp	850918
852122	pp	850920
852122	pp	850933
852122	pp	850945
852122	pp	850950
852122	pp	850951
852122	pp	850958
852122	pp	850962
852122	pp	850963
852122	pp	850968
852122	pp	850982
852122	pp	850983
852122	pp	850998
852122	pp	851000
852122	pp	851002
852122	pp	851010
852122	pp	851032
852122	pp	851039
852122	pp	851048
852122	pp	851064
852122	pp	851068
852122	pp	851069
852122	pp	851071
852122	pp	851099
852122	pp	851110
852122	pp	851115
852122	pp	851122
852122	pp	851139
852122	pp	851158
852122	pp	851162
852122	pp	851163
852122	pp	851169
852122	pp	851170
852122	pp	851177
852122	pp	851193
852122	pp	851201
852122	pp	851206
852122	pp	851208
852122	pp	851218
852122	pp	851220
852122	pp	851222
852122	pp	851239
852122	pp	851259
852122	pp	851262
852122	pp	851269
852122	pp	851306
852122	pp	851313
852122	pp	851319
852122	pp	851330
852122	pp	851369
852122	pp	851372
852122	pp	851399
852122	pp	851403
852122	pp	851404
852122	pp	851415
852122	pp	851425
852122	pp	851431
852122	pp	851475
852122	pp	851484
852122	pp	851495
852122	pp	851504
852122	pp	851509
852122	pp	851536
852122	pp	851539
852122	pp	851548
852122	pp	851557
852122	pp	851561
852122	pp	851562
852122	pp	851590
852122	pp	851620
852122	pp	851636
852122	pp	851643
852122	pp	851688
852122	pp	851708
852122	pp	851713
852122	pp	851726
852122	pp	851733
852122	pp	851736
852122	pp	851747
852122	pp	851751
852122	pp	851754
852122	pp	851756
852122	pp	851771
852122	pp	851799
852122	pp	851810
852122	pp	851811
852122	pp	851812
852122	pp	851813
852122	pp	851819
852122	pp	851859
852122	pp	851879
852122	pp	851893
852122	pp	851905
852122	pp	851916
852122	pp	851930
852122	pp	851934
852122	pp	851936
852122	pp	851947
852122	pp	851955
852122	pp	851962
852122	pp	851965
852122	pp	851969
852122	pp	851988
852122	pp	851990
852122	pp	851993
852122	pp	851998
852122	pp	852057
852122	pp	852058
852122	pp	852059
852122	pp	852061
852122	pp	852075
852122	pp	852080
852122	pp	852082
852122	pp	852088
852122	pp	852092
852122	pp	852096
852122	pp	852119
855150	pp	854681
855150	pp	854937
855150	pp	850620
855150	pp	850893
855150	pp	851061
855150	pp	851369
855150	pp	852021
855150	pp	852107
855150	pp	852945
855150	pp	853147
855150	pp	853860
852121	pp	850620
852121	pp	851314
855153	pp	853956
855153	pp	854997
855153	pp	850753
855153	pp	851264
855153	pp	851507
855153	pp	851754
855153	pp	851988
855153	pp	852203
855153	pp	852755
855153	pp	852997
855152	pp	852755
855155	pp	853961
855155	pp	854026
855155	pp	854265
855155	pp	854330
855155	pp	854379
855155	pp	854424
855155	pp	854485
855155	pp	854749
855155	pp	854956
855155	pp	854960
855155	pp	850320
855155	pp	850346
855155	pp	850528
855155	pp	850545
855155	pp	850555
855155	pp	850620
855155	pp	850623
855155	pp	850711
855155	pp	850808
855155	pp	850839
855155	pp	850872
855155	pp	850923
855155	pp	850981
855155	pp	851005
855155	pp	851061
855155	pp	851143
855155	pp	851150
855155	pp	851201
855155	pp	851318
855155	pp	851379
855155	pp	851415
855155	pp	851471
855155	pp	851518
855155	pp	851531
855155	pp	851716
855155	pp	851737
855155	pp	851811
855155	pp	851821
855155	pp	851827
855155	pp	851895
855155	pp	851968
855155	pp	851988
855155	pp	852025
855155	pp	852042
855155	pp	852248
855155	pp	852386
855155	pp	852416
855155	pp	852539
855155	pp	852665
855155	pp	852755
855155	pp	852833
855155	pp	852896
855155	pp	852964
855155	pp	853071
855155	pp	853249
855155	pp	853365
855155	pp	853498
855155	pp	853649
855155	pp	853666
855155	pp	853681
855155	pp	853767
855155	pp	853788
855155	pp	853857
855155	pp	853877
855154	pp	854697
855154	pp	850718
855154	pp	850785
855154	pp	851142
855154	pp	851212
855154	pp	851240
855154	pp	851700
855154	pp	852193
855154	pp	852248
855154	pp	852486
855154	pp	853133
855154	pp	853371
855157	pp	854127
855157	pp	854150
855157	pp	854388
855157	pp	855020
855157	pp	850580
855157	pp	850764
855157	pp	850963
855157	pp	851676
855157	pp	851745
855157	pp	851762
855157	pp	851771
855157	pp	852292
855157	pp	852294
855157	pp	852766
855157	pp	852876
855157	pp	853327
855960	pp	853956
855960	pp	853993
855960	pp	854029
855960	pp	854229
855960	pp	854673
855960	pp	854794
855960	pp	854827
855960	pp	854902
855960	pp	854937
855960	pp	855173
855960	pp	855386
855960	pp	855466
855960	pp	855613
855960	pp	855655
855960	pp	855664
855960	pp	855787
855960	pp	855826
855960	pp	850397
855960	pp	850422
855960	pp	850554
855960	pp	850590
855960	pp	850620
855960	pp	851419
855960	pp	852021
855960	pp	852061
855960	pp	852742
855960	pp	852976
855960	pp	852995
855960	pp	853674
855156	pp	852755
855962	pp	853956
855962	pp	854072
855962	pp	854116
855962	pp	854376
855962	pp	854434
855962	pp	854740
855962	pp	854808
855962	pp	855068
855962	pp	855170
855962	pp	855704
855962	pp	855730
855962	pp	855836
855962	pp	855900
855962	Phosphorylation	850314
855962	Phosphorylation	850464
855962	Phosphorylation	850482
855962	Phosphorylation	850521
855962	Phosphorylation	850593
855962	Phosphorylation	850652
855962	Phosphorylation	851002
855962	Phosphorylation	851274
855962	Phosphorylation	851303
855962	Phosphorylation	851420
855962	Phosphorylation	851485
855962	Phosphorylation	851558
855962	Phosphorylation	851562
855962	Phosphorylation	851587
855962	Phosphorylation	851660
855962	Phosphorylation	851730
855962	Phosphorylation	851893
855962	Phosphorylation	852233
855962	Phosphorylation	852276
855962	Phosphorylation	852405
855962	Phosphorylation	852452
855962	Phosphorylation	852467
855962	Phosphorylation	852606
855962	Phosphorylation	852665
855962	Phosphorylation	852796
855962	Phosphorylation	852830
855962	Phosphorylation	853077
855962	Phosphorylation	853174
855962	Phosphorylation	853193
855962	Phosphorylation	853327
855962	Phosphorylation	853558
855962	Phosphorylation	853569
855962	Phosphorylation	853606
855962	Phosphorylation	853607
855962	Phosphorylation	853697
855962	Phosphorylation	853922
855962	Phosphorylation	853945
855962	Phosphorylation	853946
855962	Phosphorylation	853995
855962	Phosphorylation	854026
855962	Phosphorylation	854043
855962	Phosphorylation	854290
855962	Phosphorylation	854309
855962	Phosphorylation	854385
855962	Phosphorylation	854414
855962	Phosphorylation	854456
855962	Phosphorylation	854971
855962	Phosphorylation	854973
855962	Phosphorylation	855187
855962	Phosphorylation	855201
855962	Phosphorylation	855210
855962	Phosphorylation	855228
855962	Phosphorylation	855275
855962	Phosphorylation	855336
855962	Phosphorylation	855434
855962	Phosphorylation	855449
855962	Phosphorylation	855475
855962	Phosphorylation	855598
855962	Phosphorylation	855911
855962	Phosphorylation	856246
855962	Phosphorylation	856258
855962	Phosphorylation	856377
855962	Phosphorylation	856859
855962	pp	850538
855962	pp	850893
855962	pp	850962
855962	pp	851632
855962	pp	852248
855962	pp	852342
855962	pp	852439
855962	pp	852755
855962	pp	852900
855962	pp	852995
855962	pp	853303
855962	pp	853358
855962	pp	853460
855962	pp	853506
855962	pp	853525
855962	pp	853560
855962	pp	853588
855962	pp	853619
855962	pp	853780
855159	pp	854265
855159	pp	854974
855159	pp	854977
855159	pp	855066
855159	pp	850552
855159	pp	850636
855159	pp	850637
855159	pp	850705
855159	pp	851263
855159	pp	851320
855159	pp	851441
855159	pp	851470
855159	pp	851561
855159	pp	851774
855159	pp	851957
855159	pp	852069
855159	pp	852199
855159	pp	852703
855159	pp	852755
855159	pp	852778
855159	pp	852788
855159	pp	853016
855159	pp	853029
855159	pp	853371
855159	pp	853385
855159	pp	853389
855159	pp	853409
855159	pp	853410
855159	pp	853796
855158	pp	853934
855158	pp	853956
855158	pp	854152
855158	pp	854245
855158	pp	854263
855158	pp	854381
855158	pp	854469
855158	pp	854487
855158	pp	854725
855158	pp	854793
855158	pp	855118
855158	pp	850298
855158	pp	850414
855158	pp	850422
855158	pp	850636
855158	pp	850820
855158	pp	850883
855158	pp	850894
855158	pp	850919
855158	pp	851206
855158	pp	851259
855158	pp	851313
855158	pp	851330
855158	pp	851369
855158	pp	851407
855158	pp	851548
855158	pp	851636
855158	pp	851874
855158	pp	851924
855158	pp	851988
855158	pp	852060
855158	pp	852206
855158	pp	852282
855158	pp	852416
855158	pp	852549
855158	pp	852553
855158	pp	852757
855158	pp	852982
855158	pp	853029
855158	pp	853109
855158	pp	853166
855158	pp	853335
855158	pp	853447
855158	pp	853458
855158	pp	853610
855964	pp	854158
855964	pp	854706
855964	pp	854725
855964	pp	855097
855964	pp	855158
855964	pp	855305
855964	pp	855386
855964	pp	855466
855964	pp	855532
855964	pp	855626
855964	pp	855920
855964	pp	850318
855964	pp	850720
855964	pp	851171
855964	pp	851220
855964	pp	851483
855964	pp	851543
855964	pp	851788
855964	pp	852122
855964	pp	852392
855964	pp	853167
855964	pp	853650
855963	pp	853997
855963	pp	854211
855963	pp	854714
855963	pp	855048
855963	pp	855132
855963	pp	855318
855963	pp	855466
855963	pp	855691
855963	pp	850329
855963	pp	850367
855963	pp	850639
855963	pp	850877
855963	pp	851023
855963	pp	851507
855963	pp	851532
855963	pp	851771
855963	pp	851797
855963	pp	851996
855963	pp	852248
855963	pp	852385
855963	pp	852563
855963	pp	852680
855963	pp	852762
855963	pp	853155
855963	pp	853350
855963	pp	853535
855963	pp	853696
855954	pp	854778
855954	pp	855080
855954	pp	855194
855954	pp	850787
855954	pp	851221
855954	pp	852392
855954	pp	852518
855954	pp	852755
855954	pp	852763
855954	pp	853272
850958	pp	850320
850958	pp	850620
855956	pp	855854
855956	pp	850678
855956	pp	851878
855956	pp	852755
855956	pp	853647
850959	pp	850554
855957	pp	853956
855957	pp	854034
855957	pp	854162
855957	pp	854223
855957	pp	854229
855957	pp	854286
855957	pp	854487
855957	pp	854901
855957	pp	854937
855957	pp	855066
855957	pp	855224
855957	pp	855466
855957	pp	855613
855957	pp	855628
855957	pp	855664
855957	pp	855890
855957	pp	855925
855957	pp	850401
855957	pp	850410
855957	pp	850549
855957	pp	850843
855957	pp	850872
855957	pp	851154
855957	pp	851170
855957	pp	851206
855957	pp	851247
855957	pp	851453
855957	pp	851499
855957	pp	851531
855957	pp	851678
855957	pp	851733
855957	pp	851969
855957	pp	852021
855957	pp	852757
855957	pp	852982
855957	pp	853160
855957	pp	853249
855957	pp	853320
855957	pp	853397
855957	pp	853682
855957	pp	853734
855957	pp	853773
855958	pp	854353
855958	pp	854742
855958	pp	854888
855958	pp	855956
855958	No Modification	853668
855958	pp	850543
855958	pp	850554
855958	pp	850620
855958	pp	850930
855958	pp	851434
855958	pp	851508
855958	pp	852112
855958	pp	852329
855958	pp	852476
855958	pp	853194
855958	pp	853290
855959	pp	854119
855959	pp	854328
855959	pp	854544
855959	pp	854882
855959	pp	855161
855959	pp	855362
855959	pp	855477
855959	pp	850708
855959	pp	852258
855959	pp	852471
855959	pp	852606
855959	pp	852755
855959	pp	852873
855959	pp	853036
855959	pp	853168
850950	Phosphorylation	850578
850950	Phosphorylation	850961
850950	Phosphorylation	851429
850950	Phosphorylation	851584
850950	Phosphorylation	851747
850950	Phosphorylation	851751
850950	Phosphorylation	852276
850950	Phosphorylation	852405
850950	Phosphorylation	853396
850950	Phosphorylation	853526
850950	Phosphorylation	853686
850950	Phosphorylation	854183
850950	Phosphorylation	854671
850950	Phosphorylation	855222
850950	Phosphorylation	855434
850950	Phosphorylation	855449
850950	Phosphorylation	855454
850950	Phosphorylation	855650
850950	Phosphorylation	855783
850950	Phosphorylation	855953
850950	Phosphorylation	856207
850950	Phosphorylation	856289
850950	Phosphorylation	856426
850950	Phosphorylation	856532
850950	Phosphorylation	856859
850950	pp	850554
850950	pp	850604
850950	pp	850620
850951	pp	850534
850951	pp	850554
850951	pp	850620
850951	pp	850633
850951	pp	850705
850951	pp	850733
850951	pp	850761
850951	pp	850826
850951	pp	850846
850951	pp	850896
850952	pp	850620
850952	pp	850713
852119	Phosphorylation	850325
852119	Phosphorylation	850943
852119	Phosphorylation	851059
852119	Phosphorylation	851373
852119	Phosphorylation	853769
852119	Phosphorylation	855110
852119	pp	850322
852119	pp	850334
852119	pp	850358
852119	pp	850584
852119	pp	850585
852119	pp	850620
852119	pp	850672
852119	pp	850689
852119	pp	850872
852119	pp	850905
852119	pp	850962
852119	pp	851024
852119	pp	851042
852119	pp	851206
852119	pp	851400
852119	pp	851403
852119	pp	851548
852119	pp	851558
852119	pp	851740
852119	pp	851768
852119	pp	851782
852119	pp	851969
852117	pp	851547
852116	pp	1466445
852116	pp	850443
852116	pp	850620
852116	pp	851369
852111	pp	851346
852112	pp	1466460
852112	pp	850612
852112	pp	850631
852112	pp	850950
852112	pp	851131
852112	pp	851246
852112	pp	851574
852112	pp	851677
852112	pp	851887
852112	pp	852108
852113	pp	850554
852113	pp	850620
852113	pp	850846
852113	pp	850877
852113	pp	851061
852113	pp	851259
852113	pp	851547
852113	pp	851634
852113	pp	851928
852114	pp	850410
852114	pp	852023
855142	pp	850313
855142	pp	850620
855142	pp	852755
855141	pp	851533
855141	pp	852755
855140	pp	851136
855140	pp	852169
852110	pp	850329
852110	pp	851069
852110	pp	851266
852110	pp	851671
855971	pp	851758
855971	pp	852419
855971	pp	852593
855971	pp	852826
855970	pp	854053
855970	pp	855356
855970	Phosphorylation	852088
855970	pp	851076
855970	pp	851700
855970	pp	851877
855970	pp	851908
855970	pp	852119
855970	pp	852135
855970	pp	852222
855970	pp	852541
855970	pp	853300
855970	pp	853718
855970	pp	853743
855144	pp	853928
855144	pp	854085
855144	pp	854123
855144	pp	854129
855144	pp	854327
855144	pp	854349
855144	pp	854381
855144	pp	854540
855144	pp	854662
855144	pp	854678
855144	pp	854827
855144	pp	854834
855144	pp	854956
855144	pp	850325
855144	pp	850436
855144	pp	850440
855144	pp	850529
855144	pp	850540
855144	pp	850607
855144	pp	850718
855144	pp	850887
855144	pp	851029
855144	pp	851137
855144	pp	851197
855144	pp	851359
855144	pp	851383
855144	pp	851403
855144	pp	851495
855144	pp	851518
855144	pp	851533
855144	pp	851681
855144	pp	851879
855144	pp	851889
855144	pp	851916
855144	pp	851957
855144	pp	852237
855144	pp	852246
855144	pp	852308
855144	pp	852678
855144	pp	852787
855144	pp	852805
855144	pp	852918
855144	pp	853010
855144	pp	853031
855144	pp	853751
855144	pp	853868
855143	pp	853993
855143	pp	854029
855143	pp	854150
855143	pp	854221
855143	pp	854263
855143	pp	854283
855143	pp	854284
855143	pp	854371
855143	pp	854372
855143	pp	854373
855143	pp	854543
855143	pp	854827
855143	pp	855025
855143	pp	850298
855143	pp	850347
855143	pp	850554
855143	pp	850568
855143	pp	850620
855143	pp	850623
855143	pp	850709
855143	pp	850894
855143	pp	851041
855143	pp	851082
855143	pp	851209
855143	pp	851266
855143	pp	851271
855143	pp	851273
855143	pp	851521
855143	pp	851636
855143	pp	851721
855143	pp	852206
855143	pp	852218
855143	pp	852283
855143	pp	852378
855143	pp	852487
855143	pp	852549
855143	pp	852659
855143	pp	852755
855143	pp	852757
855143	pp	852982
855143	pp	853048
855143	pp	853071
855143	pp	853144
855143	pp	853167
855143	pp	853186
855143	pp	853202
855143	pp	853249
855143	pp	853346
855143	pp	853365
855143	pp	853452
855143	pp	853471
855143	pp	853587
855143	pp	853610
855143	pp	853817
855975	pp	855950
855975	pp	851088
855975	pp	851810
855975	pp	852122
855975	pp	852248
855975	pp	852283
855975	pp	852962
855975	pp	853191
855975	pp	853772
855149	pp	854301
855149	pp	854353
855149	pp	854387
855149	pp	854450
855149	pp	854505
855149	pp	854781
855149	pp	854855
855149	pp	854888
855149	pp	854944
855149	pp	855131
855149	pp	850601
855149	pp	850620
855149	pp	850715
855149	pp	850785
855149	pp	850962
855149	pp	850974
855149	pp	851362
855149	pp	851596
855149	pp	851967
855149	pp	852265
855149	pp	852344
855149	pp	852659
855149	pp	852925
855149	pp	853288
855149	pp	853811
855974	pp	853985
855974	pp	854106
855974	pp	854157
855974	pp	854230
855974	pp	854309
855974	pp	854322
855974	pp	854345
855974	pp	854361
855974	pp	854385
855974	pp	854399
855974	pp	854465
855974	pp	854680
855974	pp	854791
855974	pp	854827
855974	pp	854875
855974	pp	854926
855974	pp	854937
855974	pp	854993
855974	pp	854999
855974	pp	855017
855974	pp	855049
855974	pp	855139
855974	pp	855267
855974	pp	855276
855974	pp	855485
855974	pp	855506
855974	pp	855665
855974	pp	855744
855974	pp	855757
855974	pp	855841
855974	pp	855898
855974	pp	850329
855974	pp	850409
855974	pp	850504
855974	pp	850534
855974	pp	850554
855974	pp	850741
855974	pp	850760
855974	pp	851266
855974	pp	851415
855974	pp	851559
855974	pp	851562
855974	pp	851645
855974	pp	851723
855974	pp	851745
855974	pp	851771
855974	pp	851903
855974	pp	851994
855974	pp	852013
855974	pp	852122
855974	pp	852184
855974	pp	852228
855974	pp	852239
855974	pp	852373
855974	pp	852451
855974	pp	852492
855974	pp	852497
855974	pp	852528
855974	pp	852555
855974	pp	852592
855974	pp	852726
855974	pp	852728
855974	pp	852755
855974	pp	852766
855974	pp	852810
855974	pp	852814
855974	pp	852860
855974	pp	852888
855974	pp	852996
855974	pp	853098
855974	pp	853191
855974	pp	853192
855974	pp	853264
855974	pp	853301
855974	pp	853347
855974	pp	853364
855974	pp	853751
855973	pp	851781
855972	pp	853956
855972	pp	853993
855972	pp	854021
855972	pp	854029
855972	pp	854078
855972	pp	854116
855972	pp	854229
855972	pp	854263
855972	pp	854284
855972	pp	854372
855972	pp	854381
855972	pp	854446
855972	pp	854469
855972	pp	854487
855972	pp	854645
855972	pp	854673
855972	pp	854827
855972	pp	854844
855972	pp	854937
855972	pp	855269
855972	pp	855277
855972	pp	855283
855972	pp	855335
855972	pp	855415
855972	pp	855466
855972	pp	855543
855972	pp	855547
855972	pp	855599
855972	pp	855613
855972	pp	855664
855972	pp	855708
855972	pp	855730
855972	pp	855787
855972	pp	855789
855972	pp	855826
855972	pp	855890
855972	pp	855903
855972	pp	850320
855972	pp	850422
855972	pp	850435
855972	pp	850549
855972	pp	850551
855972	pp	850554
855972	pp	850594
855972	pp	850620
855972	pp	850652
855972	pp	850682
855972	pp	850688
855972	pp	850716
855972	pp	850763
855972	pp	850843
855972	pp	850893
855972	pp	850918
855972	pp	850951
855972	pp	851041
855972	pp	851152
855972	pp	851169
855972	pp	851170
855972	pp	851240
855972	pp	851476
855972	pp	851484
855972	pp	851497
855972	pp	851530
855972	pp	851548
855972	pp	851589
855972	pp	851632
855972	pp	851636
855972	pp	851660
855972	pp	851678
855972	pp	851990
855972	pp	852021
855972	pp	852026
855972	pp	852107
855972	pp	852122
[truncated: 61,462 more rows]
