# Supplementary material for: Inferring the effective TOR-dependent network: a computational study in yeast
Source: BMC Syst Biol. 2013 Aug 30;7:84. doi: 10.1186/1752-0509-7-84 (PMC4016608; doi:10.1186/1752-0509-7-84)
Supplement: Additional file 11 — Node attributes for the yeast interactome. Tab-separated table file (*.txt) file containing various ID(s) for each node in the yeast interactome. [file 1752-0509-7-84-S11.txt]

Entrez_Gene_ID	Systematic_Name	Gene_Name
1466398	YCR024C-B	YCR024C-B
1466399	YCR075W-A	YCR075W-A
1466401	YFL041W-A	YFL041W-A
1466405	YLR154W-C	TAR1
1466409	YLR154C-G	YLR154C-G
1466413	YLR157W-E	YLR157W-E
1466417	YLR264C-A	YLR264C-A
1466421	YLR342W-A	YLR342W-A
1466422	YLR361C-A	YLR361C-A
1466424	YLR412C-A	YLR412C-A
1466427	YAL063C-A	YAL063C-A
1466431	YDL160C-A	YDL160C-A
1466432	YDR003W-A	YDR003W-A
1466438	YDR524C-B	YDR524C-B
1466441	YBL039W-B	YBL039W-B
1466445	YBR111W-A	SUS1
1466451	YBR296C-A	YBR296C-A
1466452	YBR298C-A	YBR298C-A
1466453	YGL188C-A	YGL188C-A
1466460	YGR169C-A	YGR169C-A
1466461	YGR174W-A	YGR174W-A
1466463	YGR240C-A	YGR240C-A
1466465	YJL133C-A	YJL133C-A
1466466	YJL127C-B	YJL127C-B
1466467	YJL077W-B	YJL077W-B
1466470	YJR112W-A	YJR112W-A
1466476	YOL038C-A	YOL038C-A
1466478	YOL013W-A	YOL013W-A
1466480	YOR020W-A	YOR020W-A
1466485	YOR192C-C	YOR192C-C
1466487	YOR316C-A	YOR316C-A
1466493	YIL002W-A	YIL002W-A
1466497	YML054C-A	YML054C-A
1466503	YMR194C-B	CMC4
1466510	YNL146C-A	YNL146C-A
1466511	YNL138W-A	YSF3
1466516	YNL024C-A	KSH1
1466517	YNR075C-A	YNR075C-A
1466518	YPL189C-A	COA2
1466521	YPL038W-A	YPL038W-A
1466522	YPR108W-A	YPR108W-A
1466523	YPR159C-A	YPR159C-A
1466528	YHR050W-A	YHR050W-A
1466532	YHR213W-A	YHR213W-A
1500487	YKL068W-A	YKL068W-A
1500489	YKR095W-A	PCC1
2732686	YCL005W-A	VMA9
2746858	YHR199C-A	NBL1
2746859	YCL012C	YCL012C
2777172	YBR230W-A	YBR230W-A
2827704	YIL171W	YIL171W
2827705	YPL276W	YPL276W
2827706	YLL017W	YLL017W
3077355	YGR161W-C	YGR161W-C
3628034	YIL156W-B	YIL156W-B
3799967	YBR201C-A	YBR201C-A
3799968	YCL048W-A	YCL048W-A
3799970	YDR119W-A	YDR119W-A
3799971	YDR374W-A	YDR374W-A
3799972	YDR461C-A	YDR461C-A
3799975	YKL065W-A	YKL065W-A
3799977	YLR146W-A	YLR146W-A
3799978	YPR145C-A	YPR145C-A
4036073	YDR014W-A	HED1
5142379	YPR010C-A	YPR010C-A
5814844	YGL041W-A	YGL041W-A
5848745	YPR170W-B	YPR170W-B
850289	YCL073C	YCL073C
850290	YCL069W	VBA3
850291	YCL068C	YCL068C
850292	YCL067C	HMLALPHA2
850293	YCL066W	HMLALPHA1
850295	YCL064C	CHA1
850296	YCL063W	VAC17
850297	YCL061C	MRC1
850298	YCL059C	KRR1
850300	YCL057C-A	YCL057C-A
850301	YCL057W	PRD1
850302	YCL056C	YCL056C
850303	YCL055W	KAR4
850304	YCL054W	SPB1
850305	YCL052C	PBN1
850306	YCL051W	LRE1
850307	YCL050C	APA1
850309	YCL048W	SPS22
850310	YCL047C	YCL047C
850312	YCL045C	EMC1
850313	YCL044C	MGR1
850314	YCL043C	PDI1
850315	YCL042W	YCL042W
850317	YCL040W	GLK1
850318	YCL039W	GID7
850319	YCL038C	ATG22
850320	YCL037C	SRO9
850321	YCL036W	GFD2
850322	YCL035C	GRX1
850323	YCL034W	LSB5
850324	YCL033C	MXR2
850325	YCL032W	STE50
850326	YCL031C	RRP7
850327	YCL030C	HIS4
850328	YCL029C	BIK1
850329	YCL028W	RNQ1
850330	YCL027W	FUS1
850331	YCL026C-B	HBN1
850332	YCL026C-A	FRM2
850333	YCL025C	AGP1
850334	YCL024W	KCC4
850338	YCL021W-A	YCL021W-A
850339	YCL020W	YCL020W
850340	YCL019W	YCL019W
850341	TL(CAA)C	SUP53
850342	YCL018W	LEU2
850343	YCL017C	NFS1
850344	YCL016C	DCC1
850345	YCL014W	BUD3
850346	YCL011C	GBP2
850347	YCL010C	SGF29
850348	YCL009C	ILV6
850349	YCL008C	STP22
850351	YCL005W	LDB16
850352	YCL004W	PGS1
850353	YCL002C	YCL002C
850354	YCL001W	RER1
850356	YCL001W-B	YCL001W-B
850358	YCR002C	CDC10
850359	YCR003W	MRPL32
850360	YCR004C	YCP4
850361	YCR005C	CIT2
850364	YCR007C	YCR007C
850366	YCR008W	SAT4
850367	YCR009C	RVS161
850368	YCR010C	ADY2
850369	YCR011C	ADP1
850370	YCR012W	PGK1
850372	YCR014C	POL4
850373	YCR015C	YCR015C
850375	YCR016W	YCR016W
850376	YCR017C	CWH43
850377	YCR018C	SRD1
850381	YCR019W	MAK32
850382	YCR020C	PET18
850383	YCR020C-A	MAK31
850384	YCR020W-B	HTL1
850385	YCR021C	HSP30
850387	YCR023C	YCR023C
850388	YCR024C	SLM5
850389	YCR024C-A	PMP1
850391	YCR026C	NPP1
850392	YCR027C	RHB1
850394	YCR028C	FEN2
850395	YCR028C-A	RIM1
850396	YCR030C	SYP1
850397	YCR031C	RPS14A
850398	YCR032W	BPH1
850399	YCR033W	SNT1
850400	YCR034W	FEN1
850401	YCR035C	RRP43
850402	YCR036W	RBK1
850403	YCR037C	PHO87
850405	YCR038C	BUD5
850406	YCR039C	MATALPHA2
850407	YCR040W	MATALPHA1
850409	YCR042C	TAF2
850410	YCR043C	YCR043C
850411	YCR044C	PER1
850412	YCR045C	RRT12
850413	YCR046C	IMG1
850414	YCR047C	BUD23
850415	YCR048W	ARE1
850417	YCR050C	YCR050C
850418	YCR051W	YCR051W
850419	YCR052W	RSC6
850420	YCR053W	THR4
850421	YCR054C	CTR86
850422	YCR057C	PWP2
850423	YCR059C	YIH1
850424	YCR060W	TAH1
850425	YCR061W	YCR061W
850426	TS(CGA)C	SUP61
850427	YCR063W	BUD31
850429	YCR065W	HCM1
850430	YCR066W	RAD18
850431	YCR067C	SED4
850432	YCR068W	ATG15
850433	YCR069W	CPR4
850434	YCR071C	IMG2
850435	YCR072C	RSA4
850436	YCR073C	SSK22
850437	YCR073W-A	SOL2
850438	YCR075C	ERS1
850439	YCR076C	YCR076C
850440	YCR077C	PAT1
850441	YCR079W	PTC6
850442	YCR081W	SRB8
850443	YCR082W	AHC2
850444	YCR083W	TRX3
850445	YCR084C	TUP1
850447	YCR086W	CSM1
850449	YCR087C-A	YCR087C-A
850450	YCR088W	ABP1
850451	YCR089W	FIG2
850452	YCR090C	YCR090C
850453	YCR091W	KIN82
850454	YCR092C	MSH3
850455	YCR093W	CDC39
850456	YCR094W	CDC50
850457	YCR095C	OCA4
850458	YCR096C	HMRA2
850459	YCR097W	HMRA1
850462	YCR098C	GIT1
850463	YCR099C	YCR099C
850464	YCR100C	YCR100C
850465	YCR101C	YCR101C
850466	YCR102C	YCR102C
850469	YCR105W	ADH7
850470	YCR106W	RDS1
850471	YCR107W	AAD3
850476	YFL068W	YFL068W
850477	YFL067W	YFL067W
850478	YFL066C	YFL066C
850479	YFL065C	YFL065C
850480	YFL064C	YFL064C
850482	YFL062W	COS4
850484	YFL060C	SNO3
850485	YFL059W	SNZ3
850486	YFL058W	THI5
850487	YFL057C	AAD16
850488	YFL056C	AAD6
850489	YFL055W	AGP3
850490	YFL054C	YFL054C
850491	YFL053W	DAK2
850492	YFL052W	YFL052W
850494	YFL050C	ALR2
850495	YFL049W	SWP82
850496	YFL048C	EMP47
850497	YFL047W	RGD2
850498	YFL046W	FMP32
850499	YFL045C	SEC53
850500	YFL044C	OTU1
850501	YFL042C	YFL042C
850502	YFL041W	FET5
850503	YFL040W	YFL040W
850504	YFL039C	ACT1
850505	YFL038C	YPT1
850506	YFL037W	TUB2
850507	YFL036W	RPO41
850508	YFL034C-B	MOB2
850509	YFL034C-A	RPL22B
850510	YFL034W	YFL034W
850511	YFL033C	RIM15
850513	YFL031W	HAC1
850514	YFL030W	AGX1
850515	YFL029C	CAK1
850516	YFL028C	CAF16
850518	YFL026W	STE2
850519	YFL025C	BST1
850520	YFL024C	EPL1
850521	YFL023W	BUD27
850522	YFL022C	FRS2
850523	YFL021W	GAT1
850527	YFL018C	LPD1
850528	YFL017W-A	SMX2
850529	YFL017C	GNA1
850530	YFL016C	MDJ1
850532	YFL014W	HSP12
850534	YFL013C	IES1
850536	YFL011W	HXT10
850537	YFL010W-A	AUA1
850538	YFL010C	WWM1
850539	YFL009W	CDC4
850540	YFL008W	SMC1
850541	YFL007W	BLM10
850543	YFL005W	SEC4
850544	YFL004W	VTC2
850545	YFL003C	MSH4
850547	YFL002W-B	YFL002W-B
850548	YFL002W-A	YFL002W-A
850549	YFL002C	SPB4
850550	YFL001W	DEG1
850551	YFR001W	LOC1
850552	YFR002W	NIC96
850553	YFR003C	YPI1
850554	YFR004W	RPN11
850555	YFR005C	SAD1
850556	YFR006W	YFR006W
850558	YFR007W	YFH7
850559	YFR008W	FAR7
850561	YFR009W	GCN20
850562	YFR010W	UBP6
850563	YFR011C	AIM13
850565	YFR012W	YFR012W
850567	YFR013W	IOC3
850568	YFR014C	CMK1
850569	YFR015C	GSY1
850570	YFR016C	YFR016C
850572	YFR017C	YFR017C
850573	YFR018C	YFR018C
850574	YFR019W	FAB1
850575	TS(GCU)F	TS(GCU)F
850577	YFR021W	ATG18
850578	YFR022W	ROG3
850579	YFR023W	PES4
850580	YFR024C-A	LSB3
850581	YFR025C	HIS2
850584	YFR027W	ECO1
850585	YFR028C	CDC14
850587	YFR029W	PTR3
850588	YFR030W	MET10
850589	YFR031C	SMC2
850590	YFR031C-A	RPL2A
850591	YFR032C	RRT5
850592	YFR032C-A	RPL29
850593	YFR033C	QCR6
850594	YFR034C	PHO4
850595	YFR035C	YFR035C
850597	YFR036W	CDC26
850598	YFR037C	RSC8
850599	YFR038W	IRC5
850600	YFR039C	YFR039C
850601	YFR040W	SAP155
850602	YFR041C	ERJ5
850603	YFR042W	KEG1
850604	YFR043C	IRC6
850605	YFR044C	DUG1
850607	YFR046C	CNN1
850608	YFR047C	BNA6
850609	YFR048W	RMD8
850610	YFR049W	YMR31
850611	YFR050C	PRE4
850612	YFR051C	RET2
850613	YFR052W	RPN12
850614	YFR053C	HXK1
850616	YFR055W	IRC7
850618	YFR057W	YFR057W
850619	YLL040C	VPS13
850620	YLL039C	UBI4
850621	YLL038C	ENT4
850623	YLL036C	PRP19
850624	YLL035W	GRC3
850625	YLL034C	RIX7
850626	YLL033W	IRC19
850627	YLL032C	YLL032C
850628	YLL031C	GPI13
850630	YLL029W	FRA1
850631	YLL028W	TPO1
850632	YLL027W	ISA1
850633	YLL026W	HSP104
850636	YLL024C	SSA2
850637	YLL023C	YLL023C
850638	YLL022C	HIF1
850639	YLL021W	SPA2
850641	YLL019C	KNS1
850642	YLL018C-A	COX19
850643	YLL018C	DPS1
850644	YLL016W	SDC25
850645	YLL015W	BPT1
850646	YLL014W	EMC6
850647	YLL013C	PUF3
850648	YLL012W	YEH1
850649	YLL011W	SOF1
850650	YLL010C	PSR1
850651	YLL009C	COX17
850652	YLL008W	DRS1
850653	YLL007C	YLL007C
850654	YLL006W	MMM1
850655	YLL005C	SPO75
850656	YLL004W	ORC3
850657	YLL003W	SFI1
850658	YLL002W	RTT109
850659	YLL067C	YLL067C
850660	YLL066C	YLL066C
850663	YLL063C	AYT1
850664	YLL062C	MHT1
850665	YLL061W	MMP1
850666	YLL060C	GTT2
850669	YLL057C	JLP1
850670	YLL056C	YLL056C
850671	YLL055W	YCT1
850672	YLL054C	YLL054C
850674	YLL052C	AQY2
850675	YLL051C	FRE6
850676	YLL050C	COF1
850677	YLL049W	LDB18
850678	YLL048C	YBT1
850682	YLL045C	RPL8B
850683	YLL043W	FPS1
850684	YLL042C	ATG10
850685	YLL041C	SDH2
850686	YLL001W	DNM1
850687	YLR001C	YLR001C
850688	YLR002C	NOC3
850689	YLR003C	CMS1
850690	YLR004C	THI73
850691	YLR005W	SSL1
850692	YLR006C	SSK1
850693	YLR007W	NSE1
850694	YLR008C	PAM18
850695	YLR009W	RLP24
850696	YLR010C	TEN1
850697	TS(AGA)L	TS(AGA)L
850698	YLR011W	LOT6
850700	YLR013W	GAT3
850701	YLR014C	PPR1
850702	YLR015W	BRE2
850703	YLR016C	PML1
850704	YLR017W	MEU1
850705	YLR018C	POM34
850706	YLR019W	PSR2
850707	YLR020C	YEH2
850708	YLR021W	IRC25
850709	YLR022C	SDO1
850710	YLR023C	IZH3
850711	YLR024C	UBR2
850712	YLR025W	SNF7
850713	YLR026C	SED5
850714	YLR027C	AAT2
850715	YLR028C	ADE16
850716	YLR029C	RPL15A
850717	YLR030W	YLR030W
850718	YLR031W	YLR031W
850719	YLR032W	RAD5
850720	YLR033W	RSC58
850721	YLR034C	SMF3
850722	YLR035C	MLH2
850724	YLR035C-A	YLR035C-A
850725	YLR036C	YLR036C
850727	YLR038C	COX12
850728	YLR039C	RIC1
850730	YLR040C	YLR040C
850731	YLR042C	YLR042C
850732	YLR043C	TRX1
850733	YLR044C	PDC1
850734	YLR045C	STU2
850735	YLR046C	YLR046C
850736	YLR047C	FRE8
850737	YLR048W	RPS0B
850738	YLR049C	YLR049C
850739	YLR050C	YLR050C
850740	YLR051C	FCF2
850741	YLR052W	IES3
850742	YLR053C	YLR053C
850743	YLR054C	OSW2
850744	YLR055C	SPT8
850745	YLR056W	ERG3
850746	YLR057W	YLR057W
850747	YLR058C	SHM2
850748	YLR059C	REX2
850749	YLR060W	FRS1
850750	YLR061W	RPL22A
850752	YLR063W	YLR063W
850753	YLR064W	YLR064W
850754	YLR065C	YLR065C
850755	YLR066W	SPC3
850756	YLR067C	PET309
850757	YLR068W	FYV7
850758	YLR069C	MEF1
850759	YLR070C	XYL2
850760	YLR071C	RGR1
850761	YLR072W	YLR072W
850762	YLR073C	RFU1
850763	YLR074C	BUD20
850764	YLR075W	RPL10
850766	YLR077W	FMP25
850767	YLR078C	BOS1
850768	YLR079W	SIC1
850769	YLR080W	EMP46
850770	YLR081W	GAL2
850771	YLR082C	SRL2
850772	YLR083C	EMP70
850773	YLR084C	RAX2
850774	YLR085C	ARP6
850775	YLR086W	SMC4
850776	YLR087C	CSF1
850777	YLR088W	GAA1
850778	YLR089C	ALT1
850779	YLR090W	XDJ1
850780	YLR091W	GEP5
850781	YLR092W	SUL2
850782	YLR093C	NYV1
850783	YLR094C	GIS3
850784	YLR095C	IOC2
850785	YLR096W	KIN2
850786	YLR097C	HRT3
850787	YLR098C	CHA4
850789	YLR099W-A	YLR099W-A
850790	YLR100W	ERG27
850792	YLR102C	APC9
850793	YLR103C	CDC45
850794	YLR104W	YLR104W
850795	YLR105C	SEN2
850796	YLR106C	MDN1
850797	YLR107W	REX3
850798	YLR108C	YLR108C
850799	YLR109W	AHP1
850800	YLR110C	CCW12
850803	YLR113W	HOG1
850805	YLR114C	AVL9
850806	YLR115W	CFT2
850807	YLR116W	MSL5
850808	YLR117C	CLF1
850809	YLR118C	YLR118C
850810	YLR119W	SRN2
850811	YLR120C	YPS1
850812	YLR121C	YPS3
850816	YLR125W	YLR125W
850817	YLR126C	YLR126C
850818	YLR127C	APC2
850819	YLR128W	DCN1
850820	YLR129W	DIP2
850821	YLR130C	ZRT2
850822	YLR131C	ACE2
850823	YLR132C	YLR132C
850824	YLR133W	CKI1
850825	YLR134W	PDC5
850826	YLR135W	SLX4
850827	YLR136C	TIS11
850828	YLR137W	YLR137W
850829	YLR138W	NHA1
850830	YLR139C	SLS1
850832	YLR141W	RRN5
850834	TD(GUC)L1	TD(GUC)L1
850835	YLR143W	YLR143W
850836	YLR144C	ACF2
850837	YLR145W	RMP1
850838	YLR146C	SPE4
850839	YLR147C	SMD3
850840	YLR148W	PEP3
850841	YLR149C	YLR149C
850843	YLR150W	STM1
850844	YLR151C	PCD1
850845	YLR152C	YLR152C
850846	YLR153C	ACS2
850847	YLR154C	RNH203
850851	YLR156W	YLR156W
850852	YLR157C	ASP3-2
850853	YLR157C-B	YLR157C-B
850854	YLR157C-A	YLR157C-A
850857	YLR160C	ASP3-4
850858	YLR161W	YLR161W
850860	YLR163C	MAS1
850861	YLR164W	YLR164W
850863	YLR166C	SEC10
850864	YLR167W	RPS31
850865	YLR168C	UPS2
850868	YLR170C	APS1
850869	YLR172C	DPH5
850870	YLR173W	YLR173W
850871	YLR174W	IDP2
850872	YLR175W	CBF5
850873	YLR176C	RFX1
850874	YLR177W	YLR177W
850875	YLR178C	TFS1
850876	YLR179C	YLR179C
850877	YLR180W	SAM1
850878	YLR181C	VTA1
850879	YLR182W	SWI6
850880	YLR183C	TOS4
850882	YLR185W	RPL37A
850883	YLR186W	EMG1
850884	YLR187W	SKG3
850885	YLR188W	MDL1
850886	YLR189C	ATG26
850887	YLR190W	MMR1
850888	YLR191W	PEX13
850889	YLR192C	HCR1
850890	YLR193C	UPS1
850891	YLR194C	YLR194C
850892	YLR195C	NMT1
850893	YLR196W	PWP1
850894	YLR197W	NOP56
850896	YLR199C	PBA1
850897	YLR200W	YKE2
850898	YLR201C	COQ9
850900	YLR203C	MSS51
850901	YLR204W	QRI5
850902	YLR205C	HMX1
850903	YLR206W	ENT2
850904	YLR207W	HRD3
850905	YLR208W	SEC13
850906	YLR209C	PNP1
850907	YLR210W	CLB4
850908	YLR211C	YLR211C
850909	YLR212C	TUB4
850910	YLR213C	CRR1
850911	YLR214W	FRE1
850912	YLR215C	CDC123
850914	YLR216C	CPR6
850915	YLR218C	YLR218C
850916	YLR219W	MSC3
850917	YLR220W	CCC1
850918	YLR221C	RSA3
850919	YLR222C	UTP13
850920	YLR223C	IFH1
850921	YLR224W	YLR224W
850922	YLR225C	YLR225C
850923	YLR226W	BUR2
850924	YLR227C	ADY4
850926	YLR227W-A	YLR227W-A
850928	YLR228C	ECM22
850930	YLR229C	CDC42
850933	YLR231C	BNA5
850934	YLR233C	EST1
850935	YLR234W	TOP3
850938	YLR237W	THI7
850939	YLR238W	FAR10
850940	YLR239C	LIP2
850941	YLR240W	VPS34
850942	YLR241W	YLR241W
850943	YLR242C	ARV1
850944	YLR243W	YLR243W
850945	YLR244C	MAP1
850946	YLR245C	CDD1
850947	YLR246W	ERF2
850949	YLR247C	IRC20
850950	YLR248W	RCK2
850951	YLR249W	YEF3
850952	YLR250W	SSP120
850953	YLR251W	SYM1
850955	YLR253W	YLR253W
850956	YLR254C	NDL1
850958	YLR256W	HAP1
850959	YLR256W-A	YLR256W-A
850961	YLR257W	YLR257W
850962	YLR258W	GSY2
850963	YLR259C	HSP60
850964	YLR260W	LCB5
850966	YLR262C	YPT6
850967	YLR262C-A	TMA7
850968	YLR263W	RED1
850969	YLR264W	RPS28B
850970	YLR265C	NEJ1
850971	YLR266C	PDR8
850972	YLR267W	BOP2
850973	YLR268W	SEC22
850974	YLR270W	DCS1
850976	YLR271W	YLR271W
850977	YLR272C	YCS4
850979	YLR273C	PIG1
850980	YLR274W	MCM5
850981	YLR275W	SMD2
850982	YLR276C	DBP9
850983	YLR277C	YSH1
850984	YLR278C	YLR278C
850987	YLR281C	YLR281C
850990	YLR284C	ECI1
850991	YLR285W	NNT1
850992	YLR286C	CTS1
850993	YLR287C	YLR287C
850994	YLR287C-A	RPS30A
850995	YLR288C	MEC3
850996	YLR289W	GUF1
850997	YLR290C	YLR290C
850998	YLR291C	GCD7
850999	YLR292C	SEC72
851000	YLR293C	GSP1
851002	YLR295C	ATP14
851004	YLR297W	YLR297W
851005	YLR298C	YHC1
851006	YLR299W	ECM38
851007	YLR300W	EXG1
851008	YLR301W	YLR301W
851010	YLR303W	MET17
851013	YLR304C	ACO1
851014	YLR305C	STT4
851015	YLR306W	UBC12
851016	YLR307W	CDA1
851018	YLR309C	IMH1
851019	YLR310C	CDC25
851021	YLR312C	YLR312C
851022	YLR312W-A	MRPL15
851023	YLR313C	SPH1
851024	YLR314C	CDC3
851025	YLR315W	NKP2
851027	YLR316C	TAD3
851028	YLR318W	EST2
851029	YLR319C	BUD6
851030	YLR320W	MMS22
851032	YLR321C	SFH1
851033	YLR323C	CWC24
851034	YLR324W	PEX30
851035	YLR325C	RPL38
851036	YLR326W	YLR326W
851037	YLR327C	TMA10
851038	TS(GCU)L	TS(GCU)L
851039	YLR328W	NMA1
851040	YLR329W	REC102
851041	YLR330W	CHS5
851042	YLR332W	MID2
851044	TD(GUC)L2	TD(GUC)L2
851045	YLR333C	RPS25B
851048	YLR335W	NUP2
851049	YLR336C	SGD1
851051	YLR337C	VRP1
851052	YLR340W	RPP0
851054	YLR341W	SPO77
851055	YLR342W	FKS1
851056	YLR343W	GAS2
851058	YLR344W	RPL26A
851059	YLR345W	YLR345W
851060	YLR346C	YLR346C
851061	YLR347C	KAP95
851063	YLR348C	DIC1
851064	YLR350W	ORM2
851065	YLR351C	NIT3
851066	YLR352W	YLR352W
851067	YLR353W	BUD8
851068	YLR354C	TAL1
851069	YLR355C	ILV5
851070	YLR356W	ATG33
851071	YLR357W	RSC2
851073	YLR359W	ADE13
851074	YLR360W	VPS38
851075	YLR361C	DCR2
851076	YLR362W	STE11
851077	YLR363C	NMD4
851078	YLR363W-A	YLR363W-A
851082	YLR367W	RPS22B
851083	YLR368W	MDM30
851084	YLR369W	SSQ1
851085	YLR370C	ARC18
851086	YLR371W	ROM2
851087	YLR372W	SUR4
851088	YLR373C	VID22
851089	YLR375W	STP3
851091	YLR376C	PSY3
851092	YLR377C	FBP1
851095	YLR378C	SEC61
851096	YLR380W	CSR1
851097	YLR381W	CTF3
851098	YLR382C	NAM2
851099	YLR383W	SMC6
851100	YLR384C	IKI3
851101	YLR385C	SWC7
851102	YLR386W	VAC14
851103	YLR387C	REH1
851104	YLR388W	RPS29A
851105	YLR389C	STE23
851106	YLR390W	ECM19
851107	YLR390W-A	CCW14
851108	YLR392C	ART10
851109	YLR393W	ATP10
851110	YLR394W	CST9
851111	YLR395C	COX8
851112	YLR396C	VPS33
851113	YLR397C	AFG2
851114	YLR398C	SKI2
851115	YLR399C	BDF1
851117	YLR401C	DUS3
851119	YLR403W	SFP1
851120	YLR404W	FLD1
851121	YLR405W	DUS4
851122	YLR406C	RPL31B
851123	YLR407W	YLR407W
851124	YLR408C	YLR408C
851125	YLR409C	UTP21
851126	YLR410W	VIP1
851127	YLR410W-A	YLR410W-A
851128	YLR410W-B	YLR410W-B
851129	YLR411W	CTR3
851130	YLR412W	BER1
851131	YLR413W	YLR413W
851132	YLR414C	PUN1
851135	YLR417W	VPS36
851136	YLR418C	CDC73
851137	YLR419W	YLR419W
851139	YLR420W	URA4
851140	YLR421C	RPN13
851141	YLR422W	YLR422W
851142	YLR423C	ATG17
851143	YLR424W	SPP382
851145	YLR425W	TUS1
851146	YLR426W	YLR426W
851147	YLR427W	MAG2
851148	YLR429W	CRN1
851150	YLR430W	SEN1
851151	YLR431C	ATG23
851152	YLR432W	IMD3
851153	YLR433C	CNA1
851154	YLR435W	TSR2
851156	YLR436C	ECM30
851157	YLR437C	DIF1
851158	YLR438W	CAR2
851159	YLR438C-A	LSM3
851160	YLR439W	MRPL4
851161	YLR440C	SEC39
851162	YLR441C	RPS1A
851163	YLR442C	SIR3
851164	YLR443W	ECM7
851166	YLR445W	YLR445W
851167	YLR446W	YLR446W
851168	YLR447C	VMA6
851169	YLR448W	RPL6B
851170	YLR449W	FPR4
851171	YLR450W	HMG2
851172	YLR451W	LEU3
851173	YLR452C	SST2
851174	YLR453C	RIF2
851175	YLR454W	FMP27
851177	YLR455W	YLR455W
851178	YLR456W	YLR456W
851180	YLR457C	NBP1
851181	YLR459W	GAB1
851182	YLR460C	YLR460C
851183	YLR461W	PAU4
851184	YLR462W	YLR462W
851185	YLR464W	YLR464W
851187	YLR466W	YRF1-4
851189	YLR467W	YRF1-5
851190	YAL041W	CDC24
851191	YAL040C	CLN3
851192	YAL039C	CYC3
851193	YAL038W	CDC19
851194	YAL037W	YAL037W
851195	YAL036C	RBG1
851196	YAL035W	FUN12
851197	YAL034W-A	MTW1
851199	YAL034C	FUN19
851200	YAL033W	POP5
851201	YAL032C	PRP45
851202	YAL031C	GIP4
851203	YAL030W	SNC1
851204	YAL029C	MYO4
851205	YAL028W	FRT2
851206	YAL027W	SAW1
851207	YAL026C	DRS2
851208	YAL025C	MAK16
851209	YAL024C	LTE1
851210	YAL023C	PMT2
851211	YAL022C	FUN26
851212	YAL021C	CCR4
851213	YAL020C	ATS1
851214	YAL019W	FUN30
851215	YAL018C	YAL018C
851216	YAL017W	PSK1
851217	YAL016W	TPD3
851218	YAL015C	NTG1
851219	YAL014C	SYN8
851220	YAL013W	DEP1
851221	YAL012W	CYS3
851222	YAL011W	SWC3
851223	YAL010C	MDM10
851224	YAL009W	SPO7
851225	YAL008W	FUN14
851226	YAL007C	ERP2
851229	YAL068C	PAU8
851230	YAL067C	SEO1
851232	YAL065C	YAL065C
851233	YAL064W-B	YAL064W-B
851234	YAL064C-A	YAL064C-A
851236	YAL063C	FLO9
851237	YAL062W	GDH3
851238	YAL061W	BDH2
851239	YAL060W	BDH1
851240	YAL059W	ECM1
851241	YAL058W	CNE1
851243	YAL056W	GPB2
851244	YAL055W	PEX22
851245	YAL054C	ACS1
851246	YAL053W	FLC2
851247	YAL051W	OAF1
851248	YAL049C	AIM2
851249	YAL048C	GEM1
851250	YAL047C	SPC72
851251	YAL046C	AIM1
851252	YAL044W-A	YAL044W-A
851254	YAL044C	GCV3
851255	YAL043C	PTA1
851256	YAL042W	ERV46
851259	YAL005C	SSA1
851260	YAL003W	EFB1
851261	YAL002W	VPS8
851262	YAL001C	TFC3
851263	YAR002W	NUP60
851264	YAR002C-A	ERP1
851265	YAR003W	SWD1
851266	YAR007C	RFA1
851267	YAR008W	SEN34
851268	YAR009C	YAR009C
851269	YAR010C	YAR010C
851271	YAR014C	BUD14
851272	YAR015W	ADE1
851273	YAR018C	KIN3
851274	YAR019C	CDC15
851276	YAR023C	YAR023C
851277	TL(CAA)A	SUP56
851278	TS(AGA)A	TS(AGA)A
851279	YAR027W	UIP3
851280	YAR028W	YAR028W
851282	YAR031W	PRM9
851284	YAR033W	MST28
851285	YAR035W	YAT1
851286	YAR042W	SWH1
851289	YAR050W	FLO1
851292	YAR061W	YAR061W
851293	YAR062W	YAR062W
851294	YAR064W	YAR064W
851295	YAR066W	YAR066W
851296	YAR068W	YAR068W
851299	YAR071W	PHO11
851302	YDL224C	WHI4
851303	YDL223C	HBT1
851304	YDL222C	FMP45
851306	YDL220C	CDC13
851307	YDL219W	DTD1
851308	YDL218W	YDL218W
851309	YDL217C	TIM22
851310	YDL216C	RRI1
851311	YDL215C	GDH2
851312	YDL214C	PRR2
851313	YDL213C	NOP6
851314	YDL212W	SHR3
851315	YDL211C	YDL211C
851317	YDL210W	UGA4
851318	YDL209C	CWC2
851319	YDL208W	NHP2
851320	YDL207W	GLE1
851321	YDL206W	YDL206W
851322	YDL205C	HEM3
851323	YDL204W	RTN2
851324	YDL203C	ACK1
851325	YDL202W	MRPL11
851326	YDL201W	TRM8
851327	YDL200C	MGT1
851328	YDL199C	YDL199C
851329	YDL198C	GGC1
851330	YDL197C	ASF2
851332	YDL195W	SEC31
851333	YDL194W	SNF3
851334	YDL193W	NUS1
851335	YDL192W	ARF1
851336	YDL191W	RPL35A
851337	YDL190C	UFD2
851338	YDL189W	RBS1
851339	YDL188C	PPH22
851340	YDL186W	YDL186W
851342	YDL185W	TFP1
851344	YDL184C	RPL41A
851345	YDL183C	YDL183C
851346	YDL182W	LYS20
851347	YDL181W	INH1
851348	YDL248W	COS7
851350	YDL247W	MPH2
851351	YDL246C	SOR2
851352	YDL245C	HXT15
851353	YDL244W	THI13
851354	YDL243C	AAD4
851356	YDL241W	YDL241W
851358	YDL240W	LRG1
851359	YDL239C	ADY3
851360	YDL238C	GUD1
851361	YDL237W	AIM6
851362	YDL236W	PHO13
851363	YDL235C	YPD1
851364	YDL234C	GYP7
851365	YDL233W	YDL233W
851366	YDL232W	OST4
851367	YDL231C	BRE4
851368	YDL230W	PTP1
851369	YDL229W	SSB1
851371	YDL227C	HO
851372	YDL226C	GCS1
851373	YDL225W	SHS1
851374	YDL180W	YDL180W
851375	YDL179W	PCL9
851376	YDL178W	DLD2
851377	YDL177C	YDL177C
851378	YDL176W	YDL176W
851379	YDL175C	AIR2
851380	YDL174C	DLD1
851381	YDL173W	PAR32
851383	YDL171C	GLT1
851384	YDL170W	UGA3
851385	YDL169C	UGX2
851386	YDL168W	SFA1
851387	YDL167C	NRP1
851388	YDL166C	FAP7
851389	YDL165W	CDC36
851391	YDL164C	CDC9
851392	YDL161W	ENT1
851394	YDL160C	DHH1
851395	YDL159W-A	YDL159W-A
851396	YDL159W	STE7
851398	YDL157C	YDL157C
851399	YDL156W	YDL156W
851400	YDL155W	CLB3
851401	YDL154W	MSH5
851403	YDL153C	SAS10
851404	YDL150W	RPC53
851406	YDL149W	ATG9
851407	YDL148C	NOP14
851408	YDL147W	RPN5
851409	YDL146W	LDB17
851410	YDL145C	COP1
851411	YDL144C	YDL144C
851412	YDL143W	CCT4
851413	YDL142C	CRD1
851414	YDL141W	BPL1
851415	YDL140C	RPO21
851416	YDL139C	SCM3
851417	YDL138W	RGT2
851418	YDL137W	ARF2
851419	YDL136W	RPL35B
851420	YDL135C	RDI1
851421	YDL134C	PPH21
851422	YDL133C-A	RPL41B
851423	YDL133W	YDL133W
851424	YDL132W	CDC53
851425	YDL131W	LYS21
851426	YDL130W-A	STF1
851427	YDL130W	RPP1B
851428	YDL129W	YDL129W
851429	YDL128W	VCX1
851430	YDL127W	PCL2
851431	YDL126C	CDC48
851432	YDL125C	HNT1
851433	YDL124W	YDL124W
851434	YDL123W	SNA4
851435	YDL122W	UBP1
851436	YDL121C	YDL121C
851437	YDL120W	YFH1
851438	YDL118W	YDL118W
851439	YDL119C	YDL119C
851440	YDL117W	CYK3
851441	YDL116W	NUP84
851442	YDL115C	IWR1
851445	YDL113C	ATG20
851446	YDL112W	TRM3
851447	YDL111C	RRP42
851448	YDL110C	TMA17
851449	YDL109C	YDL109C
851450	YDL108W	KIN28
851451	YDL107W	MSS2
851452	YDL106C	PHO2
851453	YDL105W	NSE4
851455	YDL103C	QRI1
851456	YDL102W	POL3
851457	YDL101C	DUN1
851458	YDL100C	GET3
851459	YDL099W	BUG1
851460	YDL098C	SNU23
851461	YDL097C	RPN6
851462	YDL095W	PMT1
851464	YDL093W	PMT5
851466	YDL092W	SRP14
851467	YDL091C	UBX3
851468	YDL090C	RAM1
851469	YDL089W	NUR1
851470	YDL088C	ASM4
851471	YDL087C	LUC7
851472	YDL086W	YDL086W
851473	YDL085C-A	YDL085C-A
851474	YDL085W	NDE2
851475	YDL084W	SUB2
851476	YDL083C	RPS16B
851477	YDL082W	RPL13A
851478	YDL081C	RPP1A
851479	YDL080C	THI3
851480	YDL079C	MRK1
851481	YDL078C	MDH3
851482	YDL077C	VAM6
851483	YDL076C	RXT3
851484	YDL075W	RPL31A
851485	YDL074C	BRE1
851486	YDL073W	YDL073W
851487	YDL072C	YET3
851488	YDL070W	BDF2
851491	YDL069C	CBS1
851492	YDL067C	COX9
851493	YDL066W	IDP1
851494	YDL065C	PEX19
851495	YDL064W	UBC9
851497	YDL063C	YDL063C
851498	YDL061C	RPS29B
851499	YDL060W	TSR1
851500	YDL059C	RAD59
851501	YDL058W	USO1
851502	YDL057W	YDL057W
851503	YDL056W	MBP1
851504	YDL055C	PSA1
851506	YDL054C	MCH1
851507	YDL053C	PBP4
851508	YDL052C	SLC1
851509	YDL051W	LHP1
851511	YDL049C	KNH1
851512	YDL048C	STP4
851513	YDL047W	SIT4
851514	YDL046W	NPC2
851515	YDL045W-A	MRP10
851516	YDL045C	FAD1
851517	YDL044C	MTF2
851518	YDL043C	PRP11
851520	YDL042C	SIR2
851521	YDL040C	NAT1
851522	YDL039C	PRM7
851524	YDL037C	BSC1
851525	YDL036C	PUS9
851527	YDL035C	GPR1
851529	YDL033C	SLM3
851530	YDL031W	DBP10
851531	YDL030W	PRP9
851532	YDL029W	ARP2
851533	YDL028C	MPS1
851535	YDL027C	YDL027C
851536	YDL025C	YDL025C
851537	YDL024C	DIA3
851539	YDL022W	GPD1
851541	YDL021W	GPM2
851542	YDL020C	RPN4
851543	YDL019C	OSH2
851544	YDL018C	ERP3
851545	YDL017W	CDC7
851547	YDL015C	TSC13
851548	YDL014W	NOP1
851549	YDL013W	SLX5
851550	YDL012C	YDL012C
851551	YDL010W	GRX6
851554	YDL008W	APC11
851556	TS(AGA)D1	TS(AGA)D1
851557	YDL007W	RPT2
851558	YDL006W	PTC1
851559	YDL005C	MED2
851560	YDL004W	ATP16
851561	YDL003W	MCD1
851562	YDL002C	NHP10
851563	YDL001W	RMD1
851564	YDR001C	NTH1
851565	YDR002W	YRB1
851566	YDR003W	RCR2
851567	YDR004W	RAD57
851568	YDR005C	MAF1
851569	YDR006C	SOK1
851570	YDR007W	TRP1
851572	YDR009W	GAL3
851574	YDR011W	SNQ2
851575	YDR012W	RPL4B
851576	YDR013W	PSF1
851577	YDR014W	RAD61
851579	YDR016C	DAD1
851580	YDR017C	KCS1
851581	YDR018C	YDR018C
851582	YDR019C	GCV1
851583	YDR020C	DAS2
851584	YDR021W	FAL1
851585	YDR022C	CIS1
851587	YDR023W	SES1
851589	YDR025W	RPS11A
851590	YDR026C	YDR026C
851591	YDR027C	VPS54
851592	YDR028C	REG1
851594	YDR030C	RAD28
851595	YDR031W	MIC14
851596	YDR032C	PST2
851597	YDR033W	MRH1
851598	YDR034C	LYS14
851599	YDR034C-D	YDR034C-D
851600	YDR034C-C	YDR034C-C
851602	YDR034C-A	YDR034C-A
851604	YDR034W-B	YDR034W-B
851605	YDR035W	ARO3
851606	YDR036C	EHD3
851607	YDR037W	KRS1
851608	YDR038C	ENA5
851609	YDR039C	ENA2
851610	YDR040C	ENA1
851611	YDR041W	RSM10
851612	YDR042C	YDR042C
851613	YDR043C	NRG1
851614	YDR044W	HEM13
851615	YDR045C	RPC11
851616	YDR046C	BAP3
851617	YDR047W	HEM12
851618	YDR049W	YDR049W
851620	YDR050C	TPI1
851621	YDR051C	DET1
851623	YDR052C	DBF4
851624	YDR054C	CDC34
851625	YDR055W	PST1
851626	YDR056C	YDR056C
851627	YDR057W	YOS9
851628	YDR058C	TGL2
851630	TD(GUC)D	TD(GUC)D
851631	YDR059C	UBC5
851632	YDR060W	MAK21
851633	YDR061W	YDR061W
851634	YDR062W	LCB2
851635	YDR063W	AIM7
851636	YDR064W	RPS13
851637	YDR065W	RRG1
851639	YDR067C	OCA6
851640	YDR068W	DOS2
851641	YDR069C	DOA4
851642	YDR070C	FMP16
851643	YDR071C	PAA1
851644	YDR072C	IPT1
851645	YDR073W	SNF11
851646	YDR074W	TPS2
851647	YDR075W	PPH3
851648	YDR076W	RAD55
851649	YDR077W	SED1
851650	YDR078C	SHU2
851651	YDR079W	PET100
851652	YDR079C-A	TFB5
851653	YDR080W	VPS41
851654	YDR081C	PDC2
851655	YDR082W	STN1
851656	YDR083W	RRP8
851657	YDR084C	TVP23
851658	YDR085C	AFR1
851659	YDR086C	SSS1
851660	YDR087C	RRP1
851661	YDR088C	SLU7
851663	YDR089W	YDR089W
851664	YDR090C	YDR090C
851665	YDR091C	RLI1
851666	YDR092W	UBC13
851667	YDR093W	DNF2
851670	YDR096W	GIS1
851671	YDR097C	MSH6
851672	YDR098C	GRX3
851674	YDR098C-B	YDR098C-B
851675	YDR098C-A	YDR098C-A
851676	YDR099W	BMH2
851677	YDR100W	TVP15
851678	YDR101C	ARX1
851680	YDR103W	STE5
851681	YDR104C	SPO71
851682	YDR105C	TMS1
851683	YDR106W	ARP10
851685	YDR107C	TMN2
851686	YDR108W	GSG1
851687	YDR109C	YDR109C
851688	YDR110W	FOB1
851690	YDR111C	ALT2
851691	YDR113C	PDS1
851692	YDR115W	YDR115W
851694	YDR116C	MRPL1
851695	YDR117C	TMA64
851696	YDR118W	APC4
851697	YDR119W	VBA4
851698	YDR120C	TRM1
851699	YDR121W	DPB4
851700	YDR122W	KIN1
851701	YDR123C	INO2
851702	YDR124W	YDR124W
851703	YDR125C	ECM18
851704	YDR126W	SWF1
851705	YDR127W	ARO1
851706	YDR128W	MTC5
851707	YDR129C	SAC6
851708	YDR130C	FIN1
851709	YDR131C	YDR131C
851710	YDR132C	YDR132C
851712	YDR134C	YDR134C
851713	YDR135C	YCF1
851714	YDR137W	RGP1
851716	YDR138W	HPR1
851717	YDR139C	RUB1
851718	YDR140W	MTQ2
851719	YDR141C	DOP1
851720	YDR142C	PEX7
851721	YDR143C	SAN1
851722	YDR144C	MKC7
851723	YDR145W	TAF12
851724	YDR146C	SWI5
851725	YDR147W	EKI1
851726	YDR148C	KGD2
851727	YDR150W	NUM1
851729	YDR151C	CTH1
851730	YDR152W	GIR2
851731	YDR153C	ENT5
851733	YDR155C	CPR1
851734	YDR156W	RPA14
851736	YDR158W	HOM2
851737	YDR159W	SAC3
851738	YDR160W	SSY1
851739	YDR161W	YDR161W
851740	YDR162C	NBP2
851741	YDR163W	CWC15
851742	YDR164C	SEC1
851743	YDR165W	TRM82
851744	YDR166C	SEC5
851745	YDR167W	TAF10
851746	YDR168W	CDC37
851747	YDR169C	STB3
851748	YDR170C	SEC7
851750	YDR170W-A	YDR170W-A
851751	YDR171W	HSP42
851752	YDR172W	SUP35
851753	YDR173C	ARG82
851754	YDR174W	HMO1
851755	YDR175C	RSM24
851756	YDR176W	NGG1
851757	YDR177W	UBC1
851758	YDR178W	SDH4
851759	YDR179C	CSN9
851760	YDR179W-A	YDR179W-A
851761	YDR180W	SCC2
851762	YDR181C	SAS4
851763	YDR182W	CDC1
851764	YDR183W	PLP1
851765	YDR184C	ATC1
851766	YDR185C	UPS3
851767	YDR186C	YDR186C
851768	YDR188W	CCT6
851770	YDR189W	SLY1
851771	YDR190C	RVB1
851772	YDR191W	HST4
851774	YDR192C	NUP42
851775	YDR194C	MSS116
851776	YDR195W	REF2
851777	YDR196C	CAB5
851778	YDR197W	CBS2
851779	YDR198C	RKM2
851781	YDR200C	VPS64
851782	YDR201W	SPC19
851784	YDR202C	RAV2
851785	YDR204W	COQ4
851786	YDR205W	MSC2
851787	YDR206W	EBS1
851788	YDR207C	UME6
851789	YDR208W	MSS4
851792	YDR210W-A	YDR210W-A
851793	YDR210W-B	YDR210W-B
851794	YDR210C-D	YDR210C-D
851795	YDR210C-C	YDR210C-C
851797	YDR211W	GCD6
851798	YDR212W	TCP1
851799	YDR213W	UPC2
851800	YDR214W	AHA1
851802	YDR216W	ADR1
851803	YDR217C	RAD9
851804	YDR218C	SPR28
851805	YDR219C	MFB1
851807	YDR221W	GTB1
851808	YDR222W	YDR222W
851809	YDR223W	CRF1
851810	YDR224C	HTB1
851811	YDR225W	HTA1
851812	YDR226W	ADK1
851813	YDR227W	SIR4
851814	YDR228C	PCF11
851815	YDR229W	IVY1
851817	YDR231C	COX20
851818	YDR232W	HEM1
851819	YDR233C	RTN1
851820	YDR234W	LYS4
851821	YDR235W	PRP42
851822	YDR236C	FMN1
851823	YDR237W	MRPL7
851824	YDR238C	SEC26
851825	YDR239C	YDR239C
851827	YDR240C	SNU56
851829	YDR242W	AMD2
851830	YDR243C	PRP28
851831	YDR244W	PEX5
851832	YDR245W	MNN10
851833	YDR246W	TRS23
851834	YDR247W	VHS1
851835	YDR248C	YDR248C
851838	YDR251W	PAM1
851839	YDR252W	BTT1
851840	YDR253C	MET32
851841	YDR254W	CHL4
851842	YDR255C	RMD5
851843	YDR256C	CTA1
851844	YDR257C	RKM4
851845	YDR258C	HSP78
851846	YDR259C	YAP6
851847	YDR260C	SWM1
851848	YDR261C	EXG2
851849	TS(AGA)D2	TS(AGA)D2
851850	YDR261W-A	YDR261W-A
851851	YDR261W-B	YDR261W-B
851852	YDR261C-D	YDR261C-D
851853	YDR261C-C	YDR261C-C
851856	YDR263C	DIN7
851857	YDR264C	AKR1
851858	YDR265W	PEX10
851859	YDR266C	YDR266C
851860	YDR267C	CIA1
851862	YDR270W	CCC2
851865	YDR272W	GLO2
851866	YDR273W	DON1
851868	YDR275W	BSC2
851869	YDR276C	PMP3
851870	YDR277C	MTH1
851873	YDR279W	RNH202
851874	YDR280W	RRP45
851875	YDR281C	PHM6
851877	YDR283C	GCN2
851878	YDR284C	DPP1
851879	YDR285W	ZIP1
851880	YDR286C	YDR286C
851881	YDR287W	INM2
851882	YDR288W	NSE3
851884	YDR289C	RTT103
851885	YDR291W	HRQ1
851886	YDR292C	SRP101
851887	YDR293C	SSD1
851888	YDR294C	DPL1
851889	YDR295C	HDA2
851890	YDR296W	MHR1
851891	YDR297W	SUR2
851892	YDR298C	ATP5
851893	YDR299W	BFR2
851894	YDR300C	PRO1
851895	YDR301W	CFT1
851897	YDR303C	RSC3
851898	YDR304C	CPR5
851900	YDR306C	YDR306C
851902	YDR307W	YDR307W
851903	YDR308C	SRB7
851904	YDR309C	GIC2
851905	YDR310C	SUM1
851906	YDR311W	TFB1
851907	YDR312W	SSF2
851908	YDR313C	PIB1
851909	YDR314C	RAD34
851910	YDR315C	IPK1
851911	YDR316W	OMS1
851913	YDR316W-A	YDR316W-A
851914	YDR316W-B	YDR316W-B
851915	YDR317W	HIM1
851916	YDR318W	MCM21
851917	YDR319C	YDR319C
851918	YDR320C	SWA2
851919	YDR320C-A	DAD4
851920	YDR321W	ASP1
851921	YDR322W	MRPL35
851922	YDR322C-A	TIM11
851923	YDR323C	PEP7
851924	YDR324C	UTP4
851925	YDR325W	YCG1
851926	YDR326C	YSP2
851928	YDR328C	SKP1
851929	YDR329C	PEX3
851930	YDR330W	UBX5
851931	YDR331W	GPI8
851932	YDR332W	IRC3
851933	YDR333C	YDR333C
851934	YDR334W	SWR1
851935	YDR335W	MSN5
851936	YDR336W	YDR336W
851937	YDR337W	MRPS28
851938	YDR338C	YDR338C
851939	YDR339C	FCF1
851942	YDR341C	YDR341C
851943	YDR342C	HXT7
851944	YDR343C	HXT6
851946	YDR345C	HXT3
851947	YDR346C	SVF1
851948	YDR347W	MRP1
851949	YDR348C	YDR348C
851950	YDR349C	YPS7
851952	YDR350C	ATP22
851954	YDR352W	YDR352W
851955	YDR353W	TRR1
851956	YDR354W	TRP4
851957	YDR356W	SPC110
851959	YDR357C	YDR357C
851960	YDR358W	GGA1
851962	YDR359C	EAF1
851963	YDR361C	BCP1
851964	YDR362C	TFC6
851965	YDR363W	ESC2
851967	YDR363W-A	SEM1
851968	YDR364C	CDC40
851969	YDR365C	ESF1
851970	YDR365W-A	YDR365W-A
851971	YDR365W-B	YDR365W-B
851972	YDR366C	YDR366C
851973	YDR367W	KEI1
851974	YDR368W	YPR1
851975	YDR369C	XRS2
851977	YDR371W	CTS2
851978	YDR372C	VPS74
851979	YDR373W	FRQ1
851980	YDR374C	YDR374C
851981	YDR375C	BCS1
851982	YDR376W	ARH1
851983	YDR377W	ATP17
851984	YDR378C	LSM6
851985	YDR379W	RGA2
851986	YDR379C-A	YDR379C-A
851987	YDR380W	ARO10
851988	YDR381W	YRA1
851989	YDR381C-A	YDR381C-A
851990	YDR382W	RPP2B
851991	YDR383C	NKP1
851992	YDR384C	ATO3
851993	YDR385W	EFT2
851994	YDR386W	MUS81
851995	YDR387C	YDR387C
851996	YDR388W	RVS167
851997	YDR389W	SAC7
851998	YDR390C	UBA2
852000	YDR391C	YDR391C
852001	YDR392W	SPT3
852002	YDR393W	SHE9
852003	YDR394W	RPT3
852004	YDR395W	SXM1
852006	YDR397C	NCB2
852007	YDR398W	UTP5
852008	YDR399W	HPT1
852009	YDR400W	URH1
852011	YDR402C	DIT2
852012	YDR403W	DIT1
852013	YDR404C	RPB7
852014	YDR405W	MRP20
852015	YDR406W	PDR15
852016	YDR407C	TRS120
852017	YDR408C	ADE8
852018	YDR409W	SIZ1
852019	YDR410C	STE14
852020	YDR411C	DFM1
852021	YDR412W	RRP17
852023	YDR414C	ERD1
852024	YDR415C	YDR415C
852025	YDR416W	SYF1
852026	YDR418W	RPL12B
852028	YDR419W	RAD30
852029	TS(AGA)D3	TS(AGA)D3
852030	YDR420W	HKR1
852031	YDR421W	ARO80
852032	YDR422C	SIP1
852033	YDR423C	CAD1
852034	YDR424C	DYN2
852035	YDR425W	SNX41
852037	YDR427W	RPN9
852038	YDR428C	BNA7
852039	YDR429C	TIF35
852041	YDR430C	CYM1
852042	YDR432W	NPL3
852044	YDR434W	GPI17
852045	YDR435C	PPM1
852046	YDR436W	PPZ2
852047	YDR437W	GPI19
852048	YDR438W	THI74
852049	YDR439W	LRS4
852050	YDR440W	DOT1
852051	YDR441C	APT2
852053	YDR443C	SSN2
852054	YDR444W	YDR444W
852057	YDR446W	ECM11
852058	YDR447C	RPS17B
852059	YDR448W	ADA2
852060	YDR449C	UTP6
852061	YDR450W	RPS18A
852062	YDR451C	YHP1
852063	YDR452W	PPN1
852064	YDR453C	TSA2
852065	YDR454C	GUK1
852066	YDR456W	NHX1
852068	YDR457W	TOM1
852069	YDR458C	HEH2
852070	YDR459C	PFA5
852071	YDR460W	TFB3
852073	YDR462W	MRPL28
852074	YDR463W	STP1
852075	YDR464W	SPP41
852076	YDR465C	RMT2
852077	YDR466W	PKH3
852079	YDR468C	TLG1
852080	YDR469W	SDC1
852081	YDR470C	UGO1
852082	YDR471W	RPL27B
852083	YDR472W	TRS31
852084	YDR473C	PRP3
852086	YDR475C	JIP4
852087	YDR476C	YDR476C
852088	YDR477W	SNF1
852089	YDR478W	SNM1
852090	YDR479C	PEX29
852091	YDR480W	DIG2
852092	YDR481C	PHO8
852093	YDR482C	CWC21
852094	YDR483W	KRE2
852095	YDR484W	VPS52
852096	YDR485C	VPS72
852097	YDR486C	VPS60
852098	YDR487C	RIB3
852099	YDR488C	PAC11
852100	YDR489W	SLD5
852101	YDR490C	PKH1
852102	YDR492W	IZH1
852104	YDR493W	MZM1
852105	YDR494W	RSM28
852106	YDR495C	VPS3
852107	YDR496C	PUF6
852108	YDR497C	ITR1
852109	YDR498C	SEC20
852110	YDR499W	LCD1
852111	YDR500C	RPL37B
852112	YDR501W	PLM2
852113	YDR502C	SAM2
852114	YDR503C	LPP1
852115	YDR504C	SPG3
852116	YDR505C	PSP1
852117	YDR506C	YDR506C
852119	YDR507C	GIN4
852121	YDR508C	GNP1
852122	YDR510W	SMT3
852123	YDR511W	ACN9
852124	YDR513W	GRX2
852125	YDR512C	EMI1
852126	YDR514C	YDR514C
852127	YDR515W	SLF1
852128	YDR516C	EMI2
852129	YDR517W	GRH1
852130	YDR518W	EUG1
852131	YDR519W	FPR2
852133	YDR520C	URC2
852134	YDR522C	SPS2
852135	YDR523C	SPS1
852136	YDR524C	AGE1
852138	YDR525W-A	SNA2
852139	YDR527W	RBA50
852141	YDR528W	HLR1
852142	YDR529C	QCR7
852143	YDR530C	APA2
852144	YDR531W	CAB1
852145	YDR532C	YDR532C
852146	YDR533C	HSP31
852147	YDR534C	FIT1
852150	YDR538W	PAD1
852153	YDR540C	IRC4
852154	YDR541C	YDR541C
852155	YDR542W	PAU10
852158	YDR545W	YRF1-1
852159	YBL113C	YBL113C
852160	YBL112C	YBL112C
852161	YBL111C	YBL111C
852167	YBL107C	YBL107C
852168	YBL106C	SRO77
852169	YBL105C	PKC1
852170	YBL104C	YBL104C
852171	YBL103C	RTG3
852172	YBL102W	SFT2
852173	YBL101C	ECM21
852174	YBL100W-A	YBL100W-A
852177	YBL099W	ATP1
852180	YBL097W	BRN1
852181	YBL095W	YBL095W
852184	YBL093C	ROX3
852185	YBL092W	RPL32
852186	YBL091C-A	SCS22
852187	YBL091C	MAP2
852188	YBL090W	MRP21
852189	YBL089W	AVT5
852190	YBL088C	TEL1
852191	YBL087C	RPL23A
852192	YBL086C	YBL086C
852193	YBL085W	BOI1
852194	YBL084C	CDC27
852196	YBL082C	ALG3
852197	YBL081W	YBL081W
852198	YBL080C	PET112
852199	YBL079W	NUP170
852200	YBL078C	ATG8
852202	YBL076C	ILS1
852203	YBL075C	SSA3
852205	YBL074C	AAR2
852206	YBL072C	RPS8A
852207	YBL071W-A	KTI11
852209	YBL069W	AST1
852211	YBL068W	PRS4
852212	YBL067C	UBP13
852214	YBL066C	SEF1
852215	YBL064C	PRX1
852216	YBL063W	KIP1
852218	YBL061C	SKT5
852219	YBL060W	YEL1
852220	YBL059C-A	CMC2
852221	YBL059W	YBL059W
852222	YBL058W	SHP1
852223	YBL057C	PTH2
852224	YBL056W	PTC3
852225	YBL055C	YBL055C
852226	YBL054W	TOD6
852228	YBL052C	SAS3
852229	YBL051C	PIN4
852230	YBL050W	SEC17
852231	YBL049W	MOH1
852233	YBL047C	EDE1
852234	YBL046W	PSY4
852235	YBL045C	COR1
852236	YBL044W	YBL044W
852237	YBL043W	ECM13
852238	YBL042C	FUI1
852239	YBL041W	PRE7
852240	YBL040C	ERD2
852241	YBL039C	URA7
852242	YBL038W	MRPL16
852243	YBL037W	APL3
852244	YBL036C	YBL036C
852245	YBL035C	POL12
852246	YBL034C	STU1
852247	YBL033C	RIB1
852248	YBL032W	HEK2
852249	YBL031W	SHE1
852250	YBL030C	PET9
852251	YBL029C-A	YBL029C-A
852252	YBL029W	YBL029W
852253	YBL028C	YBL028C
852254	YBL027W	RPL19B
852255	YBL026W	LSM2
852256	YBL025W	RRN10
852257	YBL024W	NCL1
852258	YBL023C	MCM2
852259	YBL022C	PIM1
852260	YBL021C	HAP3
852261	YBL020W	RFT1
852262	YBL019W	APN2
852263	YBL018C	POP8
852264	YBL017C	PEP1
852265	YBL016W	FUS3
852266	YBL015W	ACH1
852269	YBL014C	RRN6
852270	YBL013W	FMT1
852271	YBL011W	SCT1
852273	YBL010C	YBL010C
852274	YBL009W	ALK2
852275	YBL008W	HIR1
852276	YBL007C	SLA1
852277	YBL006C	LDB7
852278	YBL005W	PDR3
852279	YBL005W-A	YBL005W-A
852280	YBL005W-B	YBL005W-B
852281	TS(AGA)B	TS(AGA)B
852282	YBL004W	UTP20
852283	YBL003C	HTA2
852284	YBL002W	HTB2
852285	YBL001C	ECM15
852286	YBR001C	NTH2
852287	YBR002C	RER2
852288	YBR003W	COQ1
852289	YBR004C	GPI18
852290	YBR005W	RCR1
852291	YBR006W	UGA2
852292	YBR007C	DSF2
852294	YBR009C	HHF1
852295	YBR010W	HHT1
852296	YBR011C	IPP1
852298	YBR012W-A	YBR012W-A
852299	YBR012W-B	YBR012W-B
852302	YBR014C	GRX7
852303	YBR015C	MNN2
852304	YBR016W	YBR016W
852305	YBR017C	KAP104
852306	YBR018C	GAL7
852307	YBR019C	GAL10
852308	YBR020W	GAL1
852309	YBR021W	FUR4
852310	YBR022W	POA1
852311	YBR023C	CHS3
852312	YBR024W	SCO2
852313	YBR025C	OLA1
852314	YBR026C	ETR1
852316	YBR028C	YBR028C
852317	YBR029C	CDS1
852318	YBR030W	RKM3
852319	YBR031W	RPL4A
852321	YBR033W	EDS1
852322	YBR034C	HMT1
852323	YBR035C	PDX3
852324	YBR036C	CSG2
852325	YBR037C	SCO1
852326	YBR038W	CHS2
852327	YBR039W	ATP3
852328	YBR040W	FIG1
852329	YBR041W	FAT1
852330	YBR042C	CST26
852331	YBR043C	QDR3
852332	YBR044C	TCM62
852334	YBR045C	GIP1
852335	YBR046C	ZTA1
852336	YBR047W	FMP23
852337	YBR048W	RPS11B
852338	YBR049C	REB1
852340	YBR050C	REG2
852341	YBR052C	RFS1
852342	YBR053C	YBR053C
852343	YBR054W	YRO2
852344	YBR055C	PRP6
852346	YBR056W	YBR056W
852348	YBR057C	MUM2
852349	YBR058C	UBP14
852350	YBR058C-A	TSC3
852351	YBR059C	AKL1
852352	YBR060C	ORC2
852353	YBR061C	TRM7
852354	YBR062C	YBR062C
852356	YBR063C	YBR063C
852357	YBR065C	ECM2
852358	YBR066C	NRG2
852359	YBR067C	TIP1
852360	YBR068C	BAP2
852361	YBR069C	TAT1
852362	YBR070C	ALG14
852363	YBR071W	YBR071W
852364	YBR072W	HSP26
852365	YBR073W	RDH54
852366	YBR074W	YBR074W
852369	YBR077C	SLM4
852370	YBR078W	ECM33
852371	YBR079C	RPG1
852372	YBR080C	SEC18
852373	YBR081C	SPT7
852375	TD(GUC)B	TD(GUC)B
852376	YBR082C	UBC4
852377	YBR083W	TEC1
852378	YBR084W	MIS1
852379	YBR084C-A	RPL19A
852380	YBR085W	AAC3
852381	YBR085C-A	YBR085C-A
852382	YBR086C	IST2
852383	YBR087W	RFC5
852385	YBR088C	POL30
852386	YBR089C-A	NHP6B
852387	YBR090C	YBR090C
852388	YBR091C	TIM12
852390	YBR093C	PHO5
852391	YBR094W	PBY1
852392	YBR095C	RXT2
852393	YBR096W	YBR096W
852394	YBR097W	VPS15
852395	YBR098W	MMS4
852397	YBR101C	FES1
852398	YBR102C	EXO84
852399	YBR103W	SIF2
852401	YBR104W	YMC2
852402	YBR105C	VID24
852403	YBR106W	PHO88
852404	YBR107C	IML3
852405	YBR108W	AIM3
852406	YBR109C	CMD1
852407	YBR110W	ALG1
852408	YBR111C	YSA1
852410	YBR112C	CYC8
852411	YBR114W	RAD16
852412	YBR115C	LYS2
852414	YBR117C	TKL2
852415	YBR118W	TEF2
852416	YBR119W	MUD1
852417	YBR120C	CBP6
852418	YBR121C	GRS1
852419	YBR122C	MRPL36
852421	YBR123C	TFC1
852422	YBR125C	PTC4
852423	YBR126C	TPS1
852424	YBR127C	VMA2
852425	YBR128C	ATG14
852426	YBR129C	OPY1
852427	YBR130C	SHE3
852428	YBR131W	CCZ1
852429	YBR132C	AGP2
852431	YBR133C	HSL7
852432	YBR135W	CKS1
852433	YBR136W	MEC1
852434	YBR137W	YBR137W
852435	YBR138C	YBR138C
852436	YBR139W	YBR139W
852437	YBR140C	IRA1
852438	YBR141C	YBR141C
852439	YBR142W	MAK5
852440	YBR143C	SUP45
852442	YBR145W	ADH5
852443	YBR146W	MRPS9
852445	YBR148W	YSW1
852446	YBR149W	ARA1
852447	YBR150C	TBS1
852448	YBR151W	APD1
852449	YBR152W	SPP381
852450	YBR153W	RIB7
852451	YBR154C	RPB5
852452	YBR155W	CNS1
852453	YBR156C	SLI15
852454	YBR157C	ICS2
852455	YBR158W	AMN1
852456	YBR159W	IFA38
852457	YBR160W	CDC28
852458	YBR161W	CSH1
852459	YBR162C	TOS1
852460	YBR162W-A	YSY6
852462	YBR164C	ARL1
852464	YBR166C	TYR1
852465	YBR167C	POP7
852466	YBR168W	PEX32
852467	YBR169C	SSE2
852468	YBR170C	NPL4
852469	YBR171W	SEC66
852470	YBR172C	SMY2
852471	YBR173C	UMP1
852472	YBR175W	SWD3
852474	YBR176W	ECM31
852476	YBR177C	EHT1
852477	YBR179C	FZO1
852478	YBR180W	DTR1
852479	YBR181C	RPS6B
852480	YBR182C	SMP1
852481	YBR183W	YPC1
852482	YBR184W	YBR184W
852483	YBR185C	MBA1
852484	YBR186W	PCH2
852485	YBR187W	GDT1
852486	YBR188C	NTC20
852487	YBR189W	RPS9B
852489	YBR191W	RPL21A
852491	YBR192W	RIM2
852492	YBR193C	MED8
852493	YBR194W	AIM4
852494	YBR195C	MSI1
852495	YBR196C	PGI1
852496	YBR197C	YBR197C
852497	YBR198C	TAF5
852498	YBR199W	KTR4
852499	YBR200W	BEM1
852500	YBR201W	DER1
852501	YBR202W	MCM7
852502	YBR203W	COS111
852504	YBR205W	KTR3
852506	YBR207W	FTH1
852507	YBR208C	DUR1,2
852511	YBR210W	ERV15
852512	YBR211C	AME1
852513	YBR212W	NGR1
852514	YBR213W	MET8
852515	YBR214W	SDS24
852516	YBR215W	HPC2
852517	YBR216C	YBP1
852518	YBR217W	ATG12
852519	YBR218C	PYC2
852521	YBR220C	YBR220C
852522	YBR221C	PDB1
852523	YBR222C	PCS60
852525	YBR223C	TDP1
852526	YBR225W	YBR225W
852528	YBR227C	MCX1
852529	YBR228W	SLX1
852530	YBR229C	ROT2
852531	YBR230C	OM14
852532	YBR231C	SWC5
852533	YBR233W	PBP2
852535	YBR233W-A	DAD3
852536	YBR234C	ARC40
852537	YBR235W	YBR235W
852538	YBR236C	ABD1
852539	YBR237W	PRP5
852540	YBR238C	YBR238C
852541	YBR239C	ERT1
852542	YBR240C	THI2
852543	YBR241C	YBR241C
852544	YBR242W	YBR242W
852545	YBR243C	ALG7
852546	YBR244W	GPX2
852547	YBR245C	ISW1
852548	YBR246W	RRT2
852549	YBR247C	ENP1
852550	YBR248C	HIS7
852551	YBR249C	ARO4
852552	YBR250W	SPO23
852553	YBR251W	MRPS5
852554	YBR252W	DUT1
852555	YBR253W	SRB6
852556	YBR254C	TRS20
852557	YBR255W	MTC4
852558	YBR255C-A	YBR255C-A
852559	YBR256C	RIB5
852560	YBR257W	POP4
852561	YBR258C	SHG1
852562	YBR259W	YBR259W
852563	YBR260C	RGD1
852564	YBR261C	TAE1
852565	YBR263W	SHM1
852566	YBR262C	AIM5
852567	YBR264C	YPT10
852568	YBR265W	TSC10
852569	YBR267W	REI1
852571	YBR268W	MRPL37
852572	YBR269C	FMP21
852573	YBR270C	BIT2
852574	YBR271W	YBR271W
852575	YBR272C	HSM3
852576	YBR273C	UBX7
852577	YBR274W	CHK1
852578	YBR275C	RIF1
852579	YBR276C	PPS1
852580	YBR278W	DPB3
852582	YBR279W	PAF1
852583	YBR280C	SAF1
852584	YBR281C	DUG2
852585	YBR282W	MRPL27
852586	YBR283C	SSH1
852587	YBR284W	YBR284W
852588	YBR285W	YBR285W
852589	YBR286W	APE3
852590	YBR287W	YBR287W
852591	YBR288C	APM3
[truncated: 3,692 more rows]
