# Supplementary material for: Inferring the effective TOR-dependent network: a computational study in yeast
Source: BMC Syst Biol. 2013 Aug 30;7:84. doi: 10.1186/1752-0509-7-84 (PMC4016608; doi:10.1186/1752-0509-7-84)
Supplement: Additional file 12 — Code/dataset bundle. Compressed ZIP file (*.zip) containing all codes and datasets used in this experiment. [file 1752-0509-7-84-S12.zip]

Archive with 517 entries (487 files):
- experiment/methods/matlab_bgl/doc/html/images/matlab-bgl-header.png
- experiment/methods/matlab_bgl/doc/html/new_in_3/new_in_3_0.png
- experiment/methods/matlab_bgl/doc/html/new_in_3/new_in_3_0_01.png
- experiment/methods/matlab_bgl/doc/html/new_in_3/new_in_3_0_02.png
- experiment/methods/matlab_bgl/doc/html/new_in_3/new_in_3_0_03.png
- experiment/methods/matlab_bgl/doc/html/new_in_3/new_in_3_0.html
- experiment/methods/matlab_bgl/doc/html/new_in_4/new_in_4_0.png
- experiment/methods/matlab_bgl/doc/html/new_in_4/new_in_4_0_02.png
- experiment/methods/matlab_bgl/doc/html/new_in_4/new_in_4_0_03.png
- experiment/methods/matlab_bgl/doc/html/new_in_4/new_in_4_0_04.png
- experiment/methods/matlab_bgl/doc/html/new_in_4/new_in_4_0_01.png
- experiment/methods/matlab_bgl/doc/html/new_in_4/new_in_4_0.html
- experiment/methods/matlab_bgl/doc/html/red_black/red_black.png
- experiment/methods/matlab_bgl/doc/html/red_black/red_black_01.png
- experiment/methods/matlab_bgl/doc/html/red_black/red_black_04.png
- experiment/methods/matlab_bgl/doc/html/red_black/red_black_03.png
- experiment/methods/matlab_bgl/doc/html/red_black/red_black_02.png
- experiment/methods/matlab_bgl/doc/html/red_black/red_black.html
- experiment/methods/matlab_bgl/doc/html/record_alg/record_alg.html
- experiment/methods/matlab_bgl/doc/html/planar_graphs/planar_graphs_05.png
- experiment/methods/matlab_bgl/doc/html/planar_graphs/planar_graphs.png
- experiment/methods/matlab_bgl/doc/html/planar_graphs/planar_graphs_03.png
- experiment/methods/matlab_bgl/doc/html/planar_graphs/planar_graphs_06.png
- experiment/methods/matlab_bgl/doc/html/planar_graphs/planar_graphs_04.png
- experiment/methods/matlab_bgl/doc/html/planar_graphs/planar_graphs_07.png
- experiment/methods/matlab_bgl/doc/html/planar_graphs/planar_graphs.html
- experiment/methods/matlab_bgl/doc/html/planar_graphs/planar_graphs_01.png
- experiment/methods/matlab_bgl/doc/html/planar_graphs/planar_graphs_08.png
- experiment/methods/matlab_bgl/doc/html/planar_graphs/planar_graphs_02.png
- experiment/methods/matlab_bgl/doc/html/reweighted_graphs/reweighted_graphs.html
- experiment/methods/matlab_bgl/doc/html/core_numbers_example/core_numbers_example_01.png
- experiment/methods/matlab_bgl/doc/html/core_numbers_example/core_numbers_example.png
- experiment/methods/matlab_bgl/doc/html/core_numbers_example/core_numbers_example_02.png
- experiment/methods/matlab_bgl/doc/html/core_numbers_example/core_numbers_example.html
- experiment/methods/matlab_bgl/libmbgl/yasmic/util/crm_matrix.hpp
- experiment/methods/matlab_bgl/libmbgl/yasmic/util/.sconsign
- experiment/methods/matlab_bgl/libmbgl/yasmic/util/write_petsc_matrix.hpp
- experiment/methods/matlab_bgl/libmbgl/yasmic/util/filtered_matrix.hpp
- experiment/methods/matlab_bgl/libmbgl/yasmic/util/load_crm_graph.hpp
- experiment/methods/matlab_bgl/libmbgl/yasmic/util/write_matrix.hpp
- experiment/methods/matlab_bgl/libmbgl/yasmic/util/load_crm_matrix.hpp
- experiment/methods/matlab_bgl/libmbgl/yasmic/boost_mod/.sconsign
- experiment/methods/matlab_bgl/libmbgl/yasmic/boost_mod/kruskal_min_spanning_tree.hpp
- experiment/methods/matlab_bgl/libmbgl/yasmic/boost_mod/is_straight_line_drawing.hpp
- experiment/methods/matlab_bgl/libmbgl/yasmic/boost_mod/chrobak_payne_drawing.hpp
- experiment/methods/matlab_bgl/libmbgl/yasmic/boost_mod/core_numbers.hpp
- experiment/methods/matlab_bgl/libmbgl/yasmic/boost_mod/fruchterman_reingold.hpp
- experiment/methods/matlab_bgl/libmbgl/yasmic/boost_mod/johnson_all_pairs_shortest.hpp
- experiment/methods/matlab_bgl/libmbgl/yasmic/boost_mod/gzip.hpp
- experiment/methods/matlab_bgl/libmbgl/yasmic/boost_mod/betweenness_centrality.hpp
- experiment/methods/matlab_bgl/libmbgl/yasmic/boost_mod/integer_extra.hpp
- experiment/methods/matlab_bgl/libmbgl/yasmic/boost_mod/zlib.cpp
- experiment/methods/matlab_bgl/libmbgl/yasmic/boost_mod/bellman_ford_shortest_paths.hpp
- experiment/methods/matlab_bgl/libmbgl/yasmic/boost_mod/floyd_warshall_shortest.hpp
- experiment/methods/matlab_bgl/libmbgl/yasmic/boost_mod/kolmogorov_max_flow.hpp
- experiment/methods/matlab_bgl/doc/html/style.css
- experiment/methods/matlab_bgl/doc/html/site.css
- experiment/methods/matlab_bgl/doc/html/old.html
- experiment/methods/matlab_bgl/doc/html/index.html
- experiment/methods/matlab_bgl/doc/html/faq.html
- experiment/methods/matlab_bgl/doc/html/changes.html
- experiment/methods/matlab_bgl/libmbgl/yasmic/indexed_list_as_graph.hpp
- experiment/methods/matlab_bgl/libmbgl/yasmic/smatrix_traits.hpp
- experiment/methods/matlab_bgl/libmbgl/yasmic/bind_utility.hpp
- experiment/methods/matlab_bgl/libmbgl/yasmic/yasmic.vcproj.MITHANDOR.mithandor.user
- experiment/methods/matlab_bgl/libmbgl/yasmic/ifstream_as_matrix.hpp
- experiment/methods/matlab_bgl/libmbgl/yasmic/indexed_list.hpp
- experiment/methods/matlab_bgl/libmbgl/yasmic/yasmic.cbp
- experiment/methods/matlab_bgl/libmbgl/yasmic/transpose_matrix.hpp
- experiment/methods/matlab_bgl/libmbgl/yasmic/iterator_utility.hpp
- experiment/methods/matlab_bgl/libmbgl/yasmic/simple_csr_matrix.hpp
- experiment/methods/matlab_bgl/libmbgl/yasmic/bgl_kcore.hpp
- experiment/methods/matlab_bgl/libmbgl/yasmic/ifstream_matrix.hpp
- experiment/methods/matlab_bgl/libmbgl/yasmic/matrix_row_col_graph.hpp
- experiment/methods/matlab_bgl/libmbgl/yasmic/simple_row_and_column_matrix_as_graph.hpp
- experiment/methods/matlab_bgl/libmbgl/yasmic/nonzero_union.hpp
- experiment/methods/matlab_bgl/libmbgl/yasmic/binary_ifstream_graph.hpp
- experiment/methods/matlab_bgl/libmbgl/yasmic/binary_ifstream_matrix.hpp
- experiment/methods/matlab_bgl/libmbgl/yasmic/yasmic.vcproj
- experiment/methods/matlab_bgl/libmbgl/yasmic/generic_matrix_operations.hpp
- experiment/methods/matlab_bgl/libmbgl/yasmic/undir_simple_csr_matrix_as_graph.hpp
- experiment/methods/matlab_bgl/libmbgl/yasmic/simple_csr_matrix_as_graph.hpp
- experiment/methods/matlab_bgl/libmbgl/yasmic/compressed_row_matrix_graph.hpp
- experiment/methods/matlab_bgl/libmbgl/yasmic/bvgraph_matrix.hpp
- experiment/methods/matlab_bgl/libmbgl/yasmic/yasmic.layout
- experiment/methods/matlab_bgl/libmbgl/yasmic/verbose_util.hpp
- experiment/methods/matlab_bgl/libmbgl/yasmic/tuple_utility.hpp
- experiment/methods/matlab_bgl/libmbgl/yasmic/.sconsign
- experiment/methods/matlab_bgl/libmbgl/yasmic/yasmic.vcproj.DUALCORE.mithandor.user
- experiment/methods/matlab_bgl/libmbgl/yasmic/indexed_list.old.hpp
- experiment/methods/matlab_bgl/libmbgl/yasmic/undir_simple_csr_matrix.hpp
- experiment/methods/matlab_bgl/libmbgl/yasmic/simple_row_and_column_matrix.hpp
- experiment/methods/matlab_bgl/libmbgl/yasmic/graph_ifstream_matrix.hpp
- experiment/methods/matlab_bgl/libmbgl/yasmic/cluto_ifstream_matrix.hpp
- experiment/methods/matlab_bgl/libmbgl/yasmic/compressed_row_matrix.hpp
- experiment/methods/matlab_bgl/libmbgl/yasmic/istream_as_matrix.hpp
- experiment/methods/matlab_bgl/libmbgl/include/matlab_bgl_types.h
- experiment/methods/matlab_bgl/libmbgl/include/matlab_bgl.h
- experiment/methods/matlab_bgl/libmbgl/libmbgl_test/planar_is_straight_line_test.cc
- experiment/methods/matlab_bgl/libmbgl/libmbgl_test/planar_ksubgraph_test.cc
- experiment/methods/matlab_bgl/libmbgl/libmbgl_test/layout_funcs_test.cc
- experiment/methods/matlab_bgl/libmbgl/libmbgl_test/Makefile
- experiment/methods/matlab_bgl/libmbgl/libmbgl_test/property_map_test.cc
- experiment/methods/matlab_bgl/libmbgl/libmbgl_test/simple_prop_map_test_3.cc
- experiment/methods/matlab_bgl/libmbgl/libmbgl_test/simple_prop_map_test_4.cc
- experiment/methods/matlab_bgl/libmbgl/libmbgl_test/libmbgl_funcs_test.h
- experiment/methods/matlab_bgl/libmbgl/libmbgl_test/libmbgl_funcs_test.cc
- experiment/methods/matlab_bgl/libmbgl/libmbgl_test/libmbgl_test.cc
- experiment/methods/matlab_bgl/libmbgl/libmbgl_test/fr_layout_test.cc
- experiment/methods/matlab_bgl/libmbgl/libmbgl_test/simple_prop_map_test_2.cc
- experiment/methods/matlab_bgl/libmbgl/libmbgl_test/simple_prop_map_test.cc
- experiment/methods/matlab_bgl/libmbgl/libmbgl_test/libmbgl_test.vcproj
- experiment/methods/matlab_bgl/libmbgl/libmbgl_test/planar_funcs_test.cc
- experiment/methods/matlab_bgl/doc/write_examples_html.m
- experiment/methods/matlab_bgl/doc/changed.txt
- experiment/methods/matlab_bgl/doc/mxdom2mbgl-html.xsl
- experiment/methods/matlab_bgl/libmbgl/orderings.cc
- experiment/methods/matlab_bgl/libmbgl/compile-macosx-intel-32.sh
- experiment/methods/matlab_bgl/libmbgl/compile-macosx-ppc-32.sh
- experiment/methods/matlab_bgl/libmbgl/compile-linux-64.sh
- experiment/methods/matlab_bgl/libmbgl/compile-linux-64-large.sh
- experiment/methods/matlab_bgl/libmbgl/libmbgl_util.hpp
- experiment/methods/matlab_bgl/libmbgl/visitor_macros.hpp
- experiment/methods/matlab_bgl/libmbgl/compile-win32.bat
- experiment/methods/matlab_bgl/libmbgl/compile-win64.bat
- experiment/methods/matlab_bgl/libmbgl/libmbgl.sln
- experiment/methods/matlab_bgl/libmbgl/components.cc
- experiment/methods/matlab_bgl/libmbgl/spanning_trees.cc
- experiment/methods/matlab_bgl/libmbgl/shortest_path.cc
- experiment/methods/matlab_bgl/libmbgl/crm_graph.hpp
- experiment/methods/matlab_bgl/libmbgl/searches.cc
- experiment/methods/matlab_bgl/libmbgl/layouts.cc
- experiment/methods/matlab_bgl/libmbgl/planar.cc
- experiment/methods/matlab_bgl/libmbgl/statistics.cc
- experiment/methods/matlab_bgl/libmbgl/compile-linux-32.sh
- experiment/methods/matlab_bgl/libmbgl/compile-linux-32.sh~
- experiment/methods/matlab_bgl/libmbgl/ccfiles.sh
- experiment/methods/matlab_bgl/libmbgl/stop_visitors.hpp
- experiment/methods/matlab_bgl/libmbgl/libmbgl.vcproj
- experiment/methods/matlab_bgl/libmbgl/max_flow.cc
- experiment/methods/matlab_bgl/private/bfs_dfs_vis_mex.c
- experiment/methods/matlab_bgl/private/astar_search_mex.c
- experiment/methods/matlab_bgl/private/path_from_pred_mex.mexw64
- experiment/methods/matlab_bgl/private/path_from_pred_mex.mexmac
- experiment/methods/matlab_bgl/private/path_from_pred_mex.mexa64
- experiment/methods/matlab_bgl/private/max_flow_mex.c
- experiment/methods/matlab_bgl/private/path_from_pred_mex.mexmaci
- experiment/methods/matlab_bgl/private/components_mex.mexw64
- experiment/methods/matlab_bgl/private/core_numbers_mex.mexw64
- experiment/methods/matlab_bgl/private/dfs_mex.mexw64
- experiment/methods/matlab_bgl/private/bfs_mex.mexw32
- experiment/methods/matlab_bgl/private/components_mex.mexw32
- experiment/methods/matlab_bgl/private/bfs_dfs_vis_mex.mexw64
- experiment/methods/matlab_bgl/private/clustering_coefficients_mex.mexw64
- experiment/methods/matlab_bgl/private/topological_order_mex.mexw32
- experiment/methods/matlab_bgl/private/fruchterman_reingold_mex.mexw64
- experiment/methods/matlab_bgl/private/dfs_mex.mexw32
- experiment/methods/matlab_bgl/private/dominator_tree_mex.mexw64
- experiment/methods/matlab_bgl/private/dominator_tree_mex.mexw32
- experiment/methods/matlab_bgl/private/mst_mex.mexw32
- experiment/methods/matlab_bgl/private/test_matching_mex.mexw64
- experiment/methods/matlab_bgl/private/test_matching_mex.mexw32
- experiment/methods/matlab_bgl/private/fruchterman_reingold_mex.mexw32
- experiment/methods/matlab_bgl/private/biconnected_components_mex.mexw32
- experiment/methods/matlab_bgl/private/astar_search_mex.mexw32
- experiment/methods/matlab_bgl/private/mst_mex.mexw64
- experiment/methods/matlab_bgl/private/matching_mex.mexw32
- experiment/methods/matlab_bgl/private/matlab_bgl_all_sp_mex.mexw32
- experiment/methods/matlab_bgl/private/matlab_bgl_sp_mex.mexw32
- experiment/methods/matlab_bgl/private/betweenness_centrality_mex.mexw32
- experiment/methods/matlab_bgl/private/components_mex.mexglx
- experiment/methods/matlab_bgl/private/biconnected_components_mex.mexglx
- experiment/methods/matlab_bgl/private/astar_search_mex.mexw64
- experiment/methods/matlab_bgl/private/biconnected_components_mex.mexa64
- experiment/methods/matlab_bgl/private/matching_mex.mexw64
- experiment/methods/matlab_bgl/private/matlab_bgl_all_sp_mex.mexw64
- experiment/methods/matlab_bgl/private/betweenness_centrality_mex.mexw64
- experiment/methods/matlab_bgl/private/kamada_kawai_spring_layout_mex.mexw32
- experiment/methods/matlab_bgl/private/mst_mex.mexmac
- experiment/methods/matlab_bgl/private/components_mex.mexmac
- experiment/methods/matlab_bgl/private/biconnected_components_mex.mexmac
- experiment/methods/matlab_bgl/private/max_flow_mex.mexw64
- experiment/methods/matlab_bgl/private/max_flow_mex.mexmac
- experiment/methods/matlab_bgl/private/max_flow_mex.mexmaci
- experiment/methods/matlab_bgl/private/max_flow_mex.mexglx
- experiment/methods/matlab_bgl/private/dfs_mex.mexglx
- experiment/methods/matlab_bgl/private/max_flow_mex.mexa64
- experiment/methods/matlab_bgl/private/dfs_mex.mexa64
- experiment/methods/matlab_bgl/private/astar_search_mex.mexglx
- experiment/methods/matlab_bgl/private/astar_search_mex.mexa64
- experiment/methods/matlab_bgl/private/bfs_dfs_vis_mex.mexa64
- experiment/methods/matlab_bgl/private/planar_edges_mex.mexw32
- experiment/methods/matlab_bgl/private/bfs_mex.mexmac
- experiment/methods/matlab_bgl/private/dfs_mex.mexmac
- experiment/methods/matlab_bgl/private/bfs_mex.mexmaci
- experiment/methods/matlab_bgl/private/dfs_mex.mexmaci
- experiment/methods/matlab_bgl/private/bfs_dfs_vis_mex.mexmac
- experiment/methods/matlab_bgl/private/astar_search_mex.mexmac
- experiment/methods/matlab_bgl/private/astar_search_mex.mexmaci
- experiment/methods/matlab_bgl/private/matlab_bgl_all_sp_mex.mexglx
- experiment/methods/matlab_bgl/private/matlab_bgl_all_sp_mex.mexa64
- experiment/methods/matlab_bgl/private/planar_edges_mex.mexw64
- experiment/methods/matlab_bgl/private/matlab_bgl_all_sp_mex.mexmac
- experiment/methods/matlab_bgl/private/matlab_bgl_all_sp_mex.mexmaci
- experiment/methods/matlab_bgl/private/topological_order_mex.mexglx
- experiment/methods/matlab_bgl/private/betweenness_centrality_mex.mexglx
- experiment/methods/matlab_bgl/private/core_numbers_mex.mexglx
- experiment/methods/matlab_bgl/private/clustering_coefficients_mex.mexglx
- experiment/methods/matlab_bgl/private/dominator_tree_mex.mexglx
- experiment/methods/matlab_bgl/private/matlab_bgl_sp_mex.mexmaci
- experiment/methods/matlab_bgl/private/betweenness_centrality_mex.mexmac
- experiment/methods/matlab_bgl/private/topological_order_mex.mexmac
- experiment/methods/matlab_bgl/private/core_numbers_mex.mexa64
- experiment/methods/matlab_bgl/private/gursoy_atun_mex.mexw32
- experiment/methods/matlab_bgl/private/test_matching_mex.mexmac
- experiment/methods/matlab_bgl/private/dominator_tree_mex.mexmac
- experiment/methods/matlab_bgl/private/matching_mex.mexmac
- experiment/methods/matlab_bgl/private/clustering_coefficients_mex.mexa64
- experiment/methods/matlab_bgl/private/test_matching_mex.mexa64
- experiment/methods/matlab_bgl/private/dominator_tree_mex.mexa64
- experiment/methods/matlab_bgl/private/topological_order_mex.mexmaci
- experiment/methods/matlab_bgl/private/core_numbers_mex.mexmaci
- experiment/methods/matlab_bgl/private/clustering_coefficients_mex.mexmaci
- experiment/methods/matlab_bgl/private/test_matching_mex.mexmaci
- experiment/methods/matlab_bgl/private/matching_mex.mexmaci
- experiment/methods/matlab_bgl/private/planar_edges_mex.mexa64
- experiment/methods/matlab_bgl/private/planar_drawing_mex.mexa64
- experiment/methods/matlab_bgl/private/planar_test_mex.mexa64
- experiment/methods/matlab_bgl/private/planar_edges_mex.mexglx
- experiment/methods/matlab_bgl/private/planar_drawing_mex.mexglx
- experiment/methods/matlab_bgl/private/planar_test_mex.mexmac
- experiment/methods/matlab_bgl/private/planar_edges_mex.mexmaci
- experiment/methods/matlab_bgl/private/fruchterman_reingold_mex.mexglx
- experiment/methods/matlab_bgl/private/gursoy_atun_mex.mexglx
- experiment/methods/matlab_bgl/private/kamada_kawai_spring_layout_mex.mexa64
- experiment/methods/matlab_bgl/private/gursoy_atun_mex.mexa64
- experiment/methods/matlab_bgl/private/kamada_kawai_spring_layout_mex.mexmac
- experiment/methods/matlab_bgl/private/fruchterman_reingold_mex.mexmaci
- experiment/methods/matlab_bgl/private/kamada_kawai_spring_layout_mex.mexmaci
- experiment/methods/matlab_bgl/private/gursoy_atun_mex.mexmaci
- experiment/methods/matlab_bgl/private/common_macros.h
- experiment/methods/matlab_bgl/private/test_matching_mex.c
- experiment/methods/matlab_bgl/private/path_from_pred_mex.c
- experiment/methods/matlab_bgl/private/core_numbers_mex.c
- experiment/methods/matlab_bgl/private/mst_mex.c
- experiment/methods/matlab_bgl/private/path_from_pred_mex.mexw32
- experiment/methods/matlab_bgl/private/path_from_pred_mex.mexglx
- experiment/methods/matlab_bgl/private/matlab_bgl_sp_mex.c
- experiment/methods/matlab_bgl/private/bfs_mex.mexw64
- experiment/methods/matlab_bgl/private/topological_order_mex.mexw64
- experiment/methods/matlab_bgl/private/core_numbers_mex.mexw32
- experiment/methods/matlab_bgl/private/clustering_coefficients_mex.mexw32
- experiment/methods/matlab_bgl/private/bfs_dfs_vis_mex.mexw32
- experiment/methods/matlab_bgl/private/biconnected_components_mex.mexw64
- experiment/methods/matlab_bgl/private/mst_mex.mexglx
- experiment/methods/matlab_bgl/private/mst_mex.mexa64
- experiment/methods/matlab_bgl/private/max_flow_mex.mexw32
- experiment/methods/matlab_bgl/private/components_mex.mexa64
- experiment/methods/matlab_bgl/private/matlab_bgl_sp_mex.mexw64
- experiment/methods/matlab_bgl/private/mst_mex.mexmaci
- experiment/methods/matlab_bgl/private/components_mex.mexmaci
- experiment/methods/matlab_bgl/private/biconnected_components_mex.mexmaci
- experiment/methods/matlab_bgl/private/kamada_kawai_spring_layout_mex.mexw64
- experiment/methods/matlab_bgl/private/bfs_mex.mexglx
- experiment/methods/matlab_bgl/private/bfs_mex.mexa64
- experiment/methods/matlab_bgl/private/bfs_dfs_vis_mex.mexglx
- experiment/methods/matlab_bgl/private/bfs_dfs_vis_mex.mexmaci
- experiment/methods/matlab_bgl/private/matlab_bgl_sp_mex.mexglx
- experiment/methods/matlab_bgl/private/matlab_bgl_sp_mex.mexa64
- experiment/methods/matlab_bgl/private/planar_drawing_mex.mexw32
- experiment/methods/matlab_bgl/private/test_matching_mex.mexglx
- experiment/methods/matlab_bgl/private/matching_mex.mexglx
- experiment/methods/matlab_bgl/private/matlab_bgl_sp_mex.mexmac
- experiment/methods/matlab_bgl/private/core_numbers_mex.mexmac
- experiment/methods/matlab_bgl/private/topological_order_mex.mexa64
- experiment/methods/matlab_bgl/private/betweenness_centrality_mex.mexa64
- experiment/methods/matlab_bgl/private/clustering_coefficients_mex.mexmac
- experiment/methods/matlab_bgl/private/matching_mex.mexa64
- experiment/methods/matlab_bgl/private/betweenness_centrality_mex.mexmaci
- experiment/methods/matlab_bgl/private/dominator_tree_mex.mexmaci
- experiment/methods/matlab_bgl/private/planar_test_mex.mexw32
- experiment/methods/matlab_bgl/private/planar_drawing_mex.mexw64
- experiment/methods/matlab_bgl/private/gursoy_atun_mex.mexw64
- experiment/methods/matlab_bgl/private/planar_test_mex.mexw64
- experiment/methods/matlab_bgl/private/planar_test_mex.mexglx
- experiment/methods/matlab_bgl/private/planar_edges_mex.mexmac
- experiment/methods/matlab_bgl/private/planar_drawing_mex.mexmac
- experiment/methods/matlab_bgl/private/planar_test_mex.mexmaci
- experiment/methods/matlab_bgl/private/planar_drawing_mex.mexmaci
- experiment/methods/matlab_bgl/private/kamada_kawai_spring_layout_mex.mexglx
- experiment/methods/matlab_bgl/private/fruchterman_reingold_mex.mexa64
- experiment/methods/matlab_bgl/private/fruchterman_reingold_mex.mexmac
- experiment/methods/matlab_bgl/private/gursoy_atun_mex.mexmac
- experiment/methods/matlab_bgl/private/todo_3_0_release.m
- experiment/methods/matlab_bgl/private/merge_structs.m
- experiment/methods/matlab_bgl/private/get_matlab_bgl_options.m
- experiment/methods/matlab_bgl/private/merge_options.m
- experiment/methods/matlab_bgl/private/todo.m
- experiment/methods/matlab_bgl/private/planar_edges_mex.c
- experiment/methods/matlab_bgl/private/topological_order_mex.c
[truncated: 217 more entries]
