# Supplementary material for: Inferring the effective TOR-dependent network: a computational study in yeast
Source: BMC Syst Biol. 2013 Aug 30;7:84. doi: 10.1186/1752-0509-7-84 (PMC4016608; doi:10.1186/1752-0509-7-84)
Supplement: Additional file 12 — Code/dataset bundle. Compressed ZIP file (*.zip) containing all codes and datasets used in this experiment. [file 1752-0509-7-84-S12.zip › experiment/methods/matlab_bgl/libmbgl/yasmic/util/load_crm_matrix.hpp]

#ifndef YASMIC_UTIL_LOAD_CRM_MATRIX
#define YASMIC_UTIL_LOAD_CRM_MATRIX

/*
 * load_crm_matrix.hpp
 * David Gleich
 * Stanford University
 * 25 March 2006
 */

/**
 * @file load_crm_matrix.hpp
 * Load a matrix into a crm data structure.
 */

#if _MSC_VER >= 1400
	// disable the warning for deprecated c++ commands
    #pragma warning( push )
	#pragma warning( disable : 4996 )
#endif // _MSC_VER >= 1400


#include <cctype>
#include <iostream>
#include <fstream>
#include <iterator>
#include <numeric>

#include <string>
#include <algorithm>

#include <vector>

#include <yasmic/verbose_util.hpp>

#include <boost/iterator/reverse_iterator.hpp>

#include <yasmic/ifstream_matrix.hpp>
#include <yasmic/binary_ifstream_matrix.hpp>
#include <yasmic/binary_ifstream_graph.hpp>
#include <yasmic/cluto_ifstream_matrix.hpp>
#include <yasmic/graph_ifstream_matrix.hpp>

#define BOOST_IOSTREAMS_NO_LIB
#include <boost/iostreams/filtering_stream.hpp>

#ifdef YASMIC_UTIL_LOAD_GZIP

// include the boost code to do the gzip files.
#include <yasmic/boost_mod/gzip.hpp>
// just directly include the BOOST zlib code
#include <yasmic/boost_mod/zlib.cpp>

#endif // YASMIC_UTIL_LOAD_GZIP

/**
 * This function actually loads the data from a matrix file.
 *
 * This function allocates and frees sizeof(Index)*nrows memory.
 */
template <class InputMatrix, class RAIRows, class RAICols, class RAIVals>
bool load_matrix_to_crm(InputMatrix& m, 
						RAIRows rows, RAICols cols, RAIVals vals,
						bool rows_populated = false)
{
	using namespace yasmic;
	using namespace std;

	typedef typename iterator_traits<RAIRows>::value_type index_type;

	typename smatrix_traits<InputMatrix>::index_type nr = nrows(m);
    typename smatrix_traits<InputMatrix>::index_type nc = ncols(m);
	typename smatrix_traits<InputMatrix>::nz_index_type nzcount = 0;

	typename smatrix_traits<InputMatrix>::nonzero_iterator nzi, nzend;

	int warning = 0;

    typename smatrix_traits<InputMatrix>::index_type last_good_r = 0;
    typename smatrix_traits<InputMatrix>::index_type last_good_c = 0;
	typename smatrix_traits<InputMatrix>::nz_index_type last_good_nz = 0;

	if (nr < 1)
	{
		using namespace std;
		cerr << "error: invalid number of rows" << endl;
		return (false);
	}

	if (rows_populated == false)
	{
		boost::tie(nzi, nzend) = nonzeros(m);
		for (; nzi != nzend; ++nzi)
		{
			warning = warning | (row(*nzi, m) >= nr) | (column(*nzi, m) >= nc);
            last_good_r = (!warning)*row(*nzi,m);
            last_good_c = (!warning)*column(*nzi,m);
            last_good_nz = (!warning)*nzcount;
			++rows[row(*nzi, m)*(!warning)+1];
			++nzcount;
		}

		if (warning)
		{
			using namespace std;
			cerr << "error: invalid matrix data, nrows or ncols exceeded (" 
                << last_good_r << "," << last_good_c << "," << last_good_nz << ")"
                << endl;
			return (false);
		}

		if (nzcount != nnz(m))
		{
			using namespace std;
			cerr << "error: number of nonzeros do not match nnz" << endl;
			return (false);
		}
	}

	// compute the reduction
	partial_sum(rows, rows+(nr+1), rows);

	index_type cr;
	index_type cc;

	nzcount = 0;
	tie(nzi, nzend) = nonzeros(m);
    for (; nzi != nzend; ++nzi)
    {
		cr = row(*nzi, m);
		cc = column(*nzi, m);
		cols[rows[cr]] = cc;
		vals[rows[cr]] = value(*nzi,m);
		++rows[cr];
		++nzcount;

		warning = warning | (cr >= nr) | (cc >= nc);
	}

	if (warning)
	{
		using namespace std;
		cerr << "error: invalid matrix data, nrows or ncols exceeded" << endl;
		return (false);
	}

	if (nzcount != nnz(m))
	{
		using namespace std;
		cerr << "error: number of nonzeros do not match nnz" << endl;
		return (false);
	}

	std::copy(boost::make_reverse_iterator(rows+nr-1),
		boost::make_reverse_iterator(rows), 
		boost::make_reverse_iterator(rows+nr));

	rows[0] = 0;

	return (true);
}

/**
 * This function does most of the work loading the matrix.
 * 
 * 1.  Allocate storage in the passed std::vectors.
 * 2.  Check for degrees metadata and read.
 * 3.  Load the data for the graph.
 */
template <class InputMatrix, class Index, class Value>
bool load_crm_graph_type(InputMatrix& m, std::string filename,
						 std::vector<Index>& rows,
						 std::vector<Index>& cols,
						 std::vector<Value>& vals,
						 Index& nr, Index& nc, Index& nzcount)
{
	using namespace yasmic;
	using namespace std;

	nr = nrows(m);
	nc = ncols(m);
	nzcount = nnz(m);

	//
	// 1.  Allocate storage
	//
	rows.resize(nr+1);
	cols.resize(nzcount);
	vals.resize(nzcount);

	// 
	// 2.  Check for degrees metadata and read.
	//
	bool degrees_data = false;
	{
		// look at the extension...
		typedef std::string::size_type position;

		std::string filename_degrees = filename + ".degs";

		ifstream test(filename_degrees.c_str(), ios::binary);
		if (test.is_open())
		{
			// degrees CAN be binary; we test for a binary file in the following way...
			// 1.  If the filesize is exactly as predicted (sizeof(Index)*nrows)
			// 2.  If the filesize is at least as big as predicted and there 
			//     are binary bytes in the first 100 characters
			ifstream::off_type begin = test.tellg();
			test.seekg (0, ios::end);
			ifstream::off_type end = test.tellg();

			bool binary1 = false;
			if (end-begin == sizeof(Index)*nr)
			{
				// passes test 1
				binary1 = true;
			}

			bool binary2 = false;
			if (!binary1 && (unsigned)(end-begin) >= sizeof(Index)*nr)
			{
				test.seekg (0, ios::end);
				// look for any non ASCII data (it would have to be a list of
				// of ints, so ...)
				for (int i = 0; i < 100; i++)
				{
					char c;
					test.get(c);
					// isspace takes care of newline, tabs, etc.
					if (!std::isdigit(c) && !std::isspace(c))
					{
						binary2 = true;
					}
				}
			}

			test.close();

			if (binary1 || binary2)
			{
				YASMIC_VERBOSE( std::cerr << "reading binary degree file..." << std::endl; )

				// the degrees file is binary
				std::ifstream degfile(filename_degrees.c_str(), ios::binary);

				typename std::vector<Index>::iterator i = rows.begin();
				typename std::vector<Index>::iterator iend = rows.end();

				// we read degrees into the second one
				++i;
				while (i != iend)
				{
					Index ci;
					degfile.read((char *)&ci, sizeof(Index));
					*i = ci;
					++i;
				}

				degrees_data = true;

			}
			else
			{
				YASMIC_VERBOSE( std::cerr << "reading ASCII degree file..." << std::endl; )

				// the degrees file is text
				std::ifstream degfile(filename_degrees.c_str());

				copy(istream_iterator<Index>(degfile), 
					 istream_iterator<Index>(), ++rows.begin());
				
				degrees_data = true;
			}
		}
	}

	// 
	// 3.  Load the matrix
	//
	return (load_matrix_to_crm(m, rows.begin(), cols.begin(), vals.begin(),
		degrees_data));
}

/** 
 * Test if a file with a .graph extension is a smat or not.
 */

template <class Index, class InputStream>
bool load_crm_matrix_graph_test(InputStream& ifs)
{
    using namespace std;

    string line;
    getline(ifs,line);
    istringstream iss(line);

    Index i;
    iss >> i;
    iss >> i;
    iss >> i;

    if (iss.fail())
    {
        return (false);
    }
    else
    {
        return (true);
    }
}


/**
 * Load a CRM matrix from a file into a set of vectors.  
 *
 * This operation is actually somewhat tricky.  We to do a few things.
 * 1.  Allocate storage in the passed std::vectors.
 * 2.  Check for degrees metadata and read.
 * 3.  Load the data for the graph.
 *
 * All three operations need an input matrix type, but we need
 * to do the same thing for all, so this function dumps all
 * the work on load_crm_graph_type.
 */
template <class Index, class Value>
bool load_crm_matrix(std::string filename, 
					std::vector<Index>& rows, std::vector<Index>& cols,
					std::vector<Value>& vals,
					Index &nr, Index &nc, Index &nzcount)
{
	using namespace std;
	
	// look at the extension...
	typedef string::size_type position;
	
	position dot = filename.find_last_of(".");
	
	if (dot != string::npos)
	{
		string ext = filename.substr(dot+1);
		transform(ext.begin(), ext.end(), ext.begin(), (int(*)(int))tolower);	

        // handle the filtering of the iostream
        typedef boost::iostreams::filtering_stream<boost::iostreams::input_seekable> filtered_ifstream;
        filtered_ifstream ios_fifs;
        bool ios_filter = false;

#ifdef YASMIC_UTIL_LOAD_GZIP
        if (ext.compare("gz") == 0)
        {
            position dot2 = filename.find_last_of(".",dot-1);
            if (dot == string::npos)
            {
                cerr << "Error: matrix type indeterminate." << endl;
                return (false);
            }

            string ext2 = filename.substr(dot2+1, (dot)-(dot2+1));
		    transform(ext2.begin(), ext2.end(), ext2.begin(), (int(*)(int))tolower);	

            if (ext.compare("gz") == 0)
            {
                ios_filter = true;
                ios_fifs.push(boost::iostreams::gzip_decompressor());
                YASMIC_VERBOSE( std::cerr << "detected gzip format..." << std::endl; )
            }

            ext = ext2;
        }
        else
        {
        }

#endif // YASMIC_UTIL_LOAD_GZIP

        bool smat_graph = false;

        if (ext.compare("graph") == 0)
        {
            // if the first line of a .graph file has 3 entries, 
            if (ios_filter)
            {
                ifstream ifs(filename.c_str(), ios_base::in | ios_base::binary);
                ios_fifs.push(ifs);
                smat_graph = load_crm_matrix_graph_test<Index>(ios_fifs);
                ios_fifs.pop();
            }
            else
            {
                ifstream ifs(filename.c_str());
                smat_graph = load_crm_matrix_graph_test<Index>(ifs);
            }            
        }

		if (ext.compare("smat") == 0 || smat_graph)
		{
			YASMIC_VERBOSE( std::cerr << "using smat loader..." << std::endl; )

            if (ios_filter)
            {
                ifstream ifs(filename.c_str(), ios_base::in | ios_base::binary);
                ios_fifs.push(ifs);
			    yasmic::ifstream_matrix<> m(ios_fifs);
			    return (load_crm_graph_type(m, filename, rows, cols, vals,
				    		nr, nc, nzcount));
            }
            else
            {
                ifstream ifs(filename.c_str());
                yasmic::ifstream_matrix<> m(ifs);

			    //yasmic::ifstream_matrix<> m(ifs);
			    return (load_crm_graph_type(m, filename, rows, cols, vals,
				    		nr, nc, nzcount));
            }
		}
        else if (ext.compare("bssmat") == 0)
        {
            YASMIC_VERBOSE( std::cerr << "using bssmat loader..." << std::endl; )

            ifstream ifs(filename.c_str(), ios_base::in | ios::binary);
            
            if (ios_filter)
            {
                ios_fifs.push(ifs);
                yasmic::binary_ifstream_graph<> m(ios_fifs);
                return (load_crm_graph_type(m, filename, rows, cols, vals,
                            nr, nc, nzcount));
            }
            else
            {
                yasmic::binary_ifstream_graph<> m(ifs);
                return (load_crm_graph_type(m, filename, rows, cols, vals,
                            nr, nc, nzcount));
            }
        }
		else if (ext.compare("bsmat") == 0)
		{
			YASMIC_VERBOSE( std::cerr << "using bsmat loader..." << std::endl; )

            ifstream ifs(filename.c_str(), ios_base::in | ios::binary);
            
            if (ios_filter)
            {
            	ios_fifs.push(ifs);
                yasmic::binary_ifstream_matrix<> m(ios_fifs);
			    return (load_crm_graph_type(m, filename, rows, cols, vals,
				    		nr, nc, nzcount));
            }
            else
            {
                yasmic::binary_ifstream_matrix<> m(ifs);
			    return (load_crm_graph_type(m, filename, rows, cols, vals,
				    		nr, nc, nzcount));
            }
		}
        else if (ext.compare("mat") == 0 || ext.compare("cmat") == 0 
                 || ext.compare("cgraph") == 0)
		{
			YASMIC_VERBOSE( std::cerr << "using cluto loader..." << std::endl; )

			ifstream ifs(filename.c_str());
			yasmic::cluto_ifstream_matrix<> m(ifs);
			return (load_crm_graph_type(m, filename, rows, cols, vals,
						nr, nc, nzcount));
		}
        else if (ext.compare("graph") == 0)
        {
            YASMIC_VERBOSE( std::cerr << "using graph loader..." << std::endl; )
            ifstream ifs(filename.c_str());
			yasmic::graph_ifstream_matrix<> m(ifs);
			return (load_crm_graph_type(m, filename, rows, cols, vals,
						nr, nc, nzcount));
        }
		else
		{
			cerr << "Error: matrix type unknown." << endl;
		}
	}
	else
	{
		cerr << "Error: matrix type indeterminate." << endl;
		return (false);
	}

	return (false);
}

namespace yasmic
{
namespace impl
{
	// this is a workaround for the world's most ridiculous portability
	// bug between gcc and msvc.
	int lower_case ( int c )
	{
	    return tolower ( c );
	}
}
} 

template <class Index, class Value>
bool load_crm_matrix(std::string filetype_hint, std::string filename, 
					std::vector<Index>& rows, std::vector<Index>& cols,
					std::vector<Value>& vals,
					Index &nr, Index &nc, Index &nzcount)
{
    using namespace std;

    // convert the filetype_hint to lower case...
    transform(filetype_hint.begin(),filetype_hint.end(),
        filetype_hint.begin(), yasmic::impl::lower_case);

    if (filetype_hint.compare("cluto") == 0)
    {
        YASMIC_VERBOSE( cerr << "using cluto loader..." << endl; )

        ifstream ifs(filename.c_str());
		yasmic::cluto_ifstream_matrix<> m(ifs);
		return (load_crm_graph_type(m, filename, rows, cols, vals,
					nr, nc, nzcount));
    }
    else if (filetype_hint.compare("graph") == 0)
    {
        YASMIC_VERBOSE( std::cerr << "using graph loader..." << std::endl; )
        ifstream ifs(filename.c_str());
		yasmic::graph_ifstream_matrix<> m(ifs);
		return (load_crm_graph_type(m, filename, rows, cols, vals,
					nr, nc, nzcount));
    }
    else if (filetype_hint.compare("smat") == 0)
    {
        YASMIC_VERBOSE( std::cerr << "using smat loader..." << std::endl; )

		ifstream ifs(filename.c_str());
		yasmic::ifstream_matrix<> m(ifs);
		return (load_crm_graph_type(m, filename, rows, cols, vals,
					nr, nc, nzcount));
    }
    else
    {
        YASMIC_VERBOSE( std::cerr << "filetype hint didn't help, trying the extension loader..." << endl; )
        return (load_crm_matrix(filename, rows, cols, vals, nr, nc, nzcount));
    }
}

#if _MSC_VER >= 1400
	// restore the warning for ifstream::read
	#pragma warning( pop )
#endif // _MSC_VER >= 1400

#endif // YASMIC_UTIL_LOAD_CRM_MATRIX
