# Supplementary material for: Inferring the effective TOR-dependent network: a computational study in yeast
Source: BMC Syst Biol. 2013 Aug 30;7:84. doi: 10.1186/1752-0509-7-84 (PMC4016608; doi:10.1186/1752-0509-7-84)
Supplement: Additional file 12 — Code/dataset bundle. Compressed ZIP file (*.zip) containing all codes and datasets used in this experiment. [file 1752-0509-7-84-S12.zip › experiment/methods/matlab_bgl/libmbgl/yasmic/boost_mod/integer_extra.hpp]

#ifndef YASMIC_BOOST_MOD_INTEGER_EXTRA_HPP
#define YASMIC_BOOST_MOD_INTEGER_EXTRA_HPP

/**
 * @file integer_extra.hpp
 * This file fixes some problems with the boost::int_t type
 * and 64-bit compiles under Windows.
 */

#ifdef BOOST_MSVC
// this code is only for MSVC
namespace boost {
    template <>
    struct int_t<64> {
        typedef __int64 least;
        typedef __int64 fast;
    };
}
#endif // BOOST_MSVC

#endif // YASMIC_BOOST_MOD_INTEGER_EXTRA_HPP
