# Supplementary material for: Inferring the effective TOR-dependent network: a computational study in yeast
Source: BMC Syst Biol. 2013 Aug 30;7:84. doi: 10.1186/1752-0509-7-84 (PMC4016608; doi:10.1186/1752-0509-7-84)
Supplement: Additional file 12 — Code/dataset bundle. Compressed ZIP file (*.zip) containing all codes and datasets used in this experiment. [file 1752-0509-7-84-S12.zip › experiment/methods/matlab_bgl/doc/html/style.css]

body {
	font-family: sans-serif;
	margin: 0;
	padding: 0;
}

/* Set the page width */
#wrapper-menu-top, #header, #wrapper-content, #wrapper-footer {
	width: 85%;
	margin: 0 auto;
}

#header img 
{
    float: right;
    clip: rect(0px 0px 150px 400px); 
    z-index: 100;
    padding: 15px 0px 15px 15px;
}

#wrapper-menu-page 
{
    clear: both;
	float: right;
	width: 180px;
	text-align: center;
	line-height: 140%;
	font-family: sans-serif;
	background-color: #222;
}

/* * html #wrapper-menu-page { margin-right: 15px; margin-left: 1em; } */

#menu-page { font-size: 12pt; line-height: 150%; letter-spacing: 0.1em;}

#menu-page ul {
	margin: 0;
	padding: 0;
	list-style: none;
}

#menu-page h3 {
	font-variant:small-caps;
	color: #5b8fbe;
	font-weight: normal;
	letter-spacing: 0.15em; 
}

#menu-page a:link, #menu-page a:visited { color: #888; }
#menu-page a:hover { color: #5b8fbe; }

#wrapper-footer {
	margin-top: 1em;
	text-align: center;
}

#footer {
	margin: 0 20px;
	background-color: #e5f0fc;
	border: 1px solid #ccc;
	border-bottom: 0;
	clear: both;
	font-size: small;
}

#footer p {padding: 0px; margin: 0px;}

h2 { font-size: 110%; }
h3 { font-size: 100%; }

a:link, a:visited { color: #5b8fbe; text-decoration: none; }
a:hover{ color: #666; text-decoration: none; }

.matlab
{
    font-family: monospace;
}

.rightalign
{
    text-align: right;
}
