# Supplementary material for: Inferring the effective TOR-dependent network: a computational study in yeast
Source: BMC Syst Biol. 2013 Aug 30;7:84. doi: 10.1186/1752-0509-7-84 (PMC4016608; doi:10.1186/1752-0509-7-84)
Supplement: Additional file 12 — Code/dataset bundle. Compressed ZIP file (*.zip) containing all codes and datasets used in this experiment. [file 1752-0509-7-84-S12.zip › experiment/methods/matlab_bgl/doc/html/site.css]

H1
{
    text-align: left;
    font-size: x-large;
}

H2
{
    text-align: left;
    font-size: larger;
}

H3
{
    text-align: left;
    font-size: large;
}

H4
{
    text-align: left;
    font-size:medium;
}


A:link
{
    BACKGROUND-COLOR: transparent;
    COLOR: #829fe7;
    TEXT-DECORATION: none
}
A:visited
{
    BACKGROUND-COLOR: transparent;
    COLOR: #829fe7;
    TEXT-DECORATION: none
}
A:hover
{
    BACKGROUND-COLOR: transparent;
    COLOR: #66CCFF;
    TEXT-DECORATION: none
}

li
{
    FONT-FAMILY: Verdana;
    FONT-SIZE: 12pt;
    text-align: left;
}

P
{
    FONT-FAMILY: Verdana;
    FONT-SIZE: 12pt;
    MARGIN-BOTTOM: 10pt;
    MARGIN-LEFT: 0pt;
    MARGIN-TOP: 18pt;
    TEXT-ALIGN: justify;
    TEXT-INDENT: 0pt;
}

.matlab
{
    font-family: monospace;
}


.noindent
{
    TEXT-INDENT: 0pt
}
.nojustify
{
    TEXT-ALIGN: left
}
.center
{
    TEXT-ALIGN: center;
    TEXT-INDENT: 0px;
    text-index: 0
}
.info
{
    FONT-WEIGHT: bold;
    TEXT-ALIGN: center;
    MARGIN-BOTTOM: 0px;
    MARGIN-TOP: 24px;
    TEXT-INDENT: 0px;
}
.title
{
    FONT-FAMILY: Verdana; 
    FONT-SIZE: 28pt;
    TEXT-ALIGN: center;
    MARGIN-BOTTOM: 5px;
    MARGIN-TOP: 5px;
    MARGIN-LEFT: 0px;
    TEXT-INDENT: 0px;
}


hr
{
    color: #829fe7
}

.sblink_title
{
    FONT-FAMILY: Verdana;
    FONT-SIZE: 14pt;
    FONT-WEIGHT: bold;
    MARGIN-BOTTOM: 0px;
    MARGIN-LEFT: 0px;
    MARGIN-TOP: 10pt;
    TEXT-ALIGN: center;
    TEXT-INDENT: 0px
}


.botlink
{
    BACKGROUND-COLOR: transparent;
    COLOR: #aaa;
    FONT-FAMILY: Verdana;
    FONT-SIZE: 8pt;
    MARGIN-BOTTOM: 0pt;
    MARGIN-LEFT: 0px;
    MARGIN-TOP: 0px;
    TEXT-ALIGN: center;
    TEXT-INDENT: 0px
}
A.botlink:link
{
    BACKGROUND-COLOR: transparent;
    COLOR: black
}
A.botlink:visited
{
    BACKGROUND-COLOR: transparent;
    COLOR: black
}
A.botlink:hover
{
    BACKGROUND-COLOR: transparent;
    COLOR: #66CCFF
}


body {
	font: 70% verdana, sans-serif;
	color: #fff; background: #333;
}
