# Supplementary material for: Inferring the effective TOR-dependent network: a computational study in yeast
Source: BMC Syst Biol. 2013 Aug 30;7:84. doi: 10.1186/1752-0509-7-84 (PMC4016608; doi:10.1186/1752-0509-7-84)
Supplement: Additional file 12 — Code/dataset bundle. Compressed ZIP file (*.zip) containing all codes and datasets used in this experiment. [file 1752-0509-7-84-S12.zip › experiment/methods/matlab_bgl/libmbgl/yasmic/indexed_list_as_graph.hpp]

#ifndef YASMIC_INDEXED_LIST_AS_GRAPH
#define YASMIC_INDEXED_LIST_AS_GRAPH

/**
 * @file indexed_list_as_graph.hpp
 * Provide the necessary types to view an IndexedList as an EdgeListGraph 
 * for use with the Boost graph library.
 *
 * We also provide very inefficient routines to access the vertices and
 * edges; but don't use these.
 */


#endif //YASMIC_INDEXED_LIST_AS_GRAPH
