# Supplementary material for: Inferring the effective TOR-dependent network: a computational study in yeast
Source: BMC Syst Biol. 2013 Aug 30;7:84. doi: 10.1186/1752-0509-7-84 (PMC4016608; doi:10.1186/1752-0509-7-84)
Supplement: Additional file 12 — Code/dataset bundle. Compressed ZIP file (*.zip) containing all codes and datasets used in this experiment. [file 1752-0509-7-84-S12.zip › experiment/methods/matlab_bgl/libmbgl/yasmic/smatrix_traits.hpp]

#ifndef YASMIC_SMATRIX_TRAITS
#define YASMIC_SMATRIX_TRAITS

/**
 * @file smatrix_traits.hpp
 * 
 * Provide a default traits fallback which looks inside the class.
 * 
 * If you have a non-class/struct matrix type, then you have to use partial 
 * specialization on your class to make it work.  
 */

namespace yasmic
{
    struct no_property_tag {};
    struct nonzero_index_tag { };
    struct row_access_tag { };
    struct column_access_tag { };

	template <class Op>
	struct op_traits
	{
		typedef typename Op::size_type size_type;
	};

	template <class Mat>
	struct smatrix_traits : public op_traits<Mat>
	{
		typedef typename Mat::index_type index_type;
		typedef typename Mat::value_type value_type;

		typedef typename Mat::nonzero_iterator nonzero_iterator;
		typedef typename Mat::nonzero_descriptor nonzero_descriptor;

		typedef typename Mat::row_iterator row_iterator;
		
		typedef typename Mat::row_nonzero_iterator row_nonzero_iterator;
		typedef typename Mat::row_nonzero_descriptor row_nonzero_descriptor;

		typedef typename Mat::size_type nz_index_type;

        typedef typename Mat::properties properties;
	};
}

#endif // YASMIC_SMATRIX_TRAITS
