# Supplementary material for: Inferring the effective TOR-dependent network: a computational study in yeast
Source: BMC Syst Biol. 2013 Aug 30;7:84. doi: 10.1186/1752-0509-7-84 (PMC4016608; doi:10.1186/1752-0509-7-84)
Supplement: Additional file 12 — Code/dataset bundle. Compressed ZIP file (*.zip) containing all codes and datasets used in this experiment. [file 1752-0509-7-84-S12.zip › experiment/methods/matlab_bgl/libmbgl/yasmic/bind_utility.hpp]

#ifndef YASMIC_BIND_UTILITY
#define YASMIC_BIND_UTILITY

#include <functional>

/*
 * taken from http://www.boost.org/libs/iterator/example/transform_iterator_example.cpp
 */

// What a bummer. We can't use std::binder1st with transform iterator
// because it does not have a default constructor. Here's a version
// that does.

namespace boost {

  template <class Operation> 
  class binder1st
    : public std::unary_function<typename Operation::second_argument_type,
                                 typename Operation::result_type> {
  protected:
    Operation op;
    typename Operation::first_argument_type value;
  public:
    binder1st() { } // this had to be added!
    binder1st(const Operation& x,
              const typename Operation::first_argument_type& y)
        : op(x), value(y) {}
    typename Operation::result_type
    operator()(const typename Operation::second_argument_type& x) const {
      return op(value, x); 
    }
  };

  template <class Operation, class T>
  inline binder1st<Operation> bind1st(const Operation& op, const T& x) {
    typedef typename Operation::first_argument_type arg1_type;
    return binder1st<Operation>(op, arg1_type(x));
  }

} // namespace boost

#endif // YASMIC_BIND_UTILITY
