# Supplementary material for: Inferring the effective TOR-dependent network: a computational study in yeast
Source: BMC Syst Biol. 2013 Aug 30;7:84. doi: 10.1186/1752-0509-7-84 (PMC4016608; doi:10.1186/1752-0509-7-84)
Supplement: Additional file 12 — Code/dataset bundle. Compressed ZIP file (*.zip) containing all codes and datasets used in this experiment. [file 1752-0509-7-84-S12.zip › experiment/methods/matlab_bgl/libmbgl/yasmic/yasmic.cbp]

<?xml version="1.0"?>
<!DOCTYPE Code::Blocks_project_file>
<Code::Blocks_project_file>
	<FileVersion major="1" minor="1"/>
	<Project>
		<Option title="yasmic"/>
		<Option makefile="Makefile"/>
		<Option makefile_is_custom="0"/>
		<Option compiler="1"/>
		<Build>
			<Target title="Debug">
				<Option output="C:\Documents and Settings\David Gleich\My Documents\dev\yasmic\yasmic\yasmic.exe"/>
				<Option working_dir="."/>
				<Option object_output="Debug"/>
				<Option deps_output=".deps"/>
				<Option external_deps=""/>
				<Option type="0"/>
				<Option compiler="1"/>
				<Option projectResourceIncludeDirsRelation="0"/>
				<Compiler>
					<Add option="/W3"/>
					<Add option="/Od"/>
					<Add option="/MDd"/>
				</Compiler>
			</Target>
			<Target title="Release">
				<Option output="C:\Documents and Settings\David Gleich\My Documents\dev\yasmic\yasmic\yasmic.exe"/>
				<Option working_dir="."/>
				<Option object_output="Release"/>
				<Option deps_output=".deps"/>
				<Option external_deps=""/>
				<Option type="0"/>
				<Option compiler="1"/>
				<Option projectResourceIncludeDirsRelation="0"/>
				<Compiler>
					<Add option="/W3"/>
					<Add option="/Zi"/>
					<Add option="/O2"/>
					<Add option="/MD"/>
				</Compiler>
			</Target>
		</Build>
		<Unit filename="compressed_row_matrix.hpp">
			<Option compilerVar=""/>
			<Option compile="0"/>
			<Option link="0"/>
			<Option target="Debug"/>
			<Option target="Release"/>
		</Unit>
		<Unit filename="generic_matrix_operations.hpp">
			<Option compilerVar=""/>
			<Option compile="0"/>
			<Option link="0"/>
			<Option target="Debug"/>
			<Option target="Release"/>
		</Unit>
		<Unit filename="ifstream_as_matrix.hpp">
			<Option compilerVar=""/>
			<Option compile="0"/>
			<Option link="0"/>
			<Option target="Debug"/>
			<Option target="Release"/>
		</Unit>
		<Unit filename="indexed_list.hpp">
			<Option compilerVar=""/>
			<Option compile="0"/>
			<Option link="0"/>
			<Option target="Debug"/>
			<Option target="Release"/>
		</Unit>
		<Unit filename="indexed_list_as_graph.hpp">
			<Option compilerVar=""/>
			<Option compile="0"/>
			<Option link="0"/>
			<Option target="Debug"/>
			<Option target="Release"/>
		</Unit>
		<Unit filename="smatrix_traits.hpp">
			<Option compilerVar=""/>
			<Option compile="0"/>
			<Option link="0"/>
			<Option target="Debug"/>
			<Option target="Release"/>
		</Unit>
		<Unit filename="tuple_utility.hpp">
			<Option compilerVar=""/>
			<Option compile="0"/>
			<Option link="0"/>
			<Option target="Debug"/>
			<Option target="Release"/>
		</Unit>
	</Project>
</Code::Blocks_project_file>
