# Supplementary material for: Inferring the effective TOR-dependent network: a computational study in yeast
Source: BMC Syst Biol. 2013 Aug 30;7:84. doi: 10.1186/1752-0509-7-84 (PMC4016608; doi:10.1186/1752-0509-7-84)
Supplement: Additional file 12 — Code/dataset bundle. Compressed ZIP file (*.zip) containing all codes and datasets used in this experiment. [file 1752-0509-7-84-S12.zip › experiment/methods/matlab_bgl/libmbgl/yasmic/yasmic.vcproj]

<?xml version="1.0" encoding="Windows-1252"?>
<VisualStudioProject
	ProjectType="Visual C++"
	Version="8.00"
	Name="yasmic"
	ProjectGUID="{0709DF5B-61F2-4AC8-A8D9-667493063EBC}"
	RootNamespace="yasmic"
	>
	<Platforms>
		<Platform
			Name="Win32"
		/>
	</Platforms>
	<ToolFiles>
	</ToolFiles>
	<Configurations>
		<Configuration
			Name="Debug|Win32"
			OutputDirectory="Debug"
			IntermediateDirectory="Debug"
			ConfigurationType="1"
			CharacterSet="2"
			>
			<Tool
				Name="VCPreBuildEventTool"
			/>
			<Tool
				Name="VCCustomBuildTool"
			/>
			<Tool
				Name="VCXMLDataGeneratorTool"
			/>
			<Tool
				Name="VCWebServiceProxyGeneratorTool"
			/>
			<Tool
				Name="VCMIDLTool"
			/>
			<Tool
				Name="VCCLCompilerTool"
				Optimization="0"
				MinimalRebuild="true"
				BasicRuntimeChecks="3"
				RuntimeLibrary="3"
				UsePrecompiledHeader="2"
				WarningLevel="3"
				Detect64BitPortabilityProblems="true"
				DebugInformationFormat="4"
			/>
			<Tool
				Name="VCManagedResourceCompilerTool"
			/>
			<Tool
				Name="VCResourceCompilerTool"
			/>
			<Tool
				Name="VCPreLinkEventTool"
			/>
			<Tool
				Name="VCLinkerTool"
				GenerateDebugInformation="true"
				SubSystem="2"
				TargetMachine="1"
			/>
			<Tool
				Name="VCALinkTool"
			/>
			<Tool
				Name="VCManifestTool"
			/>
			<Tool
				Name="VCXDCMakeTool"
			/>
			<Tool
				Name="VCBscMakeTool"
			/>
			<Tool
				Name="VCFxCopTool"
			/>
			<Tool
				Name="VCAppVerifierTool"
			/>
			<Tool
				Name="VCWebDeploymentTool"
			/>
			<Tool
				Name="VCPostBuildEventTool"
			/>
		</Configuration>
		<Configuration
			Name="Release|Win32"
			OutputDirectory="Release"
			IntermediateDirectory="Release"
			ConfigurationType="1"
			CharacterSet="2"
			>
			<Tool
				Name="VCPreBuildEventTool"
			/>
			<Tool
				Name="VCCustomBuildTool"
			/>
			<Tool
				Name="VCXMLDataGeneratorTool"
			/>
			<Tool
				Name="VCWebServiceProxyGeneratorTool"
			/>
			<Tool
				Name="VCMIDLTool"
			/>
			<Tool
				Name="VCCLCompilerTool"
				Optimization="2"
				RuntimeLibrary="2"
				UsePrecompiledHeader="2"
				WarningLevel="3"
				Detect64BitPortabilityProblems="true"
				DebugInformationFormat="3"
			/>
			<Tool
				Name="VCManagedResourceCompilerTool"
			/>
			<Tool
				Name="VCResourceCompilerTool"
			/>
			<Tool
				Name="VCPreLinkEventTool"
			/>
			<Tool
				Name="VCLinkerTool"
				GenerateDebugInformation="true"
				SubSystem="2"
				OptimizeReferences="2"
				EnableCOMDATFolding="2"
				TargetMachine="1"
			/>
			<Tool
				Name="VCALinkTool"
			/>
			<Tool
				Name="VCManifestTool"
			/>
			<Tool
				Name="VCXDCMakeTool"
			/>
			<Tool
				Name="VCBscMakeTool"
			/>
			<Tool
				Name="VCFxCopTool"
			/>
			<Tool
				Name="VCAppVerifierTool"
			/>
			<Tool
				Name="VCWebDeploymentTool"
			/>
			<Tool
				Name="VCPostBuildEventTool"
			/>
		</Configuration>
	</Configurations>
	<References>
	</References>
	<Files>
		<Filter
			Name="Source Files"
			Filter="cpp;c;cc;cxx;def;odl;idl;hpj;bat;asm;asmx"
			UniqueIdentifier="{4FC737F1-C7A5-4376-A066-2A32D752A2FF}"
			>
		</Filter>
		<Filter
			Name="Header Files"
			Filter="h;hpp;hxx;hm;inl;inc;xsd"
			UniqueIdentifier="{93995380-89BD-4b04-88EB-625FBE52EBFB}"
			>
			<File
				RelativePath=".\bgl_kcore.hpp"
				>
			</File>
			<File
				RelativePath=".\binary_ifstream_matrix.hpp"
				>
			</File>
			<File
				RelativePath=".\bind_utility.hpp"
				>
			</File>
			<File
				RelativePath=".\cluto_ifstream_matrix.hpp"
				>
			</File>
			<File
				RelativePath=".\compressed_row_matrix.hpp"
				>
			</File>
			<File
				RelativePath=".\compressed_row_matrix_graph.hpp"
				>
			</File>
			<File
				RelativePath=".\generic_matrix_operations.hpp"
				>
			</File>
			<File
				RelativePath=".\graph_ifstream_matrix.hpp"
				>
			</File>
			<File
				RelativePath=".\ifstream_as_matrix.hpp"
				>
			</File>
			<File
				RelativePath=".\ifstream_matrix.hpp"
				>
			</File>
			<File
				RelativePath=".\indexed_list.hpp"
				>
			</File>
			<File
				RelativePath=".\indexed_list_as_graph.hpp"
				>
			</File>
			<File
				RelativePath=".\iterator_utility.hpp"
				>
			</File>
			<File
				RelativePath=".\matrix_row_col_graph.hpp"
				>
			</File>
			<File
				RelativePath=".\nonzero_union.hpp"
				>
			</File>
			<File
				RelativePath=".\simple_csr_matrix.hpp"
				>
			</File>
			<File
				RelativePath=".\smatrix_traits.hpp"
				>
			</File>
			<File
				RelativePath=".\transpose_matrix.hpp"
				>
			</File>
			<File
				RelativePath=".\tuple_utility.hpp"
				>
			</File>
			<File
				RelativePath=".\verbose_util.hpp"
				>
			</File>
			<Filter
				Name="util"
				Filter="util\*.hpp"
				>
				<File
					RelativePath=".\util\crm_matrix.hpp"
					>
				</File>
				<File
					RelativePath=".\util\filtered_matrix.hpp"
					>
				</File>
				<File
					RelativePath=".\util\load_crm_graph.hpp"
					>
				</File>
				<File
					RelativePath=".\util\load_crm_matrix.hpp"
					>
				</File>
				<File
					RelativePath=".\util\write_matrix.hpp"
					>
				</File>
				<File
					RelativePath=".\util\write_petsc_matrix.hpp"
					>
				</File>
			</Filter>
			<Filter
				Name="boost_mod"
				>
				<File
					RelativePath=".\boost_mod\bellman_ford_shortest_paths.hpp"
					>
				</File>
				<File
					RelativePath=".\boost_mod\betweenness_centrality.hpp"
					>
				</File>
				<File
					RelativePath=".\boost_mod\floyd_warshall_shortest.hpp"
					>
				</File>
				<File
					RelativePath=".\boost_mod\gzip.hpp"
					>
				</File>
				<File
					RelativePath=".\boost_mod\johnson_all_pairs_shortest.hpp"
					>
				</File>
				<File
					RelativePath=".\boost_mod\zlib.cpp"
					>
					<FileConfiguration
						Name="Release|Win32"
						ExcludedFromBuild="true"
						>
						<Tool
							Name="VCCLCompilerTool"
						/>
					</FileConfiguration>
				</File>
			</Filter>
		</Filter>
		<Filter
			Name="Resource Files"
			Filter="rc;ico;cur;bmp;dlg;rc2;rct;bin;rgs;gif;jpg;jpeg;jpe;resx;tiff;tif;png;wav"
			UniqueIdentifier="{67DA6AB6-F800-4c08-8B7A-83BB121AAD01}"
			>
		</Filter>
	</Files>
	<Globals>
	</Globals>
</VisualStudioProject>
