# Supplementary material for: Inferring the effective TOR-dependent network: a computational study in yeast
Source: BMC Syst Biol. 2013 Aug 30;7:84. doi: 10.1186/1752-0509-7-84 (PMC4016608; doi:10.1186/1752-0509-7-84)
Supplement: Additional file 12 — Code/dataset bundle. Compressed ZIP file (*.zip) containing all codes and datasets used in this experiment. [file 1752-0509-7-84-S12.zip › experiment/methods/matlab_bgl/libmbgl/yasmic/yasmic.layout]

<?xml version="1.0"?>
<!DOCTYPE Code::Blocks_layout_file>
<Code::Blocks_layout_file>
	<File name="compressed_row_matrix.hpp" open="1" top="1">
		<Cursor position="6608" topLine="173"/>
	</File>
	<File name="generic_matrix_operations.hpp" open="1" top="0">
		<Cursor position="2065" topLine="57"/>
	</File>
	<File name="ifstream_as_matrix.hpp" open="1" top="0">
		<Cursor position="716" topLine="0"/>
	</File>
	<File name="indexed_list.hpp" open="0" top="0">
		<Cursor position="1547" topLine="30"/>
	</File>
	<File name="smatrix_traits.hpp" open="1" top="0">
		<Cursor position="835" topLine="0"/>
	</File>
	<File name="tuple_utility.hpp" open="1" top="0">
		<Cursor position="429" topLine="0"/>
	</File>
	<Expand folder="/Headers"/>
</Code::Blocks_layout_file>
