# Supplementary material for: Inferring the effective TOR-dependent network: a computational study in yeast
Source: BMC Syst Biol. 2013 Aug 30;7:84. doi: 10.1186/1752-0509-7-84 (PMC4016608; doi:10.1186/1752-0509-7-84)
Supplement: Additional file 12 — Code/dataset bundle. Compressed ZIP file (*.zip) containing all codes and datasets used in this experiment. [file 1752-0509-7-84-S12.zip › experiment/methods/matlab_bgl/libmbgl/libmbgl_test/planar_is_straight_line_test.cc]

#include <include/matlab_bgl.h>
#include <algorithm>
#include <iostream>

int main(int argc, char **argv) {
    mbglIndex n = 4;
    mbglIndex rp[] = {0,3,6,9,12};
    mbglIndex ci[] = {1,2,3,0,2,3,0,1,3,0,1,2};
	double X[] = { 1,2,1,0,2,1,0,1 };
	int is_sldraw = 0;
    is_straight_line_drawing(n, ci, rp, X, &is_sldraw);
    std::cout << "is_sldraw = " << is_sldraw << std::endl;
}
