# Supplementary material for: Inferring the effective TOR-dependent network: a computational study in yeast
Source: BMC Syst Biol. 2013 Aug 30;7:84. doi: 10.1186/1752-0509-7-84 (PMC4016608; doi:10.1186/1752-0509-7-84)
Supplement: Additional file 12 — Code/dataset bundle. Compressed ZIP file (*.zip) containing all codes and datasets used in this experiment. [file 1752-0509-7-84-S12.zip › experiment/methods/matlab_bgl/libmbgl/libmbgl_test/planar_ksubgraph_test.cc]

#include <include/matlab_bgl.h>
#include <algorithm>
#include <iostream>

int main(int argc, char **argv) {
    mbglIndex n = 5;
    mbglIndex rp[] = {0,4,8,12,16,20};
    mbglIndex ci[] = {1,2,3,4,0,2,3,4,0,1,3,4,0,1,2,4,0,1,2,3};
	mbglIndex ki[20];
	mbglIndex kj[20];
	int is_planar = 0;
	mbglIndex nedges = 0;
    boyer_myrvold_planarity_test(n, ci, rp, &is_planar, ki, kj, &nedges,
	  NULL, NULL);
    std::cout << "is_planar = " << is_planar << std::endl;
    std::cout << "nedges = " << nedges << std::endl;
    if (nedges != 10) {
      return -1;
    }
    if (is_planar != 0) {
      return -1;
    }
    return 0;
}
