# Supplementary material for: Inferring the effective TOR-dependent network: a computational study in yeast
Source: BMC Syst Biol. 2013 Aug 30;7:84. doi: 10.1186/1752-0509-7-84 (PMC4016608; doi:10.1186/1752-0509-7-84)
Supplement: Additional file 12 — Code/dataset bundle. Compressed ZIP file (*.zip) containing all codes and datasets used in this experiment. [file 1752-0509-7-84-S12.zip › experiment/methods/matlab_bgl/libmbgl/libmbgl_test/Makefile]

BOOST_DIR := /home/dgleich/dev/lib/boost_1_36_0
YASMIC_DIR := ../
LIBDIR := ..
LIBNAME ?= mbgl-linux-64-large
DEFINES ?= -DMATLAB_BGL_LARGE_ARRAYS

#CXXFLAGS := $(CXXFLAGS) -g -Wall -I../ -I$(BOOST_DIR) -I$(YASMIC_DIR) -DMATLAB_BGL_LARGE_ARRAYS

CXXFLAGS := $(CXXFLAGS) -g -Wall -I../ -I$(BOOST_DIR) -I$(YASMIC_DIR) -L../ $(DEFINES)
LOADLIBES = -l$(LIBNAME)

all : libmbgl_funcs_test \
      test

extra : simple_prop_map_test_4 \
        simple_prop_map_test_3 \
        simple_prop_map_test_2 \
        property_map_test \
        fr_layout_test \
        planar_ksubgraph_test \
        planar_is_straight_line_test 
      
.PHONY : test clean extra

fr_layout_test : $(LIBDIR)/lib$(LIBNAME).a
planar_ksubgraph_test : $(LIBDIR)/lib$(LIBNAME).a
planar_is_straight_line_test : $(LIBDIR)/lib$(LIBNAME).a

libmbgl_funcs_test : $(LIBDIR)/lib$(LIBNAME).a layout_funcs_test.o planar_funcs_test.o

test : libmbgl_funcs_test
	./libmbgl_funcs_test
	
clean :
	$(RM) \
        libmbgl_funcs_test planar_funcs_test.o layout_funcs_test.o \
	planar_funcs_test planar_is_straight_line_test planar_ksubgraph_test \
	fr_layout_test \
	property_map_test \
	simple_prop_map_test_2 simple_prop_map_test_3 simple_prop_map_test_4
