# Supplementary material for: Inferring the effective TOR-dependent network: a computational study in yeast
Source: BMC Syst Biol. 2013 Aug 30;7:84. doi: 10.1186/1752-0509-7-84 (PMC4016608; doi:10.1186/1752-0509-7-84)
Supplement: Additional file 12 — Code/dataset bundle. Compressed ZIP file (*.zip) containing all codes and datasets used in this experiment. [file 1752-0509-7-84-S12.zip › experiment/methods/matlab_bgl/libmbgl/libmbgl_test/libmbgl_funcs_test.cc]

#include <include/matlab_bgl.h>
#include <stdio.h>
#include "libmbgl_funcs_test.h"

const char* errstr = "";


int main(int argc, char **argv) {
  layout_funcs_test();
  planar_funcs_test();
  return 0;
}
