# Supplementary material for: Inferring the effective TOR-dependent network: a computational study in yeast
Source: BMC Syst Biol. 2013 Aug 30;7:84. doi: 10.1186/1752-0509-7-84 (PMC4016608; doi:10.1186/1752-0509-7-84)
Supplement: Additional file 12 — Code/dataset bundle. Compressed ZIP file (*.zip) containing all codes and datasets used in this experiment. [file 1752-0509-7-84-S12.zip › experiment/methods/matlab_bgl/libmbgl/libmbgl_test/libmbgl_test.cc]

/*
 * David Gleich
 * Copyright, Stanford University, 2006-2007
 */
 
 /**
 * @file libmbgl_test.cc
 * Implement a unit test for libmbgl
 */
 
/**History

 * 31 July 2007
 * Initial version
 */

#include "matlab_bgl.h"

int main(int argc, char **argv)
{
    mbglIndex ai[] = {0};
    mbglIndex aj[] = {0};
    mbglIndex ei[6], ej[6];
    mbglIndex nedges = 0;

    triangulate_graph(0, aj, ai, 1, 1, 0, ei, ej, &nedges);

    return 0;
}
