# Supplementary material for: Inferring the effective TOR-dependent network: a computational study in yeast
Source: BMC Syst Biol. 2013 Aug 30;7:84. doi: 10.1186/1752-0509-7-84 (PMC4016608; doi:10.1186/1752-0509-7-84)
Supplement: Additional file 12 — Code/dataset bundle. Compressed ZIP file (*.zip) containing all codes and datasets used in this experiment. [file 1752-0509-7-84-S12.zip › experiment/methods/matlab_bgl/libmbgl/libmbgl_test/simple_prop_map_test.cc]

#include <boost/property_map.hpp>

namespace yasmic {
    namespace impl {       
        template <typename Index, typename EdgeIndex>
        class simple_csr_edge {
        public:
            Index r;
            EdgeIndex i;
            simple_csr_edge(Index row, EdgeIndex ind) : r(row), i(ind) {}
            simple_csr_edge() : r(0), i(0) {}
            bool operator==(const simple_csr_edge& e) const {return i == e.i;}
            bool operator!=(const simple_csr_edge& e) const {return i != e.i;}
        }; // end simple_csr_edge
    } // end namspase yasmic::impl
} // end namespace yasmic
        
namespace boost {        
    namespace detail {
        // add an index map for the edge type
        template<typename EdgeIndex, typename Edge>
        struct simple_csr_edge_index_map {
          typedef EdgeIndex value_type;
          typedef EdgeIndex reference;
          typedef Edge key_type;
          typedef readable_property_map_tag category;
        }; // end simple_csr_edge_index_map
    } // end namespace boost::detail

    template<typename EdgeIndex, typename Edge>
    inline EdgeIndex
        get(const detail::simple_csr_edge_index_map<EdgeIndex, Edge>&,
            const typename detail::simple_csr_edge_index_map<EdgeIndex, Edge>::key_type& key)
    { return key.i; }
}

typedef yasmic::impl::simple_csr_edge<int,int> edge_t; 


template <class EdgeIndexMap, class Edge>
void test_edge_index_map_impl(const EdgeIndexMap& m, Edge& e)
{
    using namespace boost;
    
    int i = 5 + get(m,e);
}

template <class EdgeIndexMap>
void test_edge_index_map(EdgeIndexMap m) {
    using namespace boost;
    edge_t e;
    test_edge_index_map_impl(m,e);
    
    function_requires<ReadablePropertyMapConcept<EdgeIndexMap, edge_t> >();
}

template <class EdgeComponentPropertyMap>
void test_edge_property_map(EdgeComponentPropertyMap m)
{
    using namespace boost;

    //function_requires<WritablePropertyMapConcept<EdgeComponentPropertyMap, edge_t> >();

    edge_t e;
    int ci;
    put(m,e,ci);
}

int main(int argc, char **argv) 
{
    using namespace yasmic;
    using namespace boost;

    int* ci;
    typedef detail::simple_csr_edge_index_map<int,edge_t> edge_index_type;
    edge_index_type edge_index; 

    test_edge_index_map(edge_index);
    test_edge_property_map(make_iterator_property_map(ci, edge_index));

}
