# Supplementary material for: Inferring the effective TOR-dependent network: a computational study in yeast
Source: BMC Syst Biol. 2013 Aug 30;7:84. doi: 10.1186/1752-0509-7-84 (PMC4016608; doi:10.1186/1752-0509-7-84)
Supplement: Additional file 12 — Code/dataset bundle. Compressed ZIP file (*.zip) containing all codes and datasets used in this experiment. [file 1752-0509-7-84-S12.zip › experiment/methods/matlab_bgl/libmbgl/libmbgl_test/libmbgl_test.vcproj]

<?xml version="1.0" encoding="Windows-1252"?>
<VisualStudioProject
	ProjectType="Visual C++"
	Version="8.00"
	Name="libmbgl_test"
	ProjectGUID="{FEF9380F-D824-46B1-8284-6B2C5B0BD377}"
	RootNamespace="libmbgl_test"
	Keyword="Win32Proj"
	>
	<Platforms>
		<Platform
			Name="Win32"
		/>
	</Platforms>
	<ToolFiles>
	</ToolFiles>
	<Configurations>
		<Configuration
			Name="Debug|Win32"
			OutputDirectory="$(SolutionDir)$(ConfigurationName)"
			IntermediateDirectory="$(ConfigurationName)"
			ConfigurationType="1"
			CharacterSet="1"
			>
			<Tool
				Name="VCPreBuildEventTool"
			/>
			<Tool
				Name="VCCustomBuildTool"
			/>
			<Tool
				Name="VCXMLDataGeneratorTool"
			/>
			<Tool
				Name="VCWebServiceProxyGeneratorTool"
			/>
			<Tool
				Name="VCMIDLTool"
			/>
			<Tool
				Name="VCCLCompilerTool"
				Optimization="0"
				AdditionalIncludeDirectories="../include"
				PreprocessorDefinitions="WIN32;_DEBUG;_CONSOLE"
				MinimalRebuild="true"
				BasicRuntimeChecks="3"
				RuntimeLibrary="3"
				UsePrecompiledHeader="0"
				WarningLevel="3"
				Detect64BitPortabilityProblems="true"
				DebugInformationFormat="4"
			/>
			<Tool
				Name="VCManagedResourceCompilerTool"
			/>
			<Tool
				Name="VCResourceCompilerTool"
			/>
			<Tool
				Name="VCPreLinkEventTool"
			/>
			<Tool
				Name="VCLinkerTool"
				LinkIncremental="2"
				GenerateDebugInformation="true"
				SubSystem="1"
				TargetMachine="1"
			/>
			<Tool
				Name="VCALinkTool"
			/>
			<Tool
				Name="VCManifestTool"
			/>
			<Tool
				Name="VCXDCMakeTool"
			/>
			<Tool
				Name="VCBscMakeTool"
			/>
			<Tool
				Name="VCFxCopTool"
			/>
			<Tool
				Name="VCAppVerifierTool"
			/>
			<Tool
				Name="VCWebDeploymentTool"
			/>
			<Tool
				Name="VCPostBuildEventTool"
			/>
		</Configuration>
		<Configuration
			Name="Release|Win32"
			OutputDirectory="$(SolutionDir)$(ConfigurationName)"
			IntermediateDirectory="$(ConfigurationName)"
			ConfigurationType="1"
			CharacterSet="1"
			WholeProgramOptimization="1"
			>
			<Tool
				Name="VCPreBuildEventTool"
			/>
			<Tool
				Name="VCCustomBuildTool"
			/>
			<Tool
				Name="VCXMLDataGeneratorTool"
			/>
			<Tool
				Name="VCWebServiceProxyGeneratorTool"
			/>
			<Tool
				Name="VCMIDLTool"
			/>
			<Tool
				Name="VCCLCompilerTool"
				PreprocessorDefinitions="WIN32;NDEBUG;_CONSOLE"
				RuntimeLibrary="2"
				UsePrecompiledHeader="0"
				WarningLevel="3"
				Detect64BitPortabilityProblems="true"
				DebugInformationFormat="3"
			/>
			<Tool
				Name="VCManagedResourceCompilerTool"
			/>
			<Tool
				Name="VCResourceCompilerTool"
			/>
			<Tool
				Name="VCPreLinkEventTool"
			/>
			<Tool
				Name="VCLinkerTool"
				LinkIncremental="1"
				GenerateDebugInformation="true"
				SubSystem="1"
				OptimizeReferences="2"
				EnableCOMDATFolding="2"
				TargetMachine="1"
			/>
			<Tool
				Name="VCALinkTool"
			/>
			<Tool
				Name="VCManifestTool"
			/>
			<Tool
				Name="VCXDCMakeTool"
			/>
			<Tool
				Name="VCBscMakeTool"
			/>
			<Tool
				Name="VCFxCopTool"
			/>
			<Tool
				Name="VCAppVerifierTool"
			/>
			<Tool
				Name="VCWebDeploymentTool"
			/>
			<Tool
				Name="VCPostBuildEventTool"
			/>
		</Configuration>
	</Configurations>
	<References>
	</References>
	<Files>
		<Filter
			Name="Source Files"
			Filter="cpp;c;cc;cxx;def;odl;idl;hpj;bat;asm;asmx"
			UniqueIdentifier="{4FC737F1-C7A5-4376-A066-2A32D752A2FF}"
			>
			<File
				RelativePath=".\libmbgl_test.cc"
				>
			</File>
		</Filter>
		<Filter
			Name="Header Files"
			Filter="h;hpp;hxx;hm;inl;inc;xsd"
			UniqueIdentifier="{93995380-89BD-4b04-88EB-625FBE52EBFB}"
			>
		</Filter>
		<Filter
			Name="Resource Files"
			Filter="rc;ico;cur;bmp;dlg;rc2;rct;bin;rgs;gif;jpg;jpeg;jpe;resx;tiff;tif;png;wav"
			UniqueIdentifier="{67DA6AB6-F800-4c08-8B7A-83BB121AAD01}"
			>
		</Filter>
	</Files>
	<Globals>
	</Globals>
</VisualStudioProject>
