# Supplementary material for: Inferring the effective TOR-dependent network: a computational study in yeast
Source: BMC Syst Biol. 2013 Aug 30;7:84. doi: 10.1186/1752-0509-7-84 (PMC4016608; doi:10.1186/1752-0509-7-84)
Supplement: Additional file 12 — Code/dataset bundle. Compressed ZIP file (*.zip) containing all codes and datasets used in this experiment. [file 1752-0509-7-84-S12.zip › experiment/methods/matlab_bgl/libmbgl/compile-linux-64.sh]

#!/bin/bash -e

BOOST_DIR=${HOME}/dev/lib/boost_1_36_0/
YASMIC_DIR=.

source ccfiles.sh
OFILES=`echo ${CCFILES} | sed -e 's/\.cc/\.o/g'`

CFLAGS="-O2 -fPIC -c -I${BOOST_DIR} -I${YASMIC_DIR}"
CFLAGS="-g -fPIC -c -I${BOOST_DIR} -I${YASMIC_DIR}"

function echocmd {
	echo $@
	$@
}

for file in ${CCFILES}; do
	echocmd g++-3.4 $CFLAGS $file
done

echocmd ar rc libmbgl-linux-64.a ${OFILES} 
	
echocmd rm ${OFILES}	
