# Supplementary material for: Inferring the effective TOR-dependent network: a computational study in yeast
Source: BMC Syst Biol. 2013 Aug 30;7:84. doi: 10.1186/1752-0509-7-84 (PMC4016608; doi:10.1186/1752-0509-7-84)
Supplement: Additional file 12 — Code/dataset bundle. Compressed ZIP file (*.zip) containing all codes and datasets used in this experiment. [file 1752-0509-7-84-S12.zip › experiment/methods/matlab_bgl/libmbgl/libmbgl_util.hpp]

/** @file libmbgl_util.hpp
 * @author David F. Gleich
 * @date 2008-09-25
 * @copyright Stanford University, 2008
 * Misc utility functions
 */

/** History
 *  2008-09-25: Initial coding
 */

/** Wrapper class to turn a row-storage matrix into a boost BasicMatrix
 */
template <class value_type>
struct row_matrix {
  value_type* head;
  std::size_t nrows;
	std::size_t ncols;
	const value_type* operator[](std::size_t i) const {
		return (head+ncols*i);
  }

	value_type* operator[](std::size_t i) {
		return (head+ncols*i);
	}

  row_matrix(value_type* _head, std::size_t _nrows, std::size_t _ncols)
		: head(_head), nrows(_nrows), ncols(_ncols) {}
};
