# Supplementary material for: Inferring the effective TOR-dependent network: a computational study in yeast
Source: BMC Syst Biol. 2013 Aug 30;7:84. doi: 10.1186/1752-0509-7-84 (PMC4016608; doi:10.1186/1752-0509-7-84)
Supplement: Additional file 12 — Code/dataset bundle. Compressed ZIP file (*.zip) containing all codes and datasets used in this experiment. [file 1752-0509-7-84-S12.zip › experiment/methods/matlab_bgl/libmbgl/libmbgl.sln]

Microsoft Visual Studio Solution File, Format Version 9.00
# Visual Studio 2005
Project("{8BC9CEB8-8B4A-11D0-8D11-00A0C91BC942}") = "libmbgl", "libmbgl.vcproj", "{E37111CB-504C-4F42-BF15-931BF508CEE6}"
EndProject
Project("{8BC9CEB8-8B4A-11D0-8D11-00A0C91BC942}") = "libmbgl_test", "libmbgl_test\libmbgl_test.vcproj", "{FEF9380F-D824-46B1-8284-6B2C5B0BD377}"
	ProjectSection(ProjectDependencies) = postProject
		{E37111CB-504C-4F42-BF15-931BF508CEE6} = {E37111CB-504C-4F42-BF15-931BF508CEE6}
	EndProjectSection
EndProject
Global
	GlobalSection(SolutionConfigurationPlatforms) = preSolution
		Debug|Win32 = Debug|Win32
		Debug|x64 = Debug|x64
		Release|Win32 = Release|Win32
		Release|x64 = Release|x64
	EndGlobalSection
	GlobalSection(ProjectConfigurationPlatforms) = postSolution
		{E37111CB-504C-4F42-BF15-931BF508CEE6}.Debug|Win32.ActiveCfg = Debug|Win32
		{E37111CB-504C-4F42-BF15-931BF508CEE6}.Debug|Win32.Build.0 = Debug|Win32
		{E37111CB-504C-4F42-BF15-931BF508CEE6}.Debug|x64.ActiveCfg = Debug|x64
		{E37111CB-504C-4F42-BF15-931BF508CEE6}.Debug|x64.Build.0 = Debug|x64
		{E37111CB-504C-4F42-BF15-931BF508CEE6}.Release|Win32.ActiveCfg = Release|Win32
		{E37111CB-504C-4F42-BF15-931BF508CEE6}.Release|Win32.Build.0 = Release|Win32
		{E37111CB-504C-4F42-BF15-931BF508CEE6}.Release|x64.ActiveCfg = Release|x64
		{E37111CB-504C-4F42-BF15-931BF508CEE6}.Release|x64.Build.0 = Release|x64
		{FEF9380F-D824-46B1-8284-6B2C5B0BD377}.Debug|Win32.ActiveCfg = Debug|Win32
		{FEF9380F-D824-46B1-8284-6B2C5B0BD377}.Debug|Win32.Build.0 = Debug|Win32
		{FEF9380F-D824-46B1-8284-6B2C5B0BD377}.Debug|x64.ActiveCfg = Debug|Win32
		{FEF9380F-D824-46B1-8284-6B2C5B0BD377}.Release|Win32.ActiveCfg = Release|Win32
		{FEF9380F-D824-46B1-8284-6B2C5B0BD377}.Release|Win32.Build.0 = Release|Win32
		{FEF9380F-D824-46B1-8284-6B2C5B0BD377}.Release|x64.ActiveCfg = Release|Win32
	EndGlobalSection
	GlobalSection(SolutionProperties) = preSolution
		HideSolutionNode = FALSE
	EndGlobalSection
EndGlobal
